# Supplementary material for: The impact of astrocytic NF-κB on healthy and Alzheimer’s disease brains
Source: Sci Rep. 2024 Jun 21;14:14305. doi: 10.1038/s41598-024-65248-1 (PMC11192733; doi:10.1038/s41598-024-65248-1)
Supplement: Supplementary file 2 — Supplementary Table 1. [file 41598_2024_65248_MOESM2_ESM.xlsx]

## Sheet: A - Mayo TCX Cohort Info
A - Cohort Demographics from the MayoPilot RNAseq study deposited in the AD Knowledge Portal (ID: syn5550404)
Data from: The AMP-AD Knowledge Portal Synapse ID: syn3157268, Storage Location: Synapse Storage
Allen et al., (2016) Human whole genome genotype and transcriptome data for Alzheimer's and other neurodegenerative diseases. Sci Data. 2016 Oct 11;3:160089. doi: 10.1038/sdata.2016.89.
ID	Source	Tissue	RIN	Diagnosis	Gender	AgeAtDeath	ApoE	PMI
991_TCX	MayoBrainBank_Dickson	TemporalCortex	8.4	AD	M	87	34	NA
981_TCX	MayoBrainBank_Dickson	TemporalCortex	8	AD	F	90_or_above	34	3
976_TCX	MayoBrainBank_Dickson	TemporalCortex	7.9	AD	F	90_or_above	34	7
966_TCX	MayoBrainBank_Dickson	TemporalCortex	8.2	AD	F	79	44	16
962_TCX	MayoBrainBank_Dickson	TemporalCortex	8.4	AD	M	66	34	NA
952_TCX	MayoBrainBank_Dickson	TemporalCortex	8.3	AD	F	83	34	3
948_TCX	MayoBrainBank_Dickson	TemporalCortex	8.4	AD	F	82	33	4
946_TCX	MayoBrainBank_Dickson	TemporalCortex	9	AD	F	77	33	4
933_TCX	MayoBrainBank_Dickson	TemporalCortex	8.8	AD	F	81	34	4
896_TCX	MayoBrainBank_Dickson	TemporalCortex	9	AD	F	80	34	3
894_TCX	MayoBrainBank_Dickson	TemporalCortex	9.1	AD	M	87	33	12
892_TCX	MayoBrainBank_Dickson	TemporalCortex	8.4	AD	M	84	33	2
886_TCX	MayoBrainBank_Dickson	TemporalCortex	7.9	AD	F	74	34	4
871_TCX	MayoBrainBank_Dickson	TemporalCortex	8.7	AD	F	90_or_above	33	NA
859_TCX	MayoBrainBank_Dickson	TemporalCortex	8.8	AD	F	90_or_above	33	3
851_TCX	MayoBrainBank_Dickson	TemporalCortex	9.2	AD	F	87	33	NA
850_TCX	MayoBrainBank_Dickson	TemporalCortex	8	AD	F	90_or_above	34	6
843_TCX	MayoBrainBank_Dickson	TemporalCortex	7.8	AD	F	87	34	NA
834_TCX	MayoBrainBank_Dickson	TemporalCortex	7.9	AD	M	78	44	NA
828_TCX	MayoBrainBank_Dickson	TemporalCortex	8.7	AD	M	90_or_above	23	7
816_TCX	MayoBrainBank_Dickson	TemporalCortex	9.1	AD	M	82	34	18
813_TCX	MayoBrainBank_Dickson	TemporalCortex	8	AD	M	90_or_above	34	5
812_TCX	MayoBrainBank_Dickson	TemporalCortex	8.8	AD	F	78	44	3
797_TCX	MayoBrainBank_Dickson	TemporalCortex	8.2	AD	M	85	33	NA
791_TCX	MayoBrainBank_Dickson	TemporalCortex	9.5	AD	F	89	33	5
787_TCX	MayoBrainBank_Dickson	TemporalCortex	8.8	AD	F	85	34	4
786_TCX	MayoBrainBank_Dickson	TemporalCortex	10	AD	M	88	34	5
783_TCX	MayoBrainBank_Dickson	TemporalCortex	7.7	AD	F	87	34	NA
777_TCX	MayoBrainBank_Dickson	TemporalCortex	7.9	AD	M	87	33	5
775_TCX	MayoBrainBank_Dickson	TemporalCortex	8.7	AD	M	75	34	NA
766_TCX	MayoBrainBank_Dickson	TemporalCortex	9.6	AD	F	85	34	5
751_TCX	MayoBrainBank_Dickson	TemporalCortex	8.8	AD	M	64	34	NA
746_TCX	MayoBrainBank_Dickson	TemporalCortex	8.2	AD	M	76	33	4
744_TCX	MayoBrainBank_Dickson	TemporalCortex	8.7	AD	M	73	33	NA
742_TCX	MayoBrainBank_Dickson	TemporalCortex	8.1	AD	F	90_or_above	33	NA
736_TCX	MayoBrainBank_Dickson	TemporalCortex	9.2	AD	M	86	33	18
732_TCX	MayoBrainBank_Dickson	TemporalCortex	7.9	AD	F	84	34	5
731_TCX	MayoBrainBank_Dickson	TemporalCortex	8.4	AD	M	90_or_above	33	NA
149_TCX	MayoBrainBank_Dickson	TemporalCortex	8.2	AD	F	90_or_above	33	4
142_TCX	MayoBrainBank_Dickson	TemporalCortex	9.4	AD	F	89	34	3
141_TCX	MayoBrainBank_Dickson	TemporalCortex	8.1	AD	F	77	44	5
135_TCX	MayoBrainBank_Dickson	TemporalCortex	9.3	AD	F	81	34	NA
134_TCX	MayoBrainBank_Dickson	TemporalCortex	8.6	AD	F	82	34	NA
1302_TCX	MayoBrainBank_Dickson	TemporalCortex	9.3	AD	M	86	34	7
129_TCX	MayoBrainBank_Dickson	TemporalCortex	8.4	AD	F	89	34	19
1275_TCX	MayoBrainBank_Dickson	TemporalCortex	9.2	AD	F	89	23	6
1271_TCX	MayoBrainBank_Dickson	TemporalCortex	8.1	AD	F	90_or_above	34	NA
127_TCX	MayoBrainBank_Dickson	TemporalCortex	8	AD	M	79	34	22
1239_TCX	MayoBrainBank_Dickson	TemporalCortex	8.3	AD	M	87	33	5
1214_TCX	MayoBrainBank_Dickson	TemporalCortex	8.8	AD	M	80	34	NA
1203_TCX	MayoBrainBank_Dickson	TemporalCortex	8.8	AD	F	89	33	NA
1200_TCX	MayoBrainBank_Dickson	TemporalCortex	9.2	AD	F	76	34	NA
1195_TCX	MayoBrainBank_Dickson	TemporalCortex	8.8	AD	M	65	44	14
1183_TCX	MayoBrainBank_Dickson	TemporalCortex	7.9	AD	M	82	33	4
1172_TCX	MayoBrainBank_Dickson	TemporalCortex	8.5	AD	F	90_or_above	33	30
1169_TCX	MayoBrainBank_Dickson	TemporalCortex	8.9	AD	M	90_or_above	33	16
1166_TCX	MayoBrainBank_Dickson	TemporalCortex	8.1	AD	M	84	33	6
1137_TCX	MayoBrainBank_Dickson	TemporalCortex	8	AD	F	82	33	NA
1129_TCX	MayoBrainBank_Dickson	TemporalCortex	9.1	AD	F	83	34	5
1123_TCX	MayoBrainBank_Dickson	TemporalCortex	8.4	AD	F	83	33	4
1121_TCX	MayoBrainBank_Dickson	TemporalCortex	9.2	AD	F	66	44	NA
1119_TCX	MayoBrainBank_Dickson	TemporalCortex	7.7	AD	F	70	34	NA
1114_TCX	MayoBrainBank_Dickson	TemporalCortex	8	AD	M	82	34	NA
1105_TCX	MayoBrainBank_Dickson	TemporalCortex	8.8	AD	F	90_or_above	34	6
1104_TCX	MayoBrainBank_Dickson	TemporalCortex	8.3	AD	F	60	33	4
1103_TCX	MayoBrainBank_Dickson	TemporalCortex	8.8	AD	M	76	23	4
1098_TCX	MayoBrainBank_Dickson	TemporalCortex	7.9	AD	F	90_or_above	34	NA
1089_TCX	MayoBrainBank_Dickson	TemporalCortex	8.6	AD	F	77	44	NA
1085_TCX	MayoBrainBank_Dickson	TemporalCortex	10	AD	F	82	33	15
1078_TCX	MayoBrainBank_Dickson	TemporalCortex	8	AD	F	85	33	NA
1058_TCX	MayoBrainBank_Dickson	TemporalCortex	8.7	AD	M	90_or_above	33	5
1052_TCX	MayoBrainBank_Dickson	TemporalCortex	9.4	AD	M	90_or_above	33	NA
1047_TCX	MayoBrainBank_Dickson	TemporalCortex	9.1	AD	M	86	34	7
1046_TCX	MayoBrainBank_Dickson	TemporalCortex	9	AD	F	72	33	2
1045_TCX	MayoBrainBank_Dickson	TemporalCortex	8.4	AD	F	90_or_above	33	NA
1036_TCX	MayoBrainBank_Dickson	TemporalCortex	8.3	AD	M	90_or_above	33	NA
1034_TCX	MayoBrainBank_Dickson	TemporalCortex	8.9	AD	F	88	23	5
1029_TCX	MayoBrainBank_Dickson	TemporalCortex	9.7	AD	F	69	33	4
1019_TCX	MayoBrainBank_Dickson	TemporalCortex	7.8	AD	F	86	34	4
1015_TCX	MayoBrainBank_Dickson	TemporalCortex	8.7	AD	M	77	34	6
1010_TCX	MayoBrainBank_Dickson	TemporalCortex	8.3	AD	M	63	33	NA
1005_TCX	MayoBrainBank_Dickson	TemporalCortex	8.6	AD	F	90_or_above	33	8
7099_TCX	MayoBrainBank_Dickson	TemporalCortex	9	Control	M	90_or_above	33	4
7098_TCX	MayoBrainBank_Dickson	TemporalCortex	7	Control	F	90_or_above	33	4
7095_TCX	MayoBrainBank_Dickson	TemporalCortex	6.6	Control	M	90_or_above	23	6
1964_TCX	MayoBrainBank_Dickson	TemporalCortex	9.3	Control	M	90_or_above	23	33
1963_TCX	MayoBrainBank_Dickson	TemporalCortex	9.7	Control	M	90_or_above	33	4
1960_TCX	MayoBrainBank_Dickson	TemporalCortex	7.8	Control	F	90_or_above	33	18
1959_TCX	MayoBrainBank_Dickson	TemporalCortex	5.9	Control	F	90_or_above	33	16
1956_TCX	MayoBrainBank_Dickson	TemporalCortex	8.7	Control	M	90_or_above	33	8
1955_TCX	MayoBrainBank_Dickson	TemporalCortex	8.5	Control	F	87	33	5
1952_TCX	MayoBrainBank_Dickson	TemporalCortex	7.6	Control	F	90_or_above	33	5
1951_TCX	MayoBrainBank_Dickson	TemporalCortex	8	Control	F	86	34	7
1945_TCX	MayoBrainBank_Dickson	TemporalCortex	8.8	Control	M	90_or_above	23	NA
1944_TCX	MayoBrainBank_Dickson	TemporalCortex	7.3	Control	F	90_or_above	34	14
1943_TCX	MayoBrainBank_Dickson	TemporalCortex	7.8	Control	M	88	34	5
1942_TCX	MayoBrainBank_Dickson	TemporalCortex	8.4	Control	F	87	33	6
1941_TCX	MayoBrainBank_Dickson	TemporalCortex	8.4	Control	M	89	33	20
1940_TCX	MayoBrainBank_Dickson	TemporalCortex	5.3	Control	M	90_or_above	33	14
1937_TCX	MayoBrainBank_Dickson	TemporalCortex	8.5	Control	F	86	33	NA
1936_TCX	MayoBrainBank_Dickson	TemporalCortex	8.7	Control	F	89	33	12
1935_TCX	MayoBrainBank_Dickson	TemporalCortex	8.6	Control	F	88	33	3
1933_TCX	MayoBrainBank_Dickson	TemporalCortex	6.7	Control	F	90_or_above	24	38
1932_TCX	MayoBrainBank_Dickson	TemporalCortex	7.1	Control	F	85	33	NA
1931_TCX	MayoBrainBank_Dickson	TemporalCortex	6.3	Control	F	90_or_above	33	9
1930_TCX	MayoBrainBank_Dickson	TemporalCortex	6.3	Control	F	90_or_above	33	18
1929_TCX	MayoBrainBank_Dickson	TemporalCortex	8.8	Control	M	90_or_above	33	10
1926_TCX	MayoBrainBank_Dickson	TemporalCortex	7.8	Control	F	88	33	2
1924_TCX	MayoBrainBank_Dickson	TemporalCortex	5.6	Control	F	90_or_above	33	2
1923_TCX	MayoBrainBank_Dickson	TemporalCortex	6.6	Control	M	89	33	14
1919_TCX	MayoBrainBank_Dickson	TemporalCortex	9.3	Control	F	87	33	5
11485_TCX	BannerSunHealth_TomBeach	TemporalCortex	6.7	Control	M	85	23	12.25
11476_TCX	BannerSunHealth_TomBeach	TemporalCortex	8.4	Control	M	82	33	2.16
11474_TCX	BannerSunHealth_TomBeach	TemporalCortex	8.4	Control	M	83	33	3
11472_TCX	BannerSunHealth_TomBeach	TemporalCortex	6	Control	M	86	34	2
11470_TCX	BannerSunHealth_TomBeach	TemporalCortex	7.3	Control	M	73	23	2.25
11469_TCX	BannerSunHealth_TomBeach	TemporalCortex	7.4	Control	M	81	33	2.25
11468_TCX	BannerSunHealth_TomBeach	TemporalCortex	7	Control	M	74	23	4.58
11465_TCX	BannerSunHealth_TomBeach	TemporalCortex	7.9	Control	M	82	33	NA
11463_TCX	BannerSunHealth_TomBeach	TemporalCortex	8.9	Control	M	80	33	2.5
11431_TCX	BannerSunHealth_TomBeach	TemporalCortex	7.4	Control	M	85	33	3.16
11430_TCX	BannerSunHealth_TomBeach	TemporalCortex	8.7	Control	M	89	33	5.5
11429_TCX	BannerSunHealth_TomBeach	TemporalCortex	6.5	Control	M	79	33	3
11428_TCX	BannerSunHealth_TomBeach	TemporalCortex	7.9	Control	M	73	33	NA
11422_TCX	BannerSunHealth_TomBeach	TemporalCortex	8	Control	M	63	33	1.5
11417_TCX	BannerSunHealth_TomBeach	TemporalCortex	5.5	Control	M	80	33	3.25
11416_TCX	BannerSunHealth_TomBeach	TemporalCortex	6.8	Control	M	84	33	3
11400_TCX	BannerSunHealth_TomBeach	TemporalCortex	8.2	Control	M	83	34	3.16
11399_TCX	BannerSunHealth_TomBeach	TemporalCortex	7.5	Control	M	79	33	3
11398_TCX	BannerSunHealth_TomBeach	TemporalCortex	6.2	Control	M	74	23	NA
11397_TCX	BannerSunHealth_TomBeach	TemporalCortex	6.8	Control	M	75	33	3.33
11396_TCX	BannerSunHealth_TomBeach	TemporalCortex	7.9	Control	M	78	33	1.66
11395_TCX	BannerSunHealth_TomBeach	TemporalCortex	7	Control	M	68	33	2
11394_TCX	BannerSunHealth_TomBeach	TemporalCortex	8.5	Control	M	61	33	2.33
11393_TCX	BannerSunHealth_TomBeach	TemporalCortex	7.8	Control	M	71	33	3
11391_TCX	BannerSunHealth_TomBeach	TemporalCortex	8.5	Control	M	86	33	4.75
11389_TCX	BannerSunHealth_TomBeach	TemporalCortex	6.5	Control	M	76	33	2.5
11388_TCX	BannerSunHealth_TomBeach	TemporalCortex	8	Control	M	81	33	2.75
11387_TCX	BannerSunHealth_TomBeach	TemporalCortex	6.7	Control	M	53	33	NA
11386_TCX	BannerSunHealth_TomBeach	TemporalCortex	7.3	Control	M	65	33	3.5
11385_TCX	BannerSunHealth_TomBeach	TemporalCortex	8.4	Control	M	76	34	NA
11341_TCX	BannerSunHealth_TomBeach	TemporalCortex	8.8	Control	F	86	33	2.5
11340_TCX	BannerSunHealth_TomBeach	TemporalCortex	7.5	Control	F	90_or_above	23	NA
11337_TCX	BannerSunHealth_TomBeach	TemporalCortex	7.2	Control	F	84	33	3
11325_TCX	BannerSunHealth_TomBeach	TemporalCortex	7.5	Control	F	87	33	4
11323_TCX	BannerSunHealth_TomBeach	TemporalCortex	8.1	Control	F	90_or_above	33	NA
11322_TCX	BannerSunHealth_TomBeach	TemporalCortex	8.6	Control	F	90_or_above	33	NA
11321_TCX	BannerSunHealth_TomBeach	TemporalCortex	6.6	Control	F	88	33	11.66
11320_TCX	BannerSunHealth_TomBeach	TemporalCortex	7.9	Control	F	68	33	2.6
11319_TCX	BannerSunHealth_TomBeach	TemporalCortex	7.4	Control	F	89	33	3
11317_TCX	BannerSunHealth_TomBeach	TemporalCortex	8.5	Control	F	79	23	2.22
11314_TCX	BannerSunHealth_TomBeach	TemporalCortex	7.1	Control	F	88	23	NA
11311_TCX	BannerSunHealth_TomBeach	TemporalCortex	8.2	Control	F	86	23	2
11294_TCX	BannerSunHealth_TomBeach	TemporalCortex	8.4	Control	F	82	33	2
11293_TCX	BannerSunHealth_TomBeach	TemporalCortex	6	Control	F	75	33	NA
11289_TCX	BannerSunHealth_TomBeach	TemporalCortex	6.3	Control	F	88	34	3
11288_TCX	BannerSunHealth_TomBeach	TemporalCortex	8.3	Control	F	82	33	2.25
11266_TCX	BannerSunHealth_TomBeach	TemporalCortex	8.8	Control	F	76	34	4
11265_TCX	BannerSunHealth_TomBeach	TemporalCortex	5.7	Control	F	59	33	3.15
11263_TCX	BannerSunHealth_TomBeach	TemporalCortex	8.6	Control	F	58	23	3.13

## Sheet: B - Mayo TCX 250 genes
B - Normalized levels of immune-related genes obtained from the MayoPilot RNAseq study deposited in the AD Knowledge Portal (ID: syn5550404)
Data from: The AMP-AD Knowledge Portal Synapse ID: syn3157268, Storage Location: Synapse Storage
Allen et al., (2016) Human whole genome genotype and transcriptome data for Alzheimer's and other neurodegenerative diseases. Sci Data. 2016 Oct 11;3:160089. doi: 10.1038/sdata.2016.89.
	Diagnosis	AD	AD	AD	AD	AD	AD	AD	AD	AD	AD	AD	AD	AD	AD	AD	AD	AD	AD	AD	AD	AD	AD	AD	AD	AD	AD	AD	AD	AD	AD	AD	AD	AD	AD	AD	AD	AD	AD	AD	AD	AD	AD	AD	AD	AD	AD	AD	AD
	ID	991_TCX	981_TCX	976_TCX	966_TCX	962_TCX	952_TCX	948_TCX	946_TCX	933_TCX	896_TCX	894_TCX	892_TCX	886_TCX	871_TCX	859_TCX	851_TCX	850_TCX	843_TCX	834_TCX	828_TCX	816_TCX	813_TCX	812_TCX	797_TCX	791_TCX	787_TCX	786_TCX	783_TCX	777_TCX	775_TCX	766_TCX	751_TCX	746_TCX	744_TCX	742_TCX	736_TCX	732_TCX	731_TCX	149_TCX	142_TCX	141_TCX	135_TCX	134_TCX	1302_TCX	129_TCX	1275_TCX	1271_TCX	127_TCX
Gene	ensembl_id	991_TCX	981_TCX	976_TCX	966_TCX	962_TCX	952_TCX	948_TCX	946_TCX	933_TCX	896_TCX	894_TCX	892_TCX	886_TCX	871_TCX	859_TCX	851_TCX	850_TCX	843_TCX	834_TCX	828_TCX	816_TCX	813_TCX	812_TCX	797_TCX	791_TCX	787_TCX	786_TCX	783_TCX	777_TCX	775_TCX	766_TCX	751_TCX	746_TCX	744_TCX	742_TCX	736_TCX	732_TCX	731_TCX	149_TCX	142_TCX	141_TCX	135_TCX	134_TCX	1302_TCX	129_TCX	1275_TCX	1271_TCX	127_TCX
A20	ENSG00000118503	4.8792	5.0295	10.0003	4.583	5.4699	7.3858	4.8288	3.9875	3.7889	9.0658	3.2832	5.9055	5.3784	3.5759	4.0045	4.368	3.1459	7.5265	5.3791	4.0647	1.9755	5.5312	5.9236	3.9806	5.1348	3.7649	3.8362	8.628	8.5027	2.9309	6.4905	3.6545	10.3434	3.4877	2.6211	8.0456	1.8698	3.3189	5.4444	8.4052	9.1424	4.0854	6.3399	2.645	5.4934	2.2452	3.6473	3.743
ABIN-3	ENSG00000050730	0.2323	0.1889	0.1566	0.6684	0.0704	0.1852	0.1733	0.2099	1.0172	0.2394	0.7699	0.4781	0.1744	0.6013	0.8471	0.8955	0.6708	0.1129	0.1257	0.3524	0.6021	0.2151	0.2768	0.4593	0.5004	0.532	0.9338	0.2416	0.0942	0.9696	0.8224	0.3092	0.3617	0.274	0.8029	0.5899	0.5891	0.8605	0.446	0.3075	0.2337	0.4217	0.2329	0.69	0.3598	1.3049	0.1749	0.4545
IkB-a	ENSG00000100906	73.8464	56.5292	115.776	66.5019	61.5545	106.322	39.7203	72.6359	48.4679	96.7714	65.1656	64.7641	90.6482	54.7775	86.9185	41.7431	36.895	84.8241	139.228	31.2254	60.752	62.4408	74.0728	113.523	60.3552	44.9058	28.4178	82.0002	110.724	30.9393	54.8577	56.2229	71.7288	52.0918	64.937	58.2069	52.2789	53.4468	67.3213	85.3025	126.621	62.8618	117.664	41.9522	75.0118	33.6589	63.1026	68.0684
IkB-b	ENSG00000104825	24.822	19.0083	32.2122	34.1342	24.3448	38.2455	24.8871	21.9314	19.2244	30.9483	22.371	22.5535	33.5788	20.063	22.6152	16.339	29.9324	30.2567	39.1868	18.8668	19.7552	26.4575	23.3254	30.8877	19.4947	21.0206	15.8241	34.3738	29.5829	16.2189	19.6714	23.5012	20.7351	23.2931	20.9451	32.6544	18.3143	18.7088	24.6578	22.9195	28.2159	20.7167	35.3225	16.9051	34.8792	15.9083	31.5763	35.4512
IkB-e	ENSG00000146232	5.5569	5.549	5.8123	7.9487	6.0334	5.1227	5.1508	5.8344	7.6287	5.3788	7.223	6.2992	6.0762	8.0062	5.1597	5.6108	7.2171	6.247	5.4545	4.8166	4.9482	6.0843	5.8683	6.5833	8.3984	6.1248	5.8804	5.936	7.0895	9.4757	8.6021	7.1684	6.8233	6.2032	6.8007	5.4503	7.0439	5.5561	5.24	5.9861	7.0394	5.4164	7.375	5.474	7.2925	5.5075	6.1454	7.0047
IkB-z	ENSG00000144802	7.5705	3.7072	8.7282	4.8934	5.0474	6.3777	7.2309	4.0925	3.1532	7.8368	4.7776	6.5805	5.9017	5.4113	5.8014	6.3419	4.6495	10.1232	9.3254	2.9134	4.9294	8.8806	10.0019	6.5641	4.3515	3.533	3.5838	5.729	6.3358	3.7903	2.7562	4.779	10.3675	6.527	5.1713	6.0165	3.2274	5.2611	5.9461	10.2502	7.6528	10.332	9.6781	3.013	4.3659	2.7825	5.7207	4.7856
IkB-d	ENSG00000167604	1.7038	2.8099	2.3288	3.4134	3.3571	1.6047	3.2192	1.574	2.3649	2.8889	2.1511	2.4185	2.5584	2.7848	2.6183	1.3159	2.8683	2.4838	3.4436	1.8796	2.7657	2.7656	2.9526	3.0428	2.5891	1.5278	2.7004	3.1406	3.1561	1.5866	1.0892	2.53	3.3996	2.1425	1.771	1.9111	2.1772	2.0405	1.4865	2.1115	4.0016	3.5846	3.7522	1.173	3.1185	2.1493	2.2983	2.7805
NFkB I	ENSG00000109320	13.9599	10.5077	22.0358	16.6136	19.5556	26.2308	16.0961	18.9302	14.2149	21.0685	15.9857	9.7863	17.7924	14.2403	21.7938	13.6707	18.089	17.1229	26.7697	12.7815	15.8418	18.6216	17.8447	18.8886	14.2294	16.6282	13.5527	16.9108	26.8036	10.886	15.7594	12.9594	17.1667	15.6699	16.6003	14.0149	13.1914	16.7421	17.3738	22.981	21.7899	14.7995	25.1269	9.637	15.0887	11.1876	14.0644	14.0896
NFkB II	ENSG00000077150	12.7208	5.0531	12.6618	9.0229	11.0807	12.8171	10.7473	7.2195	5.6707	17.0942	7.2004	5.2306	10.5824	3.6075	9.1642	6.744	11.4039	16.6713	17.2683	4.8871	4.5343	14.3503	8.2672	8.3822	7.0712	7.5298	4.7699	11.5615	15.4038	5.2447	7.7574	7.3933	8.1976	9.8902	6.8479	10.7825	5.712	9.6126	9.9783	13.3868	13.6406	11.1754	16.7426	2.967	9.8592	5.2964	9.4429	10.2129
RelA	ENSG00000173039	44.8035	33.1524	56.4593	45.3531	41.0833	65.7517	42.5681	36.5173	31.3795	62.8064	38.6737	27.5592	50.4699	27.721	61.3512	29.5346	59.4947	56.3362	75.3071	28.9464	34.1859	45.4171	38.1621	48.3792	36.3132	39.4358	27.484	38.7223	84.8389	21.4856	38.5204	37.7818	37.7812	40.9559	37.4509	43.6257	29.8663	38.4748	46.7328	40.099	54.5332	39.3249	82.1346	23.5751	41.1881	26.29	44.1419	46.5196
ITBA4	ENSG00000186416	20.6398	22.1252	9.785	27.4267	11.4798	16.8288	17.5076	19.7697	47.0947	24.4682	44.3796	25.3938	12.7047	47.9422	33.371	38.9834	18.8523	9.3705	15.5591	22.2267	37.3844	13.7357	15.8886	17.0323	21.3876	23.4896	28.0392	15.8755	13.708	49.6483	30.8297	28.0552	27.8477	37.1444	31.5003	27.2513	40.5475	38.8927	20.477	24.3136	20.1834	23.985	20.7795	36.0412	17.1997	45.4606	19.2356	20.7467
NKAP	ENSG00000101882	10.1263	10.3897	10.783	8.808	10.2591	14.2572	10.772	14.7748	9.1036	12.0825	10.0986	9.7301	11.0766	9.0821	10.8071	11.3313	11.2651	11.1017	12.5679	10.8784	9.8776	10.417	9.5221	11.2719	9.6821	11.9494	8.909	10.0775	11.8237	11.8997	13.0254	10.092	9.7165	11.0113	11.6887	14.2509	9.964	9.2192	10.9074	11.3573	9.9019	10.2002	13.0939	11.4541	11.8983	10.3817	11.5413	11.2289
IKK-b	ENSG00000104365	25.2867	30.4606	51.0189	27.0209	34.8856	37.7929	33.7276	24.9325	19.555	31.2835	20.4916	15.0169	33.8404	18.1642	28.4423	18.9708	31.1815	33.606	40.0163	22.3912	19.3413	32.9719	36.2798	34.7917	31.5918	27.3773	25.7678	38.3772	41.1711	10.3572	23.5835	21.2523	29.2943	21.3997	24.0149	19.8663	20.1329	21.1673	30.0465	28.4547	36.1316	25.4742	38.169	15.8011	35.7907	13.2601	26.8049	26.7889
IKK-g	ENSG00000269335	3.6207	3.4475	4.1293	3.0554	2.9345	3.5386	3.0706	4.7431	4.3992	4.1179	4.2342	3.7683	3.0817	2.8481	2.9264	4.2401	3.8861	2.258	3.4688	3.1719	4.2897	3.4109	3.1556	4.2676	3.4159	3.8058	3.8362	2.6229	3.1326	5.5091	4.9568	2.783	3.6407	3.5625	4.0379	3.9874	3.919	4.8923	4.1995	4.9611	2.9501	2.6357	2.7171	5.336	3.7182	5.968	2.698	2.6468
Rel	ENSG00000162924	6.9316	7.9575	9.5501	7.8532	9.1322	9.3196	9.1872	10.6194	10.1462	10.9812	9.3288	6.3274	7.8787	12.6264	9.7032	12.6472	7.2402	6.8115	8.9986	8.2939	9.3884	9.0957	10.7216	7.6549	10.6612	9.4941	12.6694	12.4933	13.4489	6.8313	8.1575	9.2487	9.0414	10.3137	8.3355	12.8588	9.1443	8.1621	10.4243	11.0703	15.3055	9.001	9.6781	8.073	7.7962	7.2537	7.5194	8.2345
TANK	ENSG00000136560	20.7173	19.6459	25.4997	18.9289	20.5416	25.7987	20.6526	25.3942	21.3096	23.9574	22.5747	16.1137	23.8976	22.7528	22.6666	25.331	21.9982	26.945	25.3118	21.8508	22.7091	26.8569	19.3948	18.5824	21.2135	24.5127	20.7203	19.3612	24.5896	23.2706	27.3177	22.9952	20.6868	31.1156	25.4789	23.5234	19.6206	22.0523	19.8638	24.8876	21.8191	19.9656	29.0602	19.9181	22.2373	19.7847	25.6308	23.9015
MyD88	ENSG00000172936	14.3085	8.6659	15.8321	7.2565	11.9259	9.2579	9.1872	11.9626	7.5016	10.9333	8.3778	5.7087	11.4255	5.4113	5.9554	14.749	7.9342	12.607	13.4728	5.0045	4.9858	17.331	12.1794	9.0711	10.944	8.812	6.688	11.4579	16.2518	5.0464	8.4687	8.9676	11.2114	16.4422	9.2801	14.0621	6.1474	12.1693	10.7402	14.6373	9.9895	7.4723	12.0847	4.071	14.2251	5.2772	10.4422	10.1862
TRAF6	ENSG00000175104	13.8438	11.098	13.0923	10.2402	13.5457	18.8244	13.3474	16.7686	13.6046	17.2698	11.7968	7.9584	11.1348	11.0125	15.0683	13.7073	16.9787	11.478	17.1175	10.7844	13.8475	10.9702	12.9544	13.6067	12.5105	13.3954	13.9818	10.181	15.4509	11.5692	13.5144	13.0437	12.658	13.1786	12.0665	13.9678	12.423	17.455	14.9025	12.7923	13.8451	13.6267	15.8369	10.5341	9.8832	12.9339	10.2923	11.924
TRAF3	ENSG00000131323	39.3628	40.9683	44.9131	57.8132	34.1578	34.3983	34.2228	30.5151	49.8156	46.1751	56.4708	40.467	38.2595	54.2396	45.8722	36.5344	37.8897	44.2937	61.3315	31.0375	56.6881	46.8921	38.0883	42.4467	47.4313	33.1337	37.6296	48.8688	42.3252	35.0381	31.8077	39.4404	53.9594	50.6967	37.5926	35.4621	52.8936	51.6767	36.1413	40.5705	45.4492	32.8806	45.984	34.6612	44.6665	43.3497	42.1684	40.3437
TNF	ENSG00000232810	0.0968	0.0708	0	0.1432	0.0235	0.0823	0.1486	0.063	0.1526	0.0319	0.2264	0.1125	0	0.1266	0.0257	0.1279	0.0694	0	0	0.0235	0.0941	0	0.0554	0.0765	0.0653	0.0273	0	0.0345	0.1884	0.0441	0.1556	0.1406	0.1206	0.1495	0.1653	0.0236	0.0512	0.0246	0.1301	0.082	0	0.0395	0.3623	0.023	0.096	0.0576	0.1249	0.0535
IRAK1	ENSG00000184216	48.5403	41.7475	70.354	58.6248	49.7929	55.0537	34.4457	44.1776	41.3986	69.6058	68.6073	49.6065	53.0283	44.4929	43.5363	41.7249	39.347	61.3413	100.543	26.7143	39.5104	76.3609	49.0866	49.8528	55.0681	37.5943	41.7939	64.2956	83.0724	37.7485	45.5888	43.6571	44.6768	52.3658	41.8194	54.0071	54.8403	47.9398	50.3563	57.8729	72.0879	48.9189	76.8039	45.2642	85.5907	31.9894	48.014	50.6101
TRAF1	ENSG00000056558	17.1353	25.313	33.856	8.9513	39.5104	52.8112	34.5695	20.7561	16.7069	28.9532	8.3325	17.801	18.5192	11.0125	22.3585	14.2373	20.9342	29.0525	25.7894	25.61	17.0083	21.4487	34.6559	26.2373	21.6269	30.16	22.8402	25.4353	28.7585	7.9111	18.8046	15.0959	16.4675	15.0222	19.8825	20.6213	12.0387	16.4225	31.0499	17.8969	23.4841	32.7224	17.7518	15.6631	23.4367	18.71	20.3098	17.9929
TRAF5	ENSG00000082512	7.7254	6.4463	7.1235	8.7126	6.5264	4.2998	8.8653	7.8911	11.2905	5.9215	6.1814	8.4084	5.5238	8.829	8.1117	10.3261	5.5285	7.5642	4.2731	7.495	6.5286	7.9895	8.2119	5.1862	9.7038	8.7575	10.928	7.9377	5.8648	8.9689	6.0681	7.9274	12.224	9.4169	9.3509	8.8242	8.8369	8.6783	7.2097	8.3642	4.8487	9.1064	7.7891	7.176	5.8052	9.6908	5.8706	9.5713
TLR4	ENSG00000136869	26.4484	22.4322	72.722	26.8777	40.4025	51.0214	33.8019	68.5225	39.4151	36.5187	31.0884	12.7953	35.4685	15.0947	51.6736	32.3308	40.2491	41.3584	69.0483	24.0593	34.6751	32.2652	53.4971	36.1505	61.2038	50.5531	46.3619	24.3999	95.6498	9.674	75.5294	31.4848	43.7847	25.3608	34.7354	13.3543	43.6725	39.999	34.4318	37.8029	56.461	34.5674	75.6135	26.9791	45.8899	14.4883	61.6537	44.0332
RelB	ENSG00000104856	3.8917	1.2987	3.4639	2.0767	3.6623	2.1808	2.5259	2.4555	1.2206	4.7244	2.3775	3.2059	3.2852	1.6772	1.5659	2.0835	1.9893	3.0859	3.3682	1.7622	1.7874	4.4864	2.4174	2.5835	2.5891	2.7964	1.8676	2.5194	2.9206	4.4514	2.8451	1.7429	1.5672	3.0144	2.3377	5.5682	1.127	2.2126	2.5085	4.6331	3.5927	2.6753	2.6654	1.541	2.9746	2.1684	1.7987	2.834
IL6	ENSG00000136244	1.2392	0.5903	0.6458	1.0264	0.2113	0.5143	0.941	0.6716	0.1271	1.213	0.2491	1.5467	0.8722	0.6329	1.0268	1.718	0.2313	0.4892	1.9355	0.141	0.4515	6.0228	1.0703	0.976	0.087	0.191	0.2271	0.8283	1.0128	7.6246	0.2445	1.5461	1.1332	1.3453	1.7474	0.4011	0.2818	0.4425	0.8919	2.8906	0.6718	1.5287	0.0259	0.414	0.4078	0.307	0.7744	0.5347
CD14	ENSG00000170458	13.9406	14.758	27.2414	19.7405	14.2266	5.637	13.5703	14.6489	20.5976	16.4398	51.3083	14.342	15.1759	12.7529	10.4477	52.4714	7.4715	13.4349	4.6753	4.3467	8.2596	18.8675	23.2885	18.5632	18.2763	12.7542	13.2499	37.1693	45.9524	19.7006	10.6026	18.4411	18.2517	26.4071	25.4789	17.6956	7.7868	35.3526	17.0951	40.96	16.1234	12.8096	36.5388	4.301	20.9899	7.9638	11.3165	14.0896
SQSTM1	ENSG00000161011	153.153	120.496	152.372	119.995	134.072	160.429	142.315	161.243	141.284	168.388	134.067	137.768	129.344	104.523	173.195	110.206	212.788	149.44	205.059	117.054	112.304	136.958	151.375	140.641	137.703	160.28	113.217	134.286	191.747	152.867	204.316	119.586	125.037	138.762	141.114	124.318	143.543	165.134	133.583	155.947	152.88	160.146	303.179	156.516	129.154	141.409	127.479	133.677
SUMO1	ENSG00000116030	61.8807	67.6744	47.5746	72.4217	46.5297	53.3667	48.4617	62.0165	76.4399	58.7524	92.4953	94.0105	57.6508	90.7263	73.4161	73.3064	58.315	61.0026	65.2276	67.6199	84.9663	57.3398	55.0841	53.8908	65.1419	61.8614	62.6403	51.3537	58.365	106.701	81.9754	67.4113	69.0767	89.2361	68.4082	69.3905	89.7527	72.4015	51.5641	65.1096	57.1328	68.2914	66.1942	82.0644	64.8887	88.7911	80.7894	64.9403
IKK-e	ENSG00000263528	3.1947	2.3377	4.051	2.8167	3.5684	1.4607	1.9811	2.4135	3.0261	2.873	3.6908	1.9123	2.1804	2.0569	2.4386	3.3446	2.7527	2.2203	2.036	1.5272	1.5992	4.8859	2.4174	2.641	3.6553	2.3462	2.6752	6.0396	4.852	1.4764	2.5784	2.1365	2.628	3.687	2.1016	3.4212	0.9221	1.9668	2.2112	2.5216	4.2061	3.2156	4.1404	1.564	2.7587	1.9574	1.6238	3.743
SUMO3	ENSG00000184900	98.2617	83.2825	73.2112	90.9449	60.052	59.7444	52.8944	82.7306	97.0629	95.1753	118.647	122.47	77.3911	92.3086	73.8525	95.3842	61.3452	62.3198	88.5537	80.5424	79.623	73.9948	71.9507	72.8942	78.5009	89.0341	81.1144	59.9471	64.6537	134.202	103.758	83.2943	78.8655	100.472	99.7668	93.8813	108.63	91.9216	68.3247	100.329	78.251	81.6413	83.739	108.906	95.9057	97.484	100.1	86.5425
HLA-E	ENSG00000204592	296.082	225.668	370.068	128.779	278.31	207.892	226.732	301.646	120.051	277.322	109.975	227.56	263.426	137.181	111.562	241.43	187.39	244.387	252.565	160.897	102.294	305.229	336.779	166.725	270.706	208.065	160.866	333.626	281.485	98.7015	358.176	159.448	173.692	225.208	181.233	228.51	112.985	156.013	237.827	357.918	281.458	244.819	259.886	154.768	323.172	62.7314	116.588	225.299
SUMO2	ENSG00000188612	87.8838	110.508	79.0431	101.782	81.8848	86.8598	76.0728	100.842	92.4094	95.0636	114.889	130.653	109.109	102.118	99.8048	111.084	90.0748	90.0551	105.043	102.605	92.5485	82.4145	88.3006	87.9362	101.063	106.044	94.7681	79.3773	96.9453	122.523	132.343	117.562	98.6603	127.601	108.693	102.328	102.329	98.0677	93.0941	111.42	93.6441	99.4456	107.908	101.615	111.282	97.2154	123.008	106.808
PLAU	ENSG00000122861	1.4715	0.9209	2.3288	1.1935	1.7842	1.0904	1.9315	1.1123	0.712	2.1707	0.6114	0.6187	2.2095	0.7911	0.7444	1.2793	0.9253	1.5053	1.7846	1.1043	0.8278	2.6734	1.1626	0.6698	1.6101	1.0367	1.5395	1.9672	1.4132	1.3663	0.8891	1.3775	2.0012	1.42	1.2279	1.2033	0.9477	0.7621	1.1892	3.0136	1.1684	0.4744	2.7948	0.207	2.087	0.4606	1.1242	1.818
Sirtuin1	ENSG00000096717	21.4143	22.7156	29.1201	30.9594	28.4296	39.9325	24.4166	31.4175	20.8264	32.5285	24.7711	15.9731	34.1893	24.5882	35.6042	22.6444	28.1513	24.6118	45.7222	26.1974	26.2086	21.3872	22.6057	30.0839	24.9123	26.5042	21.9569	21.4664	39.4753	16.5274	27.1177	25.6658	23.5801	28.724	24.0149	23.2403	21.055	22.1507	25.9957	32.3908	33.0354	19.0167	48.2871	21.8961	25.4037	19.1322	34.1494	31.12
MMP9	ENSG00000100985	0.0387	0.0236	1.1546	0.3342	0.5634	1.2755	0.2476	7.8072	0.4832	0.814	0.4529	0.3093	0.9303	0.2848	0.1027	0.2193	1.1103	0.9785	0.2011	0	0.3763	2.8578	2.6204	1.0908	0.4134	0.2865	0.101	1.0699	0.7302	0.0661	0.4223	1.0401	2.5316	1.6691	0.2125	0.118	1.6649	0.713	1.022	4.2231	7.7696	3.7032	0.3105	0.621	0.2399	0.2495	0.7245	0.0802
TRAF2	ENSG00000127191	9.3712	7.7686	8.1411	13.8685	8.6392	11.0683	13.5207	8.2689	11.1125	10.0075	9.9175	7.7616	8.6345	11.8669	12.1162	7.6212	14.2491	10.5372	12.8696	7.5185	8.3348	9.5874	10.4263	9.473	7.8327	8.5938	7.5209	12.1482	11.3056	8.6163	8.0464	10.5418	10.4399	9.8902	9.2329	8.5175	8.9138	11.8743	8.9192	10.9063	9.9603	8.6979	17.0014	6.647	8.8038	9.5373	10.3173	10.106
MAP1LC3A	ENSG00000101460	73.0525	63.5186	33.4646	91.0404	49.9338	37.2785	57.4508	52.6143	78.0674	46.207	63.1504	100.788	52.2724	72.6886	54.4973	62.6147	70.4823	41.6594	36.1705	62.5214	46.0391	52.2081	46.743	55.039	59.5067	66.0901	57.8956	54.3562	30.2188	110.689	69.6169	73.1179	63.7	69.7547	84.914	83.0044	63.626	66.6978	50.2634	62.8135	52.7807	67.4084	61.0964	68.4483	49.2482	89.2133	53.8846	65.8226
TGFB1	ENSG00000105329	11.3654	13.9788	21.1747	17.5206	22.7249	15.5944	13.595	13.4317	12.3077	19.2968	17.1405	5.8493	22.5312	10.8542	13.2714	18.6419	10.016	20.0582	22.572	6.1793	8.6547	15.8253	14.7075	16.018	17.5583	16.0144	10.1708	24.2273	31.0197	5.6413	14.5813	16.642	15.5513	14.6734	14.4042	15.6429	9.0675	11.2597	16.166	22.8375	31.7502	14.8918	34.6497	7.636	20.4142	5.0085	16.4876	22.8855
IL10	ENSG00000136634	0.1355	0.1889	0.1174	0.1671	0.0704	0.0823	0.1981	0.1259	0.2797	0.1756	0.2717	0.1687	0.2617	0.0949	0.077	0.6762	0.0694	0.2258	0.0503	0	0.0376	0.2766	0.3506	0.1148	0.1088	0.15	0.2524	0.3106	0.4711	0.1543	0.1778	0.2249	0.651	0.1993	0.4723	0.3303	0.0768	0.3442	0.0743	0.82	0.5258	0.1713	0.5175	0.023	0.1199	0.0576	0.3747	0.0802
STAT3	ENSG00000168610	143.007	83.802	160.767	91.9713	108.225	135.474	96.3787	136.709	78.2962	162.531	104.088	77.475	105.795	64.904	97.0068	132.851	90.8613	141.537	160.442	63.2967	72.2289	186.431	122.495	116.719	116.729	114.256	83.7139	108.989	180.866	66.7927	132.476	106.205	119.974	157.621	95.3983	149.446	88.139	124.84	144.008	151.991	138.743	114.126	149.881	78.6834	129.969	74.9361	95.1786	100.579
IL1B	ENSG00000125538	1.0649	2.1724	0.4892	0.9548	0.3521	0.1852	1.5601	0.2518	0.9154	0.7502	2.3322	1.2092	0.4652	0.7911	0.5647	8.6995	0.8327	0.6021	0.2011	0.3289	0.2446	1.1062	0.7197	0.6889	0.4569	1.1595	0.8328	1.0008	1.6252	8.3518	0.489	3.8232	1.519	2.3916	4.156	1.0146	0.4611	2.1634	0.6875	2.4806	0.2629	0.6985	2.0443	0.644	0.6477	1.1706	1.1242	0.8555
TGFA	ENSG00000163235	22.8277	24.7463	18.885	13.0808	18.4053	46.1044	27.1158	41.2184	15.4355	14.9874	12.1138	21.1756	38.1722	13.0378	17.0962	17.3991	32.1299	19.8324	15.2575	34.5853	16.0111	19.7279	23.0301	32.6292	19.2771	31.2513	21.5026	15.0817	26.8978	17.5851	34.9863	18.9752	10.2229	12.8548	35.5382	24.0189	10.1177	13.2265	28.114	16.7079	14.3708	18.1996	12.5246	29.9001	31.185	14.1812	21.4839	17.7791
Sirtuin6	ENSG00000077463	10.2812	12.3495	8.9435	14.0356	9.7661	10.3071	11.1187	8.038	10.1971	10.5821	9.3967	16.0012	10.3208	11.4555	9.8573	9.193	13.7402	9.935	9.9789	9.0457	7.6199	9.1572	9.928	12.7263	9.8126	9.6168	7.4199	14.495	9.7746	11.7234	11.3139	10.598	10.3675	10.7871	9.2329	8.9186	8.4783	10.2272	10.4615	11.4188	9.4637	11.4522	14.2584	9.016	11.1306	10.1706	9.8676	13.6351
C5AR1	ENSG00000197405	3.0205	2.6683	6.6342	3.3895	5.0709	2.0779	2.3277	1.9098	4.9841	8.5551	3.3058	2.4185	7.0646	4.0506	3.2087	5.7388	2.1512	4.0267	2.9912	0.9633	1.1101	4.5171	4.7795	2.2582	2.5021	2.4008	2.12	7.213	6.9718	2.1375	2.6006	3.5139	9.5478	5.2067	2.6447	11.0893	1.7418	3.0485	2.7872	9.2047	21.4102	3.8745	9.2123	0.736	2.5907	0.9979	2.8978	3.3152
C5AR2	ENSG00000134830	2.7494	2.9752	4.2663	2.8883	4.3431	2.0573	3.0954	1.8888	2.5175	3.3039	2.6945	2.2778	3.9539	4.4619	3.2858	2.577	3.2153	4.4407	1.8852	2.608	1.7121	4.0562	2.9895	1.9903	3.0896	3.3557	3.7857	3.8998	3.6743	2.2257	3.7787	2.8955	4.7016	2.3418	2.5503	4.6245	2.0491	3.2943	2.6572	5.9656	5.4621	2.6357	2.5877	1.656	2.5668	3.032	2.1484	3.2083
NOS2	ENSG00000007171	2.4396	3.1641	1.0763	4.1056	2.6528	0.5349	1.783	2.6234	4.3229	3.0007	4.2342	5.3993	1.7734	3.924	2.0023	4.9712	1.5498	0.4516	1.1311	1.7387	5.5503	1.475	2.0299	1.7032	2.1105	2.2098	2.1957	3.0716	0.5653	4.3192	5.0901	3.4015	4.8944	4.0607	2.7392	4.4357	6.4804	5.4578	2.2298	4.4486	2.7456	4.0985	1.5785	7.728	1.7512	4.8166	1.6737	3.7162
SMAD3	ENSG00000166949	59.6347	43.8491	45.461	47.4775	48.6896	28.4938	42.89	37.5247	42.2632	46.8135	44.7872	40.3545	39.4514	38.7652	39.4291	49.5106	36.9182	50.4278	40.4185	42.1038	34.2424	71.5058	42.4802	32.5909	41.3609	43.2553	45.5038	33.0279	42.3017	44.4697	45.3221	54.1427	60.4933	64.6974	41.9139	41.219	45.9265	58.9291	37.4978	47.9506	40.7758	48.8398	53.4884	35.9952	35.1191	47.9936	42.8179	47.7227
SMAD7	ENSG00000101665	21.4917	21.1807	21.4683	28.5724	25.7064	26.8891	22.4603	16.9785	17.3935	17.7486	19.0651	11.6705	16.9493	19.8731	25.9267	19.8115	20.6566	22.2786	24.5578	20.9344	22.5021	23.4153	19.8561	18.6781	20.8872	16.8192	16.7327	40.0338	25.4375	14.6543	14.7814	25.8907	38.0946	23.0689	23.1412	12.8824	22.2589	28.936	27.2035	23.2476	17.8467	17.4616	31.4927	16.1231	16.1442	16.484	14.5641	17.8593
TNFRSF10B	ENSG00000120889	18.1034	14.6636	19.7852	13.7014	19.2974	15.6356	15.3285	8.7516	11.4177	25.4897	14.5819	9.6176	16.6876	12.4681	14.9399	14.219	12.8844	23.9344	25.1861	8.3644	8.8993	27.3486	15.7963	14.9846	13.6202	12.195	10.0699	26.5741	32.3386	7.0737	10.7804	14.7866	18.9268	15.7197	14.782	22.0134	12.6279	16.2012	17.411	20.2545	22.2865	15.1554	26.5243	8.487	15.0887	8.8657	11.3415	20.8804
IL4	ENSG00000113520	0	0	0.0196	0	0	0	0	0	0	0	0	0	0	0	0	0	0	0	0	0.0235	0	0	0	0	0	0	0	0	0	0	0	0	0	0	0	0	0	0	0	0	0	0	0	0	0	0	0	0
SOCS3	ENSG00000184557	86.8963	15.1358	36.224	15.5871	11.9259	25.9839	19.4887	22.603	11.494	63.2374	14.1517	48.6223	21.9207	16.6453	19.7915	52.1607	9.484	28.0364	32.0231	2.8195	4.3085	184.588	59.3653	25.5101	11.749	11.9221	8.3032	25.7113	26.521	57.3831	14.0923	37.079	32.4528	67.9859	31.0517	46.9524	13.4988	32.4762	45.9338	88.9106	33.824	42.0397	12.9128	11.2931	17.8954	8.3859	10.2423	9.1168
CSF1	ENSG00000184371	29.6237	17.1665	47.692	40.7462	36.3411	67.233	40.2403	33.4113	18.1564	55.7517	46.5986	13.8921	37.7362	11.3289	43.5619	20.1953	45.1762	47.6807	86.6182	22.7906	21.5426	38.5646	31.1497	35.2893	24.2813	32.3562	21.6036	30.7156	69.3173	11.8777	30.074	30.8102	29.8488	35.9735	28.3598	27.4164	19.7999	29.1573	39.1144	51.1692	45.1864	25.4874	106.718	16.1921	43.3471	16.9446	31.6263	38.9268
Tollip	ENSG00000078902	187.152	218.891	112.253	308.401	138.369	148.641	153.433	141.137	318.144	183.408	309.729	304.838	136.525	370.5	226.255	221.509	172.585	110.753	157.476	198.748	222.086	185.97	159.236	182.494	165.792	192.923	213.335	169.591	109.358	411.312	225.588	271.501	271.171	237.34	252.664	242.996	315.159	271.143	171.732	231.327	204.054	241.524	193.097	272.367	168.903	371.687	168.149	190.49
PDGFRA	ENSG00000134853	32.7023	48.4299	34.1496	59.9616	27.9132	46.9273	27.8092	80.6319	43.5601	33.9011	56.7878	20.3038	95.2998	30.664	41.303	47.2443	32.8007	44.5195	23.7785	42.9732	29.6705	48.5821	53.2387	107.322	66.7301	63.13	55.8766	44.9	87.7359	42.4203	56.3914	90.041	32.9832	44.6679	57.8766	44.8997	45.7472	34.2708	56.4325	44.9371	52.3426	29.0324	39.3594	50.0252	94.7543	21.339	93.4299	71.3568
PDGFRB	ENSG00000113721	53.3808	33.8844	107.224	61.2028	88.0356	49.9516	58.5404	54.2513	28.9638	63.796	44.6513	34.8989	76.2282	36.0753	41.842	31.545	36.4787	109.888	108.889	36.6059	48.6919	57.9851	62.0226	65.8325	65.1854	47.1975	43.9643	96.2191	94.1189	15.6019	42.388	49.42	75.707	54.8321	32.4449	42.3988	45.5679	47.0302	51.3411	66.6676	79.3901	59.8571	95.9013	29.0491	90.4844	23.8913	78.2912	79.1903
APOE	ENSG00000130203	424.975	326.613	449.287	515.641	509.808	435.06	617.027	607.783	268.099	409.734	346.999	449.215	821.793	166.231	346.005	274.437	580.212	762.1	603.663	455.858	189.518	359.25	460.159	532.65	753.7	762.839	421.749	424.669	557.153	248.307	404.787	512.051	451.687	422.589	372.856	575.604	250.355	346.814	267.613	654.478	514.283	528.975	696.85	276.783	451.006	315.365	829.677	794.684
TLR2	ENSG00000137462	5.0922	11.5703	12.0355	9.2854	4.7891	6.1925	6.5375	7.5763	12.1297	8.1401	12.6346	9.7582	11.1057	9.9998	6.1351	19.4643	3.9324	5.9083	3.142	2.655	3.5559	9.1572	9.7435	6.3919	8.8335	5.1153	6.3599	11.0438	19.5257	3.9005	4.5789	9.8952	12.7062	7.7228	11.547	18.5922	4.252	8.2112	9.328	10.0042	15.2179	5.4823	9.9886	3.979	9.3555	4.6439	6.7699	8.0206
Annexin A1	ENSG00000135046	42.8286	18.2527	64.7962	9.9777	30.2373	19.8942	17.6315	29.2139	12.028	46.3028	9.9628	8.9146	23.665	11.5188	21.6654	18.1118	16.9324	60.2123	36.7738	14.5672	15.0704	42.8051	23.8052	13.377	17.9717	20.7342	12.1646	32.9243	26.5916	15.8883	35.5197	16.1922	26.0394	23.9657	26.022	52.5914	9.631	14.5786	23.3014	48.9757	19.3072	16.8027	65.1073	8.487	31.8087	9.7676	17.5618	17.0572
NLRP3	ENSG00000162711	3.9692	5.6907	2.1918	2.5064	3.0049	1.0492	2.5506	4.5752	2.4921	1.9792	3.419	7.0585	3.8666	4.1455	1.0011	4.6605	1.3185	1.5806	1.4076	4.2997	2.2766	2.2739	1.8269	2.3539	4.6996	4.1195	4.1138	3.2096	3.0148	2.8207	4.0232	2.3614	4.3399	2.2172	4.6991	3.3976	2.0491	3.2943	2.7129	3.7311	3.1254	2.9652	2.3031	3.841	5.9012	1.4392	2.3233	3.5825
IL1R1	ENSG00000115594	37.2911	12.2078	40.2163	10.288	10.1887	14.1749	19.9097	18.6364	4.9587	36.3591	8.2419	11.2768	16.7458	9.7783	12.4243	27.1952	5.2046	27.1332	35.6929	4.6051	6.8297	50.7946	25.7982	8.7266	23.3458	9.9988	5.2999	45.7627	16.6757	6.6991	18.649	14.7304	29.6559	28.3503	16.1516	21.9426	8.965	21.954	18.9719	27.6757	22.6078	26.568	40.7827	7.659	16.7679	6.774	10.3422	11.3091
IL18	ENSG00000150782	3.8143	6.2102	10.6069	3.7953	5.869	4.7112	3.4173	4.4912	4.0941	4.5968	3.5323	1.9966	10.1754	8.1644	3.8505	3.4908	2.4057	9.1448	6.0075	2.514	1.8814	2.6734	6.0159	3.1194	8.8335	3.6012	3.5585	6.6608	8.9267	0.6611	7.1573	2.6144	9.4995	1.7439	4.5102	4.6481	2.4334	2.0897	3.2146	14.1248	8.5875	2.9125	17.9589	2.093	6.3809	0.71	6.2703	3.8766
IL1A	ENSG00000115008	0.213	0.0236	0.0783	0.4535	0.1174	0.1029	0.2229	0.1049	0.3051	0.0638	0.5434	0.2531	0.0291	0.443	0.1797	0.6945	0.1851	0.1882	0.0251	0.0705	0.1129	0.1536	0.0738	0.0957	0.2611	0.3547	0.5805	0.069	0.424	0.3967	0.1334	0.3936	0.2411	0.3986	0.4487	0.118	0.333	0.2458	0.1487	0.164	0.0876	0.1054	0.2329	0.276	0.1919	0.0576	0.3497	0.508
IL36A	ENSG00000136694	0	0	0	0	0	0	0	0	0	0	0	0	0	0	0	0	0	0	0	0	0	0	0	0	0	0	0	0	0	0	0	0	0	0	0	0	0	0	0	0	0	0	0	0	0	0	0	0
CD36	ENSG00000135218	0.484	0.7792	1.0959	1.1696	2.0659	0.576	0.3219	0.9444	1.6783	0.6384	1.0416	0.7312	0.9885	0.7911	0.4621	1.6631	0.3007	0.8279	0.7541	0.7753	0.508	2.3047	0.6459	1.4353	0.805	0.6002	1.1105	1.346	0.8008	1.4764	0.6668	0.8715	2.7486	0.9716	0.9209	0.5899	0.9477	0.8359	0.8548	2.3986	0.6134	0.514	1.061	0.529	1.9671	1.0938	0.9743	1.0962
TGFBR1	ENSG00000106799	14.928	27.202	28.259	25.7558	28.7113	22.0544	24.4661	30.4941	19.0464	17.4613	32.6054	16.6761	28.1131	25.7591	17.0962	70.0715	19.4538	32.5147	21.4409	20.7935	21.5802	22.3091	23.2147	23.0031	23.5633	30.4465	23.5721	23.123	48.3549	24.4826	31.9411	30.8945	26.4251	25.0868	29.9419	22.2021	16.3932	18.9301	25.5683	38.5204	23.9514	17.2244	35.2708	19.9411	32.6243	17.4627	29.7027	27.591
SPI1 - PU.1	ENSG00000066336	5.0147	9.2562	9.374	8.6648	10.4938	5.1227	6.2899	7.4504	7.1964	8.4434	10.2798	4.162	10.7859	5.9176	4.7489	11.9162	6.2918	7.1502	4.2731	3.1014	3.6688	8.6962	9.928	7.808	8.4201	7.3524	4.9466	14.564	12.8836	4.0988	6.9128	8.2648	11.115	7.8723	7.4382	7.9041	4.5337	7.9654	6.9867	11.6033	12.6767	6.5761	12.5505	3.289	10.5309	3.3774	7.2695	7.3522
PTAFR	ENSG00000169403	0.8713	2.8335	3.64	5.0843	7.4419	4.3615	4.4574	3.5888	6.0776	2.6814	8.4231	0.9561	5.611	9.2403	3.0291	6.9267	3.6779	4.102	2.9158	1.9971	2.7093	3.8104	5.167	2.7366	6.3097	6.343	5.9309	8.766	12.1064	1.2781	4.7345	4.0199	4.4846	3.3881	6.4701	4.5065	2.459	2.4585	4.6454	10.5373	8.4706	3.2551	8.0737	1.794	5.0855	1.3817	4.1969	6.3898
IL1RN	ENSG00000136689	0.1355	0.0708	0.3718	0.191	0.1643	0.0823	0.0743	0.3568	0.2797	0.3352	0.2264	0.1125	0.0581	0.3481	0.308	0.1645	0.0694	0.3387	0.2011	0.141	0.1881	0.3995	0.3875	0.1914	0.087	0.1637	0.1262	0.3106	0.2355	0.2424	0.2445	0.1968	1.3502	0.274	0.0945	0.1416	0.1025	0.295	0.1301	0.3075	0.3505	0.145	0.8281	0.115	1.7751	0.0959	0.2748	0.2941
IL1R2	ENSG00000115590	0.2904	0.0945	3.1508	0.2626	0.54	1.6047	0.1238	1.8888	0.7629	2.0909	0.3623	0.2531	0.9594	0.1266	0.077	0.2741	0.0925	1.3548	0.8798	0	0.6773	2.9807	2.9526	1.2057	1.1967	0.0955	0	1.6911	0.8244	0	0.3334	1.2369	4.8462	1.5197	0.0945	0.7314	0.0768	0.3442	0.8733	2.1526	6.572	1.6869	0.6211	0.483	0.5757	0.0768	0.0999	0.508
IL1RAP	ENSG00000196083	6.8541	7.013	5.7536	7.3758	5.6578	6.9949	5.6213	11.9416	12.2823	10.9492	13.3592	5.9337	12.443	12.1833	8.1887	22.3337	5.2972	7.3007	5.5802	7.4011	10.2915	18.9289	8.2119	10.583	12.5323	10.749	11.4075	9.1111	14.4617	16.3511	11.5806	15.2926	8.6075	18.3853	12.0429	16.3036	9.6054	10.3993	10.2757	9.2662	9.5806	6.8397	5.9259	9.269	12.1381	11.8977	10.8668	14.7312
IL1F10	ENSG00000136697	0	0	0	0	0	0	0	0	0	0	0	0	0	0	0	0	0	0	0	0	0	0	0	0	0	0	0	0	0	0	0	0	0	0	0	0	0	0	0	0	0	0	0	0	0	0	0	0
IL36RN	ENSG00000136695	0	0	0	0	0	0	0	0	0	0	0	0	0	0	0	0	0	0	0	0	0	0	0	0	0	0	0	0	0	0	0	0	0	0	0	0	0	0	0	0	0	0	0	0	0	0	0	0
IL36G	ENSG00000136688	0.0194	0	0.0196	0	0.0235	0	0.0248	0	0	0.016	0	0.0281	0	0	0	0.0366	0	0	0	0.0235	0	0.0615	0.0369	0	0	0	0.0757	0	0	0	0	0	0	0	0	0.0236	0	0	0	0	0	0.0132	0	0.046	0.024	0	0	0.0267
IL37	ENSG00000125571	0	0	0	0	0	0	0	0	0	0	0	0.0281	0	0	0	0	0	0	0	0.0235	0	0	0	0	0	0	0	0	0	0	0	0	0	0	0	0	0	0	0	0	0	0	0	0	0	0	0	0
IL36B	ENSG00000136696	0	0	0	0	0	0	0	0	0	0	0	0	0	0	0	0	0	0	0	0	0.0188	0	0	0	0	0	0.0252	0	0	0	0	0	0	0	0	0	0	0	0	0	0	0	0	0	0	0	0	0
TIR8	ENSG00000185187	16.8642	11.6884	17.1629	14.2743	19.6965	15.0595	17.9038	11.291	7.9847	15.8971	7.2457	8.9427	19.6821	7.4682	8.6251	7.9868	17.1637	23.7086	18.9776	11.7477	5.8513	17.1159	16.7374	12.401	11.9013	12.5769	8.4294	16.2896	19.3372	7.6687	11.0693	7.3933	8.9932	13.6271	12.8929	14.9823	8.8626	7.8671	12.8771	12.9358	19.0735	14.391	19.0457	7.843	16.9358	7.3689	16.7624	14.8916
IL18R1	ENSG00000115604	3.0979	4.4156	8.6891	2.2438	2.3241	5.1227	2.4516	1.9098	1.6275	6.0811	1.4265	2.4466	1.1629	5.3797	3.3884	2.7597	1.9893	7.0373	5.4545	1.3627	1.4111	7.6822	10.3156	4.0954	7.7239	2.5508	1.5395	8.1103	1.9549	0.9255	5.1568	1.265	9.2584	1.9432	0.8737	3.4448	4.5337	5.5069	4.8684	6.4782	7.0394	6.7343	1.5785	0.598	1.1275	1.0938	1.7737	3.636
IL33	ENSG00000137033	15.0829	13.294	13.699	8.4023	24.5795	18.413	22.9803	32.194	10.4259	13.1359	8.808	8.099	19.2169	7.3416	8.8048	27.3231	20.032	23.9344	12.3166	24.2943	6.1335	19.5742	14.5045	15.6735	34.2463	33.8021	26.2726	7.4201	13.3547	13.5965	24.0503	23.3606	10.1023	45.6893	21.441	38.8596	9.7335	14.8245	21.5547	22.366	11.2163	18.8849	8.3066	10.0281	13.7454	13.0107	33.25	22.431
IL18RAP	ENSG00000115607	0.1936	0.1889	1.8787	0.3342	0.3991	0.8024	0.2972	1.532	0.2797	0.5108	0.3623	0.3656	0.6396	0.2532	0.077	0.1462	0.2082	0.8279	0.7541	0.094	0.2822	1.7208	1.5132	0.555	0.5222	0.2319	0.2524	0.7247	0.4946	0.0661	0.1778	0.6185	2.3146	0.5481	0.1417	0.9202	0.3074	0.1721	0.4645	1.148	1.7525	0.6589	0.1294	0.322	0.4798	0.1919	0.3248	0.3743
P2RX7	ENSG00000089041	66.7212	66.3285	88.6128	89.3217	66.9775	247.248	105.392	69.299	53.6554	123.299	81.9438	39.8764	104.196	63.8597	138.72	50.5158	160.28	67.5884	140.761	78.9212	86.4338	65.483	89.1494	161.481	49.1719	71.3418	69.8078	69.5069	130.509	28.2728	51.7236	60.5521	64.2787	63.2027	86.4961	74.8408	55.5575	67.8042	114.24	50.8002	95.3382	60.7005	115.49	57.7763	77.0988	37.9958	75.893	68.1218
IL18BP	ENSG00000137496	9.8359	8.9493	7.1626	5.4901	7.0898	6.6657	8.2462	5.3097	4.7552	8.6828	5.2078	6.5523	5.2621	6.0126	8.4968	10.1799	9.4377	4.817	5.178	5.263	6.0959	11.8613	9.8727	6.832	4.0251	5.0198	5.6533	10.5951	8.5027	4.7158	4.8901	3.4296	8.0529	14.2748	4.6755	14.2273	3.9702	10.0797	8.1388	6.8677	4.4982	6.7211	6.3658	2.898	6.3329	5.7953	5.0212	4.5718
GFAP	ENSG00000131095	11229	4413.1	20516	6302.43	18475.1	8416.64	12625	11905.9	4416.83	15271.2	2775.36	7566.68	8576.28	2980.58	5192.85	6401.47	8044.95	23621.8	9486.71	6693.99	2501.29	20481.2	10008.9	5418.9	7182.49	9678.1	5744.33	6799.5	9364.66	2865.63	6539.01	3267.93	5210.12	12306.8	4862.67	12759.5	3241.98	5916.74	11364.8	14239.8	14357.9	5136.63	9496.02	4067.43	11331.8	4729.17	9002.19	6762.54
TOM1	ENSG00000100284	43.6611	35.5137	30.8423	46.6898	31.9276	29.0081	35.3867	35.0482	42.8735	34.9545	37.8585	65.7764	30.9622	39.2082	26.5684	33.5188	36.178	33.2673	30.9423	35.0317	38.5321	36.6901	37.221	37.4135	35.8781	37.3897	32.6073	38.3427	24.8252	56.6779	40.232	40.5086	41.7112	37.2689	38.608	39.1192	40.0352	40.9333	38.4454	42.313	39.2569	43.6211	32.6313	47.3112	32.6243	56.6866	30.9268	41.1191
CD33	ENSG00000105383	0.6583	2.9988	2.231	2.8167	2.1833	1.5841	2.2039	1.0703	2.2378	1.5801	3.3511	0.703	3.2271	2.2152	1.9509	3.6735	2.1744	1.5806	1.0054	0.7049	1.2982	1.6286	2.1222	1.5884	2.8937	2.1553	2.0947	4.1759	5.0404	0.4187	1.8227	1.6305	3.3755	1.146	2.7392	2.265	0.8965	1.6226	2.0811	2.9931	2.0738	0.9489	3.2347	1.081	2.015	0.8444	2.2983	2.5131
ROCK2	ENSG00000134318	64.572	65.1006	70.9607	96.984	65.6863	66.1015	55.9402	69.5718	108.481	100.155	116.293	58.4648	63.727	114.428	96.8014	96.956	58.9395	72.9698	108.084	64.7769	115.427	82.476	60.0112	66.8851	77.1737	79.7174	88.5091	80.9304	80.1753	109.213	87.8213	97.8279	78.8414	117.861	85.1501	88.2894	96.9247	88.8239	74.9398	97.1313	86.5463	73.1279	84.9035	102.166	75.2757	101.13	83.1376	77.9605
S100B	ENSG00000160307	217.338	291.784	285.271	144.366	409.635	335.013	372.464	429.393	128.62	137.376	141.97	244.63	336.369	95.6313	173.041	148.714	430.712	456.936	219.838	388.803	95.7094	336.234	377.875	255.828	252.495	472.152	295.888	227.778	315.025	191.519	368.134	212.185	151.679	229.443	418.029	497.908	110.705	135.535	180.521	264.292	191.231	303.806	227.772	284.235	195.938	219.358	285.011	342.106
Trem2	ENSG00000095970	2.3428	7.6033	5.1078	9.0229	11.3625	5.6576	6.7851	10.8293	7.4253	5.0117	12.0459	3.0653	12.6175	10.1581	5.3394	13.1224	6.7313	6.2094	3.0414	4.4876	4.3085	3.9333	8.341	5.7029	12.6193	11.7584	8.278	14.0463	18.4422	5.3108	11.6028	7.6182	4.4122	3.9611	14.9473	6.7715	4.2008	6.687	7.0424	12.3003	10.2232	3.4264	16.9238	3.588	9.6673	3.8955	7.4444	10.4535
TYROBP	ENSG00000011600	5.0535	10.2716	12.0355	11.0996	12.325	7.0566	8.2957	9.0874	9.9174	9.5925	12.7252	5.6524	15.6701	10.2213	7.5213	11.4775	8.073	8.1287	4.5496	4.2997	4.0827	8.0509	11.349	8.0568	11.2051	9.8624	7.6723	17.463	17.5001	5.443	12.6031	9.8109	11.115	8.819	14.9945	12.906	4.3288	7.5966	8.6033	20.5825	17.2625	5.2319	19.5115	4.761	10.7948	4.3369	10.1174	10.8011
CSF1R	ENSG00000182578	13.0306	58.9849	42.7408	34.7787	41.6467	26.9097	30.7312	30.4101	51.2651	22.0421	55.1802	13.4703	60.7616	77.8468	27.8262	53.9517	26.2776	27.0203	17.4192	19.5247	19.3601	29.9913	50.4891	33.0502	65.0331	46.3927	42.3491	45.5212	87.4062	13.0015	52.6127	40.2275	46.1475	22.7948	61.2533	27.7468	28.6112	22.4703	31.6445	88.0906	74.6583	23.7873	52.738	27.9911	50.9274	13.2026	33.325	43.044
IL34	ENSG00000157368	10.9201	13.1287	10.2742	23.5359	12.2076	8.3115	10.5987	7.1775	18.5124	10.6619	17.8651	20.8381	9.2741	19.7149	14.3495	8.8823	11.4502	11.8543	10.5068	18.021	7.5822	11.216	11.0537	10.2576	10.226	11.8812	13.5527	7.0749	5.8412	18.709	12.9365	17.0637	20.8556	9.94	16.1988	7.4322	15.9321	16.3487	10.3871	16.4824	11.5376	15.4058	21.5299	14.4211	9.7393	14.7186	10.617	10.3199
TIRAP	ENSG00000150455	4.1628	5.3129	5.4992	3.0792	5.4465	4.0735	3.8878	4.9949	3.6364	4.2616	3.8945	4.7526	4.8842	3.8923	3.7478	4.9163	3.1228	5.2309	3.9212	4.5346	5.0611	5.3468	5.6653	4.6695	5.831	5.129	5.0476	5.7635	4.7107	5.1786	5.9125	4.9757	4.9909	3.3632	4.4393	5.1435	3.7909	4.0319	4.088	4.5101	5.5497	5.2978	4.5803	4.968	5.3014	4.8742	4.5965	5.0797
TNFRSF1A	ENSG00000067182	50.6508	21.1099	55.794	32.4633	40.2147	33.7194	34.7429	36.3284	24.3357	52.5914	31.8809	23.9596	40.0329	21.4237	32.0361	43.2053	31.8755	61.0779	51.0007	15.4835	16.0676	66.4663	40.5611	32.7632	34.3333	29.0278	19.4836	36.6861	56.8576	17.1664	31.7188	33.3402	43.3507	67.6869	32.5866	59.7641	21.4904	51.0129	39.3002	64.8431	49.2172	38.3629	75.51	14.9731	35.9107	26.29	31.1266	36.4671
TNFRSF1B	ENSG00000028137	17.6774	16.836	26.439	12.9376	26.622	18.2072	20.8011	14.418	15.8169	31.6666	14.8083	12.5985	29.4505	14.8415	9.6262	24.1979	14.1335	26.4182	17.4946	5.7799	6.6039	28.7314	31.1313	13.5301	18.4721	11.7175	11.5085	40.2063	29.0883	9.1011	19.0046	19.2845	24.6651	23.9159	16.2933	30.9084	8.7857	16.1275	20.0124	45.1626	49.9766	24.6703	27.1194	5.428	18.7829	5.0661	11.2665	21.6022
IRAK4	ENSG00000198001	12.9725	9.9646	20.1962	8.6887	12.771	14.1543	12.0102	15.7192	7.4762	13.4072	9.2382	8.2115	11.2511	6.9936	10.576	12.7934	10.1548	14.451	17.8465	10.4085	7.9585	14.3811	15.2796	12.5924	13.011	11.8267	10.297	12.6659	16.4637	5.5752	12.7364	7.3933	10.8256	10.9614	10.6497	12.4813	8.1966	8.6046	13.0257	12.2798	13.8451	10.6483	13.6115	8.947	15.7844	6.6397	12.7155	12.0042
PLAUR	ENSG00000011422	4.066	2.7627	4.1488	2.5541	4.1553	2.1808	3.0954	2.1197	2.7209	8.0443	2.7398	1.2374	3.6922	2.7215	2.413	3.4725	2.3132	3.7633	4.0217	1.5037	2.4835	8.6962	5.2777	3.1959	2.0887	2.6873	1.8424	6.9714	5.323	3.1071	3.0007	4.1324	4.4846	3.3133	3.6365	4.2941	2.3821	3.1714	4.2924	8.2207	7.3315	4.8761	3.9075	1.242	3.4303	2.322	1.9985	3.7162
CCL2	ENSG00000108691	14.0568	1.1098	6.2232	5.0605	2.5589	2.1808	4.1107	5.3097	1.5766	14.5404	20.0161	6.6086	4.5644	2.1519	8.4968	11.1851	2.7989	4.0267	12.6182	2.0441	3.349	31.6506	1.1257	6.124	2.0234	5.0608	2.5995	2.6229	7.9375	17.8496	3.3564	4.3292	1.9047	19.9299	3.7545	15.9969	1.9211	6.4903	5.6302	6.8677	3.359	5.7459	15.5005	1.656	6.4769	2.9744	3.9221	4.5985
ccr2	ENSG00000121807	0.1355	0.1417	0.8415	0.1194	0.2817	0.3292	0.2229	0.3148	0.2034	0.3352	0.0679	0.0281	0.2907	0.2848	0.1027	0.2741	0.1157	0.414	0.377	0	0.0188	1.0448	0.2399	0.4019	0.1305	0.0546	0.1262	0.2416	0.212	0.0881	0.1111	0.4498	0.9403	0.3239	0.2361	0.0944	0.1025	0.1967	0.1487	0.574	0.6134	0.1054	0.1811	0	0.1199	0.0576	0.2498	0.3743
ccr5	ENSG00000160791	0.2711	0.8973	1.3112	1.2412	0.5634	0.432	0.9162	1.1333	1.3223	1.0694	1.8793	0.1969	0.9594	0.9494	0.6417	4.3132	0.4395	0.4892	0.4524	0.3524	0.4515	0.9526	1.2548	1.0908	0.7615	1.0231	0.8833	1.9327	3.6743	0.5068	1.0447	1.2369	0.6751	1.9183	1.5349	1.0381	0.4354	1.7947	1.5609	2.4806	1.256	0.7248	1.061	0.207	1.5832	0.2687	1.7487	0.6149
CX3CR1	ENSG00000168329	0.7551	17.4971	3.3269	9.5958	4.7891	4.2586	8.2957	13.8934	12.9688	0.6225	17.0952	1.3498	7.1809	16.582	3.2601	18.3312	6.3843	3.0859	2.0863	5.4979	6.4346	3.5953	8.5994	5.4733	11.9666	26.1223	25.7931	7.5581	24.3541	5.6634	23.5613	9.8109	6.8715	3.2386	26.4707	1.0617	8.0941	4.1056	9.8297	8.7332	2.8041	1.331	8.2807	9.177	13.7454	3.742	9.7177	8.6355
CD40	ENSG00000101017	4.8211	3.6364	6.0667	3.7953	6.855	3.5797	4.1602	3.8616	3.5855	5.5065	2.6265	2.2778	5.5529	2.7848	2.9264	3.8746	3.0071	7.79	6.4851	3.1249	1.7874	5.1624	5.3331	3.1385	4.395	3.151	2.9781	8.1103	7.537	2.9088	3.9121	4.4978	2.9656	4.2351	3.235	3.138	2.7663	3.3435	4.6826	4.1616	5.4329	5.1792	8.1255	1.334	4.8936	2.1876	4.4716	4.9728
B1R	ENSG00000100739	0.2711	0.1653	0.0391	0.5013	0.2582	0	0.421	0.3148	0.178	0.2554	0.1811	0.3656	0.1454	0.2215	0.154	0.2193	0.2313	0	0.0503	0.1645	0.207	0.338	0.1107	0.1722	0.2393	0.3683	0.0505	0.3796	0.1178	0.4407	0.2	0.1124	0.1206	0.1993	0.3778	0.5191	0.1537	0.3442	0.1487	0.1845	0.0584	0.3426	0.1294	0.184	0.3118	0.1343	0.1499	0.1337
C3	ENSG00000125730	67.8054	113.176	148.653	81.3969	115.972	61.3285	62.0568	147.475	93.274	141.925	115.523	40.242	87.4502	105.125	67.127	180.99	70.5054	59.9866	89.7099	41.9628	44.835	134.93	115.132	64.6843	81.1118	107.968	87.3986	93.8378	194.126	47.048	116.228	53.1588	77.7806	76.2817	129.355	128.046	41.5977	74.3928	93.2985	193.873	102.115	39.773	136.943	41.9522	115.144	31.0299	75.2185	54.567
CR1	ENSG00000203710	1.607	0.8973	2.4071	0.3819	1.3616	2.8391	0.6686	3.9455	1.246	3.0805	0.634	0.5906	2.6747	0.3164	0.9498	3.8015	1.0872	0.414	1.1562	5.3335	1.2041	3.3494	1.993	3.9614	1.6971	2.0598	1.0348	1.6566	0.8715	0.6831	1.4003	1.7991	2.2905	1.4698	1.2043	2.2414	0.3842	1.4013	3.3633	2.2551	4.0308	2.6489	0.5693	2.208	3.5023	1.0746	1.0492	3.8232
ALOX5	ENSG00000012779	4.1241	5.4546	5.9101	4.7263	5.3291	3.0654	3.2935	5.5196	4.6535	4.1977	6.4758	3.8527	5.9017	3.6708	2.259	11.77	3.1228	3.8385	1.8601	2.3965	1.8626	7.3442	4.6319	4.1528	7.18	3.7785	3.5081	7.4201	9.9866	2.3359	3.9121	5.4817	6.317	5.0572	5.7381	10.0983	2.587	3.8598	5.2029	6.4372	7.8864	4.283	4.3733	2.714	6.141	2.3028	4.3717	3.5825
ALOX12	ENSG00000108839	0.4647	0.2597	0.5284	0.4297	0.5165	0.288	0.3467	0.3568	0.3051	0.3192	0.317	0.4781	0.3779	0.2532	0.5134	0.1279	0.4858	0.414	0.4776	0.3994	0.7714	0.5224	0.5721	0.4593	0.2393	0.3137	0.3786	0.5867	0.4711	0.1543	0.2223	0.2811	0.4581	0.1744	0.2361	0.3303	0.333	0.3934	0.3159	0.287	0.3797	0.3163	0.207	0.391	0.5517	0.2111	0.2248	0.3208
ALOX5AP	ENSG00000132965	1.5296	3.9433	6.8886	6.3972	3.1928	4.0735	2.303	6.5479	12.4857	5.6981	16.5744	1.9123	7.0937	9.8416	4.826	11.9527	2.0125	3.5751	2.6393	1.1983	2.2954	5.1624	5.0932	3.4447	5.6352	5.2927	3.9623	14.0808	18.56	3.1953	7.224	6.044	7.9324	6.0288	10.4371	7.5501	2.6127	6.8591	5.1657	8.4872	12.5891	3.5714	17.6483	2.645	6.9806	2.5906	6.4452	5.454
ALOX15	ENSG00000161905	0.0774	0.307	0.1174	0.549	0.3287	0.0411	0.1486	0.0839	0.3306	0.1117	0.317	0.0281	0.1744	0.6329	0.4877	0.0731	0.2313	0.1129	0.2011	0.1175	0.508	0.3995	0.2953	0.1148	0.0218	0.15	0.2776	0.4832	0.4475	0.1102	0.4668	0.4498	0.6751	0.2491	0.0708	0.0708	0.2818	0.295	0.1301	0.0615	0.0584	0.593	0.3882	0.138	0.048	0.4222	0.1998	0.3476
SOD1	ENSG00000142168	240.862	255.515	171.531	288.565	202.317	211.595	209.225	229.597	351.863	234.93	312.763	345.839	222.841	324.583	304.009	320.055	309.664	210.668	220.492	258.849	277.909	190.764	228.585	223.123	262.025	307.643	249.804	214.905	210.166	421.889	360.821	333.852	238.863	304.529	338.64	293.134	299.944	312.715	208.393	262.263	220.148	276.249	300.876	268.825	210.139	376.753	264.926	249.923
ABCA1	ENSG00000165029	30.5918	27.5562	60.1776	34.0387	54.4412	59.0243	29.4683	64.388	20.4704	47.8989	29.4807	18.6727	42.2424	15.8858	44.3064	16.0466	38.0054	41.2831	80.8118	30.6146	20.9782	37.274	49.6033	46.9248	49.7593	42.7233	44.9991	23.1575	68.2338	9.035	31.5187	26.734	43.0132	25.5103	20.5437	25.3638	31.9411	26.0104	39.5046	37.3109	75.5345	44.4382	52.6086	35.3742	36.7503	12.9915	45.4159	35.5581
BDNF	ENSG00000176697	3.8724	3.967	1.0176	6.3017	2.4885	1.7487	1.6344	3.6517	9.0273	5.0916	7.3136	5.9055	2.1804	11.772	6.3148	8.6264	3.9093	0.9408	2.3879	4.7461	3.7629	7.4671	2.0853	3.9423	7.5281	3.9695	8.3032	3.0025	1.6958	13.7287	7.9797	5.3131	5.3043	8.9186	7.4619	8.0928	4.9948	6.4166	2.3599	2.8701	2.8041	4.1249	2.1737	3.933	4.5338	4.7974	5.8456	3.0211
NGF	ENSG00000134259	0.5615	0.3306	0.2935	0.2387	0.3052	0.2675	0.3467	0.2518	0.2289	0.5267	0.634	0.3093	0.5524	0.1899	0.4877	0.2924	0.2313	0.1882	0.377	0.188	0.2822	0.6453	0.4798	0.1531	0.2611	0.3956	0.1767	0.9663	0.2355	0.617	0.5557	0.3936	0.5304	0.5232	0.5195	0.3067	0.5891	0.59	0.2787	0.7175	0.146	0.2109	0.6987	0.437	0.2639	0.307	0.2748	0.5614
BCL3	ENSG00000069399	5.5956	3.2113	5.871	4.9888	4.7422	5.4107	5.126	3.9875	4.1449	6.129	4.6417	3.5996	5.3203	3.7974	4.7489	5.4829	4.2794	7.7523	7.7921	1.3627	2.6905	11.0931	11.0722	6.411	3.3071	4.0786	2.8266	7.7997	7.1131	6.6771	2.8896	6.5219	7.4019	5.5555	6.1159	5.0728	3.7141	5.6299	5.5373	15.1089	8.2954	7.1428	6.6505	2.392	5.6853	3.9723	3.5973	4.9728
NR3C1	ENSG00000113580	43.1577	54.5693	50.2948	65.1652	60.2633	71.7797	62.6511	73.7902	64.2593	65.6635	71.7546	50.0565	59.0754	76.1063	65.6638	68.0793	69.6958	47.0409	71.1345	66.3981	79.2655	51.8701	54.1798	55.8045	61.0732	67.4269	65.4922	48.7653	63.9236	77.833	80.6418	62.5761	57.6242	67.2385	66.4955	52.8982	70.7468	61.5351	61.4681	71.0957	61.6894	55.1655	74.4749	66.3783	57.6442	51.1791	57.6817	60.2349
JUNB	ENSG00000171223	102.56	26.4228	67.7904	27.8802	82.8943	22.5482	40.4632	46.4651	21.9962	62.4553	21.4879	44.9383	59.9766	22.1832	25.901	36.7172	14.3879	76.6955	67.4144	20.9579	19.7552	100.421	47.9241	37.5666	33.8764	48.4388	30.3864	45.038	51.8879	40.8557	44.922	35.6735	84.3386	47.0097	26.8249	37.444	26.8438	24.142	35.2122	91.7602	60.2582	38.7582	51.884	31.4642	22.5731	18.7484	25.5808	22.431
NLRP2	ENSG00000022556	1.8781	3.1169	1.5069	0.549	1.1973	1.6253	0.6438	4.1554	7.171	4.2297	5.8871	3.937	1.0757	4.8733	1.6685	1.0235	1.3648	1.2042	0.4524	1.5742	0.9972	0.4917	2.768	1.397	7.1147	5.4427	1.2871	0.4832	0.4946	6.3906	4.4677	5.2006	0.8198	1.2207	0.9918	1.6516	0.4867	3.8352	2.6572	2.7471	0.4966	3.1892	1.9408	6.739	3.8142	1.6119	3.5723	0.9357
PAFAH2	ENSG00000158006	7.1833	7.745	11.1549	8.0681	9.5548	12.4673	8.469	10.4725	6.993	6.9111	6.8154	6.1305	8.7508	5.9809	7.9834	6.8902	10.2242	10.4995	11.9898	9.0457	5.7761	7.8666	9.153	9.5495	9.9432	10.8172	7.6218	8.3174	9.3506	4.3853	11.2916	6.7186	8.2217	6.2779	8.9967	6.63	7.5818	7.4491	8.4361	9.4097	8.0325	7.0505	9.9369	6.302	9.2595	5.7377	9.4679	8.5821
PTEN	ENSG00000171862	74.253	87.4856	76.4403	89.5127	79.0442	79.2066	77.2862	80.7788	115.143	87.7854	103.386	86.8958	81.345	109.112	92.5659	108.159	75.5481	97.2429	93.0781	81.5527	98.3998	77.5286	74.6818	75.65	93.2307	89.1569	90.9824	79.1702	88.8429	127.481	100.802	96.9284	89.4018	111.159	93.9815	84.8447	103.661	97.3302	80.5514	95.2453	94.7248	85.1205	106.589	104.719	78.1063	115.139	106.745	92.7452
GNDF	ENSG00000168621	0.8906	1.2515	0.2153	0.4058	1.033	2.4276	1.6591	1.9098	0.9409	0.8459	0.3849	0.703	1.8606	0.4114	2.0536	0.7676	1.6192	0.9408	0.6787	1.2453	0.4327	0.7068	0.7751	1.11	0.7615	1.5005	0.6562	0.7593	1.4368	0.8374	2.0449	0.8433	0.4099	0.3986	1.4168	0.6842	0.3074	0.9342	1.7281	0.5945	0.3797	0.9357	0.8798	0.782	0.7916	1.3433	0.4247	1.5774
IKK-a	ENSG00000213341	22.3049	21.3932	33.3472	21.7695	22.8423	33.7605	17.9781	31.2286	18.4107	28.9532	28.7109	16.3105	28.9272	20.8857	28.237	25.5686	24.1032	24.4989	38.9606	20.8874	25.0045	24.8288	23.7314	32.9354	29.0027	24.0625	25.5407	24.607	36.2485	20.0973	23.0945	20.8025	21.8441	30.692	24.0385	22.4145	25.8705	21.4377	24.8251	26.6711	27.1644	15.9065	27.9216	21.0221	28.1624	15.678	32.6505	26.8958
TAK1	ENSG00000135341	47.2431	42.9282	43.0344	45.4008	45.3794	62.3572	46.0349	58.029	50.8328	60.4123	49.2025	41.3388	45.4113	55.7269	72.1839	55.3956	56.025	44.0303	60.0496	52.5358	51.4765	43.8807	42.7939	42.0065	43.4061	48.5616	51.788	38.7568	57.6584	55.4439	51.0568	48.0987	42.8926	56.302	53.9567	51.1758	46.4644	53.9631	51.5083	48.9142	48.8667	46.6126	62.3126	50.7383	42.7234	51.2559	51.8361	46.1988
MARCH3	ENSG00000173926	5.402	3.0224	6.9278	4.4398	4.7422	7.6738	4.8041	6.1912	2.6192	7.1505	4.2568	2.8965	5.3203	3.2594	5.7244	3.7101	5.4822	5.5696	6.837	2.6785	2.3894	10.6014	4.6134	4.3442	3.9381	4.9789	2.9024	2.9335	6.3123	2.2477	6.8461	2.8393	4.0023	6.6516	4.6046	10.9949	3.4836	5.9003	5.11	7.7902	5.9878	4.3094	10.1439	3.128	4.5818	3.7804	6.2953	4.4113
BIN1	ENSG00000136717	326.345	342.811	261.494	322.341	296.269	548.521	408.272	348.405	227.946	321.662	247.62	282.51	352.708	212.718	327.831	236.66	496.36	200.808	267.471	342.587	247.825	274.869	351.505	447.336	209.981	390.566	236.63	231.609	266.576	221.467	269.488	264.501	224.276	201.292	350.778	332.489	196.616	293.293	379.512	231.082	246.232	324.997	262.681	288.375	223.692	311.68	224.556	226.609
MAPT	ENSG00000186868	393.163	411.879	264.038	524.067	289.391	438.537	413.25	445.7	706.522	438.911	553.84	595.25	303.982	601.604	509.266	508.886	432.216	266.327	267.471	415.235	543.306	357.252	372.486	431.796	373.053	495.696	470.812	283.135	286.149	711.273	540.753	541.961	453.591	509.558	534.609	535.328	558.751	588.087	451.088	483.566	440.589	513.662	377.033	596.462	314.296	747.365	376.442	370.125
Picalm	ENSG00000073921	152.514	167.864	165.64	152.004	147.595	245.931	226.98	279.442	184.285	138.749	173.284	144.179	188.186	175.314	239.988	207.747	214.223	173.336	185.276	237.21	187.656	159.421	193.191	182.264	174.103	237.051	174.343	149.747	247.427	169.857	239.658	189.977	152.74	179.543	258.733	176.791	145.285	158.865	201.592	185.898	172.976	160.858	185.618	178.297	168.087	170.463	183.587	153.702
CLU	ENSG00000120885	3696.4	2323.88	4910.93	2784.94	4138.85	3349.29	2950.94	4320.42	2714.02	4080.38	2857.1	3026.48	3754.57	1588.01	2632.76	2432.45	3231.4	4977.53	5434.3	1879.92	1794.6	3581.4	3301.76	3030.82	4065.64	3980.06	2708.4	1825.02	3873.71	2498.59	4598.96	2765.41	3119.52	3907.95	2694.51	2910.93	3014.48	3237.27	2529.74	4988.81	4328.13	3641.78	5795.38	2718.96	3568.61	3028.3	4293.73	3504.48
APP	ENSG00000142192	1007.36	1263.31	762.328	1159.2	609.746	1173.99	892.765	1305.47	1656.22	1087.5	1567.94	1467.1	909.331	1442.51	1248.02	1562.79	1101.21	691.614	823.175	1309.87	1471.18	730.238	777.156	1091.15	1027.63	1424.52	1232.57	764.369	797.302	2196.75	1620.81	1224.23	1146.33	1274.89	1769.38	1487.9	1423.72	1522.47	1100.67	1159.45	913.746	873.569	1102.99	1908.09	838.923	1898.71	808.518	799.015
ALDH1L1	ENSG00000144908	201.732	92.586	171.413	65.2846	190.04	98.2779	83.6503	180.95	96.5797	133.434	47.6402	96.7665	108.789	33.2273	80.7834	94.8542	101.132	138.865	159.11	59.6549	41.4672	191.163	165.511	99.9736	198.21	133.053	91.9667	91.7326	110.041	34.8618	164.129	86.3866	93.6212	147.282	63.2604	125.12	91.0846	114.859	120.911	125.566	126.095	185.146	94.6334	79.7644	148.512	90.5565	138.171	112.743
SLC1A3	ENSG00000079215	1044.58	972.448	1450.88	1031.54	1457.02	1391.28	915.275	1271.37	1138.13	1212.84	1120.92	560.098	1474.97	455.942	995.302	1224.13	1118.65	1632.62	2248.35	865.666	589.835	1398.07	1536.6	1394.41	2284.69	1369.05	1281.05	646.028	2485.86	430.637	975.481	1629.48	1375.99	2084.39	940.382	1036.33	1282.82	1121.62	1097.79	1497.64	1691.61	1357.04	1206.09	707.231	1475.72	762.314	2087.43	1797.13
SLC1A2	ENSG00000110436	2549.95	3322.16	2798.35	2102.55	3392.94	2636.18	3300.18	4491.86	2862.86	1488.11	2215.13	2181.17	3264.47	1078.87	1822.54	2673.33	2337.85	2994.06	3078.26	3759.22	1188.36	4234.36	4455.33	3007.28	7138.95	4129.36	4907.02	1156.56	4391.88	1532.49	3287.37	4667.12	2995.95	4251.22	2896.52	2059.16	2859.76	2823.07	2305.37	2691.37	2542.38	3484.05	1515.48	2485.58	2966.6	2464.66	6165.67	3787.21
FGFR3	ENSG00000068078	175.516	156.459	299.264	154.272	358.223	185.817	327.544	350.902	138.945	136.706	84.4345	202.391	309.361	61.0433	97.8026	147.326	210.128	392.509	172.457	277.364	86.9982	267.371	231.168	228.768	432.974	258.59	285.793	110.783	187.272	98.3049	173.531	236.642	200.527	214.271	177.125	145.954	137.165	172.805	216.941	339.017	258.471	149.313	112.773	169.741	354.117	123.678	383.562	288.876
RFX4	ENSG00000111783	61.416	27.6979	84.5814	32.2246	65.6628	49.6224	44.252	87.0539	23.2931	68.5364	39.0586	43.3635	60.6162	13.101	37.0931	42.6204	34.2349	93.1033	70.7324	32.0948	26.4156	77.8666	49.7325	55.5749	63.9452	53.8133	37.7558	29.6802	68.8698	18.0038	34.1638	41.9423	40.0717	78.1999	32.6338	68.4939	33.3499	38.106	57.1943	69.5377	73.928	43.3575	55.0669	28.2671	75.5635	33.9467	65.0262	59.1655
PBXIP1	ENSG00000163346	299.606	198.655	542.108	214.448	481.379	329.87	249.094	316.358	174.723	388.41	152.679	207.116	327.066	81.2011	182.051	122.177	230.461	496.639	516.09	174.407	115.239	502.261	396.937	271.597	397.357	249.205	214.875	193.922	381.963	83.1438	396.629	221.097	213.185	201.74	156.888	161.101	220.668	191.833	228.554	397.648	529.297	403.344	387.901	194.719	359.443	141.908	346.365	300.72
GLI3	ENSG00000106571	8.8097	10.0591	22.1141	10.4789	19.2974	15.2858	11.9111	16.034	7.6287	8.9701	7.7438	9.6457	15.5247	3.9873	10.8071	5.0808	13.9715	21.6764	24.9599	11.4893	7.8268	12.1686	16.2761	12.2479	22.3449	14.6094	13.8808	8.8696	19.3843	4.4293	12.9587	10.0358	15.6477	10.6376	8.1466	5.8042	11.8851	7.8671	10.9632	14.8834	15.7437	11.1227	16.6391	10.6491	18.2552	5.5458	21.1591	12.9667
FZD2	ENSG00000180340	1.2972	1.1098	2.6419	2.029	1.972	1.543	1.1886	1.1963	1.068	1.3248	1.0189	0.7874	2.7619	1.1076	1.0011	1.0052	1.1103	3.7633	3.142	0.7988	0.4327	0.8911	1.9561	1.3588	2.4368	1.1595	1.06	0.9663	2.214	0.4628	2.6673	1.8554	4.2917	1.2456	1.4404	0.7314	1.4344	0.7867	1.0406	3.7721	2.2199	0.7248	7.1163	0.299	1.7512	0.307	1.8486	2.3527
LRP1	ENSG00000123384	298.561	301.205	443.044	331.507	333.737	250.025	269.573	311.237	285.518	324.008	278.776	211.728	291.481	222.37	317.204	249.965	258.566	418.777	393.2	221.515	316.516	374.123	287.821	362.462	441.785	303.837	373.722	260.668	431.355	198.747	225.632	347.936	613.685	319.451	245.911	236.791	353.452	427.796	329.49	439.776	397.097	251.922	451.093	278.945	342.435	336.8	294.829	387.53
MFGE8	ENSG00000140545	41.8798	31.8301	53.289	43.897	57.5166	44.9112	42.8157	37.5247	36.0839	46.207	34.2131	31.0463	65.7911	25.9173	38.5049	30.5398	46.3328	62.1692	80.5102	39.0964	36.4813	51.4399	44.7869	41.4707	55.8732	56.7597	49.4914	69.6795	59.0245	36.1619	42.477	60.7208	42.8685	38.5145	34.5229	35.816	47.5146	33.4596	28.5414	49.3242	55.4387	70.0442	66.7376	30.2912	55.7971	37.4584	52.8353	60.1012
FOS	ENSG00000170345	151.391	51.0038	76.4207	18.5232	26.2698	29.0904	67.3313	57.6722	24.9205	92.2066	22.1445	42.6605	51.6328	19.3984	48.7216	55.5966	15.6602	59.2715	67.716	19.1018	8.7487	123.345	46.1341	23.5772	30.5475	41.3865	41.6424	34.5464	58.0824	27.0388	51.7459	22.2643	137.623	57.7469	22.9995	52.9925	20.9525	27.7805	46.0825	88.8081	46.4131	29.3751	77.7613	25.8981	19.6225	12.8188	28.5536	12.4587
MAPK8	ENSG00000107643	33.8834	46.3284	30.5879	43.5867	30.7303	32.917	32.6628	44.7232	66.5225	35.8803	60.5691	57.2837	32.5612	58.7332	48.0798	54.829	33.6797	27.4342	30.515	45.7926	54.4868	30.1142	36.409	36.5332	42.5358	41.2228	50.7785	33.7871	30.1717	78.2076	52.9462	45.4844	41.4942	47.6574	48.9743	44.0739	58.5032	53.2501	35.5839	38.8484	36.0147	44.649	35.5554	73.0024	35.8387	71.6738	40.3947	37.6435
MAPK14	ENSG00000112062	32.6829	32.633	35.0302	35.1606	33.0779	33.1022	32.8609	37.7556	46.6624	42.1849	42.5003	34.3365	31.4565	47.0562	39.0954	42.4559	32.9858	30.9717	38.2819	32.4237	41.8811	36.1985	36.0215	33.4712	37.4228	36.2166	38.4877	34.0287	37.12	43.7425	43.655	41.0146	47.7871	52.042	36.9787	39.2135	43.4419	48.1857	35.1751	41.411	39.4906	41.8025	43.2928	39.8362	34.7592	41.3156	32.4007	38.098
MAPK11	ENSG00000185386	71.1551	69.6343	43.5627	76.3125	49.4173	34.5834	50.3933	34.2088	51.3922	47.6435	58.7124	78.9655	58.2323	59.7142	41.457	54.0979	51.3292	56.6749	54.1175	59.8664	44.1012	58.1388	51.9839	62.139	57.3092	45.3969	49.9961	73.4413	48.7553	71.817	47.0558	55.8294	52.6574	57.8714	49.234	58.1361	50.409	53.0534	47.1416	48.4837	48.6914	76.3435	41.4555	45.7242	65.2005	59.0277	66.9498	62.4005
MAPK1	ENSG00000100030	283.517	263.165	182.47	285.438	197.716	219.824	214.846	281.288	374.469	267.65	391.56	346.374	216.503	358.159	286.092	335.224	217.877	206.942	225.595	326.328	322.537	232.125	222.182	223.371	296.511	336.998	333.417	141.395	205.832	493.001	354.464	336.326	303.431	410.979	346.952	316.799	420.229	365.154	234.723	306.626	248.715	273.851	222.907	409.333	244.754	415.555	279.69	271.632
MAPK3	ENSG00000102882	208.044	180.945	119.318	210.415	150.201	119.983	138.575	141.158	145.251	172.171	185.421	234.112	171.819	145.282	128.273	141.898	133.377	143.945	157.929	154.647	116.556	151.431	149.4	140.774	148.625	173.921	158.897	137.15	97.5341	208.003	171.664	197.089	149.461	202.812	158.257	173.512	183.168	195.939	147.371	216.772	173.677	229.676	149.959	185.427	148.392	201.55	164.577	188.244
CREB	ENSG00000118260	31.2308	36.411	41.0382	37.0224	38.9469	53.9222	39.6708	45.9195	42.67	38.019	45.1495	27.3623	38.87	42.7524	42.0474	43.4428	40.0872	37.5575	49.6182	45.2052	40.7898	39.5479	39.2509	36.6672	39.1852	43.1871	42.2481	31.82	43.338	37.7265	51.168	36.9666	35.2737	39.2121	39.8831	28.0063	44.4921	39.3353	40.8239	41.944	40.6882	33.9217	41.7401	42.9872	40.2526	39.5501	40.8194	32.136
CREBBP	ENSG00000005339	65.8499	87.6037	113.447	122.477	94.069	112.638	88.4544	85.7737	98.2581	106.923	92.767	79.6685	87.77	94.4604	152.172	62.4502	99.6744	87.9477	121.054	78.2868	115.352	90.066	87.9869	100.069	78.4574	73.2652	82.1996	77.4447	111.807	57.2729	70.0614	80.8767	118.961	81.4386	73.8865	65.2851	110.756	107.016	102.849	104.43	121.042	79.8754	130.629	86.5034	78.6341	85.1066	77.6667	77.0782
RPS6KA5	ENSG00000100784	38.1236	40.7558	34.5214	32.8213	39.5339	53.4696	31.8951	48.8786	30.5658	52.0647	38.9907	33.5772	36.0499	37.2146	38.1456	43.1687	25.3292	25.7408	28.2025	40.8821	59.4162	34.9079	30.3931	40.6095	29.2203	51.0715	41.2134	27.4715	30.1011	32.9005	36.2532	41.0427	29.0773	55.8535	34.145	48.8636	43.2626	45.0389	48.238	44.2196	37.8549	38.3497	30.4835	43.0332	33.4639	50.0277	32.2508	40.7448
P300	ENSG00000100393	55.5494	70.4135	92.4877	78.5563	76.3445	97.1875	75.008	84.5355	75.4482	83.5557	75.2189	52.4187	64.5992	74.619	106.736	62.304	73.7207	62.3574	88.1515	62.8503	98.0235	72.6428	73.0579	79.8985	75.2808	71.7238	75.0826	62.7426	95.5556	49.9788	68.6611	74.4111	97.3824	70.5269	72.1391	58.2305	76.3564	83.5628	96.7361	88.8696	92.3589	65.313	91.8127	67.3903	67.6953	67.548	61.4789	75.7682
HDAC2	ENSG00000196591	47.2624	50.3426	43.7584	57.7655	38.9469	56.391	46.0845	58.1969	60.2924	45.1217	65.2788	42.1262	51.3421	66.328	63.7642	59.0691	53.1566	46.0248	54.4192	61.2761	58.5695	41.576	44.6762	50.4269	47.6271	62.4343	50.8542	42.2771	58.4592	72.434	64.3489	58.6686	45.4001	62.5799	62.7173	53.4408	57.914	53.5451	50.9509	53.3833	52.7515	43.5289	64.4604	56.3503	43.2032	63.6141	53.335	50.6904
PTGS2	ENSG00000073756	3.0592	5.1712	3.914	9.2616	3.8266	5.4313	5.7946	3.4628	7.705	7.789	6.8607	6.018	3.8957	12.1517	7.9577	9.9972	4.395	4.9675	8.4959	3.2659	7.0178	15.8868	6.6618	3.9423	4.0904	3.0419	5.1738	8.835	3.9805	7.867	5.2679	8.9394	9.1138	13.0043	5.8797	9.9567	6.506	7.7687	4.218	6.0476	6.4844	6.2862	7.0128	5.244	3.2624	6.467	5.1711	3.743
PPARG	ENSG00000132170	2.8075	3.3766	1.5852	2.6734	1.1269	1.3373	2.303	2.1617	4.2975	3.7828	3.3511	2.306	3.1108	2.8481	2.3873	2.5404	2.1281	2.6343	1.7846	2.608	2.126	1.7823	1.993	1.7798	2.0234	2.0461	2.549	2.9335	2.3082	2.424	2.5784	3.8513	2.5075	2.84	2.7392	2.1235	2.459	3.3435	1.8953	2.2756	3.0669	2.438	2.5619	2.162	2.3988	2.3987	2.3732	3.6895
GAPDH	ENSG00000111640	1495.69	1538.24	1017.29	1569.55	1292.81	970.99	1007.35	1588.4	2010.63	1346.6	1705.13	1561.09	1174.04	1578.2	1141.93	1456.19	1289.59	1218.1	1228.92	1001.8	1468.51	1355.51	1146.93	1291.83	1686.27	1674.72	1389.6	1577.02	1236.5	2283.53	1812.88	1604.35	1430.69	1761.08	1837.58	1887.63	1591.62	1738.52	1172.2	1524.27	1280.26	1483.83	1403.51	1666.01	1383.56	2072.28	1180.71	1465.13
IL2RA	ENSG00000134460	0	0	0.274	0	0	0.0411	0	0	0	0.0958	0	0	0	0	0	0.3838	0	0	0	0	0	0.0307	0	0.0383	0	0	0.0252	0.0345	0	0.022	0.0222	0.0281	0.0241	0.0498	0.0472	0	0	0	0.0186	0.1025	0.0292	0.0264	0	0	0.048	0	0	0.0535
IL2	ENSG00000109471	0	0	0	0	0	0	0	0	0	0	0	0	0	0	0	0	0	0	0	0	0	0	0	0	0.0218	0	0	0	0	0	0	0	0.0241	0	0	0	0	0	0	0	0	0	0	0	0	0	0	0
CXCL8	ENSG00000169429	1.8975	1.2987	6.6342	0.9309	1.1973	2.0573	1.9811	1.0284	0.534	7.2782	0.4755	1.0405	1.8025	1.3291	0.9498	1.7545	0.1851	3.4998	3.4185	0.3054	1.5804	1.9052	1.7531	0.9569	1.2402	0.3956	1.0852	1.484	3.0619	2.3359	1.956	2.8674	5.5695	1.3453	0.732	2.1235	0.4867	1.008	1.3379	4.2846	2.2491	2.3326	6.2364	0.759	2.7347	0.8444	1.6987	1.2298
IL6R	ENSG00000160712	13.0306	11.6411	16.7323	9.9777	13.9683	17.7958	14.5856	11.6478	11.0108	14.1255	10.6647	9.3645	12.036	11.1074	9.6262	13.7438	12.2829	17.8379	15.2575	7.0016	6.2276	28.2704	23.8421	9.607	15.2085	11.0355	12.0132	18.7745	20.2794	5.5973	18.0933	15.4613	14.4904	11.4099	14.3334	13.6138	8.6064	16.3241	17.7641	19.496	16.7076	20.7299	17.5707	6.417	11.4185	4.2601	8.1689	11.924
IL13	ENSG00000169194	0.0387	0.0472	0.0196	0.1194	0.0235	0.0617	0.0248	0.2728	0.2034	0.0638	0.0906	0.4218	0.1163	0.1899	0.0257	0.1097	0.0694	0.0376	0.0754	0.0705	0.1317	0.0307	0.0185	0.0383	0.0218	0.0273	0.1262	0.1035	0.0236	0.1543	0.0889	0.1406	0.0723	0.0498	0.0708	0.0236	0.0768	0.2213	0.0929	0.123	0.0876	0.145	0.0259	0.276	0.1679	0.1535	0.0749	0.1069
IL12B	ENSG00000113302	0.0194	0	0.0196	0	0	0	0	0	0.0254	0.016	0	0	0	0	0.0257	0.0548	0	0	0	0.0235	0.0188	0	0	0.0191	0	0	0	0	0.0236	0	0	0.0281	0	0.0498	0	0	0	0.0492	0.0186	0	0.0292	0.0264	0	0	0	0.0192	0	0
IL5	ENSG00000113525	0.0194	0.0472	0	0.0716	0.047	0	0.0495	0.1259	0	0.0319	0.0453	0.1406	0.0872	0.0316	0.0257	0	0.0463	0.1129	0.0251	0.1175	0.0564	0	0.1107	0	0.0218	0.0818	0.0757	0	0	0	0	0.0562	0.0964	0.0498	0.0472	0.118	0.0256	0.0246	0.0372	0.041	0.0292	0.0527	0.0259	0.046	0.048	0.0768	0.025	0.0267
IL2RB	ENSG00000100385	0.0774	0.0708	0.3914	0.1671	0.446	0.2469	0.4457	0.2938	0.0763	0.3831	0.1132	0.0562	0.1454	0.2215	0.1284	0.1645	0.5089	0.3387	0.2011	0.1645	0.1505	0.2151	0.4798	0.1914	0.4134	0.4501	0.3029	0.2761	0.1178	0.3526	0.3334	0.1124	0.2893	0.1744	0.1653	0.3067	0.0768	0.0738	0.1487	0.451	0.2629	0.0395	0.1294	0.069	0.5997	0.0576	0.7994	0.4545
IL2RG	ENSG00000147168	1.3747	0.3542	3.2878	0.9787	1.8311	1.3578	1.0401	1.1123	0.6103	2.6176	0.4755	0.3656	1.8897	0.4747	0.8984	0.5117	1.2954	1.4677	2.8404	0.235	0.7902	1.5672	1.6055	0.6889	1.0008	0.8321	0.8076	1.9672	3.3917	0.6831	1.1114	0.8715	1.0609	0.5481	0.7792	1.2033	0.5379	0.3934	0.8733	1.804	3.6219	1.331	2.0443	0.161	3.7422	0.0959	1.0492	1.3368
IL3	ENSG00000164399	0.0194	0	0	0	0	0	0	0	0	0	0	0	0	0	0	0	0	0	0	0	0	0	0	0	0	0	0	0.0345	0	0	0	0	0	0	0	0	0.0256	0	0	0	0	0	0	0	0	0	0	0
IL4R	ENSG00000077238	30.8629	22.0544	31.6251	12.0782	14.7196	23.0831	20.0335	17.2513	12.5874	37.3966	12.8837	22.7504	15.9899	15.4111	20.1766	27.6886	11.0801	23.7086	24.7086	4.1587	8.4665	38.5646	43.6428	25.5675	22.5843	12.3177	7.9247	43.7611	41.336	8.9248	16.2706	23.1639	26.2564	17.7625	20.8271	20.7157	12.9096	27.6822	34.1902	34.6868	40.4253	32.7092	15.5781	9.982	19.2147	8.5586	10.2923	15.6937
IL17A	ENSG00000112115	0	0	0	0	0	0	0	0	0	0	0	0	0	0	0	0	0	0	0	0	0	0	0	0	0	0	0	0	0	0	0	0	0	0	0	0	0	0	0	0	0	0	0	0	0	0	0	0
IL7	ENSG00000104432	0.6777	0.307	0.6262	0.2148	0.5869	0.5555	0.3219	0.5876	0.4069	0.399	0.317	0.1969	0.4361	0.2848	0.1797	0.7128	0.5089	0.2634	0.2262	0.3524	0.2634	0.4917	0.1476	0.3636	0.4134	0.6411	0.6309	0.3796	0.4475	0.2204	0.6891	0.3373	0.2893	0.6228	0.614	0.873	0.3842	0.4179	0.5946	0.3075	0.2921	0.2636	0.1553	0.207	0.4318	0.2687	0.8993	0.2941
IL12RB1	ENSG00000096996	0.5034	1.039	0.7632	1.1458	1.1738	0.7612	1.362	0.6926	0.7629	0.6065	1.7888	0.9561	1.0175	1.3924	0.6674	1.7728	1.0872	0.5645	0.4776	0.9633	0.8278	1.2906	0.7381	1.11	1.1096	1.1868	1.2619	1.5185	1.7194	1.1018	1.0447	1.1245	1.1573	0.847	1.7474	1.5336	0.9221	0.6638	1.2264	1.476	1.1684	0.6589	0.9316	0.621	1.3913	0.9787	1.0742	1.2566
IL6ST	ENSG00000134352	293.74	261.607	383.728	228.962	289.531	386.014	253.947	464.484	267.921	350.455	268.768	165.805	336.02	195.946	301.519	352.112	247.07	382.95	489.27	246.702	205.135	406.265	362.688	291.577	476.053	358.223	322.943	276.82	525.85	195.288	409.566	324.912	182.878	432.03	312.973	295.706	244.079	220.818	330.122	396.233	381.236	302.725	356.848	284.764	393.746	203.392	429.128	316.494
IFNG	ENSG00000111537	0	0	0	0	0.0235	0	0.1238	0	0.0509	0.016	0	0	0	0	0	0	0	0	0	0.0235	0	0	0	0	0	0	0	0	0	0	0.0889	0	0.0241	0	0	0	0	0	0	0.1025	0	0	0	0	0	0.0192	0	0
IL11	ENSG00000095752	0.6002	0.8737	0.4697	1.0264	0.7278	0.432	0.6191	0.4407	0.5086	0.6544	0.4076	1.4342	0.4361	0.8228	0.7701	0.4935	0.694	0.1505	0.7792	0.7988	0.6961	1.014	0.6459	0.842	0.5222	0.5866	0.6562	1.1734	0.6595	0.4407	0.5779	0.759	0.7474	0.6975	0.5667	0.5899	0.5379	0.5654	0.3902	0.697	0.5842	0.8434	0.7763	0.989	0.8876	0.5949	0.6745	0.8288
IL15	ENSG00000164136	1.5683	1.7237	1.8396	0.6684	1.3851	1.0492	1.4858	0.9444	0.3051	1.6759	1.1095	1.2936	1.2501	1.0126	1.3092	1.6266	0.694	1.1666	1.1311	0.6344	0.8843	1.9052	1.4394	0.7464	0.8268	1.1458	1.3881	2.3123	1.3661	0.9916	0.9558	1.0401	1.1814	1.0712	0.9682	1.7224	0.8453	1.303	1.022	1.886	0.9639	1.3969	1.7079	0.644	1.7272	0.7868	1.2241	1.5774
IL1RAPL2	ENSG00000189108	0.0581	0.2834	0	0.4058	0	0.0411	0.1238	0.063	1.3986	0.2873	1.1321	0.4781	0.0872	0.9177	0.3594	0.7128	0.0694	0	0.1005	0.1645	0.6209	0.0307	0.0554	0	0.3481	0.2592	0.4795	0.069	0	2.4901	0.3334	0.4498	0.434	0.5481	0.7084	0.4719	0.9221	0.5163	0.2787	0.1845	0.0584	0.4481	0.0518	2.047	0.1199	1.9382	0.025	0.3743
IL7R	ENSG00000168685	0.4647	0.4014	4.4032	0.4774	1.2677	1.543	0.4705	1.1123	0.4069	1.1652	0.2944	0.225	3.0526	0.6329	0.4364	0.4386	0.5552	0.9032	0.6284	0.4699	0.9031	0.5531	0.9227	0.9951	0.7615	0.4638	0.5048	1.8982	0.424	0.7052	0.289	0.6185	1.085	0.4982	0.4014	1.51	0.5123	0.1967	0.5203	2.2551	1.1684	0.3426	0.7504	0.552	0.6717	0.1727	1.4239	0.401
IL1RL1	ENSG00000115602	25.7514	13.6718	33.5233	2.6496	4.0379	12.6113	1.4858	1.0074	9.1799	47.6435	7.1777	49.3534	0.9594	21.0123	15.7614	16.2842	3.5623	20.2088	19.1787	0.7519	5.4562	55.6498	31.1313	22.4481	10.5741	4.3378	3.1043	44.2097	2.214	8.9689	16.7596	1.4337	24.0864	13.0043	0.3778	71.1365	9.964	40.3186	33.6514	30.2792	44.9527	39.1272	0.207	0.345	0.7916	20.4755	3.7472	3.235
IL23A	ENSG00000110944	0.1355	0.2361	0.2544	0.191	0.047	0.0411	0.2229	0.2099	0.0509	0.1277	0.2717	0.3656	0.2035	0.0949	0.1027	0.0183	0.1388	0	0.1257	0.188	0.0941	0.1229	0.1661	0.0957	0.1523	0.1091	0.1262	0.138	0.0942	0.1322	0.0889	0.1968	0.1206	0.1993	0.0945	0.2595	0.1025	0.1721	0.0372	0.082	0.0876	0.1977	0.0259	0.207	0.2399	0.0959	0.1499	0.0802
CSF2	ENSG00000164400	0	0	0	0	0	0	0	0	0	0	0	0	0	0	0	0	0	0	0	0	0	0	0	0	0	0	0	0	0	0	0	0	0	0	0	0	0	0	0	0	0	0	0	0	0	0	0	0
IL5RA	ENSG00000091181	0.1743	0.0236	0.0783	0.0477	0.1174	0.0206	0.0495	0.021	0.0763	0.2075	0.0906	0.0281	0	0.0316	0.1284	0.0914	0.0925	0.0753	0.0754	0.141	0.0753	0.1229	0.0738	0.0574	0.0218	0.0546	0.0505	0.2416	0	0.0661	0.0222	0.1406	0.0482	0.0498	0.0708	0.0708	0.0768	0.0492	0.0743	0.082	0.0292	0.0922	0.0518	0.046	0.024	0.0576	0.05	0.0535
IL12A	ENSG00000168811	1.336	1.9363	2.0157	1.1696	2.8641	1.0904	2.1296	1.4901	0.712	0.8779	0.8831	1.5186	1.3664	0.5063	0.8984	1.0783	1.0872	1.6182	1.7595	2.0676	0.6961	2.0588	1.6055	1.2248	1.5013	2.4417	0.9338	1.5185	1.6016	1.7629	0.8446	0.8152	1.5431	1.7439	1.4876	1.2977	0.666	1.2046	1.9511	1.4145	1.6065	1.1202	2.1737	1.081	1.2474	0.8252	0.9243	1.2031
IL13RA1	ENSG00000131724	39.266	43.4949	60.2951	25.0635	38.6418	38.1014	32.4894	60.6314	25.5308	50.2771	27.7373	28.8246	49.307	38.0373	28.5963	57.3694	22.2296	44.1055	51.981	23.1195	26.2839	44.4338	43.1815	23.539	62.1828	42.4777	32.582	50.0077	48.2842	15.6459	48.2117	35.3923	37.5642	47.3584	41.843	45.7963	20.6708	31.8124	43.7969	62.506	57.9799	28.2681	51.2888	28.4281	65.8722	12.5501	37.0472	35.7185
IL21	ENSG00000138684	0	0	0	0	0	0	0	0	0	0	0	0	0	0	0	0	0	0	0	0	0	0	0	0	0	0	0	0	0	0	0	0	0	0	0	0	0	0	0	0	0	0	0	0	0	0	0	0
IL23R	ENSG00000162594	0	0	0	0	0	0	0	0	0	0	0	0	0	0	0	0	0	0	0	0	0	0	0	0	0	0.0136	0	0	0	0	0	0	0	0	0	0.0236	0	0	0	0	0	0	0	0	0	0	0	0
IL16	ENSG00000172349	3.9305	4.7226	3.8553	4.225	5.4465	3.7855	3.244	3.4628	5.8487	5.2192	4.8455	2.0529	5.6691	7.0568	4.0559	6.2688	3.9555	3.9138	3.6196	2.6315	3.5936	5.0088	4.0782	2.5835	4.7431	3.8467	5.6785	6.2812	7.6548	2.2257	4.5344	4.1043	6.3893	4.3846	4.4629	5.639	4.2776	4.4252	4.7197	8.8357	8.4414	3.9536	7.1939	3.358	4.7737	3.5885	3.5723	4.0638
IL15RA	ENSG00000134470	2.6332	2.1488	3.229	1.289	2.1598	2.4276	1.783	1.1543	1.6275	3.7668	1.8114	1.5748	1.8025	1.3291	1.3348	1.8459	1.8968	3.0859	3.0666	0.8458	0.9784	4.4864	3.7276	2.4496	1.8059	1.1322	1.2871	4.452	4.1925	1.3002	1.3337	2.024	2.0012	2.4912	1.8418	2.501	1.4856	2.1634	3.1031	3.2801	3.1546	3.2288	3.157	0.713	2.3509	1.42	1.0742	1.9517
STAT6	ENSG00000166888	37.93	48.8786	57.751	39.5527	53.69	28.3909	39.9679	30.4101	45.7724	47.6914	36.0698	37.5142	39.6259	54.1763	35.8866	52.1241	33.4253	66.1959	48.8139	28.359	34.3553	50.4566	47.8687	30.1222	38.0756	41.3865	47.0686	65.8487	54.5494	57.2729	55.2578	36.3762	54.2728	44.5932	36.9314	47.7546	35.8345	39.6794	38.5012	52.9323	47.6107	58.4865	58.6898	32.4302	45.4581	50.6418	42.693	38.7396
CRP	ENSG00000132693	0.1743	0	0.0979	0.0239	0	0.1029	0	0.042	0.0254	0.2873	0.0679	0.0281	0.1454	0	0	0.0183	0.0231	0.1129	0	0	0	0.0307	0.1292	0.0383	0	0	0	0.0345	0.1884	0	0	0.0562	0	0.1744	0	0.0708	0.0512	0	0.0743	0	0.2045	0.145	0	0	0.024	0	0	0
IL27	ENSG00000197272	0	0	0.0196	0	0.047	0.0617	0.0743	0.021	0	0	0.0453	0.0562	0.0581	0.0633	0.0257	0	0.0231	0.0753	0	0	0	0.0615	0.0554	0.0574	0.0218	0.0409	0	0.0345	0.0471	0.022	0	0.0281	0.0241	0.0249	0.1181	0.0472	0	0.0492	0.0186	0.1025	0.0292	0.0395	0.0776	0	0.048	0.0192	0.0749	0.0802
IL12RB2	ENSG00000081985	1.2392	1.3459	0.4892	2.578	0.7747	0.6172	0.6686	1.0913	6.3064	1.7557	3.4417	3.2059	0.6396	4.4619	2.9264	3.4542	0.9021	0.1505	0.4022	1.2218	3.1232	0.8604	0.9227	0.976	2.154	1.6642	3.3566	0.5177	0.424	7.823	2.8674	3.3172	3.4237	2.5411	2.7392	3.7987	3.9446	4.9169	1.7838	1.312	1.5481	2.0295	1.1904	6.716	1.1994	4.7974	1.6488	1.4704
IL10RA	ENSG00000110324	3.8724	5.0059	9.1	6.6359	16.6681	5.3902	5.547	4.2394	8.773	9.7202	6.2947	5.2587	16.2806	10.5061	8.3941	7.4202	3.7473	8.2792	5.9069	3.2894	3.6312	9.9254	11.9579	4.5547	7.8762	6.2475	8.5052	19.7753	17.5236	4.4514	5.2679	7.9274	8.9691	7.9969	6.6354	14.2509	4.0983	4.794	6.4107	21.4435	23.9806	6.5102	10.765	4.738	7.2685	4.1642	5.8956	11.2823
CASP1	ENSG00000137752	2.517	4.7934	4.6185	3.7953	3.8501	2.5922	4.6803	2.4765	3.5346	5.73	5.955	1.7154	5.5238	4.4936	3.9532	8.0781	4.1406	4.8923	3.0414	2.0441	1.5804	5.1932	4.3366	3.1959	4.1122	2.9874	3.4828	8.3519	9.492	3.4597	3.4897	5.3412	5.6901	3.687	6.1867	4.0818	2.1772	3.5893	4.2924	7.0932	3.6511	2.807	8.2031	1.012	5.2295	1.4392	4.047	3.9568
IL11RA	ENSG00000137070	20.1364	24.274	19.5308	11.3383	21.5511	16.4791	15.378	17.8809	9.5105	12.3219	9.1476	13.4703	15.4084	7.5632	11.2948	11.3313	15.9377	18.0261	23.0999	16.3293	9.9717	11.9228	20.1144	16.1137	20.365	17.5285	13.0732	13.011	17.1232	6.633	12.1363	10.8229	17.0461	10.9116	15.6085	11.4196	9.6822	11.8743	16.4819	15.1704	15.9481	16.6182	16.7167	13.8921	19.1188	9.3454	16.2628	14.3837
IL1RL2	ENSG00000115598	1.0843	0.3542	0.2153	1.2412	0.2817	0.1852	0.5696	0.2309	1.2969	0.3192	1.2227	1.8841	0.4361	1.519	0.9498	1.2428	0.6708	0.2258	0.3268	0.5404	1.1665	1.1677	0.406	0.3445	1.0008	0.3137	0.8833	0.9318	0.2355	2.8647	0.8002	0.7309	1.1573	1.3951	0.7556	1.2977	1.0758	1.1801	0.3902	0.6765	0.3797	1.1202	0.2847	1.15	0.7436	1.4009	0.5496	0.7219
ICAM1	ENSG00000090339	16.9804	4.2739	10.6852	4.2727	8.4749	7.4063	11.1435	11.7947	4.4501	18.8818	9.759	9.7301	5.611	3.0696	5.9554	14.7856	5.1584	8.9942	9.7779	2.8899	2.7845	23.7533	8.7839	7.1956	6.3314	8.7302	5.0223	8.3864	13.708	8.8366	11.8695	6.2407	8.2458	22.172	5.3839	13.2363	2.8688	17.5534	9.1793	12.9563	9.2301	14.7073	13.4562	3.289	7.7003	8.8273	4.6215	7.8067
IL9R	ENSG00000124334	0.0194	0	0.0196	0.0239	0	0	0.0495	0.021	0	0.016	0	0	0	0	0	0	0.0231	0	0	0.047	0.0188	0.1229	0	0	0.0218	0	0.0505	0.0345	0.0471	0	0	0	0.0241	0	0.0236	0.0236	0	0.0246	0.0372	0.0615	0	0.0132	0.0518	0	0.024	0	0	0
JAK3	ENSG00000105639	12.8563	15.2775	7.0256	13.0808	7.841	5.0404	13.496	6.7158	10.5785	14.1255	13.6762	17.351	11.1929	12.4998	9.7803	21.164	13.2545	8.6932	4.9769	5.8269	8.4289	18.8367	14.1724	11.3293	7.354	7.407	8.5809	17.1869	13.5431	12.9575	8.98	17.401	20.6386	14.3495	12.2554	15.7373	7.6331	14.4557	10.3686	14.3093	12.1802	16.8686	5.8224	7.521	8.9717	12.0512	14.0644	9.8654
IL21R	ENSG00000103522	1.5102	1.3932	0.7437	1.3129	1.925	0.8229	1.461	0.3358	1.0935	1.213	0.4302	0.9843	0.9594	1.6139	1.1551	1.3707	1.2491	0.414	0.6535	0.4229	0.6961	1.5979	1.9007	1.0334	0.9791	0.8867	1.4133	1.8982	0.8244	1.1679	0.3112	0.7028	0.8198	0.847	1.3224	1.4864	0.9477	1.0571	1.1149	0.943	0.6718	1.252	0.2329	0.943	0.2159	0.6525	0.7994	0.5614
CCL11	ENSG00000172156	0	0	0	0	0	0	0	0	0	0	0	0	0	0	0	0	0	0	0	0	0	0	0	0	0	0	0	0	0	0	0	0	0	0	0	0	0	0	0	0	0	0	0	0	0	0	0	0
IL25	ENSG00000166090	0.0581	0	0.0391	0	0.1174	0.0206	0.0248	0.0839	0	0	0.0226	0.0844	0.0291	0.0316	0	0.0183	0	0	0.0503	0.1175	0.0376	0	0.0554	0.0191	0.1088	0.0409	0.0505	0.0345	0	0.0441	0.1556	0.0281	0	0	0.0236	0.0236	0	0	0.0372	0.041	0.0292	0.0395	0.0259	0.046	0.048	0.0576	0.05	0
VEGFA	ENSG00000112715	36.4779	34.8053	62.8979	51.0342	57.3523	22.0338	25.3824	21.9734	48.9256	38.2585	82.6457	13.0765	25.642	18.6389	60.4014	17.4722	38.9769	136.306	106.4	28.8759	24.647	32.8798	21.0002	49.4127	54.633	24.8128	35.3582	85.5549	132.464	11.3929	12.2919	34.4928	137.96	89.0119	25.9512	20.5741	39.7022	28.6902	24.9366	56.2738	28.9169	22.1664	78.1754	18.6531	12.9777	28.4201	44.3167	32.1092
IL22RA1	ENSG00000142677	0.2904	0.0472	0.3523	0	0.1174	0.2263	0.0495	0.063	0.0509	0.1915	0.0679	0.0281	0.1163	0	0.0513	0	0.0231	0.1505	0.2011	0.0235	0	0.2151	0.1292	0.0765	0	0.0409	0	0.0345	0.1649	0	0.0445	0.0562	0.0964	0.0249	0.0708	0.118	0	0	0.0743	0.0615	0.1168	0.1713	0.0259	0.023	0.096	0.0768	0.025	0.0802
JAK1	ENSG00000162434	100.74	88.1468	125.424	71.2282	93.083	105.314	70.6991	100.653	98.0292	116.036	96.1181	70.5571	88.5549	92.5301	92.3092	102.219	74.8541	104.055	131.033	66.2571	95.1637	98.3934	99.0221	84.7402	103.631	87.9428	88.8372	94.5971	109.947	92.3991	113.227	88.8885	105.797	106.7	87.4406	84.7267	118.902	100.969	86.3675	109.678	114.441	105.218	117.897	96.7845	88.1335	106.043	92.0809	82.96
JAK2	ENSG00000096968	17.2708	18.2055	18.885	17.1148	15.7056	16.2116	14.3379	21.6586	19.9618	23.9415	19.9482	15.5231	14.2746	23.7654	18.6107	27.3231	11.936	13.7736	17.8967	14.9431	22.3893	17.8534	14.4861	14.6975	18.7332	19.3973	19.8622	16.4967	20.0674	15.69	21.294	17.5978	17.6489	27.3538	21.441	19.9607	18.1093	22.1261	18.3587	29.7052	18.869	19.557	21.2712	19.0901	18.9269	20.9552	17.9865	18.4474
IL32	ENSG00000008517	2.0717	2.8335	3.5422	1.6232	3.5919	4.4027	10.772	2.7283	2.1106	3.4156	1.6982	1.7717	2.3839	3.0379	3.2858	1.919	4.9271	2.4838	3.695	3.1719	2.2577	4.3635	5.7944	1.6267	1.8276	3.3147	2.019	5.798	6.4065	5.2667	3.1785	3.5702	3.3755	2.2421	3.8254	3.5627	1.793	3.5156	1.8953	5.2481	5.3745	2.8598	10.2215	0.828	1.991	2.5522	1.8736	1.6843
FAS	ENSG00000026103	7.7835	4.7462	10.1568	5.5856	10.1652	6.7891	8.2214	13.4526	7.1964	15.9291	7.6985	5.1181	6.9774	3.7974	8.8818	6.1774	6.6388	7.8652	10.6073	9.5861	3.4619	23.0773	7.0493	8.4779	8.9206	4.3787	4.0128	8.0758	5.959	5.0904	9.3801	8.5459	3.7612	17.2892	8.6425	9.6264	7.8124	9.5388	8.083	8.3642	12.2094	12.6778	8.0478	4.324	11.6104	5.5267	12.9903	10.2129
CXCL1	ENSG00000163739	1.1036	0.9917	4.8925	0.6206	1.1269	4.4849	1.3125	0.8395	0.8392	12.0505	0.7019	2.5028	1.7734	1.3607	1.8739	0.7128	0.3701	1.7311	3.1168	0.3054	0.809	1.9052	3.4324	3.1768	1.1967	0.2455	0.4038	3.0025	2.2847	0.4187	1.5782	1.012	3.5684	1.0712	0.7084	2.4302	0.7428	1.5242	1.1706	3.8541	2.5704	10.2925	1.5009	0.276	2.7107	0.4989	0.9243	0.5614
EBI3	ENSG00000105246	0.6002	1.889	2.2505	1.8619	1.7138	0.9875	1.4858	1.595	2.6446	0.9896	3.4643	0.7312	2.0351	1.6772	1.3092	2.9973	1.2722	1.844	0.8043	0.7753	0.6021	1.2291	2.6204	2.1817	2.0234	1.746	1.4386	2.4503	4.2396	0.7052	1.7782	2.0802	1.7118	1.2954	2.5503	1.7932	0.5123	2.0405	1.9511	3.4441	3.1254	1.6341	3.4676	0.713	1.7991	0.6333	1.274	1.6576
VCAM1	ENSG00000162692	14.1148	2.7155	23.6209	1.2651	11.292	5.4725	5.8441	6.0233	1.2206	5.8896	0.5661	2.4466	8.1985	0.8228	2.9007	3.1435	3.8167	12.1554	6.1583	3.8533	1.2041	5.9921	4.1152	0.9951	5.7875	4.406	4.6942	5.1768	2.9206	3.9225	25.3617	2.3333	22.1094	0.7723	2.8808	2.7605	2.4846	1.6226	3.0474	18.5939	4.0016	2.2799	24.247	1.955	6.285	0.6908	1.6488	3.3687
CSF2RB	ENSG00000100368	1.0068	1.7474	3.0138	1.5516	2.2302	1.687	2.402	1.9938	1.8309	2.2186	1.6303	0.928	2.6747	2.2152	0.4621	4.4229	1.2722	1.0537	0.93	0.9398	0.8278	2.7656	2.8972	1.5884	2.241	1.8961	1.7666	3.2786	3.109	1.2561	1.6671	2.3895	6.1482	1.8933	1.9363	2.8313	0.7172	1.9668	1.821	4.7561	3.2422	1.7659	1.889	1.081	1.8471	0.6525	1.1491	1.9517
SELE	ENSG00000007908	0.3292	0.0945	0.274	1.8857	1.0564	2.0367	1.9563	0.4197	0.6612	0.3671	0.6114	1.1249	1.8025	2.6898	1.7712	4.6422	0.8559	1.6182	0.2765	0.3994	0.1317	0.2458	3.1556	0.6507	0.4134	0.723	0.3786	0.7247	0.1884	9.4096	0.1111	1.7429	2.6522	0.3737	0.732	0.1652	0.3586	2.8272	0.4274	6.2937	1.7817	0.4612	0.0776	0.046	0.5038	0.3262	1.6238	0.1337
PRKCD	ENSG00000163932	8.8097	10.9327	11.2527	19.2393	10.2591	9.8134	8.8405	10.1157	23.9542	10.7417	23.9107	13.9202	12.2686	19.9997	17.1732	14.7307	8.7438	10.0103	10.6827	15.272	7.2812	12.4759	12.733	12.8794	15.8829	14.4593	20.3417	10.6987	13.0721	29.6832	16.5818	19.2564	21.8682	14.9225	19.245	11.5847	19.1339	16.7912	10.8517	17.5279	13.7574	12.3615	16.9238	15.0191	12.522	15.5821	14.0894	10.3466
FCER2	ENSG00000104921	0.0194	0.0708	0.137	0.0477	0.446	0.0411	0.0248	0	0.1271	0.0319	0.0679	0.0281	0	0.0316	0.1284	0.0548	0	0.0376	0.0503	0	0.0188	0.338	0	0.0574	0.087	0.0273	0.2271	0	0.0236	0.0661	0	0.0281	0.0964	0	0.0472	0.118	0.0512	0.1475	0.0186	0.3075	0	0.0659	0.1553	0.046	0.048	0.0959	0.025	0
FADD	ENSG00000168040	10.0101	6.0213	8.7869	7.3997	7.0194	9.7722	7.949	7.1146	6.1284	10.3906	7.9249	6.4117	6.0471	6.3923	7.0849	7.6943	7.4021	6.7739	8.2194	5.4274	6.5098	10.6321	8.3964	8.0186	6.0703	7.4888	5.5018	7.351	8.8089	8.4179	6.5127	7.9555	7.3778	12.0327	7.0132	8.8242	6.5573	7.4737	7.8786	8.7537	7.6528	6.6947	10.972	5.382	7.8202	8.3667	6.1954	7.5929
STAT5B	ENSG00000173757	75.6857	67.6272	88.8476	79.4634	72.7996	95.9325	65.1026	75.1124	70.9218	96.0053	77.053	61.6426	80.967	73.7013	67.743	75.463	72.0089	86.5552	91.5197	58.1277	69.9147	83.6744	81.5835	82.195	73.1921	73.9336	61.9336	71.06	87.1471	68.8421	74.5959	74.4954	70.7885	78.6982	69.8958	72.1746	81.0438	75.1795	78.6561	84.872	90.548	75.5264	85.6798	69.3453	79.4976	67.8167	78.4411	77.7199
CEBPB	ENSG00000172216	32.7991	19.7167	22.0554	35.1606	19.9547	16.9934	21.3955	16.2439	23.1913	33.6617	26.7863	17.2667	24.45	23.892	29.3664	24.4172	19.5463	41.0949	34.6875	10.244	13.6217	29.4689	20.1698	22.5629	19.9734	17.283	11.3823	25.8839	35.377	17.8055	15.9594	35.6172	42.5069	39.1124	23.8732	24.2548	22.1052	30.3127	20.1053	42.108	37.8257	21.6261	61.8468	11.0171	23.3407	18.3838	25.7307	26.8958
FOXP3	ENSG00000049768	0.3679	0.5903	0.5675	0.4774	0.493	0.0823	0.6191	0.6926	0.5086	0.2713	0.2038	0.9561	0.5815	0.2848	0.2824	0.4386	0.4395	0.6774	0.2514	0.4934	0.5268	0.5224	0.5167	0.421	0.4134	0.6002	0.5552	0.4487	0.2591	0.3746	0.7113	0.5341	0.6751	0.3488	0.4487	0.4247	0.2818	0.4425	0.6689	0.4715	0.3797	0.5799	0.3105	0.437	0.4558	0.4414	0.2998	0.5347
MTOR	ENSG00000198793	55.7042	57.0723	80.7848	58.8158	58.4322	61.4314	43.4348	56.9376	73.1087	64.1152	68.9016	43.6447	50.499	66.2331	63.3278	60.184	53.041	48.057	68.8974	47.6487	80.7895	62.9632	54.0691	70.0427	71.9519	55.9413	67.5112	59.0498	78.1262	71.6187	50.8123	56.7289	73.5371	64.1743	57.9946	54.5262	82.0684	77.3921	59.517	60.5174	77.5499	51.7786	56.7231	65.3893	59.7792	80.386	53.0352	57.3742
CSF3R	ENSG00000119535	5.2277	12.0189	19.5895	8.6887	13.7101	14.7304	12.8274	14.2921	8.6205	15.147	11.0043	7.4803	16.3388	14.2086	5.8271	11.2217	10.7331	9.7092	5.2534	6.1088	7.4317	25.7814	21.4062	16.9748	18.124	10.6126	11.3318	19.4302	18.0654	3.5479	9.3134	13.2124	49.5471	8.5699	12.9638	19.5832	4.7643	6.5395	11.1304	23.2271	29.4719	11.3731	9.1864	6.808	18.663	3.838	11.1916	14.9986
PLA2G4A	ENSG00000116711	3.7756	4.699	5.7927	5.9436	3.6623	5.3079	4.8041	3.6098	5.5944	4.1658	4.755	0.8155	3.4306	6.1075	4.7233	7.8771	3.2616	5.118	4.5496	2.608	1.9943	8.8499	6.7725	2.8706	5.2218	5.1563	5.098	10.3881	5.6763	5.3108	5.9792	6.0159	4.1711	4.8081	6.5882	4.1998	3.8934	4.8186	4.5153	6.3962	4.5858	3.4791	5.5636	2.139	3.8142	2.8593	4.2468	3.2617
LTB4R	ENSG00000213903	2.0524	3.1405	3.2682	2.4109	3.6858	2.1602	1.9315	2.6234	1.8055	3.1922	1.7888	3.5152	2.791	2.2784	1.5402	2.0652	2.0125	1.844	1.5082	2.6315	2.4083	2.9192	3.0264	2.9854	3.677	2.1689	1.6152	4.8662	3.3681	1.5205	2.3561	1.8272	2.2423	1.694	1.7474	3.9638	1.6905	1.5734	2.9173	2.4601	3.6511	2.9915	2.7171	2.967	3.8861	1.3625	1.5488	1.925
LTA4H	ENSG00000111144	32.0827	32.5149	35.6173	30.2911	32.8197	29.4607	28.1063	33.894	35.855	36.391	35.0961	28.9934	34.073	36.6133	30.8553	36.4796	29.7474	37.9714	33.5815	33.1991	35.7664	32.6647	31.9248	28.1128	38.0103	34.1841	32.153	31.8545	34.0109	39.225	45.4777	31.4005	36.9373	39.6854	34.8771	34.825	34.6818	38.4994	31.3658	41.1445	36.6865	37.4403	38.6348	35.3972	34.3035	36.9403	34.9987	33.6866
GSK3B	ENSG00000082701	58.047	69.3037	49.2772	80.3466	47.6097	57.0905	50.418	74.8185	116.109	75.8306	113.417	94.7417	50.6153	112.213	77.6003	112.034	50.9591	43.1271	63.8954	68.3482	125.474	60.2898	56.9663	63.9953	78.5009	73.0742	90.301	58.6357	54.5965	140.571	95.2453	85.0091	83.6635	98.5534	81.4664	85.6469	120.567	100.87	69.1981	81.674	64.844	66.6836	60.1389	127.95	71.8453	123.525	67.8241	67.0257
CD2AP	ENSG00000198087	14.5408	13.1524	21.6444	12.4602	20.6825	16.2322	13.595	19.7487	11.2397	19.8714	11.3666	8.8864	15.7282	14.3036	14.1698	17.4722	13.532	19.3056	21.5163	14.4497	14.7318	22.2783	17.2541	13.3005	18.4068	17.0238	15.2437	19.4647	24.9429	9.9605	18.4489	13.3811	13.5742	17.7874	13.4597	14.8643	11.8082	12.6365	17.8012	18.5734	20.9137	15.1685	21.3488	11.4081	19.7425	10.8038	17.1621	19.1426
ABCA7	ENSG00000064687	21.9371	22.503	22.3685	25.5648	12.6067	9.9368	10.772	5.1418	9.9174	20.845	14.2649	5.6524	13.9839	14.9048	16.4801	10.7099	16.1922	13.8112	25.9151	8.0824	23.9132	14.6269	10.7031	26.7923	10.7699	6.3294	10.0699	25.5733	17.9476	9.9605	3.8676	10.9916	23.8694	12.9295	9.6815	11.9623	18.5704	15.7587	12.5798	12.8743	16.6199	13.7848	8.643	6.877	22.4052	11.9168	15.2386	12.5656
EPHA1	ENSG00000146904	0.484	0.6612	0.3718	0.191	0.446	0.288	0.4953	0.1889	0.178	0.5427	0.3396	0.5624	0.407	0.443	0.1797	0.4204	0.3701	0.1882	0.2262	0.3054	0.4139	0.676	0.2768	0.3445	0.3264	0.1773	0.1767	0.4487	0.3533	0.3305	0.1778	0.253	0.4822	0.3737	0.2361	0.5899	0.2305	0.3688	0.446	0.3485	0.1753	0.7775	0.207	0.23	0.5277	0.4606	0.4247	0.2674
SORL1	ENSG00000137642	145.911	160.827	146.129	166.47	166.375	195.219	139.987	220.783	322.67	163.137	272.437	189.09	143.996	278.983	182.642	266.743	147.973	134.349	216.797	146.659	278.267	159.359	164.311	149.214	250.407	225.457	257.35	141.844	181.384	294.54	257.062	229.08	237.224	227.176	226.713	199.984	269.207	244.592	171.304	278.458	228.444	168.027	148.044	251.621	159.043	307.612	202.973	190.089
SLC24A4	ENSG00000140090	30.011	28.9966	17.5543	28.9066	24.4152	33.205	25.5062	31.5854	32.1932	30.9324	38.651	27.0811	16.7458	34.5564	39.7884	29.1142	20.2634	14.5262	22.3207	35.9245	38.946	29.7454	28.1418	23.0222	20.8219	20.9797	40.8348	14.8746	21.5512	20.1634	21.4719	25.6658	50.9696	27.578	25.1247	21.046	44.0823	33.8037	23.7102	34.7893	31.8378	35.0418	30.6129	34.1092	22.1653	28.4201	23.0327	20.9873
HLA-DRB1	ENSG00000196126	29.372	50.0592	19.8244	22.7482	47.5862	22.8773	21.2717	37.5877	33.9224	33.0552	36.817	27.3623	32.7066	21.7718	24.0014	60.6409	6.5	24.5742	23.2758	15.7889	10.4232	9.8025	29.2674	20.5344	22.7801	32.9973	37.9072	48.9378	56.6221	40.0183	38.2537	34.2679	13.7671	31.8629	35.066	41.4314	12.7816	21.7819	34.4875	108.653	43.0541	23.1943	59.2849	16.2151	60.4269	2.5906	9.5428	33.7134
MOG	ENSG00000204655	206.65	173.106	201.434	90.3481	207.365	327.565	295.896	299.862	60.9536	149.411	74.2906	148.679	217.986	49.208	148.475	125.741	288.36	104.544	109.115	407.434	135.239	222.999	191.604	307.48	105.154	317.887	188.098	165.277	133.924	115.78	164.573	93.6112	49.1131	93.3716	314.224	218.411	56.6333	78.2772	250.035	111.81	119.874	114.746	91.114	271.562	168.687	122.105	103.098	93.8146
SERPING1	ENSG00000149131	87.1674	43.7782	112.234	31.7472	63.7143	38.3895	32.2665	56.5809	30.0572	68.9833	24.9522	31.6931	55.703	33.6387	24.1554	46.4584	22.0676	89.754	78.625	23.9653	24.0449	69.6621	53.2387	24.6106	43.8631	33.7203	25.7931	48.6963	40.5116	32.0411	75.4183	31.6535	88.9678	67.7617	32.4685	56.8148	34.8355	47.6202	42.6635	100.944	51.0282	54.9283	129.231	33.5112	56.8286	28.919	34.0994	38.4188
GGTA1P	ENSG00000204136	7.8803	17.4735	8.5521	9.1422	11.2686	9.9163	9.8805	15.5513	6.3064	5.8258	7.2683	13.5827	14.6526	10.3796	4.8773	14.3104	9.9929	7.6771	6.8621	10.6669	5.9454	18.5909	21.6276	12.0565	15.2302	17.3785	12.4423	8.5935	11.6824	8.5942	23.9836	14.3087	9.4995	15.9688	13.8611	9.013	8.3503	9.0717	8.7891	16.9744	7.1562	15.3662	6.754	15.6631	12.3061	8.0213	27.2046	16.068
FKBP5	ENSG00000096060	118.321	114.617	217.99	57.8132	54.9107	177.834	53.142	154.212	95.7406	99.6125	89.2574	87.402	82.5369	85.5998	151.247	108.013	29.3772	130.134	122.965	13.8858	87.2805	80.8166	120.078	145.846	112.638	69.855	33.4654	106.124	179.287	18.0699	141.412	89.8162	125.616	91.6526	102.223	120.496	88.0365	94.5767	142.949	137.21	166.608	125.487	145.689	80.2014	110.299	97.4457	108.094	65.983
AMIGO2	ENSG00000139211	6.2345	3.6364	5.2252	3.9624	5.1178	5.0198	4.4079	6.3591	10.6039	4.7564	5.8418	6.0461	4.6807	7.4049	6.0324	8.7909	5.5285	5.4191	4.1977	5.9443	3.1797	8.3275	4.9087	2.9854	7.985	4.747	6.789	3.2441	4.64	9.8283	9.5356	5.0038	7.0885	7.972	6.3992	4.3885	5.7632	7.572	3.8464	5.7401	2.7456	6.2335	7.8149	8.165	5.2295	3.7804	7.994	4.037
SERPINA3	ENSG00000196136	137.45	12.3023	99.4937	8.6887	87.9886	32.5467	36.6249	89.0057	93.9097	164.222	28.4165	28.206	22.8801	11.4555	55.4728	142.354	34.6975	41.8099	28.2779	13.4159	11.0441	329.658	31.2973	17.4724	23.0194	29.096	12.8461	67.2291	91.5751	12.7591	45.0109	13.859	26.0635	261.132	36.0814	417.829	9.0419	127.004	69.1795	68.9636	28.0699	48.7871	93.3912	14.1681	41.0922	56.5906	23.957	16.4958
S100A10	ENSG00000197747	33.2638	13.294	34.8345	7.7816	28.7583	18.5158	15.1304	25.8769	12.5111	29.4001	7.8117	8.0428	17.0947	5.7278	13.5281	9.0102	12.3523	46.0248	35.1651	13.7918	12.6057	36.9667	17.6048	9.9706	16.3616	14.5003	8.4799	33.1659	29.1825	7.845	29.4738	14.3931	22.037	16.492	20.709	37.208	8.8113	7.1295	13.2116	36.1219	16.8244	18.1469	40.4204	7.935	22.5731	6.5245	9.2431	13.5816
EMP1	ENSG00000134531	71.2906	12.9871	69.5908	8.808	47.9853	45.6312	30.1121	59.8548	19.2498	79.3101	18.0236	27.1374	35.1487	16.2972	24.1041	44.3749	23.5018	87.9477	49.5931	11.0194	18.3441	139.355	47.2597	20.4387	19.2771	29.8053	15.8494	35.6163	40.4645	32.8785	49.5898	35.0269	33.5377	69.2813	19.4339	141.895	16.1627	37.9585	46.9744	94.6918	51.0866	63.5076	59.1814	15.5711	32.7682	19.5544	25.4309	25.7462
CD109	ENSG00000156535	17.3289	10.1299	30.7836	4.5114	30.2842	14.2983	12.8274	36.5383	5.1875	25.0587	6.6569	10.5175	13.6059	3.1329	6.0068	14.6393	9.1833	12.1554	14.3274	9.1397	8.6735	34.6006	16.0177	9.7218	24.673	13.4772	18.247	12.8729	14.7915	4.804	22.2721	7.6182	8.4628	19.5811	10.5316	11.6791	10.8349	9.3667	20.2912	26.8761	18.6354	15.9329	7.1939	12.7651	17.8234	5.1237	10.9418	12.5122
STEAP4	ENSG00000127954	12.4304	0.425	56.3615	0.8116	1.2912	0.9052	0.9658	1.4481	0.2543	4.4531	0.4302	0.3656	8.5764	0.7595	0.4621	7.2557	0.2082	31.9502	10.9592	0.141	0.7902	5.5926	6.0159	0.421	1.6753	0.6275	0.4795	3.3131	0.8479	1.212	5.6458	3.3172	11.6936	1.8186	1.8655	1.7696	0.1793	2.1143	1.821	13.3253	1.1392	2.7939	9.0312	0.276	1.4873	0.3646	0.5246	1.5507
CD44	ENSG00000026508	67.9603	8.2881	83.4463	8.3545	31.9276	83.4446	25.6052	102.605	15.2066	126.283	42.1606	11.2768	38.085	8.291	56.4996	46.1295	55.5392	46.1001	59.5469	22.4616	23.2547	119.35	13.4711	31.1173	14.7516	54.1816	25.8688	29.5767	54.62	6.1261	39.2095	9.8671	23.0014	106.625	37.4745	190.995	14.1903	58.757	73.2303	64.474	50.0643	19.5834	90.3636	28.4971	47.9289	28.9382	16.0879	21.4685
UGT1A1	ENSG00000241635	0	0	0	0	0	0	0	0	0	0	0	0	0	0	0	0	0	0	0	0	0	0	0	0	0	0	0	0	0	0	0	0	0	0	0	0	0	0	0	0	0	0	0	0	0	0	0	0
PSMB8	ENSG00000204264	16.1478	9.1854	18.3175	10.5028	13.6396	12.241	13.7931	14.7958	8.1882	14.8916	10.3251	10.7425	17.3272	7.0568	6.8282	13.5976	11.1957	20.8862	14.7296	9.4452	6.3781	14.9649	15.7963	11.425	12.467	13.0816	9.0604	29.7147	19.3137	8.5281	13.381	10.3169	7.6189	15.1965	11.854	19.4652	7.2489	8.6292	15.8873	18.4094	13.9035	10.8064	13.922	4.899	16.8159	5.4115	15.4884	18.4474
cd11b	ENSG00000169896	2.0524	7.5561	6.7125	6.5881	6.5733	5.493	5.8689	5.4356	9.9428	5.3469	8.9891	2.1091	9.3904	9.8733	4.2612	11.7151	6.1762	5.1933	5.1026	3.7358	3.7629	8.1124	8.0458	6.0474	8.3984	7.8708	6.789	9.7669	14.2026	2.2477	6.3126	7.1403	12.7304	5.8046	9.3273	4.8132	3.9446	5.4824	6.4478	12.3208	11.7712	3.4264	10.765	3.427	6.8847	2.322	6.8698	5.7214
cd45	ENSG00000081237	1.9556	7.2255	13.1706	7.7578	6.7846	5.0816	5.4974	14.2502	12.5111	8.2678	11.5478	1.8841	13.8676	17.1516	4.3639	28.438	4.7651	6.8868	4.6753	2.608	3.7253	9.2801	8.8024	6.0091	11.6402	10.4762	9.4894	14.1499	20.5856	6.1261	9.3134	10.6261	13.2126	10.6376	13.9083	16.6575	3.5092	5.0152	7.9715	18.9425	15.7437	3.7164	10.3509	5.06	14.0812	2.0341	9.293	9.4376
cd68	ENSG00000129226	6.8928	11.098	18.7676	11.2189	15.4708	8.0441	9.9053	11.4799	15.9695	10.1671	17.7292	5.5681	16.3097	13.196	6.8796	21.6209	9.1139	7.3384	6.3342	5.0045	5.1928	9.741	12.0502	7.1765	14.4034	12.3586	11.1046	19.8098	25.7908	6.4787	15.6927	10.7948	13.5742	10.0646	17.167	15.6429	5.4559	11.4318	9.7925	26.5891	18.3725	7.4064	23.9883	5.336	11.2026	4.6823	10.3922	14.3837
TMEM119	ENSG00000183160	2.459	12.1606	7.6323	13.033	14.6726	11.9324	8.1471	9.2553	11.0617	4.7404	16.6876	4.1901	13.5769	15.3478	8.2657	9.7047	7.9804	5.4567	5.8567	5.5214	6.3593	6.2072	15.1873	10.8126	15.9047	16.4373	10.7513	13.7702	21.5041	3.3495	15.9372	12.6783	8.0288	4.6586	15.7738	6.0637	7.7611	4.6711	10.926	17.7534	14.8966	5.4164	21.0383	9.959	14.513	3.2623	12.4157	13.1806
AXL	ENSG00000167601	41.1441	25.5727	49.1598	29.6227	52.5866	30.3865	41.6766	50.8934	33.007	33.4063	30.6582	22.6379	40.3527	18.1326	25.824	33.866	33.6103	54.8309	51.4783	28.9229	23.1606	34.7849	45.1376	38.1408	67.5134	44.6193	42.0967	43.3469	69.6941	20.0312	41.3656	50.9661	47.2807	51.17	31.0045	33.7869	35.5527	34.2217	38.5383	54.7158	62.186	41.0908	51.6253	20.3781	33.7037	21.6461	55.2086	58.7912
LAG3	ENSG00000089692	0.1936	0.4959	0.5284	0.6922	0.2348	0.144	0.2476	0.3358	0.1271	0.6384	0.4529	0.3656	0.3779	0.6329	0.4621	0.1462	0.2082	0.3011	0.3268	0.2584	1.4299	0.3073	0.3691	0.3253	0.3916	0.3137	0.1514	0.6557	0.424	0.5068	0.4668	0.2249	0.5787	0.4484	0.1653	0.2831	0.7684	0.4425	0.2044	0.451	0.701	0.5667	0.5693	0.23	0.5517	0.3454	0.5496	0.4278
P2RY8	ENSG00000182162	0.1549	0.1181	0.8219	0.3103	0.3991	0.2057	0.1486	0.4827	0.3306	0.5108	0.2038	0.0844	0.3779	0.5063	0.231	0.201	0.1851	0.7903	0.2011	0.188	0.207	0.2458	0.5167	0.2679	0.3916	0.3001	0.3281	0.7247	0.424	0.0661	0.3334	0.3092	0.4822	0.0249	0.4014	0.5663	0.1793	0.1229	0.1672	0.943	1.1099	0.1581	0.854	0.207	0.4078	0.0384	0.3997	0.508
TRIM22	ENSG00000132274	21.9951	25.5019	26.5173	19.478	20.0721	28.8847	21.544	17.3352	18.7921	26.591	19.4727	15.27	24.7698	26.0122	19.8429	23.4485	14.8737	35.3371	30.1631	12.7815	11.7026	24.0606	27.4405	20.7066	16.1005	20.2704	20.3922	32.0615	42.8199	12.5608	22.2276	13.6622	24.1587	24.6134	27.5333	46.103	15.5223	23.9208	31.6817	35.1993	22.1112	17.5934	31.7515	15.2491	24.924	10.42	20.6345	20.7734
AIM2	ENSG00000163568	0.213	0.3778	0.4305	0.0955	0.3287	0.3909	0.1981	0.3148	0.1526	0.5108	0.2264	0.0844	0.2035	0.0633	0.231	0.2559	0.2544	0.3011	0.1005	0.141	0.1505	0.338	0.406	0.1148	0.1523	0.2455	0.1262	0.5177	0.7537	0.1763	0.289	0.1406	0.3617	0.4235	0.4959	0.637	0.1281	0.1475	0.1301	0.738	0.3213	0.224	0.4399	0.23	0.3598	0.0959	0.2748	0.1871
CD163	ENSG00000177575	21.7434	7.8395	115.385	16.9	10.1652	10.4717	6.7851	18.7414	64.1576	33.9809	15.4197	8.2396	14.2165	35.4741	15.5047	56.3825	0.8327	14.4886	6.0075	0.6814	3.8005	18.8982	26.5179	10.9466	33.0713	4.4742	5.6785	95.7359	73.5804	8.1535	19.3602	16.5295	67.9917	23.2931	17.6865	70.9005	3.4067	32.1074	20.7	49.3652	80.8798	16.6577	61.6915	5.037	19.8384	3.4158	9.2181	9.1435
CLEC2b	ENSG00000110852	3.9498	3.7308	6.2232	4.3443	5.6812	3.3534	4.1107	3.5468	2.1615	4.501	2.8303	1.9404	6.1052	3.4493	4.7489	4.2584	3.7705	10.0856	6.0829	1.6447	1.825	6.3301	5.6468	3.2151	2.959	2.7009	2.5743	9.8359	9.7982	2.2037	3.4675	3.6264	6.1241	5.5555	4.3449	4.4829	1.8442	3.3681	4.8684	8.0772	6.0755	3.321	10.1957	1.242	4.3659	1.3049	7.8191	3.4756
CXCR4	ENSG00000121966	2.943	8.6659	19.1786	13.4866	9.1557	13.1257	11.4654	11.7947	4.7552	8.9541	16.0536	5.2587	31.5146	9.4619	23.2313	2.5404	12.0979	20.9614	36.0197	10.197	10.9877	4.8859	6.7356	8.1908	11.6185	8.7302	10.5747	9.1802	57.2345	2.0274	11.425	10.9354	21.8924	3.5376	8.4536	12.6229	11.6545	2.8518	6.5036	20.644	37.0078	4.6257	40.705	5.106	12.3301	2.1301	12.3407	11.3358
P2RX1	ENSG00000108405	0.484	0.9209	1.4286	0.3819	1.033	0.8024	0.5448	0.8395	0.534	0.4948	0.3623	0.5062	1.9188	0.7278	0.385	0.4569	0.8096	0.9032	0.2262	0.8458	0.6209	0.7375	0.8858	0.6507	1.2619	0.9549	0.9843	0.6557	1.1306	0.3305	0.4668	0.8715	1.1091	0.3737	0.7084	0.5427	0.5635	0.4671	0.6132	1.2505	1.2852	0.5799	0.7246	0.943	1.5113	0.307	1.2491	0.9357
[truncated: 275 more columns]

## Sheet: C - TCX Significant Genes
C - List of overall genes significantly altered in the TCX of AD vs non-AD individuals.
Statistical significance determined using the Holm-Sidak method, with alpha = 0.05.
Each row was analyzed individually, without assuming a consistent SD. Number of t tests: 250.
Statistical significance determined using the Holm-Sidak method, with alpha = 0.05. Each row was analyzed individually, without assuming a consistent SD. Number of t tests: 250.
	P value	Mean of N	Mean of AD	Difference	SE of difference	t ratio	df	Adjusted P Value
IRAK1	<0.000001	-0.4609	0.4384	-0.8994	0.1416	6.351	158	<0.000001
IKK1	<0.000001	-0.4573	0.435	-0.8923	0.1419	6.288	158	<0.000001
NFKB1	<0.000001	-0.4555	0.4333	-0.8888	0.142	6.258	158	<0.000001
CLU	<0.000001	-0.4536	0.4315	-0.8852	0.1422	6.226	158	1e-06
STAT3	<0.000001	-0.4372	0.4159	-0.853	0.1434	5.948	158	4e-06
NFKBIA	<0.000001	-0.432	0.4109	-0.8429	0.1438	5.862	158	6e-06
JAK1	<0.000001	-0.4316	0.4106	-0.8422	0.1438	5.856	158	7e-06
TLR4	<0.000001	-0.4275	0.4067	-0.8342	0.1441	5.789	158	9e-06
RFX4	<0.000001	-0.415	0.3947	-0.8097	0.145	5.584	158	2.4e-05
CD109	<0.000001	-0.408	0.3881	-0.7961	0.1455	5.473	158	4.1e-05
P300	<0.000001	-0.4032	0.3835	-0.7867	0.1458	5.395	158	5.9e-05
FADD	<0.000001	-0.3951	0.3758	-0.7709	0.1463	5.268	158	0.000107
IL1R1	<0.000001	-0.3947	0.3755	-0.7702	0.1464	5.263	158	0.000109
MAP1LC3A	<0.000001	0.3947	-0.3754	0.7701	0.1464	5.262	158	0.000109
FKBP5	<0.000001	-0.3917	0.3726	-0.7642	0.1466	5.215	158	0.000135
JAK2	<0.000001	-0.387	0.3681	-0.755	0.1469	5.141	158	0.000188
EMP1	2e-06	-0.376	0.3577	-0.7337	0.1475	4.973	158	0.000401
SERPING1	3e-06	-0.3669	0.349	-0.716	0.1481	4.835	158	0.000733
Annexin1	3e-06	-0.3661	0.3482	-0.7143	0.1481	4.822	158	0.000773
IL15	4e-06	-0.364	0.3463	-0.7103	0.1483	4.791	158	0.00088
IL18RAP	6e-06	-0.3581	0.3406	-0.6987	0.1486	4.701	158	0.001291
CREBBP	7e-06	-0.3549	0.3376	-0.6925	0.1488	4.654	158	0.001575
GFAP	7e-06	-0.3541	0.3368	-0.6909	0.1488	4.642	158	0.00165
TANK	1.5e-05	-0.3428	0.3261	-0.6689	0.1495	4.475	158	0.003301
PBXIP1	1.7e-05	-0.3402	0.3236	-0.6639	0.1496	4.437	158	0.003839
CX3CR1	1.9e-05	0.3387	-0.3222	0.6609	0.1497	4.415	158	0.004193
TNFRSF1A	2.7e-05	-0.3327	0.3164	-0.6491	0.15	4.327	158	0.005972
S100A10	3.6e-05	-0.3276	0.3116	-0.6392	0.1503	4.253	158	0.007988
CD2AP	3.7e-05	-0.3273	0.3113	-0.6386	0.1503	4.249	158	0.008101
IL1R2	5.5e-05	-0.32	0.3044	-0.6244	0.1507	4.144	158	0.012185
PDGFRB	5.6e-05	-0.3199	0.3043	-0.6242	0.1507	4.142	158	0.012213
S100B	6.2e-05	0.3181	-0.3026	0.6207	0.1508	4.116	158	0.013456
ALDH1L1	6.8e-05	-0.3165	0.3011	-0.6175	0.1509	4.093	158	0.01464
MYD88	0.000105	-0.3084	0.2934	-0.6018	0.1513	3.979	158	0.022492
CCR2	0.000106	-0.3083	0.2933	-0.6016	0.1513	3.977	158	0.022492
CSF1	0.000118	-0.3063	0.2914	-0.5977	0.1514	3.949	158	0.024816
TRAF6	0.000124	-0.3054	0.2905	-0.5959	0.1514	3.936	158	0.025944
IL2RG	0.000133	-0.3041	0.2892	-0.5933	0.1515	3.916	158	0.027752
ABCA1	0.000186	-0.2977	0.2832	-0.5809	0.1518	3.827	158	0.038396
STAT6	0.000192	-0.2971	0.2826	-0.5797	0.1518	3.818	158	0.039437

## Sheet: D - String Biological Process
D - Computational analysis of the differentially expressed genes was performed in the STRING database. Table shows Biological Process (BP) terms associated with differentially expressed genes.
String Biological Process
Analysis performed 1-Apr-2020.
#pathway ID	pathway description	observed gene count	false discovery rate	matching proteins in your network (IDs)	matching proteins in your network (labels)
GO.0006952	defense response	24	1.64e-15	ENSP00000216797,ENSP00000257497,ENSP00000259075,ENSP00000261799,ENSP00000262367,ENSP00000263253,ENSP00000264260,ENSP00000264657,ENSP00000278407,ENSP00000291700,ENSP00000292301,ENSP00000296545,ENSP00000300134,ENSP00000301838,ENSP00000315130,ENSP00000327513,ENSP00000337853,ENSP00000343204,ENSP00000351059,ENSP00000358997,ENSP00000359424,ENSP00000363089,ENSP00000371067,ENSP00000401399	ANXA1,CCR2,CHUK,CLU,CREBBP,CSF1,CX3CR1,EP300,FADD,IL15,IL18RAP,IRAK1,JAK1,JAK2,MYD88,NFKBIA,PDGFRB,S100B,SERPING1,STAT3,STAT6,TANK,TLR4,TRAF6
GO.0006955	immune response	23	4.26e-15	ENSP00000216797,ENSP00000233946,ENSP00000259075,ENSP00000261799,ENSP00000262367,ENSP00000263253,ENSP00000264260,ENSP00000278407,ENSP00000291700,ENSP00000292301,ENSP00000296545,ENSP00000301838,ENSP00000315130,ENSP00000327513,ENSP00000330959,ENSP00000343204,ENSP00000351059,ENSP00000358997,ENSP00000359424,ENSP00000363089,ENSP00000363318,ENSP00000371067,ENSP00000401399	CCR2,CHUK,CLU,CREBBP,CSF1,CX3CR1,EP300,FADD,IL15,IL18RAP,IL1R1,IL1R2,IL2RG,IRAK1,JAK1,JAK2,MYD88,NFKBIA,PDGFRB,S100B,SERPING1,TANK,TLR4
GO.0034097	response to cytokine	17	6.48e-13	ENSP00000162749,ENSP00000233946,ENSP00000257497,ENSP00000262367,ENSP00000263253,ENSP00000264657,ENSP00000292301,ENSP00000300134,ENSP00000301838,ENSP00000327513,ENSP00000330959,ENSP00000343204,ENSP00000358997,ENSP00000359424,ENSP00000363318,ENSP00000371067,ENSP00000401399	ANXA1,CCR2,CHUK,CREBBP,CSF1,EP300,FADD,IL1R1,IL1R2,IL2RG,IRAK1,JAK1,JAK2,MYD88,STAT3,STAT6,TNFRSF1A
GO.0045087	innate immune response	19	6.81e-13	ENSP00000216797,ENSP00000259075,ENSP00000261799,ENSP00000262367,ENSP00000263253,ENSP00000278407,ENSP00000291700,ENSP00000292301,ENSP00000300134,ENSP00000301838,ENSP00000315130,ENSP00000327513,ENSP00000337853,ENSP00000343204,ENSP00000358997,ENSP00000359424,ENSP00000363089,ENSP00000371067,ENSP00000401399	CCR2,CHUK,CLU,CREBBP,CSF1,EP300,FADD,IRAK1,JAK1,JAK2,MYD88,NFKBIA,PDGFRB,S100B,SERPING1,STAT6,TANK,TLR4,TRAF6
GO.0031347	regulation of defense response	17	4.64e-12	ENSP00000162749,ENSP00000233946,ENSP00000259075,ENSP00000262367,ENSP00000263253,ENSP00000278407,ENSP00000292301,ENSP00000296545,ENSP00000301838,ENSP00000337853,ENSP00000343204,ENSP00000351059,ENSP00000358997,ENSP00000359424,ENSP00000363089,ENSP00000371067,ENSP00000401399	CCR2,CHUK,CREBBP,CX3CR1,EP300,FADD,IL15,IL1R1,IRAK1,JAK1,JAK2,MYD88,SERPING1,TANK,TLR4,TNFRSF1A,TRAF6
GO.0031349	positive regulation of defense response	13	1.16e-10	ENSP00000162749,ENSP00000259075,ENSP00000262367,ENSP00000263253,ENSP00000292301,ENSP00000296545,ENSP00000301838,ENSP00000337853,ENSP00000358997,ENSP00000359424,ENSP00000363089,ENSP00000371067,ENSP00000401399	CCR2,CHUK,CREBBP,EP300,FADD,IL15,IRAK1,JAK2,MYD88,TANK,TLR4,TNFRSF1A,TRAF6
GO.0002376	immune system process	22	1.2e-10	ENSP00000233946,ENSP00000257497,ENSP00000259075,ENSP00000261799,ENSP00000262367,ENSP00000263253,ENSP00000264260,ENSP00000278407,ENSP00000287097,ENSP00000291700,ENSP00000292301,ENSP00000301838,ENSP00000315130,ENSP00000327513,ENSP00000330959,ENSP00000343204,ENSP00000351059,ENSP00000358997,ENSP00000363089,ENSP00000363318,ENSP00000371067,ENSP00000401399	ANXA1,CCR2,CD109,CLU,CREBBP,CSF1,CX3CR1,EP300,FADD,IL18RAP,IL1R1,IL1R2,IL2RG,IRAK1,JAK1,JAK2,MYD88,PDGFRB,S100B,SERPING1,TANK,TLR4
GO.0019221	cytokine-mediated signaling pathway	13	1.2e-10	ENSP00000162749,ENSP00000233946,ENSP00000264657,ENSP00000292301,ENSP00000300134,ENSP00000301838,ENSP00000327513,ENSP00000330959,ENSP00000337853,ENSP00000343204,ENSP00000358997,ENSP00000363318,ENSP00000371067	CCR2,CSF1,FADD,IL1R1,IL1R2,IL2RG,IRAK1,JAK1,JAK2,STAT3,STAT6,TNFRSF1A,TRAF6
GO.0001817	regulation of cytokine production	14	1.94e-10	ENSP00000216797,ENSP00000257497,ENSP00000262367,ENSP00000263253,ENSP00000292301,ENSP00000296545,ENSP00000300134,ENSP00000301838,ENSP00000315130,ENSP00000352264,ENSP00000359424,ENSP00000363089,ENSP00000371067,ENSP00000401399	ANXA1,CCR2,CD2AP,CHUK,CLU,CREBBP,EP300,FADD,IL15,JAK2,MYD88,NFKBIA,STAT6,TLR4
GO.0050776	regulation of immune response	16	1.94e-10	ENSP00000259075,ENSP00000261799,ENSP00000262367,ENSP00000263253,ENSP00000278407,ENSP00000292301,ENSP00000296545,ENSP00000300134,ENSP00000301838,ENSP00000315130,ENSP00000337853,ENSP00000343204,ENSP00000358997,ENSP00000359424,ENSP00000371067,ENSP00000401399	CCR2,CHUK,CLU,CREBBP,EP300,FADD,IL15,IRAK1,JAK1,JAK2,MYD88,PDGFRB,SERPING1,STAT6,TANK,TRAF6
GO.0071345	cellular response to cytokine stimulus	14	2.02e-10	ENSP00000162749,ENSP00000233946,ENSP00000264657,ENSP00000292301,ENSP00000300134,ENSP00000301838,ENSP00000327513,ENSP00000330959,ENSP00000337853,ENSP00000343204,ENSP00000358997,ENSP00000359424,ENSP00000363318,ENSP00000371067	CCR2,CHUK,CSF1,FADD,IL1R1,IL1R2,IL2RG,IRAK1,JAK1,JAK2,STAT3,STAT6,TNFRSF1A,TRAF6
GO.0080134	regulation of response to stress	19	3.48e-10	ENSP00000162749,ENSP00000233946,ENSP00000259075,ENSP00000262367,ENSP00000263253,ENSP00000278407,ENSP00000287097,ENSP00000292301,ENSP00000296545,ENSP00000301838,ENSP00000315130,ENSP00000337853,ENSP00000343204,ENSP00000351059,ENSP00000358997,ENSP00000359424,ENSP00000363089,ENSP00000371067,ENSP00000401399	CCR2,CD109,CHUK,CLU,CREBBP,CX3CR1,EP300,FADD,IL15,IL1R1,IRAK1,JAK1,JAK2,MYD88,SERPING1,TANK,TLR4,TNFRSF1A,TRAF6
GO.0001819	positive regulation of cytokine production	12	8.84e-10	ENSP00000216797,ENSP00000262367,ENSP00000263253,ENSP00000292301,ENSP00000296545,ENSP00000300134,ENSP00000301838,ENSP00000315130,ENSP00000359424,ENSP00000363089,ENSP00000371067,ENSP00000401399	CCR2,CHUK,CLU,CREBBP,EP300,FADD,IL15,JAK2,MYD88,NFKBIA,STAT6,TLR4
GO.0045088	regulation of innate immune response	12	1.01e-09	ENSP00000259075,ENSP00000262367,ENSP00000263253,ENSP00000278407,ENSP00000301838,ENSP00000337853,ENSP00000343204,ENSP00000358997,ENSP00000359424,ENSP00000363089,ENSP00000371067,ENSP00000401399	CHUK,CREBBP,EP300,FADD,IRAK1,JAK1,JAK2,MYD88,SERPING1,TANK,TLR4,TRAF6
GO.0048583	regulation of response to stimulus	25	2.15e-09	ENSP00000162749,ENSP00000216797,ENSP00000233946,ENSP00000259075,ENSP00000261799,ENSP00000262367,ENSP00000263253,ENSP00000264657,ENSP00000278407,ENSP00000287097,ENSP00000291700,ENSP00000292301,ENSP00000296545,ENSP00000300134,ENSP00000315130,ENSP00000327513,ENSP00000343204,ENSP00000350552,ENSP00000351059,ENSP00000358997,ENSP00000359424,ENSP00000363089,ENSP00000363868,ENSP00000371067,ENSP00000401399	ABCA1,CCR2,CD109,CHUK,CLU,CREBBP,CSF1,CX3CR1,EP300,IL15,IL1R1,IRAK1,JAK1,JAK2,MYD88,NFKBIA,PDGFRB,RFX4,S100B,SERPING1,STAT3,STAT6,TANK,TLR4,TNFRSF1A
GO.0050778	positive regulation of immune response	13	5.81e-09	ENSP00000259075,ENSP00000262367,ENSP00000263253,ENSP00000278407,ENSP00000292301,ENSP00000296545,ENSP00000300134,ENSP00000301838,ENSP00000315130,ENSP00000337853,ENSP00000358997,ENSP00000359424,ENSP00000401399	CCR2,CHUK,CLU,CREBBP,EP300,FADD,IL15,IRAK1,MYD88,SERPING1,STAT6,TANK,TRAF6
GO.0034142	toll-like receptor 4 signaling pathway	8	7.74e-09	ENSP00000216797,ENSP00000259075,ENSP00000301838,ENSP00000337853,ENSP00000358997,ENSP00000359424,ENSP00000363089,ENSP00000401399	CHUK,FADD,IRAK1,MYD88,NFKBIA,TANK,TLR4,TRAF6
GO.0070887	cellular response to chemical stimulus	21	9.6e-09	ENSP00000162749,ENSP00000233946,ENSP00000257497,ENSP00000261799,ENSP00000262367,ENSP00000264657,ENSP00000291700,ENSP00000292301,ENSP00000296545,ENSP00000300134,ENSP00000301838,ENSP00000327513,ENSP00000330959,ENSP00000343204,ENSP00000358997,ENSP00000359424,ENSP00000363089,ENSP00000363318,ENSP00000363868,ENSP00000371067,ENSP00000401399	ABCA1,ANXA1,CCR2,CHUK,CREBBP,CSF1,FADD,IL15,IL1R1,IL1R2,IL2RG,IRAK1,JAK1,JAK2,MYD88,PDGFRB,S100B,STAT3,STAT6,TLR4,TNFRSF1A
GO.0007166	cell surface receptor signaling pathway	20	1.37e-08	ENSP00000162749,ENSP00000233946,ENSP00000257497,ENSP00000261799,ENSP00000262367,ENSP00000263253,ENSP00000264260,ENSP00000264657,ENSP00000292301,ENSP00000300134,ENSP00000327513,ENSP00000330959,ENSP00000343204,ENSP00000358997,ENSP00000359424,ENSP00000363089,ENSP00000363318,ENSP00000363868,ENSP00000371067,ENSP00000401399	ABCA1,ANXA1,CCR2,CHUK,CREBBP,CSF1,EP300,IL18RAP,IL1R1,IL1R2,IL2RG,IRAK1,JAK1,JAK2,MYD88,PDGFRB,STAT3,STAT6,TLR4,TNFRSF1A
GO.0002682	regulation of immune system process	17	1.76e-08	ENSP00000257497,ENSP00000259075,ENSP00000261799,ENSP00000262367,ENSP00000263253,ENSP00000278407,ENSP00000292301,ENSP00000296545,ENSP00000300134,ENSP00000301838,ENSP00000315130,ENSP00000327513,ENSP00000343204,ENSP00000358997,ENSP00000359424,ENSP00000371067,ENSP00000401399	ANXA1,CCR2,CHUK,CLU,CREBBP,CSF1,EP300,FADD,IL15,IRAK1,JAK1,JAK2,MYD88,PDGFRB,SERPING1,STAT6,TANK
GO.0071310	cellular response to organic substance	19	2.07e-08	ENSP00000162749,ENSP00000233946,ENSP00000257497,ENSP00000261799,ENSP00000264657,ENSP00000292301,ENSP00000296545,ENSP00000300134,ENSP00000301838,ENSP00000327513,ENSP00000330959,ENSP00000343204,ENSP00000358997,ENSP00000359424,ENSP00000363089,ENSP00000363318,ENSP00000363868,ENSP00000371067,ENSP00000401399	ABCA1,ANXA1,CCR2,CHUK,CSF1,FADD,IL15,IL1R1,IL1R2,IL2RG,IRAK1,JAK1,JAK2,MYD88,PDGFRB,STAT3,STAT6,TLR4,TNFRSF1A
GO.0010033	response to organic substance	21	3.02e-08	ENSP00000162749,ENSP00000233946,ENSP00000257497,ENSP00000261799,ENSP00000262367,ENSP00000264657,ENSP00000291700,ENSP00000292301,ENSP00000296545,ENSP00000300134,ENSP00000301838,ENSP00000315130,ENSP00000327513,ENSP00000330959,ENSP00000343204,ENSP00000358997,ENSP00000363089,ENSP00000363318,ENSP00000363868,ENSP00000371067,ENSP00000401399	ABCA1,ANXA1,CCR2,CLU,CREBBP,CSF1,FADD,IL15,IL1R1,IL1R2,IL2RG,IRAK1,JAK1,JAK2,MYD88,PDGFRB,S100B,STAT3,STAT6,TLR4,TNFRSF1A
GO.0002684	positive regulation of immune system process	14	3.05e-08	ENSP00000257497,ENSP00000259075,ENSP00000262367,ENSP00000263253,ENSP00000278407,ENSP00000292301,ENSP00000296545,ENSP00000300134,ENSP00000301838,ENSP00000315130,ENSP00000327513,ENSP00000358997,ENSP00000359424,ENSP00000401399	ANXA1,CCR2,CHUK,CLU,CREBBP,CSF1,EP300,FADD,IL15,IRAK1,MYD88,SERPING1,STAT6,TANK
GO.0042127	regulation of cell proliferation	17	5.05e-08	ENSP00000216797,ENSP00000253408,ENSP00000257497,ENSP00000261799,ENSP00000264657,ENSP00000287097,ENSP00000291700,ENSP00000292301,ENSP00000300134,ENSP00000301838,ENSP00000327513,ENSP00000337853,ENSP00000343204,ENSP00000351059,ENSP00000358997,ENSP00000363089,ENSP00000371067	ANXA1,CCR2,CD109,CSF1,CX3CR1,FADD,GFAP,IRAK1,JAK1,JAK2,NFKBIA,PDGFRB,S100B,STAT3,STAT6,TLR4,TRAF6
GO.0031328	positive regulation of cellular biosynthetic process	18	5.26e-08	ENSP00000162749,ENSP00000216797,ENSP00000257497,ENSP00000261799,ENSP00000262367,ENSP00000263253,ENSP00000264657,ENSP00000292301,ENSP00000300134,ENSP00000301838,ENSP00000315130,ENSP00000337853,ENSP00000350552,ENSP00000358997,ENSP00000359424,ENSP00000363089,ENSP00000363868,ENSP00000371067	ABCA1,ANXA1,CCR2,CHUK,CLU,CREBBP,EP300,FADD,IRAK1,JAK2,NFKBIA,PDGFRB,RFX4,STAT3,STAT6,TLR4,TNFRSF1A,TRAF6
GO.0035666	TRIF-dependent toll-like receptor signaling pathway	7	5.26e-08	ENSP00000216797,ENSP00000259075,ENSP00000301838,ENSP00000337853,ENSP00000358997,ENSP00000359424,ENSP00000363089	CHUK,FADD,IRAK1,NFKBIA,TANK,TLR4,TRAF6
GO.0002253	activation of immune response	11	6.92e-08	ENSP00000259075,ENSP00000262367,ENSP00000263253,ENSP00000278407,ENSP00000301838,ENSP00000315130,ENSP00000337853,ENSP00000358997,ENSP00000359424,ENSP00000363089,ENSP00000401399	CHUK,CLU,CREBBP,EP300,FADD,IRAK1,MYD88,SERPING1,TANK,TLR4,TRAF6
GO.0032481	positive regulation of type I interferon production	7	6.92e-08	ENSP00000216797,ENSP00000262367,ENSP00000263253,ENSP00000300134,ENSP00000359424,ENSP00000363089,ENSP00000401399	CHUK,CREBBP,EP300,MYD88,NFKBIA,STAT6,TLR4
GO.0034138	toll-like receptor 3 signaling pathway	7	7.23e-08	ENSP00000216797,ENSP00000259075,ENSP00000301838,ENSP00000337853,ENSP00000358997,ENSP00000359424,ENSP00000363089	CHUK,FADD,IRAK1,NFKBIA,TANK,TLR4,TRAF6
GO.0050793	regulation of developmental process	19	1.03e-07	ENSP00000216797,ENSP00000253408,ENSP00000261799,ENSP00000262367,ENSP00000263253,ENSP00000287097,ENSP00000291700,ENSP00000292301,ENSP00000296545,ENSP00000300134,ENSP00000301838,ENSP00000327513,ENSP00000337853,ENSP00000350552,ENSP00000351059,ENSP00000357799,ENSP00000363089,ENSP00000363868,ENSP00000371067	ABCA1,CCR2,CD109,CREBBP,CSF1,CX3CR1,EP300,FADD,GFAP,IL15,JAK2,NFKBIA,PDGFRB,RFX4,S100A10,S100B,STAT6,TLR4,TRAF6
GO.0009966	regulation of signal transduction	20	1.15e-07	ENSP00000162749,ENSP00000216797,ENSP00000261799,ENSP00000262367,ENSP00000263253,ENSP00000264657,ENSP00000287097,ENSP00000291700,ENSP00000296545,ENSP00000315130,ENSP00000327513,ENSP00000343204,ENSP00000350552,ENSP00000351059,ENSP00000358997,ENSP00000359424,ENSP00000363089,ENSP00000363868,ENSP00000371067,ENSP00000401399	ABCA1,CD109,CHUK,CLU,CREBBP,CSF1,CX3CR1,EP300,IL15,IRAK1,JAK1,JAK2,MYD88,NFKBIA,PDGFRB,RFX4,S100B,STAT3,TLR4,TNFRSF1A
GO.0043122	regulation of I-kappaB kinase/NF-kappaB signaling	9	1.15e-07	ENSP00000162749,ENSP00000216797,ENSP00000291700,ENSP00000301838,ENSP00000337853,ENSP00000358997,ENSP00000359424,ENSP00000363089,ENSP00000401399	CHUK,FADD,IRAK1,MYD88,NFKBIA,S100B,TLR4,TNFRSF1A,TRAF6
GO.0002758	innate immune response-activating signal transduction	9	1.53e-07	ENSP00000259075,ENSP00000262367,ENSP00000263253,ENSP00000301838,ENSP00000337853,ENSP00000358997,ENSP00000359424,ENSP00000363089,ENSP00000401399	CHUK,CREBBP,EP300,FADD,IRAK1,MYD88,TANK,TLR4,TRAF6
GO.0033993	response to lipid	13	1.78e-07	ENSP00000216797,ENSP00000257497,ENSP00000261799,ENSP00000264657,ENSP00000291700,ENSP00000296545,ENSP00000337853,ENSP00000351059,ENSP00000358997,ENSP00000359424,ENSP00000363089,ENSP00000363868,ENSP00000371067	ABCA1,ANXA1,CHUK,CX3CR1,IL15,IRAK1,JAK2,NFKBIA,PDGFRB,S100B,STAT3,TLR4,TRAF6
GO.0050727	regulation of inflammatory response	9	2.13e-07	ENSP00000162749,ENSP00000233946,ENSP00000278407,ENSP00000292301,ENSP00000296545,ENSP00000351059,ENSP00000363089,ENSP00000371067,ENSP00000401399	CCR2,CX3CR1,IL15,IL1R1,JAK2,MYD88,SERPING1,TLR4,TNFRSF1A
GO.0071396	cellular response to lipid	10	2.38e-07	ENSP00000216797,ENSP00000257497,ENSP00000263253,ENSP00000296545,ENSP00000337853,ENSP00000351059,ENSP00000358997,ENSP00000363089,ENSP00000363868,ENSP00000371067	ABCA1,ANXA1,CX3CR1,EP300,IL15,IRAK1,JAK2,NFKBIA,TLR4,TRAF6
GO.1902533	positive regulation of intracellular signal transduction	13	2.66e-07	ENSP00000162749,ENSP00000261799,ENSP00000291700,ENSP00000296545,ENSP00000301838,ENSP00000315130,ENSP00000327513,ENSP00000337853,ENSP00000358997,ENSP00000359424,ENSP00000363089,ENSP00000371067,ENSP00000401399	CHUK,CLU,CSF1,FADD,IL15,IRAK1,JAK2,MYD88,PDGFRB,S100B,TLR4,TNFRSF1A,TRAF6
GO.1903034	regulation of response to wounding	10	2.68e-07	ENSP00000162749,ENSP00000233946,ENSP00000278407,ENSP00000287097,ENSP00000292301,ENSP00000296545,ENSP00000351059,ENSP00000363089,ENSP00000371067,ENSP00000401399	CCR2,CD109,CX3CR1,IL15,IL1R1,JAK2,MYD88,SERPING1,TLR4,TNFRSF1A
GO.0043123	positive regulation of I-kappaB kinase/NF-kappaB signaling	8	3.59e-07	ENSP00000162749,ENSP00000291700,ENSP00000301838,ENSP00000337853,ENSP00000358997,ENSP00000359424,ENSP00000363089,ENSP00000401399	CHUK,FADD,IRAK1,MYD88,S100B,TLR4,TNFRSF1A,TRAF6
GO.0009891	positive regulation of biosynthetic process	17	4.51e-07	ENSP00000162749,ENSP00000216797,ENSP00000257497,ENSP00000262367,ENSP00000263253,ENSP00000264657,ENSP00000292301,ENSP00000300134,ENSP00000301838,ENSP00000315130,ENSP00000337853,ENSP00000350552,ENSP00000358997,ENSP00000359424,ENSP00000363089,ENSP00000363868,ENSP00000371067	ABCA1,ANXA1,CCR2,CHUK,CLU,CREBBP,EP300,FADD,IRAK1,JAK2,NFKBIA,RFX4,STAT3,STAT6,TLR4,TNFRSF1A,TRAF6
GO.0032101	regulation of response to external stimulus	13	5.08e-07	ENSP00000162749,ENSP00000233946,ENSP00000261799,ENSP00000278407,ENSP00000287097,ENSP00000292301,ENSP00000296545,ENSP00000327513,ENSP00000337853,ENSP00000351059,ENSP00000363089,ENSP00000371067,ENSP00000401399	CCR2,CD109,CSF1,CX3CR1,IL15,IL1R1,JAK2,MYD88,PDGFRB,SERPING1,TLR4,TNFRSF1A,TRAF6
GO.0051239	regulation of multicellular organismal process	19	5.25e-07	ENSP00000253408,ENSP00000257497,ENSP00000262367,ENSP00000264657,ENSP00000278407,ENSP00000287097,ENSP00000291700,ENSP00000292301,ENSP00000296545,ENSP00000301838,ENSP00000315130,ENSP00000327513,ENSP00000350552,ENSP00000351059,ENSP00000352264,ENSP00000359424,ENSP00000363089,ENSP00000371067,ENSP00000401399	ANXA1,CCR2,CD109,CD2AP,CHUK,CLU,CREBBP,CSF1,CX3CR1,FADD,GFAP,IL15,JAK2,MYD88,RFX4,S100B,SERPING1,STAT3,TLR4
GO.2000026	regulation of multicellular organismal development	16	5.25e-07	ENSP00000216797,ENSP00000253408,ENSP00000261799,ENSP00000263253,ENSP00000264657,ENSP00000287097,ENSP00000291700,ENSP00000292301,ENSP00000296545,ENSP00000300134,ENSP00000301838,ENSP00000327513,ENSP00000337853,ENSP00000350552,ENSP00000351059,ENSP00000363089	CCR2,CD109,CSF1,CX3CR1,EP300,FADD,GFAP,IL15,NFKBIA,PDGFRB,RFX4,S100B,STAT3,STAT6,TLR4,TRAF6
GO.0023051	regulation of signaling	20	6.6e-07	ENSP00000162749,ENSP00000216797,ENSP00000253408,ENSP00000261799,ENSP00000262367,ENSP00000263253,ENSP00000264657,ENSP00000287097,ENSP00000296545,ENSP00000315130,ENSP00000327513,ENSP00000343204,ENSP00000350552,ENSP00000351059,ENSP00000358997,ENSP00000359424,ENSP00000363089,ENSP00000363868,ENSP00000371067,ENSP00000401399	ABCA1,CD109,CHUK,CLU,CREBBP,CSF1,CX3CR1,EP300,GFAP,IL15,IRAK1,JAK1,JAK2,MYD88,NFKBIA,PDGFRB,RFX4,STAT3,TLR4,TNFRSF1A
GO.0006954	inflammatory response	10	7.91e-07	ENSP00000162749,ENSP00000257497,ENSP00000264260,ENSP00000264657,ENSP00000292301,ENSP00000296545,ENSP00000327513,ENSP00000359424,ENSP00000363089,ENSP00000401399	ANXA1,CCR2,CHUK,CSF1,IL15,IL18RAP,MYD88,STAT3,TLR4,TNFRSF1A
GO.0071222	cellular response to lipopolysaccharide	7	8.97e-07	ENSP00000216797,ENSP00000337853,ENSP00000351059,ENSP00000358997,ENSP00000363089,ENSP00000363868,ENSP00000371067	ABCA1,CX3CR1,IRAK1,JAK2,NFKBIA,TLR4,TRAF6
GO.0038123	toll-like receptor TLR1:TLR2 signaling pathway	6	1e-06	ENSP00000216797,ENSP00000337853,ENSP00000358997,ENSP00000359424,ENSP00000363089,ENSP00000401399	CHUK,IRAK1,MYD88,NFKBIA,TLR4,TRAF6
GO.0038124	toll-like receptor TLR6:TLR2 signaling pathway	6	1e-06	ENSP00000216797,ENSP00000337853,ENSP00000358997,ENSP00000359424,ENSP00000363089,ENSP00000401399	CHUK,IRAK1,MYD88,NFKBIA,TLR4,TRAF6
GO.1902531	regulation of intracellular signal transduction	15	1.09e-06	ENSP00000162749,ENSP00000216797,ENSP00000261799,ENSP00000291700,ENSP00000296545,ENSP00000301838,ENSP00000315130,ENSP00000327513,ENSP00000337853,ENSP00000358997,ENSP00000359424,ENSP00000363089,ENSP00000363868,ENSP00000371067,ENSP00000401399	ABCA1,CHUK,CLU,CSF1,FADD,IL15,IRAK1,JAK2,MYD88,NFKBIA,PDGFRB,S100B,TLR4,TNFRSF1A,TRAF6
GO.0034134	toll-like receptor 2 signaling pathway	6	1.14e-06	ENSP00000216797,ENSP00000337853,ENSP00000358997,ENSP00000359424,ENSP00000363089,ENSP00000401399	CHUK,IRAK1,MYD88,NFKBIA,TLR4,TRAF6
GO.0048584	positive regulation of response to stimulus	17	1.14e-06	ENSP00000162749,ENSP00000259075,ENSP00000261799,ENSP00000262367,ENSP00000264657,ENSP00000278407,ENSP00000291700,ENSP00000292301,ENSP00000296545,ENSP00000300134,ENSP00000315130,ENSP00000327513,ENSP00000358997,ENSP00000359424,ENSP00000363089,ENSP00000371067,ENSP00000401399	CCR2,CHUK,CLU,CREBBP,CSF1,IL15,IRAK1,JAK2,MYD88,PDGFRB,S100B,SERPING1,STAT3,STAT6,TANK,TLR4,TNFRSF1A
GO.0031325	positive regulation of cellular metabolic process	20	1.17e-06	ENSP00000162749,ENSP00000216797,ENSP00000257497,ENSP00000261799,ENSP00000262367,ENSP00000263253,ENSP00000264657,ENSP00000292301,ENSP00000296545,ENSP00000300134,ENSP00000301838,ENSP00000315130,ENSP00000327513,ENSP00000337853,ENSP00000350552,ENSP00000358997,ENSP00000359424,ENSP00000363089,ENSP00000363868,ENSP00000371067	ABCA1,ANXA1,CCR2,CHUK,CLU,CREBBP,CSF1,EP300,FADD,IL15,IRAK1,JAK2,NFKBIA,PDGFRB,RFX4,STAT3,STAT6,TLR4,TNFRSF1A,TRAF6
GO.0002221	pattern recognition receptor signaling pathway	7	1.29e-06	ENSP00000259075,ENSP00000301838,ENSP00000337853,ENSP00000358997,ENSP00000359424,ENSP00000363089,ENSP00000401399	CHUK,FADD,IRAK1,MYD88,TANK,TLR4,TRAF6
GO.0009617	response to bacterium	10	1.29e-06	ENSP00000162749,ENSP00000216797,ENSP00000337853,ENSP00000351059,ENSP00000358997,ENSP00000359424,ENSP00000363089,ENSP00000363868,ENSP00000371067,ENSP00000401399	ABCA1,CHUK,CX3CR1,IRAK1,JAK2,MYD88,NFKBIA,TLR4,TNFRSF1A,TRAF6
GO.0010646	regulation of cell communication	20	1.29e-06	ENSP00000162749,ENSP00000216797,ENSP00000253408,ENSP00000261799,ENSP00000262367,ENSP00000263253,ENSP00000264657,ENSP00000287097,ENSP00000296545,ENSP00000315130,ENSP00000327513,ENSP00000343204,ENSP00000350552,ENSP00000351059,ENSP00000358997,ENSP00000359424,ENSP00000363089,ENSP00000363868,ENSP00000371067,ENSP00000401399	ABCA1,CD109,CHUK,CLU,CREBBP,CSF1,CX3CR1,EP300,GFAP,IL15,IRAK1,JAK1,JAK2,MYD88,NFKBIA,PDGFRB,RFX4,STAT3,TLR4,TNFRSF1A
GO.0051091	positive regulation of sequence-specific DNA binding transcription factor activity	8	1.29e-06	ENSP00000216797,ENSP00000263253,ENSP00000315130,ENSP00000337853,ENSP00000358997,ENSP00000359424,ENSP00000363089,ENSP00000371067	CHUK,CLU,EP300,IRAK1,JAK2,NFKBIA,TLR4,TRAF6
GO.0045935	positive regulation of nucleobase-containing compound metabolic process	16	1.3e-06	ENSP00000162749,ENSP00000216797,ENSP00000261799,ENSP00000262367,ENSP00000263253,ENSP00000264657,ENSP00000300134,ENSP00000301838,ENSP00000315130,ENSP00000337853,ENSP00000350552,ENSP00000358997,ENSP00000359424,ENSP00000363089,ENSP00000363868,ENSP00000371067	ABCA1,CHUK,CLU,CREBBP,EP300,FADD,IRAK1,JAK2,NFKBIA,PDGFRB,RFX4,STAT3,STAT6,TLR4,TNFRSF1A,TRAF6
GO.0008284	positive regulation of cell proliferation	12	1.62e-06	ENSP00000253408,ENSP00000261799,ENSP00000264657,ENSP00000291700,ENSP00000292301,ENSP00000301838,ENSP00000327513,ENSP00000337853,ENSP00000351059,ENSP00000358997,ENSP00000363089,ENSP00000371067	CCR2,CSF1,CX3CR1,FADD,GFAP,IRAK1,JAK2,PDGFRB,S100B,STAT3,TLR4,TRAF6
GO.1901701	cellular response to oxygen-containing compound	12	1.62e-06	ENSP00000216797,ENSP00000233946,ENSP00000257497,ENSP00000263253,ENSP00000264657,ENSP00000296545,ENSP00000337853,ENSP00000351059,ENSP00000358997,ENSP00000363089,ENSP00000363868,ENSP00000371067	ABCA1,ANXA1,CX3CR1,EP300,IL15,IL1R1,IRAK1,JAK2,NFKBIA,STAT3,TLR4,TRAF6
GO.0002764	immune response-regulating signaling pathway	10	1.73e-06	ENSP00000259075,ENSP00000261799,ENSP00000262367,ENSP00000263253,ENSP00000301838,ENSP00000337853,ENSP00000358997,ENSP00000359424,ENSP00000363089,ENSP00000401399	CHUK,CREBBP,EP300,FADD,IRAK1,MYD88,PDGFRB,TANK,TLR4,TRAF6
GO.0002755	MyD88-dependent toll-like receptor signaling pathway	6	1.79e-06	ENSP00000216797,ENSP00000337853,ENSP00000358997,ENSP00000359424,ENSP00000363089,ENSP00000401399	CHUK,IRAK1,MYD88,NFKBIA,TLR4,TRAF6
GO.0045595	regulation of cell differentiation	15	1.91e-06	ENSP00000216797,ENSP00000253408,ENSP00000262367,ENSP00000263253,ENSP00000287097,ENSP00000291700,ENSP00000296545,ENSP00000301838,ENSP00000327513,ENSP00000337853,ENSP00000351059,ENSP00000357799,ENSP00000363089,ENSP00000363868,ENSP00000371067	ABCA1,CD109,CREBBP,CSF1,CX3CR1,EP300,FADD,GFAP,IL15,JAK2,NFKBIA,S100A10,S100B,TLR4,TRAF6
GO.0043066	negative regulation of apoptotic process	12	2.55e-06	ENSP00000216797,ENSP00000257497,ENSP00000261799,ENSP00000263253,ENSP00000264657,ENSP00000301838,ENSP00000315130,ENSP00000337853,ENSP00000351059,ENSP00000358997,ENSP00000371067,ENSP00000401399	ANXA1,CLU,CX3CR1,EP300,FADD,IRAK1,JAK2,MYD88,NFKBIA,PDGFRB,STAT3,TRAF6
GO.0051707	response to other organism	11	2.98e-06	ENSP00000162749,ENSP00000216797,ENSP00000301838,ENSP00000315130,ENSP00000337853,ENSP00000351059,ENSP00000358997,ENSP00000363089,ENSP00000363868,ENSP00000371067,ENSP00000401399	ABCA1,CLU,CX3CR1,FADD,IRAK1,JAK2,MYD88,NFKBIA,TLR4,TNFRSF1A,TRAF6
GO.0048518	positive regulation of biological process	25	3.04e-06	ENSP00000162749,ENSP00000216797,ENSP00000253408,ENSP00000259075,ENSP00000261799,ENSP00000262367,ENSP00000263253,ENSP00000264657,ENSP00000278407,ENSP00000292301,ENSP00000296545,ENSP00000301838,ENSP00000315130,ENSP00000327513,ENSP00000337853,ENSP00000350552,ENSP00000351059,ENSP00000352264,ENSP00000357799,ENSP00000358997,ENSP00000359424,ENSP00000363089,ENSP00000363868,ENSP00000371067,ENSP00000401399	ABCA1,CCR2,CD2AP,CHUK,CLU,CREBBP,CSF1,CX3CR1,EP300,FADD,GFAP,IL15,IRAK1,JAK2,MYD88,NFKBIA,PDGFRB,RFX4,S100A10,SERPING1,STAT3,TANK,TLR4,TNFRSF1A,TRAF6
GO.0006950	response to stress	21	3.71e-06	ENSP00000216797,ENSP00000233946,ENSP00000253408,ENSP00000259075,ENSP00000262367,ENSP00000264260,ENSP00000264657,ENSP00000278407,ENSP00000292301,ENSP00000296545,ENSP00000300134,ENSP00000301838,ENSP00000315130,ENSP00000327513,ENSP00000337853,ENSP00000343204,ENSP00000351059,ENSP00000363089,ENSP00000363868,ENSP00000363970,ENSP00000401399	ABCA1,CCR2,CLU,CREBBP,CSF1,CX3CR1,FADD,GFAP,IL15,IL18RAP,IL1R1,JAK1,MAP1LC3A,MYD88,NFKBIA,SERPING1,STAT3,STAT6,TANK,TLR4,TRAF6
GO.1901700	response to oxygen-containing compound	14	4.15e-06	ENSP00000216797,ENSP00000233946,ENSP00000257497,ENSP00000261799,ENSP00000263253,ENSP00000264657,ENSP00000296545,ENSP00000337853,ENSP00000351059,ENSP00000358997,ENSP00000359424,ENSP00000363089,ENSP00000363868,ENSP00000371067	ABCA1,ANXA1,CHUK,CX3CR1,EP300,IL15,IL1R1,IRAK1,JAK2,NFKBIA,PDGFRB,STAT3,TLR4,TRAF6
GO.0048519	negative regulation of biological process	23	4.25e-06	ENSP00000162749,ENSP00000216797,ENSP00000253408,ENSP00000257497,ENSP00000261799,ENSP00000262367,ENSP00000264657,ENSP00000278407,ENSP00000291700,ENSP00000292301,ENSP00000296545,ENSP00000300134,ENSP00000315130,ENSP00000337853,ENSP00000350552,ENSP00000351059,ENSP00000352264,ENSP00000357448,ENSP00000358997,ENSP00000363089,ENSP00000363868,ENSP00000371067,ENSP00000401399	ABCA1,ANXA1,CCR2,CD2AP,CLU,CREBBP,CX3CR1,GFAP,IL15,IRAK1,JAK2,MYD88,NFKBIA,PBXIP1,PDGFRB,RFX4,S100B,SERPING1,STAT3,STAT6,TLR4,TNFRSF1A,TRAF6
GO.0009628	response to abiotic stimulus	13	4.83e-06	ENSP00000162749,ENSP00000216797,ENSP00000233946,ENSP00000257497,ENSP00000261799,ENSP00000262367,ENSP00000263253,ENSP00000291700,ENSP00000301838,ENSP00000358997,ENSP00000359424,ENSP00000363089,ENSP00000401399	ANXA1,CHUK,CREBBP,EP300,FADD,IL1R1,IRAK1,MYD88,NFKBIA,PDGFRB,S100B,TLR4,TNFRSF1A
GO.0032496	response to lipopolysaccharide	8	4.83e-06	ENSP00000216797,ENSP00000337853,ENSP00000351059,ENSP00000358997,ENSP00000359424,ENSP00000363089,ENSP00000363868,ENSP00000371067	ABCA1,CHUK,CX3CR1,IRAK1,JAK2,NFKBIA,TLR4,TRAF6
GO.0010557	positive regulation of macromolecule biosynthetic process	15	5.17e-06	ENSP00000162749,ENSP00000216797,ENSP00000262367,ENSP00000263253,ENSP00000264657,ENSP00000292301,ENSP00000300134,ENSP00000301838,ENSP00000315130,ENSP00000337853,ENSP00000350552,ENSP00000358997,ENSP00000359424,ENSP00000363089,ENSP00000371067	CCR2,CHUK,CLU,CREBBP,EP300,FADD,IRAK1,JAK2,NFKBIA,RFX4,STAT3,STAT6,TLR4,TNFRSF1A,TRAF6
GO.0032760	positive regulation of tumor necrosis factor production	5	5.17e-06	ENSP00000292301,ENSP00000301838,ENSP00000315130,ENSP00000363089,ENSP00000371067	CCR2,CLU,FADD,JAK2,TLR4
GO.0002521	leukocyte differentiation	8	6.21e-06	ENSP00000257497,ENSP00000287097,ENSP00000296545,ENSP00000300134,ENSP00000301838,ENSP00000327513,ENSP00000337853,ENSP00000359424	ANXA1,CD109,CHUK,CSF1,FADD,IL15,STAT6,TRAF6
GO.0048522	positive regulation of cellular process	23	6.21e-06	ENSP00000162749,ENSP00000216797,ENSP00000253408,ENSP00000261799,ENSP00000262367,ENSP00000263253,ENSP00000264657,ENSP00000292301,ENSP00000300134,ENSP00000301838,ENSP00000315130,ENSP00000327513,ENSP00000337853,ENSP00000350552,ENSP00000351059,ENSP00000352264,ENSP00000357799,ENSP00000358997,ENSP00000359424,ENSP00000363089,ENSP00000363868,ENSP00000371067,ENSP00000401399	ABCA1,CCR2,CD2AP,CHUK,CLU,CREBBP,CSF1,CX3CR1,EP300,FADD,GFAP,IRAK1,JAK2,MYD88,NFKBIA,PDGFRB,RFX4,S100A10,STAT3,STAT6,TLR4,TNFRSF1A,TRAF6
GO.0051704	multi-organism process	17	6.65e-06	ENSP00000162749,ENSP00000216797,ENSP00000233946,ENSP00000262367,ENSP00000263253,ENSP00000264657,ENSP00000292301,ENSP00000301838,ENSP00000315130,ENSP00000337853,ENSP00000351059,ENSP00000358997,ENSP00000363089,ENSP00000363318,ENSP00000363868,ENSP00000371067,ENSP00000401399	ABCA1,CCR2,CLU,CREBBP,CX3CR1,EP300,FADD,IL1R1,IL2RG,IRAK1,JAK2,MYD88,NFKBIA,STAT3,TLR4,TNFRSF1A,TRAF6
GO.0032946	positive regulation of mononuclear cell proliferation	6	6.97e-06	ENSP00000292301,ENSP00000296545,ENSP00000301838,ENSP00000327513,ENSP00000337853,ENSP00000363089	CCR2,CSF1,FADD,IL15,TLR4,TRAF6
GO.0010628	positive regulation of gene expression	15	8.06e-06	ENSP00000162749,ENSP00000216797,ENSP00000262367,ENSP00000263253,ENSP00000264657,ENSP00000300134,ENSP00000301838,ENSP00000315130,ENSP00000327513,ENSP00000337853,ENSP00000350552,ENSP00000358997,ENSP00000359424,ENSP00000363089,ENSP00000371067	CHUK,CLU,CREBBP,CSF1,EP300,FADD,IRAK1,JAK2,NFKBIA,RFX4,STAT3,STAT6,TLR4,TNFRSF1A,TRAF6
GO.0045937	positive regulation of phosphate metabolic process	12	8.24e-06	ENSP00000162749,ENSP00000261799,ENSP00000263253,ENSP00000264657,ENSP00000296545,ENSP00000315130,ENSP00000327513,ENSP00000337853,ENSP00000358997,ENSP00000363089,ENSP00000363868,ENSP00000371067	ABCA1,CLU,CSF1,EP300,IL15,IRAK1,JAK2,PDGFRB,STAT3,TLR4,TNFRSF1A,TRAF6
GO.0051241	negative regulation of multicellular organismal process	12	8.79e-06	ENSP00000216797,ENSP00000253408,ENSP00000257497,ENSP00000264657,ENSP00000278407,ENSP00000291700,ENSP00000292301,ENSP00000350552,ENSP00000351059,ENSP00000352264,ENSP00000363089,ENSP00000371067	ANXA1,CCR2,CD2AP,CX3CR1,GFAP,JAK2,NFKBIA,RFX4,S100B,SERPING1,STAT3,TLR4
GO.1902680	positive regulation of RNA biosynthetic process	14	9.35e-06	ENSP00000162749,ENSP00000216797,ENSP00000262367,ENSP00000263253,ENSP00000264657,ENSP00000300134,ENSP00000301838,ENSP00000315130,ENSP00000337853,ENSP00000350552,ENSP00000358997,ENSP00000359424,ENSP00000363089,ENSP00000371067	CHUK,CLU,CREBBP,EP300,FADD,IRAK1,JAK2,NFKBIA,RFX4,STAT3,STAT6,TLR4,TNFRSF1A,TRAF6
GO.0051092	positive regulation of NF-kappaB transcription factor activity	6	1.49e-05	ENSP00000216797,ENSP00000315130,ENSP00000337853,ENSP00000358997,ENSP00000359424,ENSP00000363089	CHUK,CLU,IRAK1,NFKBIA,TLR4,TRAF6
GO.0034146	toll-like receptor 5 signaling pathway	5	1.89e-05	ENSP00000216797,ENSP00000337853,ENSP00000358997,ENSP00000359424,ENSP00000401399	CHUK,IRAK1,MYD88,NFKBIA,TRAF6
GO.0034166	toll-like receptor 10 signaling pathway	5	1.89e-05	ENSP00000216797,ENSP00000337853,ENSP00000358997,ENSP00000359424,ENSP00000401399	CHUK,IRAK1,MYD88,NFKBIA,TRAF6
GO.0043069	negative regulation of programmed cell death	11	2.14e-05	ENSP00000216797,ENSP00000257497,ENSP00000261799,ENSP00000263253,ENSP00000264657,ENSP00000315130,ENSP00000337853,ENSP00000351059,ENSP00000358997,ENSP00000371067,ENSP00000401399	ANXA1,CLU,CX3CR1,EP300,IRAK1,JAK2,MYD88,NFKBIA,PDGFRB,STAT3,TRAF6
GO.0070848	response to growth factor	10	2.18e-05	ENSP00000216797,ENSP00000233946,ENSP00000261799,ENSP00000263253,ENSP00000264657,ENSP00000337853,ENSP00000351059,ENSP00000358997,ENSP00000359424,ENSP00000401399	CHUK,CX3CR1,EP300,IL1R1,IRAK1,MYD88,NFKBIA,PDGFRB,STAT3,TRAF6
GO.0009893	positive regulation of metabolic process	20	2.37e-05	ENSP00000162749,ENSP00000216797,ENSP00000257497,ENSP00000262367,ENSP00000263253,ENSP00000264657,ENSP00000292301,ENSP00000296545,ENSP00000300134,ENSP00000301838,ENSP00000315130,ENSP00000327513,ENSP00000337853,ENSP00000350552,ENSP00000357799,ENSP00000358997,ENSP00000359424,ENSP00000363089,ENSP00000363868,ENSP00000371067	ABCA1,ANXA1,CCR2,CHUK,CLU,CREBBP,CSF1,EP300,FADD,IL15,IRAK1,JAK2,NFKBIA,RFX4,S100A10,STAT3,STAT6,TLR4,TNFRSF1A,TRAF6
GO.0070423	nucleotide-binding oligomerization domain containing signaling pathway	4	2.57e-05	ENSP00000216797,ENSP00000337853,ENSP00000358997,ENSP00000359424	CHUK,IRAK1,NFKBIA,TRAF6
GO.0008283	cell proliferation	10	2.65e-05	ENSP00000256951,ENSP00000261799,ENSP00000262367,ENSP00000264657,ENSP00000291700,ENSP00000296545,ENSP00000300134,ENSP00000315130,ENSP00000359424,ENSP00000363089	CHUK,CLU,CREBBP,EMP1,IL15,PDGFRB,S100B,STAT3,STAT6,TLR4
GO.0048523	negative regulation of cellular process	21	2.89e-05	ENSP00000216797,ENSP00000253408,ENSP00000257497,ENSP00000261799,ENSP00000262367,ENSP00000264657,ENSP00000278407,ENSP00000291700,ENSP00000292301,ENSP00000296545,ENSP00000300134,ENSP00000315130,ENSP00000337853,ENSP00000350552,ENSP00000351059,ENSP00000357448,ENSP00000358997,ENSP00000363089,ENSP00000363868,ENSP00000371067,ENSP00000401399	ABCA1,ANXA1,CCR2,CLU,CREBBP,CX3CR1,GFAP,IL15,IRAK1,JAK2,MYD88,NFKBIA,PBXIP1,PDGFRB,RFX4,S100B,SERPING1,STAT3,STAT6,TLR4,TRAF6
GO.0034162	toll-like receptor 9 signaling pathway	5	2.98e-05	ENSP00000216797,ENSP00000337853,ENSP00000358997,ENSP00000359424,ENSP00000401399	CHUK,IRAK1,MYD88,NFKBIA,TRAF6
GO.0030097	hemopoiesis	9	3.03e-05	ENSP00000257497,ENSP00000287097,ENSP00000296545,ENSP00000300134,ENSP00000301838,ENSP00000327513,ENSP00000337853,ENSP00000359424,ENSP00000371067	ANXA1,CD109,CHUK,CSF1,FADD,IL15,JAK2,STAT6,TRAF6
GO.0051240	positive regulation of multicellular organismal process	13	3.03e-05	ENSP00000216797,ENSP00000253408,ENSP00000262367,ENSP00000292301,ENSP00000296545,ENSP00000301838,ENSP00000315130,ENSP00000327513,ENSP00000351059,ENSP00000359424,ENSP00000363089,ENSP00000371067,ENSP00000401399	CCR2,CHUK,CLU,CREBBP,CSF1,CX3CR1,FADD,GFAP,IL15,JAK2,MYD88,NFKBIA,TLR4
GO.0007169	transmembrane receptor protein tyrosine kinase signaling pathway	10	3.34e-05	ENSP00000216797,ENSP00000261799,ENSP00000264657,ENSP00000327513,ENSP00000337853,ENSP00000343204,ENSP00000358997,ENSP00000359424,ENSP00000371067,ENSP00000401399	CHUK,CSF1,IRAK1,JAK1,JAK2,MYD88,NFKBIA,PDGFRB,STAT3,TRAF6
GO.0032103	positive regulation of response to external stimulus	8	3.41e-05	ENSP00000162749,ENSP00000261799,ENSP00000292301,ENSP00000296545,ENSP00000327513,ENSP00000337853,ENSP00000363089,ENSP00000371067	CCR2,CSF1,IL15,JAK2,PDGFRB,TLR4,TNFRSF1A,TRAF6
GO.0070555	response to interleukin-1	5	3.69e-05	ENSP00000233946,ENSP00000257497,ENSP00000262367,ENSP00000358997,ENSP00000401399	ANXA1,CREBBP,IL1R1,IRAK1,MYD88
GO.0051247	positive regulation of protein metabolic process	13	4.27e-05	ENSP00000162749,ENSP00000216797,ENSP00000261799,ENSP00000263253,ENSP00000292301,ENSP00000296545,ENSP00000301838,ENSP00000315130,ENSP00000327513,ENSP00000337853,ENSP00000358997,ENSP00000363089,ENSP00000371067	CCR2,CLU,CSF1,EP300,FADD,IL15,IRAK1,JAK2,NFKBIA,PDGFRB,TLR4,TNFRSF1A,TRAF6
GO.0030316	osteoclast differentiation	4	4.66e-05	ENSP00000287097,ENSP00000327513,ENSP00000337853,ENSP00000359424	CD109,CHUK,CSF1,TRAF6
GO.0045321	leukocyte activation	8	4.66e-05	ENSP00000257497,ENSP00000296545,ENSP00000300134,ENSP00000301838,ENSP00000315130,ENSP00000327513,ENSP00000337853,ENSP00000351059	ANXA1,CLU,CSF1,CX3CR1,FADD,IL15,STAT6,TRAF6
GO.0045893	positive regulation of transcription, DNA-templated	13	4.93e-05	ENSP00000162749,ENSP00000216797,ENSP00000262367,ENSP00000264657,ENSP00000300134,ENSP00000301838,ENSP00000315130,ENSP00000337853,ENSP00000350552,ENSP00000358997,ENSP00000359424,ENSP00000363089,ENSP00000371067	CHUK,CLU,CREBBP,FADD,IRAK1,JAK2,NFKBIA,RFX4,STAT3,STAT6,TLR4,TNFRSF1A,TRAF6
GO.0051716	cellular response to stimulus	25	5.85e-05	ENSP00000162749,ENSP00000216797,ENSP00000233946,ENSP00000253408,ENSP00000257497,ENSP00000261799,ENSP00000262367,ENSP00000264260,ENSP00000264657,ENSP00000291700,ENSP00000292301,ENSP00000296545,ENSP00000301838,ENSP00000315130,ENSP00000327513,ENSP00000330959,ENSP00000343204,ENSP00000352264,ENSP00000358997,ENSP00000363089,ENSP00000363318,ENSP00000363868,ENSP00000363970,ENSP00000371067,ENSP00000401399	ABCA1,ANXA1,CCR2,CD2AP,CLU,CREBBP,CSF1,FADD,GFAP,IL15,IL18RAP,IL1R1,IL1R2,IL2RG,IRAK1,JAK1,JAK2,MAP1LC3A,MYD88,NFKBIA,PDGFRB,S100B,STAT3,TLR4,TNFRSF1A
GO.0042221	response to chemical	20	5.99e-05	ENSP00000162749,ENSP00000233946,ENSP00000257497,ENSP00000261799,ENSP00000264657,ENSP00000291700,ENSP00000292301,ENSP00000296545,ENSP00000300134,ENSP00000301838,ENSP00000315130,ENSP00000327513,ENSP00000330959,ENSP00000343204,ENSP00000358997,ENSP00000363089,ENSP00000363318,ENSP00000363868,ENSP00000371067,ENSP00000401399	ABCA1,ANXA1,CCR2,CLU,CSF1,FADD,IL15,IL1R1,IL1R2,IL2RG,IRAK1,JAK1,JAK2,MYD88,PDGFRB,S100B,STAT3,STAT6,TLR4,TNFRSF1A
GO.0010604	positive regulation of macromolecule metabolic process	17	6.01e-05	ENSP00000162749,ENSP00000216797,ENSP00000262367,ENSP00000263253,ENSP00000264657,ENSP00000292301,ENSP00000296545,ENSP00000300134,ENSP00000301838,ENSP00000315130,ENSP00000327513,ENSP00000337853,ENSP00000350552,ENSP00000358997,ENSP00000359424,ENSP00000363089,ENSP00000371067	CCR2,CHUK,CLU,CREBBP,CSF1,EP300,FADD,IL15,IRAK1,JAK2,NFKBIA,RFX4,STAT3,STAT6,TLR4,TNFRSF1A,TRAF6
GO.0048732	gland development	8	6.01e-05	ENSP00000257497,ENSP00000261799,ENSP00000263253,ENSP00000300134,ENSP00000301838,ENSP00000327513,ENSP00000359424,ENSP00000371067	ANXA1,CHUK,CSF1,EP300,FADD,JAK2,PDGFRB,STAT6
GO.0065008	regulation of biological quality	18	6.13e-05	ENSP00000216797,ENSP00000233946,ENSP00000253408,ENSP00000257497,ENSP00000261799,ENSP00000262367,ENSP00000263253,ENSP00000278407,ENSP00000291700,ENSP00000292301,ENSP00000301838,ENSP00000315130,ENSP00000327513,ENSP00000337853,ENSP00000359424,ENSP00000363089,ENSP00000363868,ENSP00000401399	ABCA1,ANXA1,CCR2,CHUK,CLU,CREBBP,CSF1,EP300,FADD,GFAP,IL1R1,MYD88,NFKBIA,PDGFRB,S100B,SERPING1,TLR4,TRAF6
GO.0050729	positive regulation of inflammatory response	5	6.57e-05	ENSP00000162749,ENSP00000292301,ENSP00000296545,ENSP00000363089,ENSP00000371067	CCR2,IL15,JAK2,TLR4,TNFRSF1A
GO.0002520	immune system development	9	7.82e-05	ENSP00000257497,ENSP00000287097,ENSP00000296545,ENSP00000300134,ENSP00000301838,ENSP00000327513,ENSP00000337853,ENSP00000359424,ENSP00000371067	ANXA1,CD109,CHUK,CSF1,FADD,IL15,JAK2,STAT6,TRAF6
GO.0048011	neurotrophin TRK receptor signaling pathway	7	8.1e-05	ENSP00000216797,ENSP00000261799,ENSP00000264657,ENSP00000337853,ENSP00000358997,ENSP00000359424,ENSP00000401399	CHUK,IRAK1,MYD88,NFKBIA,PDGFRB,STAT3,TRAF6
GO.0002274	myeloid leukocyte activation	5	8.32e-05	ENSP00000315130,ENSP00000327513,ENSP00000337853,ENSP00000351059,ENSP00000363089	CLU,CSF1,CX3CR1,TLR4,TRAF6
GO.0045944	positive regulation of transcription from RNA polymerase II promoter	11	8.34e-05	ENSP00000162749,ENSP00000216797,ENSP00000262367,ENSP00000264657,ENSP00000300134,ENSP00000301838,ENSP00000337853,ENSP00000350552,ENSP00000359424,ENSP00000363089,ENSP00000371067	CHUK,CREBBP,FADD,JAK2,NFKBIA,RFX4,STAT3,STAT6,TLR4,TNFRSF1A,TRAF6
GO.0019220	regulation of phosphate metabolic process	13	8.75e-05	ENSP00000162749,ENSP00000263253,ENSP00000264657,ENSP00000287097,ENSP00000292301,ENSP00000296545,ENSP00000315130,ENSP00000327513,ENSP00000337853,ENSP00000358997,ENSP00000363089,ENSP00000363868,ENSP00000371067	ABCA1,CCR2,CD109,CLU,CSF1,EP300,IL15,IRAK1,JAK2,STAT3,TLR4,TNFRSF1A,TRAF6
GO.0001934	positive regulation of protein phosphorylation	10	9.19e-05	ENSP00000162749,ENSP00000261799,ENSP00000263253,ENSP00000296545,ENSP00000315130,ENSP00000327513,ENSP00000337853,ENSP00000358997,ENSP00000363089,ENSP00000371067	CLU,CSF1,EP300,IL15,IRAK1,JAK2,PDGFRB,TLR4,TNFRSF1A,TRAF6
GO.0022607	cellular component assembly	14	9.19e-05	ENSP00000162749,ENSP00000256951,ENSP00000261799,ENSP00000262367,ENSP00000263253,ENSP00000315130,ENSP00000337853,ENSP00000350552,ENSP00000352264,ENSP00000357799,ENSP00000358997,ENSP00000363868,ENSP00000363970,ENSP00000371067	ABCA1,CD2AP,CLU,CREBBP,EMP1,EP300,IRAK1,JAK2,MAP1LC3A,PDGFRB,RFX4,S100A10,TNFRSF1A,TRAF6
GO.0030522	intracellular receptor signaling pathway	6	0.000104	ENSP00000216797,ENSP00000264657,ENSP00000337853,ENSP00000358997,ENSP00000359424,ENSP00000371067	CHUK,IRAK1,JAK2,NFKBIA,STAT3,TRAF6
GO.0001775	cell activation	9	0.000116	ENSP00000257497,ENSP00000278407,ENSP00000296545,ENSP00000300134,ENSP00000301838,ENSP00000315130,ENSP00000327513,ENSP00000337853,ENSP00000351059	ANXA1,CLU,CSF1,CX3CR1,FADD,IL15,SERPING1,STAT6,TRAF6
GO.0032270	positive regulation of cellular protein metabolic process	12	0.000123	ENSP00000162749,ENSP00000216797,ENSP00000261799,ENSP00000263253,ENSP00000296545,ENSP00000301838,ENSP00000315130,ENSP00000327513,ENSP00000337853,ENSP00000358997,ENSP00000363089,ENSP00000371067	CLU,CSF1,EP300,FADD,IL15,IRAK1,JAK2,NFKBIA,PDGFRB,TLR4,TNFRSF1A,TRAF6
GO.0009967	positive regulation of signal transduction	12	0.000127	ENSP00000162749,ENSP00000261799,ENSP00000264657,ENSP00000291700,ENSP00000296545,ENSP00000315130,ENSP00000327513,ENSP00000358997,ENSP00000359424,ENSP00000363089,ENSP00000371067,ENSP00000401399	CHUK,CLU,CSF1,IL15,IRAK1,JAK2,MYD88,PDGFRB,S100B,STAT3,TLR4,TNFRSF1A
GO.0071363	cellular response to growth factor stimulus	9	0.00013	ENSP00000216797,ENSP00000261799,ENSP00000263253,ENSP00000264657,ENSP00000337853,ENSP00000351059,ENSP00000358997,ENSP00000359424,ENSP00000401399	CHUK,CX3CR1,EP300,IRAK1,MYD88,NFKBIA,PDGFRB,STAT3,TRAF6
GO.0070498	interleukin-1-mediated signaling pathway	3	0.000132	ENSP00000233946,ENSP00000337853,ENSP00000358997	IL1R1,IRAK1,TRAF6
GO.0042592	homeostatic process	12	0.000135	ENSP00000233946,ENSP00000257497,ENSP00000261799,ENSP00000262367,ENSP00000263253,ENSP00000264657,ENSP00000292301,ENSP00000301838,ENSP00000327513,ENSP00000337853,ENSP00000363089,ENSP00000363868	ABCA1,ANXA1,CCR2,CREBBP,CSF1,EP300,FADD,IL1R1,PDGFRB,STAT3,TLR4,TRAF6
GO.0009612	response to mechanical stimulus	6	0.00014	ENSP00000162749,ENSP00000216797,ENSP00000301838,ENSP00000359424,ENSP00000363089,ENSP00000401399	CHUK,FADD,MYD88,NFKBIA,TLR4,TNFRSF1A
GO.0050671	positive regulation of lymphocyte proliferation	5	0.000143	ENSP00000292301,ENSP00000296545,ENSP00000301838,ENSP00000337853,ENSP00000363089	CCR2,FADD,IL15,TLR4,TRAF6
GO.0048869	cellular developmental process	18	0.000171	ENSP00000253408,ENSP00000257497,ENSP00000261799,ENSP00000262367,ENSP00000263253,ENSP00000287097,ENSP00000296545,ENSP00000300134,ENSP00000301838,ENSP00000315130,ENSP00000327513,ENSP00000337853,ENSP00000343204,ENSP00000350552,ENSP00000351059,ENSP00000357448,ENSP00000359424,ENSP00000371067	ANXA1,CD109,CHUK,CLU,CREBBP,CSF1,CX3CR1,EP300,FADD,GFAP,IL15,JAK1,JAK2,PBXIP1,PDGFRB,RFX4,STAT6,TRAF6
GO.0001959	regulation of cytokine-mediated signaling pathway	5	0.000184	ENSP00000301838,ENSP00000327513,ENSP00000343204,ENSP00000358997,ENSP00000371067	CSF1,FADD,IRAK1,JAK1,JAK2
GO.0051094	positive regulation of developmental process	11	0.000184	ENSP00000253408,ENSP00000261799,ENSP00000263253,ENSP00000296545,ENSP00000300134,ENSP00000301838,ENSP00000327513,ENSP00000337853,ENSP00000351059,ENSP00000357799,ENSP00000371067	CSF1,CX3CR1,EP300,FADD,GFAP,IL15,JAK2,PDGFRB,S100A10,STAT6,TRAF6
GO.0002460	adaptive immune response based on somatic recombination of immune receptors built from immunoglobulin superfamily domains	5	0.000191	ENSP00000278407,ENSP00000300134,ENSP00000315130,ENSP00000337853,ENSP00000363089	CLU,SERPING1,STAT6,TLR4,TRAF6
GO.0042981	regulation of apoptotic process	12	0.00021	ENSP00000216797,ENSP00000261799,ENSP00000263253,ENSP00000264657,ENSP00000291700,ENSP00000315130,ENSP00000337853,ENSP00000351059,ENSP00000358997,ENSP00000363089,ENSP00000371067,ENSP00000401399	CLU,CX3CR1,EP300,IRAK1,JAK2,MYD88,NFKBIA,PDGFRB,S100B,STAT3,TLR4,TRAF6
GO.0097190	apoptotic signaling pathway	7	0.00021	ENSP00000162749,ENSP00000263253,ENSP00000301838,ENSP00000315130,ENSP00000337853,ENSP00000363089,ENSP00000371067	CLU,EP300,FADD,JAK2,TLR4,TNFRSF1A,TRAF6
GO.0034612	response to tumor necrosis factor	5	0.000214	ENSP00000162749,ENSP00000263253,ENSP00000301838,ENSP00000359424,ENSP00000371067	CHUK,EP300,FADD,JAK2,TNFRSF1A
GO.0032879	regulation of localization	15	0.000228	ENSP00000216797,ENSP00000253408,ENSP00000257497,ENSP00000261799,ENSP00000263253,ENSP00000264657,ENSP00000292301,ENSP00000301838,ENSP00000327513,ENSP00000337853,ENSP00000351059,ENSP00000352264,ENSP00000363089,ENSP00000363868,ENSP00000371067	ABCA1,ANXA1,CCR2,CD2AP,CSF1,CX3CR1,EP300,FADD,GFAP,JAK2,NFKBIA,PDGFRB,STAT3,TLR4,TRAF6
GO.0044085	cellular component biogenesis	14	0.000228	ENSP00000162749,ENSP00000256951,ENSP00000261799,ENSP00000262367,ENSP00000263253,ENSP00000315130,ENSP00000337853,ENSP00000350552,ENSP00000352264,ENSP00000357799,ENSP00000358997,ENSP00000363868,ENSP00000363970,ENSP00000371067	ABCA1,CD2AP,CLU,CREBBP,EMP1,EP300,IRAK1,JAK2,MAP1LC3A,PDGFRB,RFX4,S100A10,TNFRSF1A,TRAF6
GO.0042088	T-helper 1 type immune response	3	0.000244	ENSP00000300134,ENSP00000337853,ENSP00000363089	STAT6,TLR4,TRAF6
GO.0002223	stimulatory C-type lectin receptor signaling pathway	5	0.000255	ENSP00000216797,ENSP00000262367,ENSP00000263253,ENSP00000337853,ENSP00000359424	CHUK,CREBBP,EP300,NFKBIA,TRAF6
GO.0007259	JAK-STAT cascade	4	0.00026	ENSP00000264657,ENSP00000292301,ENSP00000296545,ENSP00000371067	CCR2,IL15,JAK2,STAT3
GO.0007165	signal transduction	21	0.000287	ENSP00000162749,ENSP00000233946,ENSP00000257497,ENSP00000261799,ENSP00000262367,ENSP00000264260,ENSP00000264657,ENSP00000292301,ENSP00000296545,ENSP00000301838,ENSP00000315130,ENSP00000327513,ENSP00000330959,ENSP00000343204,ENSP00000352264,ENSP00000358997,ENSP00000363089,ENSP00000363318,ENSP00000363868,ENSP00000371067,ENSP00000401399	ABCA1,ANXA1,CCR2,CD2AP,CLU,CREBBP,CSF1,FADD,IL15,IL18RAP,IL1R1,IL1R2,IL2RG,IRAK1,JAK1,JAK2,MYD88,PDGFRB,STAT3,TLR4,TNFRSF1A
GO.0016032	viral process	9	0.000287	ENSP00000162749,ENSP00000216797,ENSP00000262367,ENSP00000263253,ENSP00000264657,ENSP00000292301,ENSP00000301838,ENSP00000351059,ENSP00000363318	CCR2,CREBBP,CX3CR1,EP300,FADD,IL2RG,NFKBIA,STAT3,TNFRSF1A
GO.2000451	positive regulation of CD8-positive, alpha-beta T cell extravasation	2	0.000287	ENSP00000292301,ENSP00000301838	CCR2,FADD
GO.0023056	positive regulation of signaling	12	0.000304	ENSP00000162749,ENSP00000253408,ENSP00000261799,ENSP00000264657,ENSP00000296545,ENSP00000315130,ENSP00000327513,ENSP00000358997,ENSP00000359424,ENSP00000363089,ENSP00000371067,ENSP00000401399	CHUK,CLU,CSF1,GFAP,IL15,IRAK1,JAK2,MYD88,PDGFRB,STAT3,TLR4,TNFRSF1A
GO.0007249	I-kappaB kinase/NF-kappaB signaling	4	0.000307	ENSP00000259075,ENSP00000337853,ENSP00000359424,ENSP00000363089	CHUK,TANK,TLR4,TRAF6
GO.0030154	cell differentiation	17	0.000388	ENSP00000253408,ENSP00000257497,ENSP00000261799,ENSP00000262367,ENSP00000263253,ENSP00000287097,ENSP00000296545,ENSP00000300134,ENSP00000301838,ENSP00000315130,ENSP00000327513,ENSP00000337853,ENSP00000343204,ENSP00000351059,ENSP00000357448,ENSP00000359424,ENSP00000371067	ANXA1,CD109,CHUK,CLU,CREBBP,CSF1,CX3CR1,EP300,FADD,GFAP,IL15,JAK1,JAK2,PBXIP1,PDGFRB,STAT6,TRAF6
GO.0002824	positive regulation of adaptive immune response based on somatic recombination of immune receptors built from immunoglobulin superfamily domains	4	0.000392	ENSP00000292301,ENSP00000300134,ENSP00000301838,ENSP00000337853	CCR2,FADD,STAT6,TRAF6
GO.0061180	mammary gland epithelium development	4	0.000392	ENSP00000300134,ENSP00000327513,ENSP00000359424,ENSP00000371067	CHUK,CSF1,JAK2,STAT6
GO.1903426	regulation of reactive oxygen species biosynthetic process	4	0.000392	ENSP00000264657,ENSP00000315130,ENSP00000363089,ENSP00000371067	CLU,JAK2,STAT3,TLR4
GO.0002703	regulation of leukocyte mediated immunity	5	0.000428	ENSP00000292301,ENSP00000300134,ENSP00000301838,ENSP00000337853,ENSP00000363089	CCR2,FADD,STAT6,TLR4,TRAF6
GO.0050867	positive regulation of cell activation	6	0.000469	ENSP00000292301,ENSP00000296545,ENSP00000300134,ENSP00000301838,ENSP00000363089,ENSP00000371067	CCR2,FADD,IL15,JAK2,STAT6,TLR4
GO.2000377	regulation of reactive oxygen species metabolic process	5	0.000469	ENSP00000261799,ENSP00000264657,ENSP00000315130,ENSP00000363089,ENSP00000371067	CLU,JAK2,PDGFRB,STAT3,TLR4
GO.0002699	positive regulation of immune effector process	5	0.0005	ENSP00000292301,ENSP00000300134,ENSP00000301838,ENSP00000337853,ENSP00000363089	CCR2,FADD,STAT6,TLR4,TRAF6
GO.0097296	activation of cysteine-type endopeptidase activity involved in apoptotic signaling pathway	3	0.000532	ENSP00000301838,ENSP00000363089,ENSP00000371067	FADD,JAK2,TLR4
GO.0035556	intracellular signal transduction	13	0.000535	ENSP00000162749,ENSP00000216797,ENSP00000259075,ENSP00000261799,ENSP00000264657,ENSP00000292301,ENSP00000296545,ENSP00000315130,ENSP00000337853,ENSP00000343204,ENSP00000358997,ENSP00000363089,ENSP00000371067	CCR2,CLU,IL15,IRAK1,JAK1,JAK2,NFKBIA,PDGFRB,STAT3,TANK,TLR4,TNFRSF1A,TRAF6
GO.0042325	regulation of phosphorylation	11	0.000536	ENSP00000162749,ENSP00000263253,ENSP00000264657,ENSP00000287097,ENSP00000296545,ENSP00000315130,ENSP00000327513,ENSP00000337853,ENSP00000358997,ENSP00000363089,ENSP00000371067	CD109,CLU,CSF1,EP300,IL15,IRAK1,JAK2,STAT3,TLR4,TNFRSF1A,TRAF6
GO.0071214	cellular response to abiotic stimulus	6	0.000536	ENSP00000162749,ENSP00000262367,ENSP00000263253,ENSP00000301838,ENSP00000363089,ENSP00000401399	CREBBP,EP300,FADD,MYD88,TLR4,TNFRSF1A
GO.0032660	regulation of interleukin-17 production	3	0.000601	ENSP00000296545,ENSP00000363089,ENSP00000401399	IL15,MYD88,TLR4
GO.0045597	positive regulation of cell differentiation	9	0.000619	ENSP00000253408,ENSP00000263253,ENSP00000296545,ENSP00000301838,ENSP00000327513,ENSP00000337853,ENSP00000351059,ENSP00000357799,ENSP00000371067	CSF1,CX3CR1,EP300,FADD,GFAP,IL15,JAK2,S100A10,TRAF6
GO.0010647	positive regulation of cell communication	12	0.000654	ENSP00000162749,ENSP00000253408,ENSP00000261799,ENSP00000264657,ENSP00000296545,ENSP00000315130,ENSP00000327513,ENSP00000358997,ENSP00000359424,ENSP00000363089,ENSP00000371067,ENSP00000401399	CHUK,CLU,CSF1,GFAP,IL15,IRAK1,JAK2,MYD88,PDGFRB,STAT3,TLR4,TNFRSF1A
GO.0009605	response to external stimulus	13	0.000661	ENSP00000216797,ENSP00000261799,ENSP00000292301,ENSP00000296545,ENSP00000301838,ENSP00000315130,ENSP00000337853,ENSP00000358997,ENSP00000363089,ENSP00000363868,ENSP00000363970,ENSP00000371067,ENSP00000401399	ABCA1,CCR2,CLU,FADD,IL15,IRAK1,JAK2,MAP1LC3A,MYD88,NFKBIA,PDGFRB,TLR4,TRAF6
GO.0071260	cellular response to mechanical stimulus	4	0.0007	ENSP00000162749,ENSP00000301838,ENSP00000363089,ENSP00000401399	FADD,MYD88,TLR4,TNFRSF1A
GO.0018076	N-terminal peptidyl-lysine acetylation	2	0.000732	ENSP00000262367,ENSP00000263253	CREBBP,EP300
GO.0042102	positive regulation of T cell proliferation	4	0.000766	ENSP00000292301,ENSP00000296545,ENSP00000301838,ENSP00000337853	CCR2,FADD,IL15,TRAF6
GO.0009636	response to toxic substance	5	0.00082	ENSP00000261799,ENSP00000263253,ENSP00000343204,ENSP00000359424,ENSP00000371067	CHUK,EP300,JAK1,JAK2,PDGFRB
GO.0051093	negative regulation of developmental process	9	0.000912	ENSP00000216797,ENSP00000253408,ENSP00000262367,ENSP00000291700,ENSP00000292301,ENSP00000350552,ENSP00000351059,ENSP00000363089,ENSP00000363868	ABCA1,CCR2,CREBBP,CX3CR1,GFAP,NFKBIA,RFX4,S100B,TLR4
GO.0071496	cellular response to external stimulus	6	0.000917	ENSP00000162749,ENSP00000296545,ENSP00000301838,ENSP00000363089,ENSP00000363970,ENSP00000401399	FADD,IL15,MAP1LC3A,MYD88,TLR4,TNFRSF1A
GO.2000379	positive regulation of reactive oxygen species metabolic process	4	0.000924	ENSP00000261799,ENSP00000315130,ENSP00000363089,ENSP00000371067	CLU,JAK2,PDGFRB,TLR4
GO.0042063	gliogenesis	5	0.000959	ENSP00000253408,ENSP00000257497,ENSP00000264657,ENSP00000291700,ENSP00000315130	ANXA1,CLU,GFAP,S100B,STAT3
GO.0007154	cell communication	21	0.000965	ENSP00000162749,ENSP00000233946,ENSP00000261799,ENSP00000262367,ENSP00000264260,ENSP00000264657,ENSP00000292301,ENSP00000296545,ENSP00000301838,ENSP00000315130,ENSP00000327513,ENSP00000330959,ENSP00000343204,ENSP00000352264,ENSP00000358997,ENSP00000363089,ENSP00000363318,ENSP00000363868,ENSP00000363970,ENSP00000371067,ENSP00000401399	ABCA1,CCR2,CD2AP,CLU,CREBBP,CSF1,FADD,IL15,IL18RAP,IL1R1,IL1R2,IL2RG,IRAK1,JAK1,JAK2,MAP1LC3A,MYD88,PDGFRB,STAT3,TLR4,TNFRSF1A
GO.0048660	regulation of smooth muscle cell proliferation	4	0.00106	ENSP00000261799,ENSP00000296545,ENSP00000337853,ENSP00000358997	IL15,IRAK1,PDGFRB,TRAF6
GO.0042116	macrophage activation	3	0.00119	ENSP00000315130,ENSP00000351059,ENSP00000363089	CLU,CX3CR1,TLR4
GO.0010743	regulation of macrophage derived foam cell differentiation	3	0.00132	ENSP00000216797,ENSP00000327513,ENSP00000363868	ABCA1,CSF1,NFKBIA
GO.0051101	regulation of DNA binding	4	0.00132	ENSP00000216797,ENSP00000263253,ENSP00000337853,ENSP00000371067	EP300,JAK2,NFKBIA,TRAF6
GO.1900180	regulation of protein localization to nucleus	5	0.00134	ENSP00000216797,ENSP00000263253,ENSP00000352264,ENSP00000363089,ENSP00000371067	CD2AP,EP300,JAK2,NFKBIA,TLR4
GO.0035771	interleukin-4-mediated signaling pathway	2	0.00135	ENSP00000300134,ENSP00000363318	IL2RG,STAT6
GO.0038110	interleukin-2-mediated signaling pathway	2	0.00135	ENSP00000343204,ENSP00000363318	IL2RG,JAK1
GO.0071352	cellular response to interleukin-2	2	0.00135	ENSP00000343204,ENSP00000363318	IL2RG,JAK1
GO.1903706	regulation of hemopoiesis	6	0.00135	ENSP00000216797,ENSP00000296545,ENSP00000301838,ENSP00000327513,ENSP00000337853,ENSP00000363089	CSF1,FADD,IL15,NFKBIA,TLR4,TRAF6
GO.0097305	response to alcohol	6	0.00137	ENSP00000257497,ENSP00000261799,ENSP00000263253,ENSP00000264657,ENSP00000296545,ENSP00000371067	ANXA1,EP300,IL15,JAK2,PDGFRB,STAT3
GO.0031663	lipopolysaccharide-mediated signaling pathway	3	0.00141	ENSP00000216797,ENSP00000358997,ENSP00000363089	IRAK1,NFKBIA,TLR4
GO.0045637	regulation of myeloid cell differentiation	5	0.00148	ENSP00000216797,ENSP00000301838,ENSP00000327513,ENSP00000337853,ENSP00000363089	CSF1,FADD,NFKBIA,TLR4,TRAF6
GO.0070661	leukocyte proliferation	4	0.00152	ENSP00000296545,ENSP00000315130,ENSP00000327513,ENSP00000363089	CLU,CSF1,IL15,TLR4
GO.0065003	macromolecular complex assembly	10	0.00153	ENSP00000162749,ENSP00000262367,ENSP00000263253,ENSP00000315130,ENSP00000337853,ENSP00000352264,ENSP00000357799,ENSP00000358997,ENSP00000363868,ENSP00000371067	ABCA1,CD2AP,CLU,CREBBP,EP300,IRAK1,JAK2,S100A10,TNFRSF1A,TRAF6
GO.0048708	astrocyte differentiation	3	0.00154	ENSP00000253408,ENSP00000264657,ENSP00000291700	GFAP,S100B,STAT3
GO.0001932	regulation of protein phosphorylation	10	0.00158	ENSP00000162749,ENSP00000263253,ENSP00000287097,ENSP00000296545,ENSP00000315130,ENSP00000327513,ENSP00000337853,ENSP00000358997,ENSP00000363089,ENSP00000371067	CD109,CLU,CSF1,EP300,IL15,IRAK1,JAK2,TLR4,TNFRSF1A,TRAF6
GO.0031326	regulation of cellular biosynthetic process	18	0.00161	ENSP00000162749,ENSP00000216797,ENSP00000257497,ENSP00000261799,ENSP00000262367,ENSP00000263253,ENSP00000264657,ENSP00000292301,ENSP00000301838,ENSP00000315130,ENSP00000337853,ENSP00000350552,ENSP00000357448,ENSP00000358997,ENSP00000359424,ENSP00000363089,ENSP00000363868,ENSP00000371067	ABCA1,ANXA1,CCR2,CHUK,CLU,CREBBP,EP300,FADD,IRAK1,JAK2,NFKBIA,PBXIP1,PDGFRB,RFX4,STAT3,TLR4,TNFRSF1A,TRAF6
GO.0045785	positive regulation of cell adhesion	6	0.00169	ENSP00000292301,ENSP00000296545,ENSP00000301838,ENSP00000327513,ENSP00000357799,ENSP00000371067	CCR2,CSF1,FADD,IL15,JAK2,S100A10
GO.0051246	regulation of protein metabolic process	14	0.00176	ENSP00000162749,ENSP00000216797,ENSP00000278407,ENSP00000287097,ENSP00000292301,ENSP00000296545,ENSP00000301838,ENSP00000315130,ENSP00000327513,ENSP00000337853,ENSP00000350552,ENSP00000358997,ENSP00000363089,ENSP00000371067	CCR2,CD109,CLU,CSF1,FADD,IL15,IRAK1,JAK2,NFKBIA,RFX4,SERPING1,TLR4,TNFRSF1A,TRAF6
GO.0071356	cellular response to tumor necrosis factor	4	0.00176	ENSP00000162749,ENSP00000301838,ENSP00000359424,ENSP00000371067	CHUK,FADD,JAK2,TNFRSF1A
GO.0050794	regulation of cellular process	28	0.00177	ENSP00000162749,ENSP00000216797,ENSP00000233946,ENSP00000253408,ENSP00000257497,ENSP00000261799,ENSP00000262367,ENSP00000263253,ENSP00000264260,ENSP00000264657,ENSP00000278407,ENSP00000292301,ENSP00000296545,ENSP00000301838,ENSP00000315130,ENSP00000327513,ENSP00000330959,ENSP00000337853,ENSP00000343204,ENSP00000350552,ENSP00000357448,ENSP00000357799,ENSP00000358997,ENSP00000363089,ENSP00000363318…	ABCA1,ANXA1,CCR2,CLU,CREBBP,CSF1,EP300,FADD,GFAP,IL15,IL18RAP,IL1R1,IL1R2,IL2RG,IRAK1,JAK1,JAK2,MYD88,NFKBIA,PBXIP1,PDGFRB,RFX4,S100A10,SERPING1,STAT3,TLR4,TNFRSF1A,TRAF6
GO.0030099	myeloid cell differentiation	5	0.00178	ENSP00000287097,ENSP00000327513,ENSP00000337853,ENSP00000359424,ENSP00000371067	CD109,CHUK,CSF1,JAK2,TRAF6
GO.0033209	tumor necrosis factor-mediated signaling pathway	3	0.00179	ENSP00000162749,ENSP00000301838,ENSP00000371067	FADD,JAK2,TNFRSF1A
GO.0006979	response to oxidative stress	6	0.00191	ENSP00000233946,ENSP00000257497,ENSP00000261799,ENSP00000263253,ENSP00000359424,ENSP00000371067	ANXA1,CHUK,EP300,IL1R1,JAK2,PDGFRB
GO.0042506	tyrosine phosphorylation of Stat5 protein	2	0.00205	ENSP00000296545,ENSP00000371067	IL15,JAK2
GO.0050896	response to stimulus	24	0.00225	ENSP00000162749,ENSP00000216797,ENSP00000233946,ENSP00000253408,ENSP00000257497,ENSP00000261799,ENSP00000264260,ENSP00000264657,ENSP00000278407,ENSP00000292301,ENSP00000296545,ENSP00000301838,ENSP00000315130,ENSP00000327513,ENSP00000330959,ENSP00000343204,ENSP00000352264,ENSP00000358997,ENSP00000363089,ENSP00000363318,ENSP00000363868,ENSP00000363970,ENSP00000371067,ENSP00000401399	ABCA1,ANXA1,CCR2,CD2AP,CLU,CSF1,FADD,GFAP,IL15,IL18RAP,IL1R1,IL1R2,IL2RG,IRAK1,JAK1,JAK2,MAP1LC3A,MYD88,NFKBIA,PDGFRB,SERPING1,STAT3,TLR4,TNFRSF1A
GO.0009266	response to temperature stimulus	5	0.00229	ENSP00000216797,ENSP00000233946,ENSP00000262367,ENSP00000263253,ENSP00000358997	CREBBP,EP300,IL1R1,IRAK1,NFKBIA
GO.0043388	positive regulation of DNA binding	3	0.00229	ENSP00000263253,ENSP00000337853,ENSP00000371067	EP300,JAK2,TRAF6
GO.0045429	positive regulation of nitric oxide biosynthetic process	3	0.00229	ENSP00000315130,ENSP00000363089,ENSP00000371067	CLU,JAK2,TLR4
GO.1900182	positive regulation of protein localization to nucleus	4	0.00229	ENSP00000263253,ENSP00000352264,ENSP00000363089,ENSP00000371067	CD2AP,EP300,JAK2,TLR4
GO.0002683	negative regulation of immune system process	6	0.00236	ENSP00000216797,ENSP00000278407,ENSP00000292301,ENSP00000300134,ENSP00000301838,ENSP00000363089	CCR2,FADD,NFKBIA,SERPING1,STAT6,TLR4
GO.0044700	single organism signaling	20	0.00236	ENSP00000162749,ENSP00000233946,ENSP00000261799,ENSP00000262367,ENSP00000264260,ENSP00000264657,ENSP00000292301,ENSP00000296545,ENSP00000301838,ENSP00000315130,ENSP00000327513,ENSP00000330959,ENSP00000343204,ENSP00000352264,ENSP00000358997,ENSP00000363089,ENSP00000363318,ENSP00000363868,ENSP00000371067,ENSP00000401399	ABCA1,CCR2,CD2AP,CLU,CREBBP,CSF1,FADD,IL15,IL18RAP,IL1R1,IL1R2,IL2RG,IRAK1,JAK1,JAK2,MYD88,PDGFRB,STAT3,TLR4,TNFRSF1A
GO.0030162	regulation of proteolysis	8	0.00254	ENSP00000263253,ENSP00000278407,ENSP00000287097,ENSP00000301838,ENSP00000315130,ENSP00000350552,ENSP00000363089,ENSP00000371067	CD109,CLU,EP300,FADD,JAK2,RFX4,SERPING1,TLR4
GO.0051251	positive regulation of lymphocyte activation	5	0.00267	ENSP00000292301,ENSP00000296545,ENSP00000300134,ENSP00000301838,ENSP00000363089	CCR2,FADD,IL15,STAT6,TLR4
GO.0050790	regulation of catalytic activity	13	0.00283	ENSP00000261799,ENSP00000263253,ENSP00000278407,ENSP00000287097,ENSP00000292301,ENSP00000301838,ENSP00000315130,ENSP00000327513,ENSP00000337853,ENSP00000357799,ENSP00000358997,ENSP00000363089,ENSP00000371067	CCR2,CD109,CLU,CSF1,EP300,FADD,IRAK1,JAK2,PDGFRB,S100A10,SERPING1,TLR4,TRAF6
GO.0051099	positive regulation of binding	4	0.00297	ENSP00000263253,ENSP00000337853,ENSP00000357799,ENSP00000371067	EP300,JAK2,S100A10,TRAF6
GO.0052548	regulation of endopeptidase activity	6	0.00297	ENSP00000263253,ENSP00000278407,ENSP00000287097,ENSP00000301838,ENSP00000363089,ENSP00000371067	CD109,EP300,FADD,JAK2,SERPING1,TLR4
GO.0002768	immune response-regulating cell surface receptor signaling pathway	6	0.0031	ENSP00000216797,ENSP00000261799,ENSP00000262367,ENSP00000263253,ENSP00000337853,ENSP00000359424	CHUK,CREBBP,EP300,NFKBIA,PDGFRB,TRAF6
GO.0019219	regulation of nucleobase-containing compound metabolic process	17	0.00314	ENSP00000162749,ENSP00000216797,ENSP00000261799,ENSP00000262367,ENSP00000263253,ENSP00000264657,ENSP00000292301,ENSP00000301838,ENSP00000315130,ENSP00000337853,ENSP00000350552,ENSP00000357448,ENSP00000358997,ENSP00000359424,ENSP00000363089,ENSP00000363868,ENSP00000371067	ABCA1,CCR2,CHUK,CLU,CREBBP,EP300,FADD,IRAK1,JAK2,NFKBIA,PBXIP1,PDGFRB,RFX4,STAT3,TLR4,TNFRSF1A,TRAF6
GO.0002761	regulation of myeloid leukocyte differentiation	4	0.00315	ENSP00000301838,ENSP00000327513,ENSP00000337853,ENSP00000363089	CSF1,FADD,TLR4,TRAF6
GO.0048585	negative regulation of response to stimulus	10	0.00336	ENSP00000162749,ENSP00000216797,ENSP00000278407,ENSP00000287097,ENSP00000292301,ENSP00000300134,ENSP00000315130,ENSP00000350552,ENSP00000351059,ENSP00000363089	CCR2,CD109,CLU,CX3CR1,NFKBIA,RFX4,SERPING1,STAT6,TLR4,TNFRSF1A
GO.1902105	regulation of leukocyte differentiation	5	0.00336	ENSP00000296545,ENSP00000301838,ENSP00000327513,ENSP00000337853,ENSP00000363089	CSF1,FADD,IL15,TLR4,TRAF6
GO.0071456	cellular response to hypoxia	4	0.00346	ENSP00000262367,ENSP00000263253,ENSP00000291700,ENSP00000358997	CREBBP,EP300,IRAK1,S100B
GO.0006468	protein phosphorylation	8	0.00349	ENSP00000261799,ENSP00000296545,ENSP00000337853,ENSP00000343204,ENSP00000358997,ENSP00000359424,ENSP00000363089,ENSP00000371067	CHUK,IL15,IRAK1,JAK1,JAK2,PDGFRB,TLR4,TRAF6
GO.0031323	regulation of cellular metabolic process	21	0.00349	ENSP00000162749,ENSP00000216797,ENSP00000257497,ENSP00000262367,ENSP00000263253,ENSP00000264657,ENSP00000278407,ENSP00000287097,ENSP00000292301,ENSP00000296545,ENSP00000301838,ENSP00000315130,ENSP00000327513,ENSP00000337853,ENSP00000350552,ENSP00000357448,ENSP00000358997,ENSP00000359424,ENSP00000363089,ENSP00000363868,ENSP00000371067	ABCA1,ANXA1,CCR2,CD109,CHUK,CLU,CREBBP,CSF1,EP300,FADD,IL15,IRAK1,JAK2,NFKBIA,PBXIP1,RFX4,SERPING1,STAT3,TLR4,TNFRSF1A,TRAF6
GO.0044767	single-organism developmental process	19	0.00349	ENSP00000253408,ENSP00000256951,ENSP00000257497,ENSP00000261799,ENSP00000262367,ENSP00000278407,ENSP00000287097,ENSP00000296545,ENSP00000300134,ENSP00000301838,ENSP00000315130,ENSP00000327513,ENSP00000337853,ENSP00000343204,ENSP00000351059,ENSP00000357448,ENSP00000358997,ENSP00000359424,ENSP00000371067	ANXA1,CD109,CHUK,CLU,CREBBP,CSF1,CX3CR1,EMP1,FADD,GFAP,IL15,IRAK1,JAK1,JAK2,PBXIP1,PDGFRB,SERPING1,STAT6,TRAF6
GO.0002697	regulation of immune effector process	6	0.00366	ENSP00000278407,ENSP00000292301,ENSP00000296545,ENSP00000300134,ENSP00000301838,ENSP00000363089	CCR2,FADD,IL15,SERPING1,STAT6,TLR4
GO.0044763	single-organism cellular process	29	0.00374	ENSP00000162749,ENSP00000216797,ENSP00000233946,ENSP00000253408,ENSP00000257497,ENSP00000261799,ENSP00000264260,ENSP00000264657,ENSP00000278407,ENSP00000287097,ENSP00000292301,ENSP00000296545,ENSP00000301838,ENSP00000315130,ENSP00000327513,ENSP00000330959,ENSP00000343204,ENSP00000350552,ENSP00000352264,ENSP00000357448,ENSP00000357799,ENSP00000358997,ENSP00000363089,ENSP00000363318,ENSP00000363868…	ABCA1,ALDH1L1,ANXA1,CCR2,CD109,CD2AP,CLU,CSF1,FADD,GFAP,IL15,IL18RAP,IL1R1,IL1R2,IL2RG,IRAK1,JAK1,JAK2,MAP1LC3A,MYD88,NFKBIA,PBXIP1,PDGFRB,RFX4,S100A10,SERPING1,STAT3,TLR4,TNFRSF1A
GO.0045084	positive regulation of interleukin-12 biosynthetic process	2	0.00379	ENSP00000337853,ENSP00000363089	TLR4,TRAF6
GO.0071550	death-inducing signaling complex assembly	2	0.00379	ENSP00000162749,ENSP00000301838	FADD,TNFRSF1A
GO.0010942	positive regulation of cell death	7	0.00381	ENSP00000257497,ENSP00000263253,ENSP00000291700,ENSP00000315130,ENSP00000337853,ENSP00000363089,ENSP00000371067	ANXA1,CLU,EP300,JAK2,S100B,TLR4,TRAF6
GO.0030217	T cell differentiation	4	0.00401	ENSP00000257497,ENSP00000296545,ENSP00000300134,ENSP00000301838	ANXA1,FADD,IL15,STAT6
GO.0016310	phosphorylation	9	0.00406	ENSP00000261799,ENSP00000264657,ENSP00000296545,ENSP00000337853,ENSP00000343204,ENSP00000358997,ENSP00000359424,ENSP00000363089,ENSP00000371067	CHUK,IL15,IRAK1,JAK1,JAK2,PDGFRB,STAT3,TLR4,TRAF6
GO.0071385	cellular response to glucocorticoid stimulus	3	0.00406	ENSP00000257497,ENSP00000263253,ENSP00000371067	ANXA1,EP300,JAK2
GO.0030334	regulation of cell migration	7	0.00417	ENSP00000261799,ENSP00000264657,ENSP00000292301,ENSP00000301838,ENSP00000327513,ENSP00000351059,ENSP00000371067	CCR2,CSF1,CX3CR1,FADD,JAK2,PDGFRB,STAT3
GO.0030879	mammary gland development	4	0.0042	ENSP00000300134,ENSP00000327513,ENSP00000359424,ENSP00000371067	CHUK,CSF1,JAK2,STAT6
GO.0032501	multicellular organismal process	21	0.00433	ENSP00000233946,ENSP00000253408,ENSP00000256951,ENSP00000257497,ENSP00000261799,ENSP00000262367,ENSP00000278407,ENSP00000287097,ENSP00000292301,ENSP00000296545,ENSP00000300134,ENSP00000301838,ENSP00000315130,ENSP00000327513,ENSP00000337853,ENSP00000351059,ENSP00000357448,ENSP00000359424,ENSP00000363089,ENSP00000363868,ENSP00000371067	ABCA1,ANXA1,CCR2,CD109,CHUK,CLU,CREBBP,CSF1,CX3CR1,EMP1,FADD,GFAP,IL15,IL1R1,JAK2,PBXIP1,PDGFRB,SERPING1,STAT6,TLR4,TRAF6
GO.0046677	response to antibiotic	3	0.00453	ENSP00000263253,ENSP00000343204,ENSP00000371067	EP300,JAK1,JAK2
GO.1902107	positive regulation of leukocyte differentiation	4	0.00453	ENSP00000296545,ENSP00000301838,ENSP00000327513,ENSP00000337853	CSF1,FADD,IL15,TRAF6
GO.0010001	glial cell differentiation	4	0.00476	ENSP00000253408,ENSP00000264657,ENSP00000291700,ENSP00000315130	CLU,GFAP,S100B,STAT3
GO.0032667	regulation of interleukin-23 production	2	0.00476	ENSP00000363089,ENSP00000401399	MYD88,TLR4
GO.0017038	protein import	4	0.00501	ENSP00000216797,ENSP00000264657,ENSP00000315130,ENSP00000371067	CLU,JAK2,NFKBIA,STAT3
GO.0002252	immune effector process	6	0.0052	ENSP00000278407,ENSP00000300134,ENSP00000301838,ENSP00000315130,ENSP00000351059,ENSP00000363089	CLU,CX3CR1,FADD,SERPING1,STAT6,TLR4
GO.0048661	positive regulation of smooth muscle cell proliferation	3	0.00526	ENSP00000261799,ENSP00000337853,ENSP00000358997	IRAK1,PDGFRB,TRAF6
GO.0051098	regulation of binding	5	0.00526	ENSP00000216797,ENSP00000263253,ENSP00000337853,ENSP00000357799,ENSP00000371067	EP300,JAK2,NFKBIA,S100A10,TRAF6
GO.1901698	response to nitrogen compound	8	0.00526	ENSP00000216797,ENSP00000233946,ENSP00000257497,ENSP00000263253,ENSP00000264657,ENSP00000358997,ENSP00000359424,ENSP00000371067	ANXA1,CHUK,EP300,IL1R1,IRAK1,JAK2,NFKBIA,STAT3
GO.0045860	positive regulation of protein kinase activity	6	0.00534	ENSP00000261799,ENSP00000315130,ENSP00000327513,ENSP00000337853,ENSP00000358997,ENSP00000363089	CLU,CSF1,IRAK1,PDGFRB,TLR4,TRAF6
GO.0048871	multicellular organismal homeostasis	5	0.00553	ENSP00000261799,ENSP00000264657,ENSP00000327513,ENSP00000337853,ENSP00000363089	CSF1,PDGFRB,STAT3,TLR4,TRAF6
GO.0051049	regulation of transport	11	0.00571	ENSP00000216797,ENSP00000253408,ENSP00000257497,ENSP00000261799,ENSP00000263253,ENSP00000292301,ENSP00000337853,ENSP00000352264,ENSP00000363089,ENSP00000363868,ENSP00000371067	ABCA1,ANXA1,CCR2,CD2AP,EP300,GFAP,JAK2,NFKBIA,PDGFRB,TLR4,TRAF6
GO.0009889	regulation of biosynthetic process	17	0.00572	ENSP00000162749,ENSP00000216797,ENSP00000257497,ENSP00000262367,ENSP00000263253,ENSP00000264657,ENSP00000292301,ENSP00000301838,ENSP00000315130,ENSP00000337853,ENSP00000350552,ENSP00000357448,ENSP00000358997,ENSP00000359424,ENSP00000363089,ENSP00000363868,ENSP00000371067	ABCA1,ANXA1,CCR2,CHUK,CLU,CREBBP,EP300,FADD,IRAK1,JAK2,NFKBIA,PBXIP1,RFX4,STAT3,TLR4,TNFRSF1A,TRAF6
GO.0033160	positive regulation of protein import into nucleus, translocation	2	0.00577	ENSP00000263253,ENSP00000371067	EP300,JAK2
GO.0046631	alpha-beta T cell activation	3	0.00577	ENSP00000257497,ENSP00000296545,ENSP00000300134	ANXA1,IL15,STAT6
GO.0002763	positive regulation of myeloid leukocyte differentiation	3	0.00602	ENSP00000301838,ENSP00000327513,ENSP00000337853	CSF1,FADD,TRAF6
GO.0071347	cellular response to interleukin-1	3	0.00602	ENSP00000233946,ENSP00000337853,ENSP00000358997	IL1R1,IRAK1,TRAF6
GO.0032729	positive regulation of interferon-gamma production	3	0.00631	ENSP00000292301,ENSP00000301838,ENSP00000363089	CCR2,FADD,TLR4
GO.0042531	positive regulation of tyrosine phosphorylation of STAT protein	3	0.00631	ENSP00000162749,ENSP00000296545,ENSP00000371067	IL15,JAK2,TNFRSF1A
GO.0080090	regulation of primary metabolic process	20	0.00631	ENSP00000162749,ENSP00000216797,ENSP00000257497,ENSP00000262367,ENSP00000263253,ENSP00000264657,ENSP00000278407,ENSP00000287097,ENSP00000292301,ENSP00000296545,ENSP00000301838,ENSP00000315130,ENSP00000327513,ENSP00000337853,ENSP00000357448,ENSP00000358997,ENSP00000359424,ENSP00000363089,ENSP00000363868,ENSP00000371067	ABCA1,ANXA1,CCR2,CD109,CHUK,CLU,CREBBP,CSF1,EP300,FADD,IL15,IRAK1,JAK2,NFKBIA,PBXIP1,SERPING1,STAT3,TLR4,TNFRSF1A,TRAF6
GO.0051384	response to glucocorticoid	4	0.0066	ENSP00000257497,ENSP00000263253,ENSP00000291700,ENSP00000371067	ANXA1,EP300,JAK2,S100B
GO.0032677	regulation of interleukin-8 production	3	0.00661	ENSP00000257497,ENSP00000301838,ENSP00000363089	ANXA1,FADD,TLR4
GO.0002829	negative regulation of type 2 immune response	2	0.00695	ENSP00000292301,ENSP00000300134	CCR2,STAT6
GO.0042535	positive regulation of tumor necrosis factor biosynthetic process	2	0.00695	ENSP00000292301,ENSP00000363089	CCR2,TLR4
GO.1903035	negative regulation of response to wounding	4	0.00721	ENSP00000162749,ENSP00000278407,ENSP00000287097,ENSP00000351059	CD109,CX3CR1,SERPING1,TNFRSF1A
GO.0044707	single-multicellular organism process	20	0.00756	ENSP00000253408,ENSP00000256951,ENSP00000257497,ENSP00000261799,ENSP00000262367,ENSP00000278407,ENSP00000287097,ENSP00000292301,ENSP00000296545,ENSP00000300134,ENSP00000301838,ENSP00000315130,ENSP00000327513,ENSP00000337853,ENSP00000351059,ENSP00000357448,ENSP00000359424,ENSP00000363089,ENSP00000363868,ENSP00000371067	ABCA1,ANXA1,CCR2,CD109,CHUK,CLU,CREBBP,CSF1,CX3CR1,EMP1,FADD,GFAP,IL15,JAK2,PBXIP1,PDGFRB,SERPING1,STAT6,TLR4,TRAF6
GO.0002702	positive regulation of production of molecular mediator of immune response	3	0.00762	ENSP00000300134,ENSP00000337853,ENSP00000363089	STAT6,TLR4,TRAF6
GO.0009408	response to heat	4	0.00773	ENSP00000233946,ENSP00000262367,ENSP00000263253,ENSP00000358997	CREBBP,EP300,IL1R1,IRAK1
GO.0070482	response to oxygen levels	5	0.00801	ENSP00000261799,ENSP00000262367,ENSP00000263253,ENSP00000291700,ENSP00000358997	CREBBP,EP300,IRAK1,PDGFRB,S100B
GO.0001774	microglial cell activation	2	0.00821	ENSP00000315130,ENSP00000351059	CLU,CX3CR1
GO.0007252	I-kappaB phosphorylation	2	0.00821	ENSP00000359424,ENSP00000363089	CHUK,TLR4
GO.0018108	peptidyl-tyrosine phosphorylation	4	0.00821	ENSP00000261799,ENSP00000296545,ENSP00000343204,ENSP00000371067	IL15,JAK1,JAK2,PDGFRB
GO.0032740	positive regulation of interleukin-17 production	2	0.00821	ENSP00000296545,ENSP00000401399	IL15,MYD88
GO.0032755	positive regulation of interleukin-6 production	3	0.00821	ENSP00000337853,ENSP00000363089,ENSP00000401399	MYD88,TLR4,TRAF6
GO.0045670	regulation of osteoclast differentiation	3	0.00855	ENSP00000327513,ENSP00000337853,ENSP00000363089	CSF1,TLR4,TRAF6
GO.0002708	positive regulation of lymphocyte mediated immunity	3	0.00934	ENSP00000300134,ENSP00000301838,ENSP00000337853	FADD,STAT6,TRAF6
GO.0006461	protein complex assembly	8	0.00934	ENSP00000162749,ENSP00000262367,ENSP00000315130,ENSP00000337853,ENSP00000352264,ENSP00000357799,ENSP00000358997,ENSP00000371067	CD2AP,CLU,CREBBP,IRAK1,JAK2,S100A10,TNFRSF1A,TRAF6
GO.0070271	protein complex biogenesis	8	0.00934	ENSP00000162749,ENSP00000262367,ENSP00000315130,ENSP00000337853,ENSP00000352264,ENSP00000357799,ENSP00000358997,ENSP00000371067	CD2AP,CLU,CREBBP,IRAK1,JAK2,S100A10,TNFRSF1A,TRAF6
GO.0050789	regulation of biological process	27	0.00965	ENSP00000162749,ENSP00000216797,ENSP00000233946,ENSP00000253408,ENSP00000257497,ENSP00000261799,ENSP00000262367,ENSP00000263253,ENSP00000264260,ENSP00000264657,ENSP00000278407,ENSP00000292301,ENSP00000296545,ENSP00000301838,ENSP00000315130,ENSP00000327513,ENSP00000330959,ENSP00000337853,ENSP00000343204,ENSP00000357448,ENSP00000357799,ENSP00000358997,ENSP00000363089,ENSP00000363318,ENSP00000363868…	ABCA1,ANXA1,CCR2,CLU,CREBBP,CSF1,EP300,FADD,GFAP,IL15,IL18RAP,IL1R1,IL1R2,IL2RG,IRAK1,JAK1,JAK2,MYD88,NFKBIA,PBXIP1,PDGFRB,S100A10,SERPING1,STAT3,TLR4,TNFRSF1A,TRAF6
GO.0097193	intrinsic apoptotic signaling pathway	4	0.00965	ENSP00000162749,ENSP00000263253,ENSP00000315130,ENSP00000371067	CLU,EP300,JAK2,TNFRSF1A
GO.0042306	regulation of protein import into nucleus	4	0.00983	ENSP00000216797,ENSP00000263253,ENSP00000363089,ENSP00000371067	EP300,JAK2,NFKBIA,TLR4
GO.0010605	negative regulation of macromolecule metabolic process	12	0.0103	ENSP00000216797,ENSP00000262367,ENSP00000264657,ENSP00000278407,ENSP00000287097,ENSP00000300134,ENSP00000301838,ENSP00000315130,ENSP00000337853,ENSP00000357448,ENSP00000358997,ENSP00000363089	CD109,CLU,CREBBP,FADD,IRAK1,NFKBIA,PBXIP1,SERPING1,STAT3,STAT6,TLR4,TRAF6
GO.0060429	epithelium development	8	0.0103	ENSP00000256951,ENSP00000263253,ENSP00000287097,ENSP00000300134,ENSP00000327513,ENSP00000337853,ENSP00000359424,ENSP00000371067	CD109,CHUK,CSF1,EMP1,EP300,JAK2,STAT6,TRAF6
GO.0051336	regulation of hydrolase activity	9	0.0104	ENSP00000257497,ENSP00000261799,ENSP00000263253,ENSP00000278407,ENSP00000287097,ENSP00000301838,ENSP00000357799,ENSP00000363089,ENSP00000371067	ANXA1,CD109,EP300,FADD,JAK2,PDGFRB,S100A10,SERPING1,TLR4
GO.0001894	tissue homeostasis	4	0.0109	ENSP00000261799,ENSP00000327513,ENSP00000337853,ENSP00000363089	CSF1,PDGFRB,TLR4,TRAF6
GO.0010745	negative regulation of macrophage derived foam cell differentiation	2	0.0109	ENSP00000216797,ENSP00000363868	ABCA1,NFKBIA
GO.0031324	negative regulation of cellular metabolic process	12	0.0109	ENSP00000216797,ENSP00000262367,ENSP00000278407,ENSP00000287097,ENSP00000292301,ENSP00000300134,ENSP00000301838,ENSP00000315130,ENSP00000337853,ENSP00000357448,ENSP00000358997,ENSP00000363089	CCR2,CD109,CLU,CREBBP,FADD,IRAK1,NFKBIA,PBXIP1,SERPING1,STAT6,TLR4,TRAF6
GO.0032502	developmental process	18	0.0109	ENSP00000253408,ENSP00000256951,ENSP00000257497,ENSP00000261799,ENSP00000262367,ENSP00000278407,ENSP00000287097,ENSP00000296545,ENSP00000300134,ENSP00000301838,ENSP00000315130,ENSP00000327513,ENSP00000337853,ENSP00000343204,ENSP00000351059,ENSP00000357448,ENSP00000358997,ENSP00000371067	ANXA1,CD109,CLU,CREBBP,CSF1,CX3CR1,EMP1,FADD,GFAP,IL15,IRAK1,JAK1,JAK2,PBXIP1,PDGFRB,SERPING1,STAT6,TRAF6
GO.0038095	Fc-epsilon receptor signaling pathway	4	0.0109	ENSP00000216797,ENSP00000261799,ENSP00000337853,ENSP00000359424	CHUK,NFKBIA,PDGFRB,TRAF6
GO.0045651	positive regulation of macrophage differentiation	2	0.0109	ENSP00000301838,ENSP00000327513	CSF1,FADD
GO.0046649	lymphocyte activation	5	0.011	ENSP00000257497,ENSP00000296545,ENSP00000300134,ENSP00000301838,ENSP00000363089	ANXA1,FADD,IL15,STAT6,TLR4
GO.0000302	response to reactive oxygen species	4	0.0121	ENSP00000233946,ENSP00000257497,ENSP00000261799,ENSP00000263253	ANXA1,EP300,IL1R1,PDGFRB
GO.0016477	cell migration	7	0.0121	ENSP00000257497,ENSP00000261799,ENSP00000292301,ENSP00000343204,ENSP00000351059,ENSP00000352264,ENSP00000371067	ANXA1,CCR2,CD2AP,CX3CR1,JAK1,JAK2,PDGFRB
GO.0032268	regulation of cellular protein metabolic process	12	0.0121	ENSP00000162749,ENSP00000216797,ENSP00000278407,ENSP00000287097,ENSP00000296545,ENSP00000301838,ENSP00000315130,ENSP00000327513,ENSP00000337853,ENSP00000358997,ENSP00000363089,ENSP00000371067	CD109,CLU,CSF1,FADD,IL15,IRAK1,JAK2,NFKBIA,SERPING1,TLR4,TNFRSF1A,TRAF6
GO.0010875	positive regulation of cholesterol efflux	2	0.0123	ENSP00000216797,ENSP00000363868	ABCA1,NFKBIA
GO.0032516	positive regulation of phosphoprotein phosphatase activity	2	0.0123	ENSP00000261799,ENSP00000371067	JAK2,PDGFRB
GO.0051770	positive regulation of nitric-oxide synthase biosynthetic process	2	0.0123	ENSP00000363089,ENSP00000371067	JAK2,TLR4
GO.0009611	response to wounding	7	0.0127	ENSP00000253408,ENSP00000257497,ENSP00000261799,ENSP00000278407,ENSP00000292301,ENSP00000315130,ENSP00000351059	ANXA1,CCR2,CLU,CX3CR1,GFAP,PDGFRB,SERPING1
GO.0030335	positive regulation of cell migration	5	0.0138	ENSP00000261799,ENSP00000292301,ENSP00000301838,ENSP00000327513,ENSP00000371067	CCR2,CSF1,FADD,JAK2,PDGFRB
GO.0048872	homeostasis of number of cells	4	0.0138	ENSP00000257497,ENSP00000301838,ENSP00000327513,ENSP00000371067	ANXA1,CSF1,FADD,JAK2
GO.0010888	negative regulation of lipid storage	2	0.014	ENSP00000216797,ENSP00000363868	ABCA1,NFKBIA
GO.0033598	mammary gland epithelial cell proliferation	2	0.014	ENSP00000300134,ENSP00000359424	CHUK,STAT6
GO.0065009	regulation of molecular function	13	0.014	ENSP00000216797,ENSP00000261799,ENSP00000278407,ENSP00000287097,ENSP00000292301,ENSP00000301838,ENSP00000315130,ENSP00000327513,ENSP00000337853,ENSP00000358997,ENSP00000359424,ENSP00000363089,ENSP00000371067	CCR2,CD109,CHUK,CLU,CSF1,FADD,IRAK1,JAK2,NFKBIA,PDGFRB,SERPING1,TLR4,TRAF6
GO.0010243	response to organonitrogen compound	7	0.0152	ENSP00000216797,ENSP00000257497,ENSP00000263253,ENSP00000264657,ENSP00000358997,ENSP00000359424,ENSP00000371067	ANXA1,CHUK,EP300,IRAK1,JAK2,NFKBIA,STAT3
GO.0043065	positive regulation of apoptotic process	6	0.0157	ENSP00000257497,ENSP00000291700,ENSP00000315130,ENSP00000337853,ENSP00000363089,ENSP00000371067	ANXA1,CLU,JAK2,S100B,TLR4,TRAF6
GO.0010468	regulation of gene expression	16	0.0158	ENSP00000162749,ENSP00000216797,ENSP00000262367,ENSP00000263253,ENSP00000264657,ENSP00000278407,ENSP00000301838,ENSP00000315130,ENSP00000327513,ENSP00000337853,ENSP00000357448,ENSP00000358997,ENSP00000359424,ENSP00000363089,ENSP00000371067,ENSP00000401399	CHUK,CLU,CREBBP,CSF1,EP300,FADD,IRAK1,JAK2,MYD88,NFKBIA,PBXIP1,SERPING1,STAT3,TLR4,TNFRSF1A,TRAF6
GO.0019222	regulation of metabolic process	21	0.0158	ENSP00000162749,ENSP00000216797,ENSP00000262367,ENSP00000263253,ENSP00000264657,ENSP00000278407,ENSP00000287097,ENSP00000292301,ENSP00000296545,ENSP00000301838,ENSP00000315130,ENSP00000327513,ENSP00000337853,ENSP00000357448,ENSP00000357799,ENSP00000358997,ENSP00000359424,ENSP00000363089,ENSP00000363868,ENSP00000371067,ENSP00000401399	ABCA1,CCR2,CD109,CHUK,CLU,CREBBP,CSF1,EP300,FADD,IL15,IRAK1,JAK2,MYD88,NFKBIA,PBXIP1,S100A10,SERPING1,STAT3,TLR4,TNFRSF1A,TRAF6
GO.0046777	protein autophosphorylation	4	0.0158	ENSP00000261799,ENSP00000343204,ENSP00000358997,ENSP00000371067	IRAK1,JAK1,JAK2,PDGFRB
GO.0060255	regulation of macromolecule metabolic process	19	0.0158	ENSP00000162749,ENSP00000216797,ENSP00000262367,ENSP00000263253,ENSP00000264657,ENSP00000278407,ENSP00000287097,ENSP00000292301,ENSP00000296545,ENSP00000301838,ENSP00000315130,ENSP00000327513,ENSP00000337853,ENSP00000357448,ENSP00000358997,ENSP00000359424,ENSP00000363089,ENSP00000371067,ENSP00000401399	CCR2,CD109,CHUK,CLU,CREBBP,CSF1,EP300,FADD,IL15,IRAK1,JAK2,MYD88,NFKBIA,PBXIP1,SERPING1,STAT3,TLR4,TNFRSF1A,TRAF6
GO.0045862	positive regulation of proteolysis	5	0.0159	ENSP00000263253,ENSP00000301838,ENSP00000315130,ENSP00000363089,ENSP00000371067	CLU,EP300,FADD,JAK2,TLR4
GO.0006357	regulation of transcription from RNA polymerase II promoter	10	0.016	ENSP00000162749,ENSP00000216797,ENSP00000262367,ENSP00000264657,ENSP00000301838,ENSP00000337853,ENSP00000350552,ENSP00000359424,ENSP00000363089,ENSP00000371067	CHUK,CREBBP,FADD,JAK2,NFKBIA,RFX4,STAT3,TLR4,TNFRSF1A,TRAF6
GO.0014070	response to organic cyclic compound	7	0.0161	ENSP00000216797,ENSP00000257497,ENSP00000261799,ENSP00000264657,ENSP00000291700,ENSP00000296545,ENSP00000371067	ANXA1,IL15,JAK2,NFKBIA,PDGFRB,S100B,STAT3
GO.0014812	muscle cell migration	2	0.017	ENSP00000257497,ENSP00000261799	ANXA1,PDGFRB
GO.0033194	response to hydroperoxide	2	0.017	ENSP00000359424,ENSP00000371067	CHUK,JAK2
GO.0043691	reverse cholesterol transport	2	0.017	ENSP00000315130,ENSP00000363868	ABCA1,CLU
GO.0044093	positive regulation of molecular function	10	0.0171	ENSP00000216797,ENSP00000261799,ENSP00000301838,ENSP00000315130,ENSP00000327513,ENSP00000337853,ENSP00000358997,ENSP00000359424,ENSP00000363089,ENSP00000371067	CHUK,CLU,CSF1,FADD,IRAK1,JAK2,NFKBIA,PDGFRB,TLR4,TRAF6
GO.0043627	response to estrogen	4	0.018	ENSP00000257497,ENSP00000261799,ENSP00000263253,ENSP00000264657	ANXA1,EP300,PDGFRB,STAT3
GO.0044092	negative regulation of molecular function	8	0.018	ENSP00000216797,ENSP00000263253,ENSP00000278407,ENSP00000287097,ENSP00000292301,ENSP00000301838,ENSP00000358997,ENSP00000371067	CCR2,CD109,EP300,FADD,IRAK1,JAK2,NFKBIA,SERPING1
GO.0051674	localization of cell	7	0.0183	ENSP00000257497,ENSP00000261799,ENSP00000292301,ENSP00000343204,ENSP00000351059,ENSP00000352264,ENSP00000371067	ANXA1,CCR2,CD2AP,CX3CR1,JAK1,JAK2,PDGFRB
GO.0048535	lymph node development	2	0.0185	ENSP00000296545,ENSP00000301838	FADD,IL15
GO.0043406	positive regulation of MAP kinase activity	4	0.019	ENSP00000261799,ENSP00000337853,ENSP00000358997,ENSP00000363089	IRAK1,PDGFRB,TLR4,TRAF6
GO.0050708	regulation of protein secretion	5	0.019	ENSP00000257497,ENSP00000263253,ENSP00000337853,ENSP00000363089,ENSP00000371067	ANXA1,EP300,JAK2,TLR4,TRAF6
GO.0009719	response to endogenous stimulus	9	0.0194	ENSP00000216797,ENSP00000233946,ENSP00000257497,ENSP00000264657,ENSP00000291700,ENSP00000351059,ENSP00000358997,ENSP00000363868,ENSP00000371067	ABCA1,ANXA1,CX3CR1,IL1R1,IRAK1,JAK2,NFKBIA,S100B,STAT3
GO.0050852	T cell receptor signaling pathway	3	0.0195	ENSP00000216797,ENSP00000337853,ENSP00000359424	CHUK,NFKBIA,TRAF6
GO.0007250	activation of NF-kappaB-inducing kinase activity	2	0.0201	ENSP00000337853,ENSP00000358997	IRAK1,TRAF6
GO.0035994	response to muscle stretch	2	0.0201	ENSP00000216797,ENSP00000359424	CHUK,NFKBIA
GO.0043281	regulation of cysteine-type endopeptidase activity involved in apoptotic process	4	0.0201	ENSP00000263253,ENSP00000301838,ENSP00000363089,ENSP00000371067	EP300,FADD,JAK2,TLR4
GO.0050730	regulation of peptidyl-tyrosine phosphorylation	4	0.0201	ENSP00000162749,ENSP00000261799,ENSP00000296545,ENSP00000371067	IL15,JAK2,PDGFRB,TNFRSF1A
GO.0097306	cellular response to alcohol	3	0.0201	ENSP00000263253,ENSP00000296545,ENSP00000371067	EP300,IL15,JAK2
GO.0043085	positive regulation of catalytic activity	9	0.021	ENSP00000261799,ENSP00000301838,ENSP00000315130,ENSP00000327513,ENSP00000337853,ENSP00000357799,ENSP00000358997,ENSP00000363089,ENSP00000371067	CLU,CSF1,FADD,IRAK1,JAK2,PDGFRB,S100A10,TLR4,TRAF6
GO.1903530	regulation of secretion by cell	6	0.0211	ENSP00000257497,ENSP00000263253,ENSP00000292301,ENSP00000337853,ENSP00000363089,ENSP00000371067	ANXA1,CCR2,EP300,JAK2,TLR4,TRAF6
GO.0008219	cell death	8	0.0212	ENSP00000162749,ENSP00000216797,ENSP00000256951,ENSP00000301838,ENSP00000315130,ENSP00000337853,ENSP00000363089,ENSP00000371067	CLU,EMP1,FADD,JAK2,NFKBIA,TLR4,TNFRSF1A,TRAF6
GO.0010629	negative regulation of gene expression	9	0.0212	ENSP00000216797,ENSP00000262367,ENSP00000263253,ENSP00000264657,ENSP00000278407,ENSP00000300134,ENSP00000337853,ENSP00000357448,ENSP00000358997	CREBBP,EP300,IRAK1,NFKBIA,PBXIP1,SERPING1,STAT3,STAT6,TRAF6
GO.0071822	protein complex subunit organization	9	0.0212	ENSP00000162749,ENSP00000253408,ENSP00000262367,ENSP00000315130,ENSP00000337853,ENSP00000352264,ENSP00000357799,ENSP00000358997,ENSP00000371067	CD2AP,CLU,CREBBP,GFAP,IRAK1,JAK2,S100A10,TNFRSF1A,TRAF6
GO.0045892	negative regulation of transcription, DNA-templated	8	0.0214	ENSP00000216797,ENSP00000262367,ENSP00000263253,ENSP00000264657,ENSP00000300134,ENSP00000337853,ENSP00000357448,ENSP00000358997	CREBBP,EP300,IRAK1,NFKBIA,PBXIP1,STAT3,STAT6,TRAF6
GO.0007275	multicellular organismal development	16	0.0215	ENSP00000253408,ENSP00000256951,ENSP00000257497,ENSP00000261799,ENSP00000262367,ENSP00000287097,ENSP00000296545,ENSP00000300134,ENSP00000301838,ENSP00000315130,ENSP00000327513,ENSP00000337853,ENSP00000351059,ENSP00000357448,ENSP00000359424,ENSP00000371067	ANXA1,CD109,CHUK,CLU,CREBBP,CSF1,CX3CR1,EMP1,FADD,GFAP,IL15,JAK2,PBXIP1,PDGFRB,STAT6,TRAF6
GO.0048771	tissue remodeling	3	0.0215	ENSP00000257497,ENSP00000292301,ENSP00000337853	ANXA1,CCR2,TRAF6
GO.0042307	positive regulation of protein import into nucleus	3	0.0226	ENSP00000263253,ENSP00000363089,ENSP00000371067	EP300,JAK2,TLR4
GO.0051346	negative regulation of hydrolase activity	5	0.0234	ENSP00000257497,ENSP00000263253,ENSP00000278407,ENSP00000287097,ENSP00000301838	ANXA1,CD109,EP300,FADD,SERPING1
GO.1900087	positive regulation of G1/S transition of mitotic cell cycle	2	0.0234	ENSP00000257497,ENSP00000262367	ANXA1,CREBBP
GO.0009887	organ morphogenesis	7	0.0238	ENSP00000261799,ENSP00000263253,ENSP00000264657,ENSP00000300134,ENSP00000327513,ENSP00000337853,ENSP00000359424	CHUK,CSF1,EP300,PDGFRB,STAT3,STAT6,TRAF6
GO.0051050	positive regulation of transport	7	0.0238	ENSP00000216797,ENSP00000257497,ENSP00000261799,ENSP00000263253,ENSP00000363089,ENSP00000363868,ENSP00000371067	ABCA1,ANXA1,EP300,JAK2,NFKBIA,PDGFRB,TLR4
GO.0048545	response to steroid hormone	5	0.0242	ENSP00000257497,ENSP00000261799,ENSP00000264657,ENSP00000291700,ENSP00000371067	ANXA1,JAK2,PDGFRB,S100B,STAT3
GO.0006606	protein import into nucleus	3	0.0245	ENSP00000216797,ENSP00000264657,ENSP00000371067	JAK2,NFKBIA,STAT3
GO.0007613	memory	3	0.0245	ENSP00000263253,ENSP00000291700,ENSP00000351059	CX3CR1,EP300,S100B
GO.0044744	protein targeting to nucleus	3	0.0245	ENSP00000216797,ENSP00000264657,ENSP00000371067	JAK2,NFKBIA,STAT3
GO.0010556	regulation of macromolecule biosynthetic process	15	0.0247	ENSP00000162749,ENSP00000216797,ENSP00000262367,ENSP00000263253,ENSP00000264657,ENSP00000292301,ENSP00000301838,ENSP00000315130,ENSP00000337853,ENSP00000350552,ENSP00000357448,ENSP00000358997,ENSP00000359424,ENSP00000363089,ENSP00000371067	CCR2,CHUK,CLU,CREBBP,EP300,FADD,IRAK1,JAK2,NFKBIA,PBXIP1,RFX4,STAT3,TLR4,TNFRSF1A,TRAF6
GO.0045672	positive regulation of osteoclast differentiation	2	0.0247	ENSP00000327513,ENSP00000337853	CSF1,TRAF6
GO.0071549	cellular response to dexamethasone stimulus	2	0.0247	ENSP00000263253,ENSP00000371067	EP300,JAK2
GO.0002687	positive regulation of leukocyte migration	3	0.0256	ENSP00000292301,ENSP00000301838,ENSP00000327513	CCR2,CSF1,FADD
GO.0010811	positive regulation of cell-substrate adhesion	3	0.0256	ENSP00000327513,ENSP00000357799,ENSP00000371067	CSF1,JAK2,S100A10
GO.0042542	response to hydrogen peroxide	3	0.0256	ENSP00000257497,ENSP00000261799,ENSP00000263253	ANXA1,EP300,PDGFRB
GO.0060397	JAK-STAT cascade involved in growth hormone signaling pathway	2	0.0267	ENSP00000264657,ENSP00000371067	JAK2,STAT3
GO.0043410	positive regulation of MAPK cascade	5	0.027	ENSP00000261799,ENSP00000337853,ENSP00000358997,ENSP00000363089,ENSP00000371067	IRAK1,JAK2,PDGFRB,TLR4,TRAF6
GO.0060341	regulation of cellular localization	8	0.0273	ENSP00000216797,ENSP00000257497,ENSP00000263253,ENSP00000292301,ENSP00000337853,ENSP00000352264,ENSP00000363089,ENSP00000371067	ANXA1,CCR2,CD2AP,EP300,JAK2,NFKBIA,TLR4,TRAF6
GO.2001141	regulation of RNA biosynthetic process	14	0.0274	ENSP00000162749,ENSP00000216797,ENSP00000262367,ENSP00000263253,ENSP00000264657,ENSP00000301838,ENSP00000315130,ENSP00000337853,ENSP00000350552,ENSP00000357448,ENSP00000358997,ENSP00000359424,ENSP00000363089,ENSP00000371067	CHUK,CLU,CREBBP,EP300,FADD,IRAK1,JAK2,NFKBIA,PBXIP1,RFX4,STAT3,TLR4,TNFRSF1A,TRAF6
GO.0010951	negative regulation of endopeptidase activity	4	0.0275	ENSP00000263253,ENSP00000278407,ENSP00000287097,ENSP00000301838	CD109,EP300,FADD,SERPING1
GO.0034605	cellular response to heat	3	0.0275	ENSP00000262367,ENSP00000263253,ENSP00000358997	CREBBP,EP300,IRAK1
GO.0032967	positive regulation of collagen biosynthetic process	2	0.0282	ENSP00000261799,ENSP00000263253	EP300,PDGFRB
GO.0060334	regulation of interferon-gamma-mediated signaling pathway	2	0.0282	ENSP00000343204,ENSP00000371067	JAK1,JAK2
GO.0097191	extrinsic apoptotic signaling pathway	3	0.0282	ENSP00000162749,ENSP00000363089,ENSP00000371067	JAK2,TLR4,TNFRSF1A
GO.0032102	negative regulation of response to external stimulus	4	0.0283	ENSP00000162749,ENSP00000278407,ENSP00000287097,ENSP00000351059	CD109,CX3CR1,SERPING1,TNFRSF1A
GO.0032880	regulation of protein localization	7	0.0291	ENSP00000216797,ENSP00000257497,ENSP00000263253,ENSP00000337853,ENSP00000352264,ENSP00000363089,ENSP00000371067	ANXA1,CD2AP,EP300,JAK2,NFKBIA,TLR4,TRAF6
GO.0016337	single organismal cell-cell adhesion	5	0.0296	ENSP00000257497,ENSP00000296545,ENSP00000300134,ENSP00000301838,ENSP00000352264	ANXA1,CD2AP,FADD,IL15,STAT6
GO.0045596	negative regulation of cell differentiation	6	0.0296	ENSP00000216797,ENSP00000253408,ENSP00000262367,ENSP00000291700,ENSP00000363089,ENSP00000363868	ABCA1,CREBBP,GFAP,NFKBIA,S100B,TLR4
GO.0031102	neuron projection regeneration	2	0.03	ENSP00000253408,ENSP00000371067	GFAP,JAK2
GO.0002711	positive regulation of T cell mediated immunity	2	0.0321	ENSP00000301838,ENSP00000337853	FADD,TRAF6
GO.0007568	aging	4	0.0321	ENSP00000264657,ENSP00000278407,ENSP00000296545,ENSP00000358997	IL15,IRAK1,SERPING1,STAT3
GO.0060396	growth hormone receptor signaling pathway	2	0.0321	ENSP00000264657,ENSP00000371067	JAK2,STAT3
GO.0050777	negative regulation of immune response	3	0.0325	ENSP00000278407,ENSP00000292301,ENSP00000300134	CCR2,SERPING1,STAT6
GO.0050921	positive regulation of chemotaxis	3	0.0325	ENSP00000261799,ENSP00000292301,ENSP00000327513	CCR2,CSF1,PDGFRB
GO.0051960	regulation of nervous system development	6	0.0326	ENSP00000253408,ENSP00000263253,ENSP00000264657,ENSP00000327513,ENSP00000350552,ENSP00000351059	CSF1,CX3CR1,EP300,GFAP,RFX4,STAT3
GO.0032956	regulation of actin cytoskeleton organization	4	0.0333	ENSP00000261799,ENSP00000263253,ENSP00000352264,ENSP00000357799	CD2AP,EP300,PDGFRB,S100A10
GO.0045931	positive regulation of mitotic cell cycle	3	0.0339	ENSP00000257497,ENSP00000261799,ENSP00000262367	ANXA1,CREBBP,PDGFRB
GO.0071353	cellular response to interleukin-4	2	0.0339	ENSP00000300134,ENSP00000363318	IL2RG,STAT6
GO.0071378	cellular response to growth hormone stimulus	2	0.0339	ENSP00000264657,ENSP00000371067	JAK2,STAT3
GO.0010720	positive regulation of cell development	5	0.0353	ENSP00000253408,ENSP00000263253,ENSP00000327513,ENSP00000351059,ENSP00000357799	CSF1,CX3CR1,EP300,GFAP,S100A10
GO.0032526	response to retinoic acid	3	0.0353	ENSP00000261799,ENSP00000263253,ENSP00000363868	ABCA1,EP300,PDGFRB
GO.0048513	organ development	12	0.0359	ENSP00000257497,ENSP00000263253,ENSP00000264657,ENSP00000287097,ENSP00000296545,ENSP00000300134,ENSP00000301838,ENSP00000327513,ENSP00000337853,ENSP00000351059,ENSP00000359424,ENSP00000371067	ANXA1,CD109,CHUK,CSF1,CX3CR1,EP300,FADD,IL15,JAK2,STAT3,STAT6,TRAF6
GO.0002720	positive regulation of cytokine production involved in immune response	2	0.036	ENSP00000337853,ENSP00000363089	TLR4,TRAF6
GO.0031399	regulation of protein modification process	9	0.0367	ENSP00000162749,ENSP00000287097,ENSP00000296545,ENSP00000315130,ENSP00000327513,ENSP00000337853,ENSP00000358997,ENSP00000363089,ENSP00000371067	CD109,CLU,CSF1,IL15,IRAK1,JAK2,TLR4,TNFRSF1A,TRAF6
GO.0065007	biological regulation	26	0.0381	ENSP00000162749,ENSP00000216797,ENSP00000233946,ENSP00000253408,ENSP00000257497,ENSP00000261799,ENSP00000262367,ENSP00000263253,ENSP00000264260,ENSP00000264657,ENSP00000278407,ENSP00000292301,ENSP00000296545,ENSP00000301838,ENSP00000315130,ENSP00000327513,ENSP00000330959,ENSP00000337853,ENSP00000343204,ENSP00000357448,ENSP00000358997,ENSP00000363089,ENSP00000363318,ENSP00000363868,ENSP00000371067…	ABCA1,ANXA1,CCR2,CLU,CREBBP,CSF1,EP300,FADD,GFAP,IL15,IL18RAP,IL1R1,IL1R2,IL2RG,IRAK1,JAK1,JAK2,MYD88,NFKBIA,PBXIP1,PDGFRB,SERPING1,STAT3,TLR4,TNFRSF1A,TRAF6
GO.0001961	positive regulation of cytokine-mediated signaling pathway	2	0.0382	ENSP00000301838,ENSP00000327513	CSF1,FADD
GO.0032732	positive regulation of interleukin-1 production	2	0.0382	ENSP00000363089,ENSP00000371067	JAK2,TLR4
GO.0038061	NIK/NF-kappaB signaling	2	0.0382	ENSP00000337853,ENSP00000358997	IRAK1,TRAF6
GO.0002366	leukocyte activation involved in immune response	3	0.0391	ENSP00000300134,ENSP00000351059,ENSP00000363089	CX3CR1,STAT6,TLR4
GO.0048468	cell development	9	0.04	ENSP00000253408,ENSP00000261799,ENSP00000262367,ENSP00000264657,ENSP00000291700,ENSP00000296545,ENSP00000315130,ENSP00000337853,ENSP00000371067	CLU,CREBBP,GFAP,IL15,JAK2,PDGFRB,S100B,STAT3,TRAF6
GO.0006958	complement activation, classical pathway	2	0.0403	ENSP00000278407,ENSP00000315130	CLU,SERPING1
GO.0009987	cellular process	30	0.0404	ENSP00000162749,ENSP00000216797,ENSP00000233946,ENSP00000253408,ENSP00000257497,ENSP00000261799,ENSP00000262367,ENSP00000264260,ENSP00000264657,ENSP00000278407,ENSP00000287097,ENSP00000292301,ENSP00000296545,ENSP00000301838,ENSP00000315130,ENSP00000327513,ENSP00000330959,ENSP00000338160,ENSP00000343204,ENSP00000350552,ENSP00000357448,ENSP00000357799,ENSP00000358997,ENSP00000363089,ENSP00000363318…	ABCA1,ALDH1L1,ANXA1,CCR2,CD109,CLU,CREBBP,CSF1,FADD,FKBP5,GFAP,IL15,IL18RAP,IL1R1,IL1R2,IL2RG,IRAK1,JAK1,JAK2,MAP1LC3A,MYD88,NFKBIA,PBXIP1,PDGFRB,RFX4,S100A10,SERPING1,STAT3,TLR4,TNFRSF1A
GO.0061041	regulation of wound healing	3	0.0404	ENSP00000278407,ENSP00000287097,ENSP00000363089	CD109,SERPING1,TLR4
GO.0008625	extrinsic apoptotic signaling pathway via death domain receptors	2	0.0422	ENSP00000162749,ENSP00000301838	FADD,TNFRSF1A
GO.0033554	cellular response to stress	9	0.0422	ENSP00000162749,ENSP00000216797,ENSP00000253408,ENSP00000257497,ENSP00000262367,ENSP00000291700,ENSP00000337853,ENSP00000363970,ENSP00000371067	ANXA1,CREBBP,GFAP,JAK2,MAP1LC3A,NFKBIA,S100B,TNFRSF1A,TRAF6
GO.0042517	positive regulation of tyrosine phosphorylation of Stat3 protein	2	0.0422	ENSP00000296545,ENSP00000371067	IL15,JAK2
GO.0045058	T cell selection	2	0.0422	ENSP00000296545,ENSP00000300134	IL15,STAT6
GO.0032355	response to estradiol	3	0.0426	ENSP00000257497,ENSP00000261799,ENSP00000264657	ANXA1,PDGFRB,STAT3
GO.0051223	regulation of protein transport	6	0.0446	ENSP00000216797,ENSP00000257497,ENSP00000263253,ENSP00000337853,ENSP00000363089,ENSP00000371067	ANXA1,EP300,JAK2,NFKBIA,TLR4,TRAF6
GO.0071495	cellular response to endogenous stimulus	7	0.0463	ENSP00000257497,ENSP00000261799,ENSP00000263253,ENSP00000264657,ENSP00000351059,ENSP00000359424,ENSP00000371067	ANXA1,CHUK,CX3CR1,EP300,JAK2,PDGFRB,STAT3
GO.0048008	platelet-derived growth factor receptor signaling pathway	2	0.0467	ENSP00000261799,ENSP00000371067	JAK2,PDGFRB
GO.0061418	regulation of transcription from RNA polymerase II promoter in response to hypoxia	2	0.0467	ENSP00000262367,ENSP00000263253	CREBBP,EP300
GO.0031348	negative regulation of defense response	3	0.0468	ENSP00000162749,ENSP00000278407,ENSP00000351059	CX3CR1,SERPING1,TNFRSF1A
GO.0002455	humoral immune response mediated by circulating immunoglobulin	2	0.0489	ENSP00000278407,ENSP00000315130	CLU,SERPING1
GO.0032743	positive regulation of interleukin-2 production	2	0.0489	ENSP00000292301,ENSP00000337853	CCR2,TRAF6

## Sheet: E - String Molecular Function
E - Computational analysis of the differentially expressed genes was performed in the STRING database. Table shows Molecular Function (MF) terms associated with differentially expressed genes.
String Molecular Function
Analysis performed 1-Apr-2020.
#pathway ID	pathway description	observed gene count	false discovery rate	matching proteins in your network (IDs)	matching proteins in your network (labels)
GO.0005515	protein binding	28	5.13e-08	ENSP00000216797,ENSP00000233946,ENSP00000257497,ENSP00000259075,ENSP00000261799,ENSP00000262367,ENSP00000263253,ENSP00000264657,ENSP00000287097,ENSP00000291700,ENSP00000292301,ENSP00000296545,ENSP00000300134,ENSP00000301838,ENSP00000315130,ENSP00000327513,ENSP00000337853,ENSP00000338160,ENSP00000343204,ENSP00000352264,ENSP00000357799,ENSP00000358997,ENSP00000359424,ENSP00000363318,ENSP00000363868…	ABCA1,ANXA1,CCR2,CD109,CD2AP,CHUK,CLU,CREBBP,CSF1,EP300,FADD,FKBP5,IL15,IL1R1,IL2RG,IRAK1,JAK1,JAK2,MAP1LC3A,MYD88,NFKBIA,PDGFRB,S100A10,S100B,STAT3,STAT6,TANK,TRAF6
GO.0005102	receptor binding	14	6.48e-06	ENSP00000233946,ENSP00000257497,ENSP00000261799,ENSP00000263253,ENSP00000291700,ENSP00000292301,ENSP00000296545,ENSP00000301838,ENSP00000327513,ENSP00000337853,ENSP00000343204,ENSP00000363868,ENSP00000371067,ENSP00000401399	ABCA1,ANXA1,CCR2,CSF1,EP300,FADD,IL15,IL1R1,JAK1,JAK2,MYD88,PDGFRB,S100B,TRAF6
GO.0005126	cytokine receptor binding	7	0.000147	ENSP00000292301,ENSP00000301838,ENSP00000327513,ENSP00000337853,ENSP00000343204,ENSP00000371067,ENSP00000401399	CCR2,CSF1,FADD,JAK1,JAK2,MYD88,TRAF6
GO.0042802	identical protein binding	11	0.000653	ENSP00000216797,ENSP00000291700,ENSP00000292301,ENSP00000300134,ENSP00000301838,ENSP00000327513,ENSP00000337853,ENSP00000357799,ENSP00000358997,ENSP00000359424,ENSP00000401399	CCR2,CHUK,CSF1,FADD,IRAK1,MYD88,NFKBIA,S100A10,S100B,STAT6,TRAF6
GO.0019899	enzyme binding	11	0.0103	ENSP00000216797,ENSP00000259075,ENSP00000261799,ENSP00000264657,ENSP00000300134,ENSP00000301838,ENSP00000315130,ENSP00000337853,ENSP00000343204,ENSP00000363868,ENSP00000371067	ABCA1,CLU,FADD,JAK1,JAK2,NFKBIA,PDGFRB,STAT3,STAT6,TANK,TRAF6
GO.0032813	tumor necrosis factor receptor superfamily binding	3	0.0103	ENSP00000301838,ENSP00000337853,ENSP00000401399	FADD,MYD88,TRAF6
GO.0005131	growth hormone receptor binding	2	0.0207	ENSP00000343204,ENSP00000371067	JAK1,JAK2

## Sheet: F - String Cellular Component
F - Computational analysis of the differentially expressed genes was performed in the STRING database. Table shows Cellular Component (CC) terms associated with differentially expressed genes.
String Cellular Component
Analysis performed 1-Apr-2020.
#pathway ID	pathway description	observed gene count	false discovery rate	matching proteins in your network (IDs)	matching proteins in your network (labels)
GO.0005886	plasma membrane	23	0.000185	ENSP00000162749,ENSP00000216797,ENSP00000233946,ENSP00000256951,ENSP00000261799,ENSP00000264657,ENSP00000287097,ENSP00000292301,ENSP00000296545,ENSP00000301838,ENSP00000327513,ENSP00000330959,ENSP00000337853,ENSP00000343204,ENSP00000352264,ENSP00000357799,ENSP00000358997,ENSP00000359424,ENSP00000363089,ENSP00000363318,ENSP00000363868,ENSP00000371067,ENSP00000401399	ABCA1,CCR2,CD109,CD2AP,CHUK,CSF1,EMP1,FADD,IL15,IL1R1,IL1R2,IL2RG,IRAK1,JAK1,JAK2,MYD88,NFKBIA,PDGFRB,S100A10,STAT3,TLR4,TNFRSF1A,TRAF6
GO.0071944	cell periphery	23	0.000185	ENSP00000162749,ENSP00000216797,ENSP00000233946,ENSP00000256951,ENSP00000261799,ENSP00000264657,ENSP00000287097,ENSP00000292301,ENSP00000296545,ENSP00000301838,ENSP00000327513,ENSP00000330959,ENSP00000337853,ENSP00000343204,ENSP00000352264,ENSP00000357799,ENSP00000358997,ENSP00000359424,ENSP00000363089,ENSP00000363318,ENSP00000363868,ENSP00000371067,ENSP00000401399	ABCA1,CCR2,CD109,CD2AP,CHUK,CSF1,EMP1,FADD,IL15,IL1R1,IL1R2,IL2RG,IRAK1,JAK1,JAK2,MYD88,NFKBIA,PDGFRB,S100A10,STAT3,TLR4,TNFRSF1A,TRAF6
GO.0044459	plasma membrane part	16	0.000371	ENSP00000162749,ENSP00000233946,ENSP00000257497,ENSP00000261799,ENSP00000292301,ENSP00000296545,ENSP00000301838,ENSP00000337853,ENSP00000343204,ENSP00000357799,ENSP00000358997,ENSP00000359424,ENSP00000363089,ENSP00000363318,ENSP00000363868,ENSP00000371067	ABCA1,ANXA1,CCR2,CHUK,FADD,IL15,IL1R1,IL2RG,IRAK1,JAK1,JAK2,PDGFRB,S100A10,TLR4,TNFRSF1A,TRAF6
GO.0048471	perinuclear region of cytoplasm	9	0.000589	ENSP00000291700,ENSP00000292301,ENSP00000315130,ENSP00000327513,ENSP00000337853,ENSP00000351059,ENSP00000352264,ENSP00000363089,ENSP00000363868	ABCA1,CCR2,CD2AP,CLU,CSF1,CX3CR1,S100B,TLR4,TRAF6
GO.0009986	cell surface	9	0.0011	ENSP00000162749,ENSP00000233946,ENSP00000257497,ENSP00000261799,ENSP00000287097,ENSP00000296545,ENSP00000363089,ENSP00000363318,ENSP00000363868	ABCA1,ANXA1,CD109,IL15,IL1R1,IL2RG,PDGFRB,TLR4,TNFRSF1A
GO.0098552	side of membrane	7	0.00194	ENSP00000337853,ENSP00000343204,ENSP00000359424,ENSP00000363089,ENSP00000363318,ENSP00000363868,ENSP00000371067	ABCA1,CHUK,IL2RG,JAK1,JAK2,TLR4,TRAF6
GO.0031226	intrinsic component of plasma membrane	12	0.00269	ENSP00000162749,ENSP00000233946,ENSP00000261799,ENSP00000292301,ENSP00000296545,ENSP00000337853,ENSP00000351059,ENSP00000358997,ENSP00000359424,ENSP00000363089,ENSP00000363318,ENSP00000363868	ABCA1,CCR2,CHUK,CX3CR1,IL15,IL1R1,IL2RG,IRAK1,PDGFRB,TLR4,TNFRSF1A,TRAF6
GO.0044444	cytoplasmic part	26	0.00301	ENSP00000162749,ENSP00000216797,ENSP00000253408,ENSP00000259075,ENSP00000261799,ENSP00000278407,ENSP00000291700,ENSP00000292301,ENSP00000296545,ENSP00000300134,ENSP00000301838,ENSP00000315130,ENSP00000327513,ENSP00000337853,ENSP00000338160,ENSP00000343204,ENSP00000351059,ENSP00000352264,ENSP00000357448,ENSP00000358997,ENSP00000359424,ENSP00000363089,ENSP00000363868,ENSP00000371067,ENSP00000377083…	ABCA1,ALDH1L1,CCR2,CD2AP,CHUK,CLU,CSF1,CX3CR1,FADD,FKBP5,GFAP,IL15,IRAK1,JAK1,JAK2,MYD88,NFKBIA,PBXIP1,PDGFRB,S100B,SERPING1,STAT6,TANK,TLR4,TNFRSF1A,TRAF6
GO.0005768	endosome	8	0.00771	ENSP00000257497,ENSP00000296545,ENSP00000337853,ENSP00000358997,ENSP00000363089,ENSP00000363970,ENSP00000371067,ENSP00000401399	ANXA1,IL15,IRAK1,JAK2,MAP1LC3A,MYD88,TLR4,TRAF6
GO.0005887	integral component of plasma membrane	11	0.00771	ENSP00000162749,ENSP00000233946,ENSP00000292301,ENSP00000296545,ENSP00000337853,ENSP00000351059,ENSP00000358997,ENSP00000359424,ENSP00000363089,ENSP00000363318,ENSP00000363868	ABCA1,CCR2,CHUK,CX3CR1,IL15,IL1R1,IL2RG,IRAK1,TLR4,TNFRSF1A,TRAF6
GO.0005829	cytosol	16	0.00837	ENSP00000216797,ENSP00000253408,ENSP00000259075,ENSP00000264657,ENSP00000292301,ENSP00000300134,ENSP00000301838,ENSP00000315130,ENSP00000337853,ENSP00000343204,ENSP00000357448,ENSP00000358997,ENSP00000359424,ENSP00000363970,ENSP00000371067,ENSP00000401399	CCR2,CHUK,CLU,FADD,GFAP,IRAK1,JAK1,JAK2,MAP1LC3A,MYD88,NFKBIA,PBXIP1,STAT3,STAT6,TANK,TRAF6
GO.0032991	macromolecular complex	19	0.0102	ENSP00000162749,ENSP00000216797,ENSP00000233946,ENSP00000253408,ENSP00000257497,ENSP00000262367,ENSP00000263253,ENSP00000264657,ENSP00000300134,ENSP00000301838,ENSP00000315130,ENSP00000327513,ENSP00000337853,ENSP00000352264,ENSP00000357448,ENSP00000358997,ENSP00000359424,ENSP00000363089,ENSP00000363970	ANXA1,CD2AP,CHUK,CLU,CREBBP,CSF1,EP300,FADD,GFAP,IL1R1,IRAK1,MAP1LC3A,NFKBIA,PBXIP1,STAT3,STAT6,TLR4,TNFRSF1A,TRAF6
GO.0043234	protein complex	17	0.0196	ENSP00000162749,ENSP00000216797,ENSP00000233946,ENSP00000253408,ENSP00000257497,ENSP00000262367,ENSP00000263253,ENSP00000264657,ENSP00000301838,ENSP00000327513,ENSP00000337853,ENSP00000352264,ENSP00000357448,ENSP00000358997,ENSP00000359424,ENSP00000363089,ENSP00000363970	ANXA1,CD2AP,CHUK,CREBBP,CSF1,EP300,FADD,GFAP,IL1R1,IRAK1,MAP1LC3A,NFKBIA,PBXIP1,STAT3,TLR4,TNFRSF1A,TRAF6
GO.0043235	receptor complex	5	0.0196	ENSP00000162749,ENSP00000337853,ENSP00000358997,ENSP00000359424,ENSP00000363089	CHUK,IRAK1,TLR4,TNFRSF1A,TRAF6
GO.0009898	cytoplasmic side of plasma membrane	4	0.0201	ENSP00000337853,ENSP00000343204,ENSP00000359424,ENSP00000371067	CHUK,JAK1,JAK2,TRAF6
GO.0035631	CD40 receptor complex	2	0.0201	ENSP00000337853,ENSP00000359424	CHUK,TRAF6
GO.0044425	membrane part	22	0.0236	ENSP00000162749,ENSP00000233946,ENSP00000256951,ENSP00000257497,ENSP00000261799,ENSP00000264260,ENSP00000287097,ENSP00000292301,ENSP00000296545,ENSP00000327513,ENSP00000330959,ENSP00000337853,ENSP00000338160,ENSP00000343204,ENSP00000357799,ENSP00000358997,ENSP00000359424,ENSP00000363089,ENSP00000363318,ENSP00000363868,ENSP00000363970,ENSP00000371067	ABCA1,ANXA1,CCR2,CD109,CHUK,CSF1,EMP1,FKBP5,IL15,IL18RAP,IL1R1,IL1R2,IL2RG,IRAK1,JAK1,JAK2,MAP1LC3A,PDGFRB,S100A10,TLR4,TNFRSF1A,TRAF6
GO.0098805	whole membrane	11	0.0248	ENSP00000162749,ENSP00000257497,ENSP00000261799,ENSP00000301838,ENSP00000337853,ENSP00000358997,ENSP00000363089,ENSP00000363868,ENSP00000363970,ENSP00000371067,ENSP00000401399	ABCA1,ANXA1,FADD,IRAK1,JAK2,MAP1LC3A,MYD88,PDGFRB,TLR4,TNFRSF1A,TRAF6
GO.0005615	extracellular space	9	0.0256	ENSP00000162749,ENSP00000233946,ENSP00000257497,ENSP00000278407,ENSP00000287097,ENSP00000291700,ENSP00000296545,ENSP00000315130,ENSP00000327513	ANXA1,CD109,CLU,CSF1,IL15,IL1R1,S100B,SERPING1,TNFRSF1A
GO.0016020	membrane	26	0.0256	ENSP00000162749,ENSP00000216797,ENSP00000233946,ENSP00000253408,ENSP00000256951,ENSP00000261799,ENSP00000264260,ENSP00000287097,ENSP00000292301,ENSP00000296545,ENSP00000315130,ENSP00000327513,ENSP00000330959,ENSP00000337853,ENSP00000338160,ENSP00000343204,ENSP00000352264,ENSP00000357799,ENSP00000358997,ENSP00000359424,ENSP00000363089,ENSP00000363318,ENSP00000363868,ENSP00000363970,ENSP00000371067…	ABCA1,CCR2,CD109,CD2AP,CHUK,CLU,CSF1,EMP1,FKBP5,GFAP,IL15,IL18RAP,IL1R1,IL1R2,IL2RG,IRAK1,JAK1,JAK2,MAP1LC3A,MYD88,NFKBIA,PDGFRB,S100A10,TLR4,TNFRSF1A,TRAF6

## Sheet: G - String KEGG Pathways
G - Computational analysis of the differentially expressed genes was performed in the STRING database. Table shows KEGG Pathways (KP) terms associated with differentially expressed genes.
String KEGG Pathways
Analysis performed 1-Apr-2020.
#pathway ID	pathway description	observed gene count	false discovery rate	matching proteins in your network (IDs)	matching proteins in your network (labels)
5145	Toxoplasmosis	10	2.4e-12	ENSP00000162749,ENSP00000216797,ENSP00000264657,ENSP00000337853,ENSP00000343204,ENSP00000358997,ENSP00000359424,ENSP00000363089,ENSP00000371067,ENSP00000401399	CHUK,IRAK1,JAK1,JAK2,MYD88,NFKBIA,STAT3,TLR4,TNFRSF1A,TRAF6
5168	Herpes simplex infection	11	2.4e-12	ENSP00000162749,ENSP00000216797,ENSP00000262367,ENSP00000263253,ENSP00000296545,ENSP00000301838,ENSP00000337853,ENSP00000343204,ENSP00000359424,ENSP00000371067,ENSP00000401399	CHUK,CREBBP,EP300,FADD,IL15,JAK1,JAK2,MYD88,NFKBIA,TNFRSF1A,TRAF6
5162	Measles	10	3.63e-12	ENSP00000216797,ENSP00000264657,ENSP00000337853,ENSP00000343204,ENSP00000358997,ENSP00000359424,ENSP00000363089,ENSP00000363318,ENSP00000371067,ENSP00000401399	CHUK,IL2RG,IRAK1,JAK1,JAK2,MYD88,NFKBIA,STAT3,TLR4,TRAF6
5161	Hepatitis B	10	5.83e-12	ENSP00000216797,ENSP00000262367,ENSP00000263253,ENSP00000264657,ENSP00000300134,ENSP00000301838,ENSP00000343204,ENSP00000359424,ENSP00000363089,ENSP00000401399	CHUK,CREBBP,EP300,FADD,JAK1,MYD88,NFKBIA,STAT3,STAT6,TLR4
5152	Tuberculosis	10	3.57e-11	ENSP00000162749,ENSP00000262367,ENSP00000263253,ENSP00000301838,ENSP00000337853,ENSP00000343204,ENSP00000358997,ENSP00000363089,ENSP00000371067,ENSP00000401399	CREBBP,EP300,FADD,IRAK1,JAK1,JAK2,MYD88,TLR4,TNFRSF1A,TRAF6
5166	HTLV-I infection	11	4.32e-11	ENSP00000162749,ENSP00000216797,ENSP00000233946,ENSP00000261799,ENSP00000262367,ENSP00000263253,ENSP00000296545,ENSP00000330959,ENSP00000343204,ENSP00000359424,ENSP00000363318	CHUK,CREBBP,EP300,IL15,IL1R1,IL1R2,IL2RG,JAK1,NFKBIA,PDGFRB,TNFRSF1A
4064	NF-kappa B signaling pathway	8	1.92e-10	ENSP00000162749,ENSP00000216797,ENSP00000233946,ENSP00000337853,ENSP00000358997,ENSP00000359424,ENSP00000363089,ENSP00000401399	CHUK,IL1R1,IRAK1,MYD88,NFKBIA,TLR4,TNFRSF1A,TRAF6
5142	Chagas disease (American trypanosomiasis)	8	3.42e-10	ENSP00000162749,ENSP00000216797,ENSP00000301838,ENSP00000337853,ENSP00000358997,ENSP00000359424,ENSP00000363089,ENSP00000401399	CHUK,FADD,IRAK1,MYD88,NFKBIA,TLR4,TNFRSF1A,TRAF6
4060	Cytokine-cytokine receptor interaction	10	1.36e-09	ENSP00000162749,ENSP00000233946,ENSP00000261799,ENSP00000264260,ENSP00000292301,ENSP00000296545,ENSP00000327513,ENSP00000330959,ENSP00000351059,ENSP00000363318	CCR2,CSF1,CX3CR1,IL15,IL18RAP,IL1R1,IL1R2,IL2RG,PDGFRB,TNFRSF1A
5140	Leishmaniasis	7	1.47e-09	ENSP00000216797,ENSP00000337853,ENSP00000343204,ENSP00000358997,ENSP00000363089,ENSP00000371067,ENSP00000401399	IRAK1,JAK1,JAK2,MYD88,NFKBIA,TLR4,TRAF6
4210	Apoptosis	7	5.5e-09	ENSP00000162749,ENSP00000216797,ENSP00000233946,ENSP00000301838,ENSP00000358997,ENSP00000359424,ENSP00000401399	CHUK,FADD,IL1R1,IRAK1,MYD88,NFKBIA,TNFRSF1A
4630	Jak-STAT signaling pathway	8	1.04e-08	ENSP00000262367,ENSP00000263253,ENSP00000264657,ENSP00000296545,ENSP00000300134,ENSP00000343204,ENSP00000363318,ENSP00000371067	CREBBP,EP300,IL15,IL2RG,JAK1,JAK2,STAT3,STAT6
4620	Toll-like receptor signaling pathway	7	1.62e-08	ENSP00000216797,ENSP00000301838,ENSP00000337853,ENSP00000358997,ENSP00000359424,ENSP00000363089,ENSP00000401399	CHUK,FADD,IRAK1,MYD88,NFKBIA,TLR4,TRAF6
5164	Influenza A	8	1.62e-08	ENSP00000162749,ENSP00000216797,ENSP00000262367,ENSP00000263253,ENSP00000343204,ENSP00000363089,ENSP00000371067,ENSP00000401399	CREBBP,EP300,JAK1,JAK2,MYD88,NFKBIA,TLR4,TNFRSF1A
5169	Epstein-Barr virus infection	8	4.22e-08	ENSP00000216797,ENSP00000262367,ENSP00000263253,ENSP00000264657,ENSP00000337853,ENSP00000343204,ENSP00000358997,ENSP00000359424	CHUK,CREBBP,EP300,IRAK1,JAK1,NFKBIA,STAT3,TRAF6
4380	Osteoclast differentiation	7	5.62e-08	ENSP00000162749,ENSP00000216797,ENSP00000233946,ENSP00000327513,ENSP00000337853,ENSP00000343204,ENSP00000359424	CHUK,CSF1,IL1R1,JAK1,NFKBIA,TNFRSF1A,TRAF6
5200	Pathways in cancer	9	1.19e-07	ENSP00000216797,ENSP00000261799,ENSP00000262367,ENSP00000263253,ENSP00000264657,ENSP00000301838,ENSP00000337853,ENSP00000343204,ENSP00000359424	CHUK,CREBBP,EP300,FADD,JAK1,NFKBIA,PDGFRB,STAT3,TRAF6
4668	TNF signaling pathway	6	7.6e-07	ENSP00000162749,ENSP00000216797,ENSP00000296545,ENSP00000301838,ENSP00000327513,ENSP00000359424	CHUK,CSF1,FADD,IL15,NFKBIA,TNFRSF1A
5321	Inflammatory bowel disease (IBD)	5	1.74e-06	ENSP00000264260,ENSP00000264657,ENSP00000300134,ENSP00000363089,ENSP00000363318	IL18RAP,IL2RG,STAT3,STAT6,TLR4
5160	Hepatitis C	6	2.11e-06	ENSP00000162749,ENSP00000216797,ENSP00000264657,ENSP00000337853,ENSP00000343204,ENSP00000359424	CHUK,JAK1,NFKBIA,STAT3,TNFRSF1A,TRAF6
4920	Adipocytokine signaling pathway	5	2.34e-06	ENSP00000162749,ENSP00000216797,ENSP00000264657,ENSP00000359424,ENSP00000371067	CHUK,JAK2,NFKBIA,STAT3,TNFRSF1A
4622	RIG-I-like receptor signaling pathway	5	2.48e-06	ENSP00000216797,ENSP00000259075,ENSP00000301838,ENSP00000337853,ENSP00000359424	CHUK,FADD,NFKBIA,TANK,TRAF6
5133	Pertussis	5	2.48e-06	ENSP00000278407,ENSP00000337853,ENSP00000358997,ENSP00000363089,ENSP00000401399	IRAK1,MYD88,SERPING1,TLR4,TRAF6
5215	Prostate cancer	5	6.77e-06	ENSP00000216797,ENSP00000261799,ENSP00000262367,ENSP00000263253,ENSP00000359424	CHUK,CREBBP,EP300,NFKBIA,PDGFRB
4062	Chemokine signaling pathway	6	1.18e-05	ENSP00000216797,ENSP00000264657,ENSP00000292301,ENSP00000351059,ENSP00000359424,ENSP00000371067	CCR2,CHUK,CX3CR1,JAK2,NFKBIA,STAT3
4151	PI3K-Akt signaling pathway	7	3.27e-05	ENSP00000261799,ENSP00000327513,ENSP00000343204,ENSP00000359424,ENSP00000363089,ENSP00000363318,ENSP00000371067	CHUK,CSF1,IL2RG,JAK1,JAK2,PDGFRB,TLR4
4010	MAPK signaling pathway	6	7.94e-05	ENSP00000162749,ENSP00000233946,ENSP00000261799,ENSP00000330959,ENSP00000337853,ENSP00000359424	CHUK,IL1R1,IL1R2,PDGFRB,TNFRSF1A,TRAF6
5203	Viral carcinogenesis	5	0.000237	ENSP00000216797,ENSP00000262367,ENSP00000263253,ENSP00000264657,ENSP00000343204	CREBBP,EP300,JAK1,NFKBIA,STAT3
4066	HIF-1 signaling pathway	4	0.000431	ENSP00000262367,ENSP00000263253,ENSP00000264657,ENSP00000363089	CREBBP,EP300,STAT3,TLR4
4068	FoxO signaling pathway	4	0.000756	ENSP00000262367,ENSP00000263253,ENSP00000264657,ENSP00000359424	CHUK,CREBBP,EP300,STAT3
5134	Legionellosis	3	0.0013	ENSP00000216797,ENSP00000363089,ENSP00000401399	MYD88,NFKBIA,TLR4
5206	MicroRNAs in cancer	4	0.0014	ENSP00000261799,ENSP00000262367,ENSP00000263253,ENSP00000264657	CREBBP,EP300,PDGFRB,STAT3
4621	NOD-like receptor signaling pathway	3	0.00144	ENSP00000216797,ENSP00000337853,ENSP00000359424	CHUK,NFKBIA,TRAF6
5212	Pancreatic cancer	3	0.0018	ENSP00000264657,ENSP00000343204,ENSP00000359424	CHUK,JAK1,STAT3
4640	Hematopoietic cell lineage	3	0.00441	ENSP00000233946,ENSP00000327513,ENSP00000330959	CSF1,IL1R1,IL1R2
5222	Small cell lung cancer	3	0.00441	ENSP00000216797,ENSP00000337853,ENSP00000359424	CHUK,NFKBIA,TRAF6
5323	Rheumatoid arthritis	3	0.00441	ENSP00000296545,ENSP00000327513,ENSP00000363089	CSF1,IL15,TLR4
5146	Amoebiasis	3	0.00771	ENSP00000233946,ENSP00000330959,ENSP00000363089	IL1R1,IL1R2,TLR4
4722	Neurotrophin signaling pathway	3	0.01	ENSP00000216797,ENSP00000337853,ENSP00000358997	IRAK1,NFKBIA,TRAF6
5144	Malaria	2	0.0249	ENSP00000363089,ENSP00000401399	MYD88,TLR4
4330	Notch signaling pathway	2	0.0254	ENSP00000262367,ENSP00000263253	CREBBP,EP300
5221	Acute myeloid leukemia	2	0.0337	ENSP00000264657,ENSP00000359424	CHUK,STAT3
5131	Shigellosis	2	0.0353	ENSP00000216797,ENSP00000359424	CHUK,NFKBIA
4623	Cytosolic DNA-sensing pathway	2	0.0394	ENSP00000216797,ENSP00000359424	CHUK,NFKBIA
4720	Long-term potentiation	2	0.041	ENSP00000262367,ENSP00000263253	CREBBP,EP300
5211	Renal cell carcinoma	2	0.0413	ENSP00000262367,ENSP00000263253	CREBBP,EP300
5120	Epithelial cell signaling in Helicobacter pylori infection	2	0.0417	ENSP00000216797,ENSP00000359424	CHUK,NFKBIA
4662	B cell receptor signaling pathway	2	0.044	ENSP00000216797,ENSP00000359424	CHUK,NFKBIA
4917	Prolactin signaling pathway	2	0.044	ENSP00000264657,ENSP00000371067	JAK2,STAT3
5220	Chronic myeloid leukemia	2	0.044	ENSP00000216797,ENSP00000359424	CHUK,NFKBIA
4520	Adherens junction	2	0.0444	ENSP00000262367,ENSP00000263253	CREBBP,EP300
4014	Ras signaling pathway	3	0.046	ENSP00000261799,ENSP00000327513,ENSP00000359424	CHUK,CSF1,PDGFRB

## Sheet: H - Significant Genes Males
H - List of genes significantly altered in the TCX of male AD vs non-AD individuals.
Statistical significance determined using the Holm-Sidak method, with alpha = 0.05.
Each row was analyzed individually, without assuming a consistent SD. Number of t tests: 250.
Statistical significance determined using the Holm-Sidak method, with alpha = 0.05. Each row was analyzed individually, without assuming a consistent SD. Number of t tests: 250.
	P value	Mean of AD	Mean of N	Difference	SE of difference	t ratio	df	Adjusted P Value
RFX4	7e-06	0.4893	-0.5129	1.002	0.2065	4.853	72	0.001686
CLU	1.4e-05	0.3273	-0.5703	0.8975	0.1924	4.664	72	0.00342
EMP1	5.2e-05	0.4601	-0.439	0.8992	0.209	4.303	72	0.012706
NFKBIA	8.4e-05	0.3818	-0.4777	0.8596	0.2062	4.169	72	0.020314
IRAK1	0.000104	0.4235	-0.4559	0.8794	0.214	4.11	72	0.024879
IKK1	0.000107	0.4006	-0.4046	0.8052	0.1964	4.1	72	0.025585
STAT3	0.000177	0.4264	-0.4184	0.8448	0.2136	3.955	72	0.041841

## Sheet: I - Significant Genes Females
I - List of genes significantly altered in the TCX of female AD vs non-AD individuals.
Statistical significance determined using the Holm-Sidak method, with alpha = 0.05.
Each row was analyzed individually, without assuming a consistent SD. Number of t tests: 250.
Statistical significance determined using the Holm-Sidak method, with alpha = 0.05. Each row was analyzed individually, without assuming a consistent SD. Number of t tests: 250.
	P value	Mean of AD	Mean of N	Difference	SE of difference	t ratio	df	Adjusted P Value
JAK1	<0.000001	0.4796	-0.6347	1.114	0.2031	5.485	84	0.000104
P300	<0.000001	0.4974	-0.6051	1.102	0.2017	5.466	84	0.000112
NFKB1	1e-06	0.5374	-0.5432	1.081	0.2067	5.228	84	0.000297
TLR4	3e-06	0.5557	-0.4556	1.011	0.2012	5.027	84	0.000667
CD2AP	4e-06	0.3974	-0.541	0.9383	0.1892	4.96	84	0.000867
MAP1LC3A	6e-06	-0.4217	0.6306	-1.052	0.217	4.85	84	0.001332
JAK2	6e-06	0.4198	-0.5818	1.002	0.207	4.84	84	0.001382
IRAK1	9e-06	0.4485	-0.4665	0.915	0.1936	4.726	84	0.002144
IKK1	1e-05	0.4582	-0.5156	0.9738	0.2073	4.697	84	0.002391
TRAF6	1.9e-05	0.3537	-0.5734	0.9272	0.2046	4.531	84	0.004504
STAT5B	2.1e-05	0.3206	-0.3205	0.6411	0.142	4.514	84	0.004769
CREBBP	2.1e-05	0.4863	-0.4939	0.9801	0.2176	4.504	84	0.004944
STAT3	3.6e-05	0.4088	-0.458	0.8667	0.1985	4.366	84	0.008264
FADD	9.1e-05	0.336	-0.4289	0.7649	0.1861	4.111	84	0.020799
IL1R1	0.0001	0.4192	-0.384	0.8032	0.1966	4.086	84	0.022636
CREB	0.000128	0.3678	-0.465	0.8328	0.2073	4.016	84	0.028781
CD109	0.000131	0.4106	-0.4445	0.8551	0.2132	4.011	84	0.029251
NFKBIA	0.000156	0.4305	-0.3813	0.8119	0.205	3.961	84	0.034668
CLU	0.000158	0.5017	-0.3244	0.8261	0.2087	3.958	84	0.034831
MAPK14	0.000173	0.1872	-0.5973	0.7845	0.1996	3.931	84	0.038046
S100B	0.000196	-0.3672	0.4938	-0.861	0.221	3.896	84	0.042708
FKBP5	0.000205	0.4771	-0.3324	0.8095	0.2085	3.883	84	0.044528
