# Supplementary material for: The impact of astrocytic NF-κB on healthy and Alzheimer’s disease brains
Source: Sci Rep. 2024 Jun 21;14:14305. doi: 10.1038/s41598-024-65248-1 (PMC11192733; doi:10.1038/s41598-024-65248-1)
Supplement: Supplementary file 3 — Supplementary Table 2. [file 41598_2024_65248_MOESM3_ESM.xlsx]

## Sheet: Comp HIP
Results of targeted pairwise proteomic analysis of hippocampal lysates obtained IKK-OFF and IKK-ON mice.
Accession	Description	Counts1	R1.127N	R1.127C	R1.128N	R1.128C	R1.129N	R1.129C	R1.130N	R1.130C	R1.131	Means.IKK-OFF.Hip	Means.IKK-ON.Hip	FC OFF vs ON	TwoSplTTest	TwoSplTTestAdj	Significant
P50516	V-type proton ATPase catalytic subunit A OS=Mus musculus OX=10090 GN=Atp6v1a PE=1 SV=2	80	36230.2	40325.3	40205.7	34734.6	42698.4	39610.3	41690.7	47036.9	43843.3	37794.1	42906.2	0.880855	0.0284856	0.462978	TRUE
P62814	V-type proton ATPase subunit B, brain isoform OS=Mus musculus OX=10090 GN=Atp6v1b2 PE=1 SV=1	62	17724	19726.3	19668.6	17713.5	20934.3	18951.8	20380.7	23116.1	22444.5	18681.9	21113	0.884852	0.0387899	0.509116	TRUE
P17710	Hexokinase-1 OS=Mus musculus OX=10090 GN=Hk1 PE=1 SV=3	74	16093.5	19847	19653.3	17062.1	21361.9	19382.1	20258.4	23433.4	24315.9	18090.6	21670.8	0.834792	0.0302675	0.47186	TRUE
P07724	Serum albumin OS=Mus musculus OX=10090 GN=Alb PE=1 SV=3	49	17294.4	16544.7	16382.3	19938.9	10395.1	13944.7	7615.46	9856.49	12154.9	17484.8	10575	1.6534	0.00455423	0.278878	TRUE
Q921I1	Serotransferrin OS=Mus musculus OX=10090 GN=Tf PE=1 SV=1	45	6628.15	6697.6	6898.71	6712.35	9641.18	10239.6	8296.02	8715.63	8049.95	6733.46	8951.07	0.752253	0.000941581	0.190837	TRUE
Q8CAQ8	MICOS complex subunit Mic60 OS=Mus musculus OX=10090 GN=Immt PE=1 SV=1	51	9583.33	8941.5	8853.42	9614.08	7536.19	7988.27	8566.28	7851.1	7435.98	9241.37	7865.62	1.17491	0.00221677	0.212731	TRUE
Q9CZW5	Mitochondrial import receptor subunit TOM70 OS=Mus musculus OX=10090 GN=Tomm70 PE=1 SV=2	40	10448.7	10154.6	9892.08	11103.5	9142.01	9252.13	9992.08	8583.72	9621.76	10390.1	9306.23	1.11646	0.0188517	0.422999	TRUE
Q60575	Kinesin-like protein KIF1B OS=Mus musculus OX=10090 GN=Kif1b PE=1 SV=2	13	717.918	678.5	763.474	772.673	657.297	654.88	629.287	676.783	686.551	732.156	660.662	1.10822	0.0136819	0.376183	TRUE
O08917	Flotillin-1 OS=Mus musculus OX=10090 GN=Flot1 PE=1 SV=1	21	2946.73	2967.5	2866.46	3103.25	2114.53	2054.19	1973.64	2007.98	2154.08	2969.77	2059.82	1.44176	1.01848e-06	0.00699697	TRUE
Q60634	Flotillin-2 OS=Mus musculus OX=10090 GN=Flot2 PE=1 SV=2	21	3425.11	2796.2	2733.73	3239.94	1924.27	1987.66	1869.45	1775.71	1880.5	3034.83	1886.23	1.60894	4.25892e-05	0.0843643	TRUE
E9PUL5	Proline-rich transmembrane protein 2 OS=Mus musculus OX=10090 GN=Prrt2 PE=1 SV=1	15	2218.83	2336.5	2267.69	2359.99	2739.61	2635.91	2416.28	2454.29	2700.59	2295.07	2586.01	0.887495	0.00666452	0.307439	TRUE
Q91X72	Hemopexin OS=Mus musculus OX=10090 GN=Hpx PE=1 SV=2	18	1072.89	1218.7	1248.82	1160.22	2898.39	3183.98	1721.01	1489.93	2193.35	1173.21	2203.11	0.532522	0.00713154	0.307439	TRUE
Q80WM4	Hyaluronan and proteoglycan link protein 4 OS=Mus musculus OX=10090 GN=Hapln4 PE=2 SV=2	13	834.826	885.1	915.639	859.272	1032.34	987.449	1006.16	1005.56	1016.26	873.194	1009.45	0.865022	0.000134244	0.109102	TRUE
Q8BW75	Amine oxidase [flavin-containing] B OS=Mus musculus OX=10090 GN=Maob PE=1 SV=4	18	2994.32	3132.8	3036.76	2994.36	2448.8	2666.3	2834.13	2381.88	2574.04	3039.04	2576.1	1.1797	0.00258462	0.212731	TRUE
P59808	SAM and SH3 domain-containing protein 1 OS=Mus musculus OX=10090 GN=Sash1 PE=1 SV=1	16	914.182	883.1	916.228	967.428	848.325	820.977	789.885	830.122	816.709	919.742	820.981	1.1203	0.00104715	0.19443	TRUE
Q8K298	Anillin OS=Mus musculus OX=10090 GN=Anln PE=1 SV=2	16	1079.15	1067.9	1084.65	1145.89	1300.72	1213.71	1307.78	1258.86	1135.47	1093.98	1241.65	0.881076	0.00603363	0.307045	TRUE
P23242	Gap junction alpha-1 protein OS=Mus musculus OX=10090 GN=Gja1 PE=1 SV=2	9	691.466	631	679.618	708.367	594.344	603.976	588.56	595.188	672.261	676.988	610.11	1.10962	0.0219425	0.429002	TRUE
Q3UYG8	ADP-ribose glycohydrolase MACROD2 OS=Mus musculus OX=10090 GN=Macrod2 PE=1 SV=1	11	906.388	903.2	924.943	882.544	770.588	792.085	808.121	792.453	818.898	904.144	796.26	1.13549	4.91204e-05	0.0843643	TRUE
P62492	Ras-related protein Rab-11A OS=Mus musculus OX=10090 GN=Rab11a PE=1 SV=3	1	93.4636	87.6	83.7957	94.4581	73.129	82.7976	71.7553	73.5432	87.1284	89.7226	77.4342	1.1587	0.0224647	0.429002	TRUE
Q922Q1	Mitochondrial amidoxime reducing component 2 OS=Mus musculus OX=10090 GN=Marc2 PE=1 SV=1	16	4240.27	4507.5	4532.62	4164.24	3444.08	3750.06	3783.49	3381.51	3883.21	4358.16	3643.02	1.19631	0.0016913	0.211259	TRUE
Q9CRB6	Tubulin polymerization-promoting protein family member 3 OS=Mus musculus OX=10090 GN=Tppp3 PE=1 SV=1	15	2853.2	2878.8	2921.7	3142.69	3398.58	3232.88	3846.22	3354.22	3435.19	2946.93	3447.41	0.854825	0.00463116	0.278878	TRUE
Q921T2	Torsin-1A-interacting protein 1 OS=Mus musculus OX=10090 GN=Tor1aip1 PE=1 SV=3	11	1210.23	1029.1	1222.44	970.49	901.593	962.559	909.877	857.143	900.906	1102.52	905.797	1.21718	0.00911345	0.335445	TRUE
P32037	Solute carrier family 2, facilitated glucose transporter member 3 OS=Mus musculus OX=10090 GN=Slc2a3 PE=1 SV=1	11	2063.54	1910.7	1917.78	1863.43	2081.78	2284.7	2119.89	2064.42	2356.72	1937.45	2178.4	0.889391	0.0135971	0.376183	TRUE
Q61147	Ceruloplasmin OS=Mus musculus OX=10090 GN=Cp PE=1 SV=2	12	561.922	651.6	605.42	650.797	793.782	845.741	699.799	688.097	832.158	616.297	769.048	0.801376	0.00660028	0.307439	TRUE
P47802	Metaxin-1 OS=Mus musculus OX=10090 GN=Mtx1 PE=1 SV=1	13	1839.88	1839	1817.44	1971.71	1604.79	1708.37	1733.65	1646.6	1632.8	1866.03	1664.55	1.12104	0.00166159	0.211259	TRUE
Q91WS0	CDGSH iron-sulfur domain-containing protein 1 OS=Mus musculus OX=10090 GN=Cisd1 PE=1 SV=1	11	3082.41	2709.5	2635.74	3154.57	2290.14	2462.81	2553.9	2090.91	2540.69	2886.73	2380.99	1.21241	0.0131962	0.374618	TRUE
Q8CC27	Voltage-dependent L-type calcium channel subunit beta-2 OS=Mus musculus OX=10090 GN=Cacnb2 PE=1 SV=1	3	257.135	251.4	248.209	255.775	263.009	289.418	277.091	258.695	310.496	253.105	279.121	0.906793	0.0378239	0.506531	TRUE
Q9CRB9	MICOS complex subunit Mic19 OS=Mus musculus OX=10090 GN=Chchd3 PE=1 SV=1	13	2113.73	2030.7	2016.01	2011.27	1630.4	1800.17	1905.44	1767.33	1728.33	2042.51	1764.04	1.15786	0.00200258	0.212731	TRUE
Q922U2	Keratin, type II cytoskeletal 5 OS=Mus musculus OX=10090 GN=Krt5 PE=1 SV=1	14	2491.14	3431.5	3319.19	3330.09	2020.23	1964.52	2973.69	2640.77	1511.14	3117.76	2160.72	1.44293	0.044803	0.530557	TRUE
Q99JR1	Sideroflexin-1 OS=Mus musculus OX=10090 GN=Sfxn1 PE=1 SV=3	9	1709.27	1647.2	1693.89	1747.06	1337.17	1445.21	1584.36	1301.45	1581.57	1698.98	1445.1	1.17568	0.011538	0.361886	TRUE
P70268	Serine/threonine-protein kinase N1 OS=Mus musculus OX=10090 GN=Pkn1 PE=1 SV=3	8	740.001	816.4	769.716	681.419	573.444	576.084	557.559	568.035	534.378	750.274	561.692	1.33574	0.000100162	0.109102	TRUE
Q9DB73	NADH-cytochrome b5 reductase 1 OS=Mus musculus OX=10090 GN=Cyb5r1 PE=1 SV=1	9	841.321	780.3	777.96	880.095	683.932	723.795	755.601	688.097	751.308	818.799	719.909	1.13736	0.00859648	0.324493	TRUE
Q925N0	Sideroflexin-5 OS=Mus musculus OX=10090 GN=Sfxn5 PE=1 SV=2	10	2998.1	3570.3	3527.77	2913.27	2151.74	2315.85	2500.53	2229.07	2315.27	3238.6	2299.6	1.40834	0.000418527	0.151349	TRUE
Q9R008	Mevalonate kinase OS=Mus musculus OX=10090 GN=Mvk PE=1 SV=1	10	660.527	629.3	630.742	647.49	602.627	624.988	576.525	551.263	564.246	641.886	583.328	1.10039	0.0104681	0.344095	TRUE
Q61781	Keratin, type I cytoskeletal 14 OS=Mus musculus OX=10090 GN=Krt14 PE=1 SV=2	14	1668.3	2234.9	2280.53	2137.68	1490.35	1244.85	1888.78	1816.44	1158.78	2064.8	1491.29	1.38457	0.0382514	0.50666	TRUE
Q99MP8	BRCA1-associated protein OS=Mus musculus OX=10090 GN=Brap PE=1 SV=1	9	453.399	417.7	467.859	438.404	390.191	359.959	354.655	406.044	374.48	443.949	376.589	1.17887	0.00240462	0.212731	TRUE
P26350	Prothymosin alpha OS=Mus musculus OX=10090 GN=Ptma PE=1 SV=2	10	1420.78	1523.4	1507.1	1450.64	1712.47	1552.28	1731.1	1568.73	1642.72	1474.9	1639.85	0.899407	0.00795711	0.313774	TRUE
Q6NVG1	Lysophospholipid acyltransferase LPCAT4 OS=Mus musculus OX=10090 GN=Lpcat4 PE=1 SV=1	8	602.545	595.5	590.109	551.46	519.794	542.565	484.008	474.993	517.255	584.56	507.114	1.15272	0.00344579	0.251836	TRUE
Q91VN4	MICOS complex subunit Mic25 OS=Mus musculus OX=10090 GN=Chchd6 PE=1 SV=2	7	1002.16	982.6	975.586	992.293	839.022	890.893	998.26	872.982	864.73	988.109	891.55	1.1083	0.0198945	0.422999	TRUE
Q8BGH2	Sorting and assembly machinery component 50 homolog OS=Mus musculus OX=10090 GN=Samm50 PE=1 SV=1	15	1207.28	1143.2	1190.41	1229.18	1007.11	1077.13	1090.17	999.567	1032.22	1192.09	1040.6	1.14558	0.000765221	0.187752	TRUE
Q9CQX2	Cytochrome b5 type B OS=Mus musculus OX=10090 GN=Cyb5b PE=1 SV=1	7	876.039	859.3	885.606	905.939	768.04	799.84	834.137	711.923	841.041	881.56	789.541	1.11655	0.0181667	0.417552	TRUE
Q9D0L7	Armadillo repeat-containing protein 10 OS=Mus musculus OX=10090 GN=Armc10 PE=1 SV=1	6	774.837	730	730.026	812.726	633.212	689.15	735.299	654.421	683.075	761.121	678.157	1.12234	0.0162374	0.40271	TRUE
Q7TPB0	Phospholipid phosphatase-related protein type 3 OS=Mus musculus OX=10090 GN=Plppr3 PE=1 SV=1	9	525.079	495	522.86	516.551	569.749	568.08	596.463	594.789	587.677	514.733	583.224	0.882565	0.000142594	0.109102	TRUE
P10833	Ras-related protein R-Ras OS=Mus musculus OX=10090 GN=Rras PE=1 SV=1	7	704.574	730.8	744.394	730.659	833.924	833.609	799.975	803.767	792.634	727.463	812.594	0.895235	0.000213171	0.12204	TRUE
Q64133	Amine oxidase [flavin-containing] A OS=Mus musculus OX=10090 GN=Maoa PE=1 SV=3	10	1256.17	1135.5	1101.37	1159.86	976.526	1099.14	1082.15	894.812	1053.59	1161.83	1018.32	1.14093	0.0331693	0.485994	TRUE
P06537	Glucocorticoid receptor OS=Mus musculus OX=10090 GN=Nr3c1 PE=1 SV=1	9	765.626	848.6	841.912	880.829	744.719	770.197	675.363	726.565	704.575	833.143	723.547	1.15147	0.00630741	0.307439	TRUE
Q9D6K5	Synaptojanin-2-binding protein OS=Mus musculus OX=10090 GN=Synj2bp PE=1 SV=1	8	1155.67	990.9	982.888	1251.6	916.63	944.424	958.749	878.972	1022.44	1089.45	943.052	1.15524	0.045456	0.530557	TRUE
P51880	Fatty acid-binding protein, brain OS=Mus musculus OX=10090 GN=Fabp7 PE=1 SV=2	7	1623.19	1518.7	1487.79	1787.73	1445.11	1445.09	1239.46	1531.99	1390.51	1600.19	1406.99	1.13731	0.0487754	0.538082	TRUE
Q00897	Alpha-1-antitrypsin 1-4 OS=Mus musculus OX=10090 GN=Serpina1d PE=1 SV=1	6	697.489	718.1	744.865	768.753	600.971	639.496	454.587	495.891	506.827	731.807	535.194	1.36737	0.00399197	0.261189	TRUE
Q6IFX2	Keratin, type I cytoskeletal 42 OS=Mus musculus OX=10090 GN=Krt42 PE=1 SV=1	2	291.853	443.7	454.197	376.792	279.066	238.388	355.87	326.313	220.376	385.834	279.394	1.38097	0.049671	0.540552	TRUE
Q9QUR8	Semaphorin-7A OS=Mus musculus OX=10090 GN=Sema7a PE=1 SV=1	7	285.949	263.3	271.293	285.662	383.437	340.572	289.735	339.224	310.109	276.38	331.117	0.834692	0.0153139	0.391102	TRUE
P63034	Cytohesin-2 OS=Mus musculus OX=10090 GN=Cyth2 PE=1 SV=2	3	182.975	178	166.002	156.927	139.014	133.702	117.467	129.049	135.149	170.67	130.658	1.30623	0.000573846	0.16976	TRUE
Q6P5H2	Nestin OS=Mus musculus OX=10090 GN=Nes PE=1 SV=1	11	581.407	634.2	659.008	653.002	443.332	477.527	557.438	534.492	392.118	631.143	477.151	1.32273	0.00805566	0.313774	TRUE
Q8JZM7	Parafibromin OS=Mus musculus OX=10090 GN=Cdc73 PE=1 SV=1	10	580.817	623.8	611.662	618.583	556.623	564.203	542.241	540.748	552.788	608.483	551.25	1.10382	0.000601086	0.16976	TRUE
P24452	Macrophage-capping protein OS=Mus musculus OX=10090 GN=Capg PE=1 SV=2	3	368.375	376.9	375.524	424.685	432.372	415.991	462.368	488.437	411.043	385.749	441.088	0.874541	0.0241603	0.437946	TRUE
Q3TVI8	Pre-B-cell leukemia transcription factor-interacting protein 1 OS=Mus musculus OX=10090 GN=Pbxip1 PE=1 SV=2	9	561.804	529.6	558.899	530.392	475.701	516.55	480.239	470.201	459.579	544.962	480.075	1.13516	0.00199033	0.212731	TRUE
E9Q557	Desmoplakin OS=Mus musculus OX=10090 GN=Dsp PE=1 SV=1	9	424.703	523.8	530.162	532.107	392.994	451.137	429.422	420.419	415.678	500.512	421.506	1.18744	0.0160754	0.400137	TRUE
Q80TN4	DnaJ homolog subfamily C member 16 OS=Mus musculus OX=10090 GN=Dnajc16 PE=1 SV=2	7	448.557	471.7	470.921	482.499	581.6	601.099	457.505	556.854	509.273	468.255	538.681	0.869261	0.0453317	0.530557	TRUE
P20352	Tissue factor OS=Mus musculus OX=10090 GN=F3 PE=1 SV=2	6	722.405	752.3	766.418	677.867	710.056	659.008	649.347	636.718	612.911	728.946	652.831	1.11659	0.0192006	0.422999	TRUE
Q3UHH1	Zinc finger SWIM domain-containing protein 8 OS=Mus musculus OX=10090 GN=Zswim8 PE=1 SV=1	7	376.169	450.7	413.565	372.505	366.105	346.451	355.263	373.832	368.301	402.01	361.856	1.11097	0.041744	0.515365	TRUE
Q8BWU8	Ethanolamine-phosphate phospho-lyase OS=Mus musculus OX=10090 GN=Etnppl PE=2 SV=1	6	307.323	326.7	332.772	273.903	410.071	404.735	413.617	321.122	434.732	309.294	394.733	0.783552	0.0112034	0.359661	TRUE
Q791V5	Mitochondrial carrier homolog 2 OS=Mus musculus OX=10090 GN=Mtch2 PE=1 SV=1	7	1079.15	964.3	946.143	1055.13	819.142	885.014	925.438	779.142	836.664	1009.58	847.549	1.19117	0.00562719	0.297375	TRUE
Q9CPV9	P2Y purinoceptor 12 OS=Mus musculus OX=10090 GN=P2ry12 PE=1 SV=1	6	502.642	504	495.065	544.233	453.527	472.399	416.414	488.171	461.51	511.133	457.76	1.1166	0.017304	0.414771	TRUE
Q8C0L6	Peroxisomal N(1)-acetyl-spermine/spermidine oxidase OS=Mus musculus OX=10090 GN=Paox PE=1 SV=3	5	530.747	482.3	492.474	545.213	479.524	444.383	468.933	411.368	427.651	512.022	445.656	1.14892	0.0119267	0.362552	TRUE
P56528	ADP-ribosyl cyclase/cyclic ADP-ribose hydrolase 1 OS=Mus musculus OX=10090 GN=Cd38 PE=1 SV=2	7	737.639	878.9	844.503	744.868	662.267	746.434	656.398	735.749	716.548	799.127	702.479	1.13758	0.0345824	0.491886	TRUE
Q791T5	Mitochondrial carrier homolog 1 OS=Mus musculus OX=10090 GN=Mtch1 PE=1 SV=1	8	900.838	846	842.501	993.641	679.854	767.571	775.174	686.233	793.407	893.725	738.891	1.20955	0.00672108	0.307439	TRUE
Q61646	Haptoglobin OS=Mus musculus OX=10090 GN=Hp PE=1 SV=1	8	628.997	604.6	682.798	662.311	1925.16	1971.65	1055.28	970.816	1393.09	643.973	1402.02	0.459317	0.00242986	0.212731	TRUE
P04104	Keratin, type II cytoskeletal 1 OS=Mus musculus OX=10090 GN=Krt1 PE=1 SV=4	2	1228.53	1418.6	1394.28	1527.44	856.098	888.891	1377.57	1104.72	678.44	1388	952.906	1.4566	0.0330689	0.485994	TRUE
Q61112	45 kDa calcium-binding protein OS=Mus musculus OX=10090 GN=Sdf4 PE=1 SV=1	6	839.313	952.4	880.778	731.639	697.822	663.135	649.59	671.725	751.18	847.182	685.779	1.23536	0.00734166	0.307439	TRUE
O88441	Metaxin-2 OS=Mus musculus OX=10090 GN=Mtx2 PE=1 SV=1	1	296.695	279.4	284.602	298.278	234.846	260.526	265.907	241.391	253.592	289.633	250.983	1.154	0.00195289	0.212731	TRUE
O09114	Prostaglandin-H2 D-isomerase OS=Mus musculus OX=10090 GN=Ptgds PE=1 SV=1	4	683.672	838.8	768.185	784.064	937.912	967.312	886.292	956.307	760.32	766.621	898.214	0.853495	0.0392098	0.509116	TRUE
Q8K1C0	Protein angel homolog 2 OS=Mus musculus OX=10090 GN=Angel2 PE=1 SV=1	4	243.437	249	262.107	252.835	293.594	286.541	305.661	312.869	286.035	251.753	296.75	0.848367	0.000267282	0.140129	TRUE
P54869	Hydroxymethylglutaryl-CoA synthase, mitochondrial OS=Mus musculus OX=10090 GN=Hmgcs2 PE=1 SV=2	7	519.174	613.2	631.684	528.31	855.716	876.884	816.388	669.595	766.5	570.921	793.412	0.719577	0.00225869	0.212731	TRUE
Q80WS3	rRNA/tRNA 2'-O-methyltransferase fibrillarin-like protein 1 OS=Mus musculus OX=10090 GN=Fbll1 PE=1 SV=1	5	191.596	201.8	206.988	205.8	243.766	233.01	237.945	214.37	210.978	201.453	227.638	0.88497	0.0116931	0.361886	TRUE
Q61923	Potassium voltage-gated channel subfamily A member 6 OS=Mus musculus OX=10090 GN=Kcna6 PE=1 SV=1	2	35.3639	30	34.0947	32.6018	36.2999	43.9	35.6482	38.1368	44.7723	32.9536	39.5687	0.832819	0.0221523	0.429002	TRUE
P19536	Cytochrome c oxidase subunit 5B, mitochondrial OS=Mus musculus OX=10090 GN=Cox5b PE=1 SV=1	6	574.558	660.7	661.128	695.75	538.017	549.944	587.709	495.092	616.902	646.427	555.95	1.16274	0.0310228	0.474511	TRUE
Q8BVL3	Sorting nexin-17 OS=Mus musculus OX=10090 GN=Snx17 PE=1 SV=2	6	333.066	342.1	319.699	307.832	274.988	262.902	260.193	264.818	293.373	325.413	270.991	1.20083	0.000737974	0.187752	TRUE
Q61704	Inter-alpha-trypsin inhibitor heavy chain H3 OS=Mus musculus OX=10090 GN=Itih3 PE=1 SV=3	6	341.687	335.8	332.065	374.465	390.573	355.706	398.056	397.791	407.181	345.61	389.436	0.887462	0.0127694	0.368812	TRUE
Q3UQN2	F-BAR domain only protein 2 OS=Mus musculus OX=10090 GN=Fcho2 PE=1 SV=1	11	1105.96	901.6	1046.37	1084.89	892.418	901.899	876.08	831.453	911.85	1031.47	882.279	1.1691	0.00999563	0.335875	TRUE
Q6IFZ6	Keratin, type II cytoskeletal 1b OS=Mus musculus OX=10090 GN=Krt77 PE=1 SV=1	3	1193.34	1467.4	1451.51	1550.22	970.918	1022.72	1294.41	1239.03	875.931	1408.91	1068.84	1.31817	0.0255212	0.446925	TRUE
P55065	Phospholipid transfer protein OS=Mus musculus OX=10090 GN=Pltp PE=1 SV=1	4	268.708	266.8	247.62	351.315	223.759	218.877	198.677	231.008	229.517	281.02	220.046	1.27709	0.0131164	0.373899	TRUE
Q9Z0R9	Acyl-CoA 6-desaturase OS=Mus musculus OX=10090 GN=Fads2 PE=1 SV=1	5	307.559	284.5	278.006	296.563	267.087	253.147	252.534	267.48	268.912	291.438	261.727	1.11352	0.00385312	0.257043	TRUE
O08530	Sphingosine 1-phosphate receptor 1 OS=Mus musculus OX=10090 GN=S1pr1 PE=1 SV=3	6	788.771	827.2	777.136	755.28	714.007	713.915	616.522	624.871	617.932	786.668	655.852	1.19946	0.00378538	0.257043	TRUE
P97352	Protein S100-A13 OS=Mus musculus OX=10090 GN=S100a13 PE=1 SV=1	7	1338.48	1427.9	1444.45	1369.68	1255.23	1306.88	1230.95	1179.66	1330.26	1394.46	1259.44	1.10721	0.0096564	0.335445	TRUE
Q0VGB7	Serine/threonine-protein phosphatase 4 regulatory subunit 2 OS=Mus musculus OX=10090 GN=Ppp4r2 PE=1 SV=1	3	87.2049	88.9	96.7509	75.3501	71.8546	80.6713	75.1593	74.7411	76.829	86.7052	75.7964	1.14392	0.0321805	0.482707	TRUE
Q8VHC3	Selenoprotein M OS=Mus musculus OX=10090 GN=Selenom PE=1 SV=3	7	915.127	984.5	959.451	857.434	803.467	804.843	795.234	889.754	848.251	927.855	827.549	1.12121	0.0155169	0.393361	TRUE
P06795	ATP-dependent translocase ABCB1 OS=Mus musculus OX=10090 GN=Abcb1b PE=1 SV=1	4	230.093	234.3	241.261	214.986	278.047	290.293	257.032	246.05	283.589	229.955	270.477	0.850183	0.00579196	0.303746	TRUE
Q9QXE0	2-hydroxyacyl-CoA lyase 1 OS=Mus musculus OX=10090 GN=Hacl1 PE=1 SV=2	5	261.504	278.9	278.006	281.007	234.081	250.52	241.471	238.596	269.556	274.742	246.534	1.11442	0.0113351	0.361886	TRUE
Q9QXE7	F-box-like/WD repeat-containing protein TBL1X OS=Mus musculus OX=10090 GN=Tbl1x PE=1 SV=2	2	143.415	132.5	132.672	130.959	145.768	152.713	138.377	165.121	141.972	134.798	148.498	0.907738	0.045181	0.530557	TRUE
Q3UN04	Ubiquitin carboxyl-terminal hydrolase 30 OS=Mus musculus OX=10090 GN=Usp30 PE=1 SV=1	4	392.347	362.7	408.147	390.266	361.008	369.464	346.753	324.849	356.585	388.015	351.391	1.10423	0.0201483	0.422999	TRUE
Q80TR8	DDB1- and CUL4-associated factor 1 OS=Mus musculus OX=10090 GN=Dcaf1 PE=1 SV=4	4	114.247	104.6	105.82	108.299	87.2744	103.685	102.878	86.7207	101.419	108.179	96.08	1.12592	0.0469206	0.534817	TRUE
P58158	Galactosylgalactosylxylosylprotein 3-beta-glucuronosyltransferase 3 OS=Mus musculus OX=10090 GN=B3gat3 PE=1 SV=1	8	571.724	542.7	571.854	580.122	529.479	495.037	507.228	497.621	506.699	566.419	507.07	1.11704	0.000569303	0.16976	TRUE
P63089	Pleiotrophin OS=Mus musculus OX=10090 GN=Ptn PE=1 SV=1	6	1137.25	1265.4	1266.37	1234.21	1040.5	1021.22	1043.12	1006.62	996.948	1224.64	1021.52	1.19884	0.000148356	0.109102	TRUE
Q9CQ28	Diphthine--ammonia ligase OS=Mus musculus OX=10090 GN=Dph6 PE=1 SV=1	2	91.5742	85.9	93.6887	92.6208	76.8247	87.4253	86.5871	82.1951	77.6015	90.8951	82.009	1.10836	0.0213227	0.428733	TRUE
Q9JM63	ATP-sensitive inward rectifier potassium channel 10 OS=Mus musculus OX=10090 GN=Kcnj10 PE=1 SV=1	5	805.776	790.3	787.971	781.737	741.788	703.158	740.891	638.581	700.069	791.397	703.864	1.12436	0.0073839	0.307439	TRUE
Q3URS9	Mitochondrial potassium channel OS=Mus musculus OX=10090 GN=Ccdc51 PE=1 SV=1	4	292.444	306.4	310.865	316.528	255.236	279.037	297.516	242.988	277.538	306.428	269.776	1.13586	0.0213485	0.428733	TRUE
Q8BX80	Cytosolic endo-beta-N-acetylglucosaminidase OS=Mus musculus OX=10090 GN=Engase PE=1 SV=1	5	164.081	155.9	174.482	177.75	146.915	146.335	168.162	144.755	142.101	167.829	149.374	1.12355	0.0306651	0.474511	TRUE
Q80TN5	Palmitoyltransferase ZDHHC17 OS=Mus musculus OX=10090 GN=Zdhhc17 PE=1 SV=2	3	278.981	272.5	294.612	287.499	252.177	258.15	247.914	252.039	261.188	283.274	254.249	1.11416	0.00060315	0.16976	TRUE
Q8BH24	Transmembrane 9 superfamily member 4 OS=Mus musculus OX=10090 GN=Tm9sf4 PE=1 SV=1	3	321.73	309.4	319.345	311.261	272.057	276.66	281.225	258.961	286.55	315.391	274.928	1.14718	0.000350296	0.151349	TRUE
Q91WP6	Serine protease inhibitor A3N OS=Mus musculus OX=10090 GN=Serpina3n PE=1 SV=1	3	195.138	199.1	193.208	201.145	242.237	216.25	234.419	199.063	205.7	197.123	218.919	0.900439	0.0455144	0.530557	TRUE
Q8BHK1	Magnesium transporter NIPA1 OS=Mus musculus OX=10090 GN=Nipa1 PE=1 SV=1	3	183.211	189.8	198.037	199.063	169.981	193.487	177.402	166.718	166.305	192.418	174.493	1.10272	0.0312081	0.474511	TRUE
Q62440	Transducin-like enhancer protein 1 OS=Mus musculus OX=10090 GN=Tle1 PE=1 SV=2	1	50.0069	45.2	56.1186	54.5271	44.4558	46.6516	39.1738	41.4644	49.407	51.2828	44.0809	1.16338	0.0482547	0.534817	TRUE
Q8VCF0	Mitochondrial antiviral-signaling protein OS=Mus musculus OX=10090 GN=Mavs PE=1 SV=1	5	369.792	389.2	406.616	390.756	302.387	362.961	347.36	322.32	359.031	388.871	338.006	1.15048	0.0137578	0.376183	TRUE
Q3UV17	Keratin, type II cytoskeletal 2 oral OS=Mus musculus OX=10090 GN=Krt76 PE=1 SV=1	1	872.496	1015.4	976.175	1110.98	567.837	579.962	915.348	832.651	453.914	990.054	647.633	1.52873	0.028228	0.462978	TRUE
Q99NF3	Centrosomal protein of 41 kDa OS=Mus musculus OX=10090 GN=Cep41 PE=1 SV=1	2	160.42	162.3	150.81	163.174	182.979	165.221	180.927	167.517	194.757	159.098	177.952	0.894046	0.0212132	0.428733	TRUE
Q9WTR1	Transient receptor potential cation channel subfamily V member 2 OS=Mus musculus OX=10090 GN=Trpv2 PE=1 SV=2	3	241.665	243.4	242.438	259.082	215.221	204.243	231.866	233.404	235.439	246.543	223.692	1.10215	0.0265639	0.450775	TRUE
Q9DBS9	Oxysterol-binding protein-related protein 3 OS=Mus musculus OX=10090 GN=Osbpl3 PE=1 SV=2	4	172.347	187.1	173.893	192.938	173.931	167.597	162.448	150.612	158.194	181.361	162.361	1.11703	0.020067	0.422999	TRUE
Q8BJU2	Tetraspanin-9 OS=Mus musculus OX=10090 GN=Tspan9 PE=1 SV=1	3	137.629	130.5	134.321	140.269	135.573	112.44	129.138	117.735	119.185	135.63	122.533	1.10688	0.04098	0.511995	TRUE
P17809	Solute carrier family 2, facilitated glucose transporter member 1 OS=Mus musculus OX=10090 GN=Slc2a1 PE=1 SV=4	3	464.027	417.9	450.782	462.411	508.069	558.95	541.39	436.525	619.348	448.387	529.359	0.847037	0.0470846	0.534817	TRUE
Q3UMR0	Ankyrin repeat domain-containing protein 27 OS=Mus musculus OX=10090 GN=Ankrd27 PE=1 SV=2	5	420.452	425.4	429.582	445.141	375.026	374.592	403.162	397.924	379.501	430.045	385.854	1.11453	0.00119653	0.197834	TRUE
Q9Z2E9	Seipin OS=Mus musculus OX=10090 GN=Bscl2 PE=1 SV=2	2	222.063	235.3	242.32	228.705	195.595	205.369	212.658	199.196	188.191	231.975	200.028	1.15971	0.00133054	0.197834	TRUE
Q8JZU2	Tricarboxylate transport protein, mitochondrial OS=Mus musculus OX=10090 GN=Slc25a1 PE=1 SV=1	4	515.041	531.4	526.864	528.677	426	462.018	450.211	417.491	522.276	525.458	454.157	1.157	0.0144	0.381963	TRUE
Q8K2G4	Bardet-Biedl syndrome 7 protein homolog OS=Mus musculus OX=10090 GN=Bbs7 PE=1 SV=1	4	193.367	195	184.14	208.617	285.948	297.798	250.345	287.313	230.676	195.087	269.166	0.724782	0.00100002	0.190837	TRUE
P00405	Cytochrome c oxidase subunit 2 OS=Mus musculus OX=10090 GN=Mtco2 PE=1 SV=1	4	1089.43	1102	1104.67	1143.08	784.097	828.606	1011.03	920.634	982.143	1109.61	901.049	1.23147	0.00747939	0.308838	TRUE
Q9D2P8	Myelin-associated oligodendrocyte basic protein OS=Mus musculus OX=10090 GN=Mobp PE=1 SV=1	4	374.161	396.7	411.916	396.513	438.107	408.487	509.903	444.112	461.253	394.591	451.165	0.874604	0.0201476	0.422999	TRUE
Q8C6M1	Ubiquitin carboxyl-terminal hydrolase 20 OS=Mus musculus OX=10090 GN=Usp20 PE=1 SV=1	3	97.0063	92.6	105.466	81.107	71.09	77.4194	77.5907	73.9425	75.5416	93.6258	75.0775	1.24706	0.00366597	0.257043	TRUE
Q9JHJ0	Tropomodulin-3 OS=Mus musculus OX=10090 GN=Tmod3 PE=1 SV=1	2	203.759	228.8	213.466	214.619	245.678	259.776	230.408	247.114	248.7	214.977	246.154	0.873344	0.00286069	0.225896	TRUE
P50172	Corticosteroid 11-beta-dehydrogenase isozyme 1 OS=Mus musculus OX=10090 GN=Hsd11b1 PE=1 SV=3	4	390.694	389.3	414.978	394.676	311.053	330.191	293.747	318.992	367.4	397.28	323.369	1.22857	0.00230142	0.212731	TRUE
Q8CB77	Elongin-A OS=Mus musculus OX=10090 GN=Eloa PE=1 SV=3	3	190.769	149.5	186.142	203.105	156.09	156.465	122.329	149.148	128.197	181.208	141.698	1.27883	0.0208662	0.428733	TRUE
P23953	Carboxylesterase 1C OS=Mus musculus OX=10090 GN=Ces1c PE=1 SV=4	5	384.199	375.3	366.102	448.815	254.089	250.145	203.297	245.783	264.149	392.329	242.517	1.61774	0.000158809	0.109102	TRUE
Q9QYA2	Mitochondrial import receptor subunit TOM40 homolog OS=Mus musculus OX=10090 GN=Tomm40 PE=1 SV=3	3	241.783	242.9	252.685	270.963	208.976	219.502	218.615	190.145	237.885	251.817	214.454	1.17423	0.0117726	0.361886	TRUE
P49769	Presenilin-1 OS=Mus musculus OX=10090 GN=Psen1 PE=1 SV=1	2	41.8588	36.5	37.9813	41.0535	60.8951	57.783	63.3668	71.5466	60.6075	39.2871	62.6718	0.626871	3.30083e-05	0.0843643	TRUE
P21614	Vitamin D-binding protein OS=Mus musculus OX=10090 GN=Gc PE=1 SV=2	3	172.229	151.5	145.863	187.304	149.463	157.216	119.412	110.148	127.296	163.4	131.514	1.24245	0.0493099	0.540285	TRUE
Q1HKZ5	Mitogen-activated protein kinase kinase kinase 13 OS=Mus musculus OX=10090 GN=Map3k13 PE=1 SV=1	4	158.885	155.5	177.662	146.393	144.748	141.832	139.35	137.301	138.754	159.214	140.373	1.13423	0.0114546	0.361886	TRUE
Q571E4	N-acetylgalactosamine-6-sulfatase OS=Mus musculus OX=10090 GN=Galns PE=1 SV=2	4	272.368	299.2	313.221	304.402	269.126	267.405	267.366	265.483	266.337	296.896	267.141	1.11138	0.00549237	0.297375	TRUE
Q9D281	Protein Noxp20 OS=Mus musculus OX=10090 GN=Fam114a1 PE=1 SV=1	2	35.482	27.8	35.508	27.3349	25.3404	27.5154	26.6518	22.9626	23.4011	31.2805	25.1116	1.24566	0.0228577	0.429002	TRUE
A2AAY5	SH3 and PX domain-containing protein 2B OS=Mus musculus OX=10090 GN=Sh3pxd2b PE=1 SV=1	2	63.9414	62	62.4784	65.6735	57.5818	62.0355	55.5861	57.7035	54.0417	63.5073	57.3277	1.10779	0.00901455	0.335445	TRUE
Q8BTV1	Tumor suppressor candidate 3 OS=Mus musculus OX=10090 GN=Tusc3 PE=1 SV=1	2	252.884	230.4	249.034	228.215	200.183	213.749	213.874	207.582	199.906	239.884	206.967	1.15905	0.00131366	0.197834	TRUE
Q8K2J0	1-phosphatidylinositol 4,5-bisphosphate phosphodiesterase delta-3 OS=Mus musculus OX=10090 GN=Plcd3 PE=1 SV=2	4	50.125	48	52.4676	56.4869	48.024	42.7743	46.5897	49.4509	42.8411	51.6754	45.8557	1.12691	0.033853	0.489621	TRUE
Q9R0M4	Podocalyxin OS=Mus musculus OX=10090 GN=Podxl PE=1 SV=2	2	174.945	206.4	201.335	190.121	212.162	218.376	218.615	210.377	226.298	192.815	217.093	0.888165	0.0122361	0.365487	TRUE
P50543	Protein S100-A11 OS=Mus musculus OX=10090 GN=S100a11 PE=1 SV=1	4	272.723	386.1	384.828	386.836	392.102	486.908	431.732	434.529	427.136	353.837	433.44	0.816347	0.0497544	0.540552	TRUE
Q3V0C5	Ubiquitin carboxyl-terminal hydrolase 48 OS=Mus musculus OX=10090 GN=Usp48 PE=1 SV=2	3	113.539	105.1	98.6353	118.221	94.7932	101.308	97.4071	96.3044	93.823	108.61	96.6927	1.12325	0.019434	0.422999	TRUE
Q9D938	Transmembrane protein 160 OS=Mus musculus OX=10090 GN=Tmem160 PE=2 SV=1	2	146.722	158.4	159.878	158.519	122.829	144.584	125.49	128.649	138.368	155.787	131.733	1.18259	0.00359699	0.257043	TRUE
Q9D7M1	Glucose-induced degradation protein 8 homolog OS=Mus musculus OX=10090 GN=Gid8 PE=1 SV=1	2	59.2178	60.7	67.425	59.6716	63.5713	71.541	72.8494	66.8878	68.7183	61.6677	68.6329	0.898515	0.0265998	0.450775	TRUE
Q91WG8	Bifunctional UDP-N-acetylglucosamine 2-epimerase/N-acetylmannosamine kinase OS=Mus musculus OX=10090 GN=Gne PE=1 SV=1	3	130.425	129.1	126.195	128.142	125.25	122.195	107.133	107.885	107.856	128.456	113.792	1.12887	0.0179993	0.417552	TRUE
Q922L6	Negative elongation factor D OS=Mus musculus OX=10090 GN=Nelfcd PE=1 SV=2	1	50.9516	49.9	57.5319	49.3827	41.6522	47.5271	45.8603	47.9867	49.407	51.8424	46.4072	1.11712	0.0456418	0.530557	TRUE
Q5DU57	Spermatogenesis-associated protein 13 OS=Mus musculus OX=10090 GN=Spata13 PE=1 SV=2	2	92.4008	100.3	101.933	108.789	86.8921	87.6754	88.897	83.6593	100.26	100.686	89.3054	1.12744	0.033793	0.489621	TRUE
P63139	Nuclear transcription factor Y subunit beta OS=Mus musculus OX=10090 GN=Nfyb PE=1 SV=1	3	155.106	143.7	166.002	160.847	128.691	138.08	154.303	142.093	135.793	156.19	139.541	1.11931	0.0358368	0.502447	TRUE
P32261	Antithrombin-III OS=Mus musculus OX=10090 GN=Serpinc1 PE=1 SV=1	3	286.539	275.7	317.225	291.296	228.474	264.403	244.024	255.101	227.328	292.301	243.433	1.20074	0.00359999	0.257043	TRUE
Q80ZU0	ADP-ribosylation factor-like protein 5A OS=Mus musculus OX=10090 GN=Arl5a PE=1 SV=1	2	91.338	77.9	93.3354	82.8218	92.2445	96.4305	99.4738	94.7071	94.7242	86.1182	95.4864	0.90189	0.0356438	0.501789	TRUE
Q9DCP2	Sodium-coupled neutral amino acid transporter 3 OS=Mus musculus OX=10090 GN=Slc38a3 PE=1 SV=1	2	43.6301	47.5	41.3967	35.664	34.2609	35.395	35.2835	39.601	29.9669	41.8234	34.7642	1.20306	0.0394014	0.509116	TRUE
Q3UIA2	Rho GTPase-activating protein 17 OS=Mus musculus OX=10090 GN=Arhgap17 PE=1 SV=1	3	125.702	128.7	142.919	135.002	183.489	197.364	130.84	189.612	167.721	132.919	172.034	0.772632	0.0209477	0.428733	TRUE
Q8C8U0	Liprin-beta-1 OS=Mus musculus OX=10090 GN=Ppfibp1 PE=1 SV=3	2	69.7278	83.7	72.3715	80.7395	90.5878	99.5573	89.1401	91.7788	93.6942	76.4181	92.8826	0.822739	0.00300135	0.23185	TRUE
Q9CR13	Protein FMC1 homolog OS=Mus musculus OX=10090 GN=Fmc1 PE=1 SV=1	1	115.428	102.2	101.697	115.159	95.5578	93.4288	99.8385	85.9221	103.994	108.416	95.5501	1.13465	0.0341709	0.490092	TRUE
Q9Z2F7	BCL2/adenovirus E1B 19 kDa protein-interacting protein 3-like OS=Mus musculus OX=10090 GN=Bnip3l PE=1 SV=1	3	242.728	230.9	233.841	265.206	210.76	231.134	208.889	203.722	227.328	242.807	216.099	1.1236	0.0210432	0.428733	TRUE
O88874	Cyclin-K OS=Mus musculus OX=10090 GN=Ccnk PE=1 SV=3	2	50.7154	54.4	53.7631	47.3004	60.6402	58.9087	57.6528	55.9731	61.6375	51.4662	58.9274	0.873384	0.00554286	0.297375	TRUE
Q61143	Short transient receptor potential channel 6 OS=Mus musculus OX=10090 GN=Trpc6 PE=1 SV=3	1	59.9264	61.7	56.1186	51.9549	70.198	64.1617	68.8375	64.2257	65.7572	57.3006	66.591	0.860485	0.00665654	0.307439	TRUE
Q3TWI9	CSC1-like protein 2 OS=Mus musculus OX=10090 GN=Tmem63b PE=1 SV=1	3	220.645	202.9	215.468	207.147	161.06	177.728	176.672	175.104	178.664	211.427	173.72	1.21706	0.000182011	0.113674	TRUE
Q9QXT8	Calsenilin OS=Mus musculus OX=10090 GN=Kcnip3 PE=1 SV=2	1	40.5598	40.9	44.2233	43.2583	38.084	42.274	34.1893	34.9422	38.3352	42.207	37.4568	1.12682	0.037821	0.506531	TRUE
Q5U4E0	LHFPL tetraspan subfamily member 4 protein OS=Mus musculus OX=10090 GN=Lhfpl4 PE=1 SV=1	1	116.255	127.3	140.445	127.162	100.273	113.19	111.631	99.2328	94.8529	127.505	103.585	1.23092	0.00520062	0.295275	TRUE
Q8JZP3	Kelch-like protein 2 OS=Mus musculus OX=10090 GN=Klhl2 PE=1 SV=1	2	177.425	175	166.827	175.055	203.879	193.112	189.924	198.93	186.388	173.53	194.346	0.892889	0.00123518	0.197834	TRUE
Q4VA61	Down syndrome cell adhesion molecule-like protein 1 homolog OS=Mus musculus OX=10090 GN=Dscaml1 PE=1 SV=2	3	73.6247	74.8	72.9604	70.9405	60.1305	61.5352	67.9865	67.154	68.2033	73.0679	64.9088	1.1257	0.00765615	0.309196	TRUE
Q9ERY9	Probable ergosterol biosynthetic protein 28 OS=Mus musculus OX=10090 GN=Erg28 PE=2 SV=1	3	369.438	361.8	349.26	366.626	285.056	330.442	309.187	313.801	350.534	361.697	317.049	1.14083	0.0142251	0.381745	TRUE
P52840	Sulfotransferase 1A1 OS=Mus musculus OX=10090 GN=Sult1a1 PE=1 SV=1	3	162.428	189.2	206.046	198.205	223.631	215.25	225.423	223.155	248.442	188.22	226.914	0.829476	0.00986402	0.335445	TRUE
Q6PAL7	AT-hook DNA-binding motif-containing protein 1 OS=Mus musculus OX=10090 GN=Ahdc1 PE=1 SV=1	2	102.793	89.7	127.137	49.7501	49.171	50.904	50.7232	56.5055	46.9609	87.3886	50.7573	1.72169	0.0193915	0.422999	TRUE
Q9EP82	tRNA (guanine-N(7)-)-methyltransferase non-catalytic subunit WDR4 OS=Mus musculus OX=10090 GN=Wdr4 PE=1 SV=2	1	27.57	27.1	24.6727	28.9272	23.8111	19.7609	19.1143	16.9728	21.2125	27.0229	20.0474	1.34795	0.00373321	0.257043	TRUE
Q3TC46	Protein PAT1 homolog 1 OS=Mus musculus OX=10090 GN=Patl1 PE=1 SV=2	1	42.3311	39.4	39.7479	41.6659	46.6222	47.402	47.927	48.5191	51.8531	40.7674	48.4319	0.841747	0.000285562	0.140129	TRUE
Q9Z2G0	Protein fem-1 homolog B OS=Mus musculus OX=10090 GN=Fem1b PE=1 SV=1	1	135.739	144.2	135.734	135.002	127.544	125.823	107.498	91.9119	109.015	137.618	111.567	1.2335	0.0192	0.422999	TRUE
Q3UMR5	Calcium uniporter protein, mitochondrial OS=Mus musculus OX=10090 GN=Mcu PE=1 SV=2	1	100.903	98.4	116.537	119.323	76.06	83.4229	93.6383	78.335	89.9607	108.398	84.0197	1.29015	0.00460864	0.278878	TRUE
Q91VC9	Growth hormone-inducible transmembrane protein OS=Mus musculus OX=10090 GN=Ghitm PE=1 SV=1	2	221.472	216.8	188.733	214.496	168.579	183.231	188.1	180.029	203.897	209.972	184.412	1.1386	0.028826	0.463402	TRUE
Q9WTR6	Cystine/glutamate transporter OS=Mus musculus OX=10090 GN=Slc7a11 PE=1 SV=1	2	104.21	101.3	98.282	111.484	90.8427	94.8046	87.0734	86.3214	99.7451	103.705	91.6227	1.13187	0.015036	0.387741	TRUE
Q5U405	Transmembrane protease serine 13 OS=Mus musculus OX=10090 GN=Tmprss13 PE=2 SV=2	3	10535.7	11874.5	12481.4	13181.8	9856.42	9294.15	10492.6	10530.3	11265.3	11977.8	10265.9	1.16676	0.0282438	0.462978	TRUE
Q9CQX0	Ubiquitin thioesterase OTUB2 OS=Mus musculus OX=10090 GN=Otub2 PE=1 SV=1	1	53.9038	51.5	57.8852	47.6678	46.2399	45.651	43.1857	42.6624	40.7813	52.6084	43.6579	1.20501	0.00397697	0.261189	TRUE
P49817	Caveolin-1 OS=Mus musculus OX=10090 GN=Cav1 PE=1 SV=1	3	144.478	171.7	181.195	169.176	236.63	297.923	206.822	209.844	262.732	166.06	240.456	0.690602	0.00429065	0.275484	TRUE
Q60838	Segment polarity protein dishevelled homolog DVL-2 OS=Mus musculus OX=10090 GN=Dvl2 PE=1 SV=2	1	33.1202	35.3	35.2725	35.909	27.3793	23.7632	27.5028	26.0241	36.5328	34.884	27.9353	1.24875	0.0319696	0.480594	TRUE
Q9WUH1	Transmembrane protein 115 OS=Mus musculus OX=10090 GN=Tmem115 PE=1 SV=1	1	18.3591	16.3	19.3729	19.6181	12.4693	13.7574	13.8867	16.1742	12.973	18.3642	13.7965	1.33108	0.00255923	0.212731	TRUE
Q8BYI6	Lysophosphatidylcholine acyltransferase 2 OS=Mus musculus OX=10090 GN=Lpcat2 PE=1 SV=1	1	49.0622	48.7	47.2855	43.6257	45.4753	42.0239	37.7149	34.2767	39.4939	47.118	39.6153	1.18939	0.0220708	0.429002	TRUE
Q8BVG5	Polypeptide N-acetylgalactosaminyltransferase 14 OS=Mus musculus OX=10090 GN=Galnt14 PE=2 SV=2	1	28.5147	23.5	29.6193	30.7645	25.0855	20.5113	20.6948	21.0991	25.2035	27.9538	22.4182	1.24692	0.0215744	0.428733	TRUE
Q64191	N(4)-(beta-N-acetylglucosaminyl)-L-asparaginase OS=Mus musculus OX=10090 GN=Aga PE=1 SV=1	3	222.299	264.5	261.518	223.56	194.576	221.628	210.348	202.124	209.176	242.139	207.375	1.16764	0.0153748	0.391203	TRUE
Q9ERB5	Solute carrier organic anion transporter family member 1C1 OS=Mus musculus OX=10090 GN=Slco1c1 PE=1 SV=1	4	280.871	301.9	290.726	303.3	246.442	286.416	283.292	242.589	263.376	294.057	263.802	1.11469	0.03609	0.50354	TRUE
Q8C5N3	Pre-mRNA-splicing factor CWC22 homolog OS=Mus musculus OX=10090 GN=Cwc22 PE=1 SV=1	1	93.2275	97	88.6244	95.438	99.8906	111.439	107.984	99.6321	111.203	93.5185	105.898	0.8831	0.00722415	0.307439	TRUE
Q9CXZ1	NADH dehydrogenase [ubiquinone] iron-sulfur protein 4, mitochondrial OS=Mus musculus OX=10090 GN=Ndufs4 PE=1 SV=3	1	102.084	107.5	99.1064	109.034	94.6657	84.6737	91.6932	93.5092	86.0984	104.354	90.0379	1.159	0.00248282	0.212731	TRUE
P42703	Leukemia inhibitory factor receptor OS=Mus musculus OX=10090 GN=Lifr PE=1 SV=1	2	90.1572	69.9	89.5666	94.2132	74.6582	71.541	63.9746	57.8366	73.9967	85.3953	68.0787	1.25436	0.0272771	0.455945	TRUE
Q8K224	RNA cytidine acetyltransferase OS=Mus musculus OX=10090 GN=Nat10 PE=1 SV=1	3	143.533	160.4	157.876	185.344	199.291	190.11	180.198	204.254	181.239	161.106	190.78	0.844462	0.0170079	0.414342	TRUE
Q8K449	ATP-binding cassette sub-family A member 9 OS=Mus musculus OX=10090 GN=Abca9 PE=1 SV=2	1	56.3837	59.8	56.5897	59.9166	51.2099	60.7848	49.8722	47.5874	49.407	58.148	51.5772	1.1274	0.0496948	0.540552	TRUE
Q9D1G2	Phosphomevalonate kinase OS=Mus musculus OX=10090 GN=Pmvk PE=1 SV=3	3	499.808	443.7	500.365	489.359	415.678	422.745	413.253	401.119	430.869	482.727	416.614	1.15869	0.00130008	0.197834	TRUE
Q7TN22	Thioredoxin domain-containing protein 16 OS=Mus musculus OX=10090 GN=Txndc16 PE=2 SV=1	2	122.277	102	116.773	115.036	108.047	104.06	106.16	99.6321	98.9726	113.771	103.313	1.10123	0.0434149	0.523263	TRUE
Q8BGY4	Kelch-like protein 26 OS=Mus musculus OX=10090 GN=Klhl26 PE=1 SV=1	3	201.869	213.2	217.588	269.248	278.811	283.164	260.922	265.35	286.163	224.084	274.7	0.815742	0.0108817	0.350973	TRUE
Q80U38	Protein KHNYN OS=Mus musculus OX=10090 GN=Khnyn PE=2 SV=2	1	21.0751	19.5	18.3129	19.9856	21.6447	27.5154	20.6948	22.164	23.6586	19.6934	23.0189	0.855529	0.0394354	0.509116	TRUE
Q9CPQ1	Cytochrome c oxidase subunit 6C OS=Mus musculus OX=10090 GN=Cox6c PE=1 SV=3	2	444.778	476	459.968	480.05	390.063	364.211	461.76	424.546	404.992	464.987	407.808	1.14021	0.0286757	0.463402	TRUE
A6X919	Probable C-mannosyltransferase DPY19L1 OS=Mus musculus OX=10090 GN=Dpy19l1 PE=1 SV=1	2	128.064	119.4	122.072	119.936	113.144	108.688	102.027	120.796	104.895	122.32	109.715	1.11489	0.0204151	0.425006	TRUE
Q61458	Cyclin-H OS=Mus musculus OX=10090 GN=Ccnh PE=1 SV=2	3	138.101	126.8	135.263	151.415	121.3	122.946	119.655	131.711	119.571	137.615	122.956	1.11922	0.0212092	0.428733	TRUE
Q8BH73	Glutaminyl-peptide cyclotransferase-like protein OS=Mus musculus OX=10090 GN=Qpctl PE=1 SV=1	2	83.1899	79.6	78.9669	77.5548	74.4034	70.9157	71.5121	66.4885	78.1164	79.8012	72.184	1.10553	0.0189266	0.422999	TRUE
Q61127	NGFI-A-binding protein 2 OS=Mus musculus OX=10090 GN=Nab2 PE=1 SV=2	3	228.912	215.4	251.86	274.393	224.396	218.126	209.497	215.834	198.361	241.608	213.057	1.13401	0.047675	0.534817	TRUE
Q8BP74	L-seryl-tRNA(Sec) kinase OS=Mus musculus OX=10090 GN=Pstk PE=1 SV=2	1	45.5195	39.5	43.6345	40.3186	46.1125	51.5294	48.5349	49.4509	57.5177	42.1728	50.4871	0.835318	0.00987851	0.335445	TRUE
Q9JJA4	Ribosome biogenesis protein WDR12 OS=Mus musculus OX=10090 GN=Wdr12 PE=1 SV=1	1	25.9168	21.9	26.086	26.11	27.7616	32.3933	25.9224	28.42	31.7693	24.935	29.1502	0.855399	0.0374524	0.506492	TRUE
Q9ERK7	Neuronal acetylcholine receptor subunit beta-2 OS=Mus musculus OX=10090 GN=Chrnb2 PE=2 SV=2	1	5.48738	6.5	6.18209	5.16458	7.75413	7.25364	7.2002	7.52223	8.33829	5.80915	7.60276	0.764083	0.00184513	0.212731	TRUE
Q3UV55	Nuclear receptor subfamily 1 group D member 1 OS=Mus musculus OX=10090 GN=Nr1d1 PE=1 SV=1	1	11.8642	16.5	14.8974	18.8832	12.7241	11.7563	13.6436	10.7168	11.1706	15.3189	11.9562	1.28125	0.041324	0.512448	TRUE
O55242	Sigma non-opioid intracellular receptor 1 OS=Mus musculus OX=10090 GN=Sigmar1 PE=1 SV=1	2	161.601	163.6	145.981	159.989	140.161	141.957	141.903	132.776	149.697	157.635	141.196	1.11643	0.0100225	0.335875	TRUE
P00375	Dihydrofolate reductase OS=Mus musculus OX=10090 GN=Dhfr PE=1 SV=3	2	142.707	150.4	153.989	156.437	134.171	145.959	136.432	118.001	136.823	150.793	133.958	1.12567	0.028985	0.463402	TRUE
Q8R2W9	Pantothenate kinase 3 OS=Mus musculus OX=10090 GN=Pank3 PE=2 SV=1	1	26.7434	20.2	22.9061	27.5798	19.2234	18.3851	19.9653	20.0343	19.4101	24.1701	19.3943	1.24624	0.0124161	0.36609	TRUE
Q9CQM0	Nicolin-1 OS=Mus musculus OX=10090 GN=Nicn1 PE=1 SV=1	3	141.172	139.1	145.627	129.735	117.732	129.2	127.8	116.537	125.107	138.785	123.165	1.12683	0.0076	0.309196	TRUE
P17665	Cytochrome c oxidase subunit 7C, mitochondrial OS=Mus musculus OX=10090 GN=Cox7c PE=1 SV=1	1	97.8329	109.4	99.3419	111.361	72.1095	71.416	84.7635	67.0209	108.628	104.314	79.5115	1.31194	0.0335229	0.486898	TRUE
P05366	Serum amyloid A-1 protein OS=Mus musculus OX=10090 GN=Saa1 PE=1 SV=2	1	134.677	145.6	153.518	159.989	266.323	260.151	187.128	157.267	232.092	148.141	216.279	0.684955	0.0156782	0.39454	TRUE
Q61387	Cytochrome c oxidase subunit 7A-related protein, mitochondrial OS=Mus musculus OX=10090 GN=Cox7a2l PE=1 SV=1	2	241.429	242.3	246.089	245.608	220.573	227.006	207.066	209.578	244.966	243.848	221.427	1.10126	0.0270406	0.454203	TRUE
Q9JIP6	Frizzled-2 OS=Mus musculus OX=10090 GN=Fzd2 PE=2 SV=1	1	64.768	54	62.9495	61.9989	48.1515	58.6585	42.5778	46.9218	55.0716	60.7831	49.9442	1.21702	0.0331778	0.485994	TRUE
P31809	Carcinoembryonic antigen-related cell adhesion molecule 1 OS=Mus musculus OX=10090 GN=Ceacam1 PE=1 SV=1	1	30.0499	34.8	33.3881	33.5817	25.3404	25.6393	21.9105	30.8159	28.1646	32.9063	26.2041	1.25577	0.0143566	0.381963	TRUE
Q9D2I5	LisH domain-containing protein ARMC9 OS=Mus musculus OX=10090 GN=Armc9 PE=1 SV=1	1	18.8314	18.1	18.6662	25.4975	17.1844	16.8842	18.2633	14.1776	15.2904	20.0692	16.2946	1.23165	0.0478671	0.534817	TRUE
Q9CWB7	Glutaredoxin-like protein C5orf63 homolog OS=Mus musculus OX=10090 PE=1 SV=1	1	36.3086	36	43.5167	41.5434	32.6042	33.644	31.3932	34.0105	33.8292	39.2074	33.0814	1.18518	0.0071602	0.307439	TRUE
Q9DB40	Mediator of RNA polymerase II transcription subunit 27 OS=Mus musculus OX=10090 GN=Med27 PE=2 SV=2	2	98.0691	115	111.237	108.667	115.565	121.07	114.063	122.66	127.296	108.055	120.034	0.900201	0.0271614	0.455119	TRUE
P27681	Gamma-aminobutyric acid receptor subunit gamma-3 OS=Mus musculus OX=10090 GN=Gabrg3 PE=2 SV=2	1	36.0724	35.4	37.2746	38.4812	35.6627	31.0175	32.3657	31.2152	32.6705	36.7883	32.5451	1.13038	0.00707739	0.307439	TRUE
Q9Z1M4	Ribosomal protein S6 kinase beta-2 OS=Mus musculus OX=10090 GN=Rps6kb2 PE=1 SV=1	1	31.4669	32.9	38.3346	34.5616	32.9865	30.1419	22.7615	28.42	23.9161	34.2223	27.3782	1.24998	0.0382368	0.50666	TRUE
Q00899	Transcriptional repressor protein YY1 OS=Mus musculus OX=10090 GN=Yy1 PE=1 SV=1	1	107.752	107.9	116.537	99.9701	117.222	125.572	118.318	124.789	113.134	107.881	119.714	0.901158	0.0218241	0.429002	TRUE
Q9D6J1	Ceramide synthase 4 OS=Mus musculus OX=10090 GN=Cers4 PE=1 SV=1	2	215.45	220.6	210.639	223.683	187.822	195.738	195.273	186.285	199.391	217.536	192.837	1.12808	0.000362029	0.151349	TRUE
P97376	Protein FRG1 OS=Mus musculus OX=10090 GN=Frg1 PE=1 SV=2	1	35.3639	36.4	33.9769	36.399	45.093	38.3967	37.9581	40.6658	41.425	35.5209	40.6294	0.874266	0.00930765	0.335445	TRUE
Q9Z1P5	CD320 antigen OS=Mus musculus OX=10090 GN=Cd320 PE=2 SV=1	2	75.5141	77.5	78.2602	86.2515	74.6582	73.4171	68.1081	69.1507	70.1344	79.2792	71.0494	1.11583	0.0117877	0.361886	TRUE
Q8BUB6	Uronyl 2-sulfotransferase OS=Mus musculus OX=10090 GN=Ust PE=2 SV=3	1	38.9066	30.1	32.7992	40.8085	22.027	25.3892	25.8008	30.4166	27.7783	35.3835	26.1343	1.35391	0.0103319	0.342899	TRUE
Q91WM6	Protein eva-1 homolog A OS=Mus musculus OX=10090 GN=Eva1a PE=1 SV=2	1	127.946	117.6	127.255	119.691	109.193	107.812	101.419	99.499	112.748	123.039	106.019	1.16054	0.00252958	0.212731	TRUE
Q8CFD4	Sorting nexin-8 OS=Mus musculus OX=10090 GN=Snx8 PE=1 SV=1	1	18.7133	19	21.6106	16.9234	13.9985	18.7603	14.7377	12.0479	16.449	18.9896	15.0301	1.26344	0.0441849	0.528833	TRUE
Q9JJG6	Transmembrane protein 47 OS=Mus musculus OX=10090 GN=Tmem47 PE=1 SV=1	2	67.7203	67.8	71.3115	65.3061	52.7392	54.4061	45.374	47.4543	50.1794	68.001	49.9204	1.36219	0.000131375	0.109102	TRUE
Q80XI6	Mitogen-activated protein kinase kinase kinase 11 OS=Mus musculus OX=10090 GN=Map3k11 PE=1 SV=1	1	35.482	31.2	31.9748	38.4812	29.1634	32.2682	27.1381	28.9524	27.9071	34.1629	29.0348	1.17662	0.0197596	0.422999	TRUE
Q9D8Y1	Transmembrane protein 126A OS=Mus musculus OX=10090 GN=Tmem126a PE=1 SV=1	1	167.978	162.7	171.773	196.123	145.513	153.464	155.033	149.547	170.939	174.193	154.664	1.12627	0.0409363	0.511995	TRUE
P63030	Mitochondrial pyruvate carrier 1 OS=Mus musculus OX=10090 GN=Mpc1 PE=1 SV=1	3	579.518	521	524.744	577.55	413.639	441.256	509.174	465.676	504.896	549.997	465.471	1.18159	0.0146125	0.384629	TRUE
Q80W68	Kin of IRRE-like protein 1 OS=Mus musculus OX=10090 GN=Kirrel1 PE=1 SV=1	1	25.0901	27.5	30.4437	29.7846	25.0855	25.6393	17.2907	22.6964	23.9161	28.1243	22.7069	1.23858	0.0482073	0.534817	TRUE
P48543	G protein-activated inward rectifier potassium channel 3 OS=Mus musculus OX=10090 GN=Kcnj9 PE=1 SV=2	1	101.73	96.2	103.935	107.197	94.2834	100.558	90.1127	85.9221	83.3949	102.186	90.6518	1.12724	0.0264283	0.450775	TRUE
Q99N95	39S ribosomal protein L3, mitochondrial OS=Mus musculus OX=10090 GN=Mrpl3 PE=1 SV=1	1	79.5291	98.3	99.3419	88.0888	76.06	73.167	80.9948	84.4579	81.0775	90.9459	79.0485	1.15051	0.0364699	0.506143	TRUE
Q8BVE8	Histone-lysine N-methyltransferase NSD2 OS=Mus musculus OX=10090 GN=Nsd2 PE=1 SV=2	1	29.1052	27.6	27.4993	35.5415	23.4288	22.1373	24.2204	26.1572	22.6287	29.767	23.6734	1.2574	0.00811342	0.313774	TRUE
A2ADA5	tRNA pseudouridine synthase-like 1 OS=Mus musculus OX=10090 GN=Pusl1 PE=1 SV=1	2	86.8507	67	74.1381	74.8601	65.3554	65.6626	63.3668	66.7547	63.9548	75.385	65.0075	1.15964	0.0178794	0.417552	TRUE
P31725	Protein S100-A9 OS=Mus musculus OX=10090 GN=S100a9 PE=1 SV=3	1	60.3987	66.4	69.1916	65.3061	84.7257	86.1745	85.6145	71.4135	92.793	65.2455	83.8393	0.778222	0.00260702	0.212731	TRUE
O88492	Perilipin-4 OS=Mus musculus OX=10090 GN=Plin4 PE=1 SV=2	1	44.6929	59	61.8896	52.3224	88.9311	73.167	108.835	83.5262	86.2272	54.0566	87.4019	0.618483	0.00162133	0.211259	TRUE
P03975	IgE-binding protein OS=Mus musculus OX=10090 GN=Iap PE=2 SV=1	1	30.0499	31.5	31.0326	29.1722	35.9176	35.6451	33.4599	34.4098	30.8681	30.4253	34.0099	0.894602	0.0144595	0.382066	TRUE
Q8R3P7	Clusterin-associated protein 1 OS=Mus musculus OX=10090 GN=Cluap1 PE=1 SV=1	1	47.6451	48.6	46.6966	51.8324	41.1425	44.6504	40.5111	43.8604	48.2483	48.6559	43.5962	1.11606	0.0307189	0.474511	TRUE
P14069	Protein S100-A6 OS=Mus musculus OX=10090 GN=S100a6 PE=1 SV=3	1	131.488	146.2	146.099	137.451	117.222	119.569	101.297	122.793	135.278	140.171	118.72	1.18068	0.0234735	0.433502	TRUE
Q60590	Alpha-1-acid glycoprotein 1 OS=Mus musculus OX=10090 GN=Orm1 PE=1 SV=1	1	116.019	111.8	105.231	117.486	244.531	254.022	227.125	159.53	189.478	112.532	211.824	0.531251	0.000418579	0.151349	TRUE
Q61941	NAD(P) transhydrogenase, mitochondrial OS=Mus musculus OX=10090 GN=Nnt PE=1 SV=2	1	57.6827	56.3	57.0608	49.5051	46.8771	42.6492	45.0093	42.3962	43.7423	55.0346	44.1043	1.24783	0.000617757	0.16976	TRUE
Q8VD57	Vesicle transport protein SFT2B OS=Mus musculus OX=10090 GN=Sft2d2 PE=1 SV=1	1	245.09	254	252.685	265.451	361.135	382.472	317.21	320.456	311.011	254.203	337.312	0.753613	0.000646684	0.170874	TRUE
P16546	Spectrin alpha chain, non-erythrocytic 1 OS=Mus musculus OX=10090 GN=Sptan1 PE=1 SV=4	313	121445	112463	112212	117682	115686	118421	115421	112420	122713	115887	116882	0.991491	0.728352	0.96546	FALSE
Q9JHU4	Cytoplasmic dynein 1 heavy chain 1 OS=Mus musculus OX=10090 GN=Dync1h1 PE=1 SV=2	338	77318.7	78555.9	77536	78112	81684.4	76179.2	81520.4	79544.8	77721.8	77879.1	79301.1	0.982069	0.286209	0.814454	FALSE
Q8C8R3	Ankyrin-2 OS=Mus musculus OX=10090 GN=Ank2 PE=1 SV=2	273	47901.2	47692.7	47256.2	48350.8	50304.1	48287.7	49036.1	48980.2	49892.8	47798.6	49295	0.969645	0.0123687	0.36609	FALSE
Q62261	Spectrin beta chain, non-erythrocytic 1 OS=Mus musculus OX=10090 GN=Sptbn1 PE=1 SV=2	260	77312.9	72145.6	71897.2	73816.8	73117.5	75354	73949.4	70944.5	73408.1	73761.9	73340.7	1.00574	0.764813	0.973088	FALSE
P20357	Microtubule-associated protein 2 OS=Mus musculus OX=10090 GN=Map2 PE=1 SV=2	229	72668	71602.3	71086	70345.3	75190.8	71122.7	70756.9	72908.1	69412.1	71420.4	71850.6	0.994012	0.730608	0.96546	FALSE
Q9QYR6	Microtubule-associated protein 1A OS=Mus musculus OX=10090 GN=Map1a PE=1 SV=2	216	59818.8	60868.1	60162.5	58872.4	62744.6	59948.9	61283.8	60826.4	59481.2	59926.1	60846.4	0.984876	0.251029	0.78776	FALSE
Q9QXS1	Plectin OS=Mus musculus OX=10090 GN=Plec PE=1 SV=3	279	41540.7	41567.2	41761.7	40369.4	43193.4	43817.5	41036.6	43260.4	41477.5	41306.1	42543	0.970925	0.109885	0.642229	FALSE
O88737	Protein bassoon OS=Mus musculus OX=10090 GN=Bsn PE=1 SV=4	199	28889.6	28783.5	28820.7	30093.1	28160.2	29466.4	27942.3	30583.1	31746.6	29141.6	29544.8	0.986355	0.651087	0.951394	FALSE
P14873	Microtubule-associated protein 1B OS=Mus musculus OX=10090 GN=Map1b PE=1 SV=2	155	36988	40778.7	40269.3	37215.6	39749	37958.3	40942.4	39380.6	36840.6	38774.7	38947.8	0.995554	0.888706	0.990881	FALSE
O88935	Synapsin-1 OS=Mus musculus OX=10090 GN=Syn1 PE=1 SV=2	97	52123.8	49785.2	50584.9	49153.9	51555.4	49923	51648.3	53777.3	51821.3	50399.8	51730.6	0.974274	0.177835	0.722488	FALSE
Q9QXZ0	Microtubule-actin cross-linking factor 1 OS=Mus musculus OX=10090 GN=Macf1 PE=1 SV=2	223	24560.2	24576.7	24640.2	23949.1	25717.4	25180.4	24158.9	24497.4	23693.8	24429.9	24639.1	0.991511	0.641957	0.951372	FALSE
Q68FD5	Clathrin heavy chain 1 OS=Mus musculus OX=10090 GN=Cltc PE=1 SV=3	150	62450.7	68041.8	68349.7	69785.1	64240.5	65577.1	69555	76055.1	71737.4	67097	69303.1	0.968167	0.453794	0.895338	FALSE
Q9QYX7	Protein piccolo OS=Mus musculus OX=10090 GN=Pclo PE=1 SV=4	185	21698.2	23529.3	23469	23770.5	21911.9	22421	22238.6	27081.3	23876.8	23101.6	23432.5	0.985879	0.775512	0.975718	FALSE
Q6ZWR6	Nesprin-1 OS=Mus musculus OX=10090 GN=Syne1 PE=1 SV=2	188	15492.9	16564.9	16709.5	16248	15961	16401.5	15759	16251.6	15203.6	16246.9	15909.8	1.02119	0.354612	0.851308	FALSE
Q8BPN8	DmX-like protein 2 OS=Mus musculus OX=10090 GN=Dmxl2 PE=1 SV=3	149	25176.9	25576.6	25247.4	26328.9	25142	25723.5	25204.6	25731.5	26427.7	25578.4	25641.7	0.997532	0.860863	0.982367	FALSE
Q6PIC6	Sodium/potassium-transporting ATPase subunit alpha-3 OS=Mus musculus OX=10090 GN=Atp1a3 PE=1 SV=1	72	44735.8	39738.6	39672	39313.2	41433	45818.6	42180.4	37238.8	46116.5	40805.9	42429.7	0.961728	0.476203	0.904005	FALSE
Q7TMM9	Tubulin beta-2A chain OS=Mus musculus OX=10090 GN=Tubb2a PE=1 SV=1	32	44283.8	41035.7	42680.7	44499.3	42443.2	43094.6	43020.6	44729.5	46234.9	43102	43882.8	0.982208	0.484093	0.908575	FALSE
Q9CWF2	Tubulin beta-2B chain OS=Mus musculus OX=10090 GN=Tubb2b PE=1 SV=1	3	1679.63	953.2	966.871	1757.47	910.768	1193.94	924.709	1080.23	1899.3	1284.29	1155.85	1.11112	0.634299	0.948549	FALSE
P68372	Tubulin beta-4B chain OS=Mus musculus OX=10090 GN=Tubb4b PE=1 SV=1	91	146353	137460	141838	144842	141206	143297	141382	147592	145050	142583	143685	0.992326	0.63157	0.948161	FALSE
Q71LX4	Talin-2 OS=Mus musculus OX=10090 GN=Tln2 PE=1 SV=3	129	19934.4	19742.7	19641.8	19524.9	20407.3	20559.7	19768.8	19338.9	18771.7	19710.4	19758	0.997589	0.905187	0.993521	FALSE
P39053	Dynamin-1 OS=Mus musculus OX=10090 GN=Dnm1 PE=1 SV=2	117	72684.3	65173.4	65457.5	67413	68686.3	70611.6	68910.3	65749.5	69919.9	67616.6	68755	0.983442	0.543453	0.924296	FALSE
Q64332	Synapsin-2 OS=Mus musculus OX=10090 GN=Syn2 PE=1 SV=2	68	32837.5	33186.4	33088.4	31851.6	34164.5	32947.3	34554.6	36004	32729.8	32736.7	34059.6	0.96116	0.105073	0.630437	FALSE
P99024	Tubulin beta-5 chain OS=Mus musculus OX=10090 GN=Tubb5 PE=1 SV=1	13	8384.61	8347.1	8250.89	8838.86	8532.74	8611.63	8643.72	8298.74	8721.72	8452.38	8560.47	0.987372	0.467396	0.901717	FALSE
Q91ZX7	Prolow-density lipoprotein receptor-related protein 1 OS=Mus musculus OX=10090 GN=Lrp1 PE=1 SV=1	130	13088	13475.7	13621.2	13509.1	13434.5	13337.9	13659.8	13828.9	13884	13422	13627.3	0.984929	0.236843	0.774792	FALSE
Q6PIE5	Sodium/potassium-transporting ATPase subunit alpha-2 OS=Mus musculus OX=10090 GN=Atp1a2 PE=1 SV=1	103	57263.7	53900.7	54440.7	54054.2	53946.6	57759.7	53601.8	48901	57163	54898.1	54180.1	1.01325	0.724607	0.96546	FALSE
Q9D6F9	Tubulin beta-4A chain OS=Mus musculus OX=10090 GN=Tubb4a PE=1 SV=3	17	9560.18	8977.2	9081.67	9667.98	9234.4	9388.08	9171.83	9462.23	9254.2	9317.02	9301.54	1.00166	0.926621	0.993521	FALSE
P68369	Tubulin alpha-1A chain OS=Mus musculus OX=10090 GN=Tuba1a PE=1 SV=1	82	176635	170786	174501	164956	178413	176383	179498	182753	164391	171662	176172	0.974397	0.325125	0.836138	FALSE
Q7TSJ2	Microtubule-associated protein 6 OS=Mus musculus OX=10090 GN=Map6 PE=1 SV=2	109	28058.7	29204.5	29042.5	27182.5	29939.9	28877	30508.2	30334.2	27738.5	28360.3	29460.9	0.962639	0.171178	0.719263	FALSE
P19096	Fatty acid synthase OS=Mus musculus OX=10090 GN=Fasn PE=1 SV=2	120	18414.8	19135.5	19028.9	19611.5	18077.9	18030.2	18485.3	18096.3	18766.9	19042.9	18289.1	1.04122	0.0266397	0.450775	FALSE
Q8VDN2	Sodium/potassium-transporting ATPase subunit alpha-1 OS=Mus musculus OX=10090 GN=Atp1a1 PE=1 SV=1	58	16936.6	15648.2	15649.3	15393.9	16207.1	18032	16441.8	14793.8	17628.7	15895.8	16580.6	0.958702	0.368359	0.856388	FALSE
O08553	Dihydropyrimidinase-related protein 2 OS=Mus musculus OX=10090 GN=Dpysl2 PE=1 SV=2	67	63187	60714.6	62498.1	61101.7	61983.9	62489	63745.3	64795.8	59622.7	61867.1	62502.5	0.989834	0.587916	0.935402	FALSE
Q99KI0	Aconitate hydratase, mitochondrial OS=Mus musculus OX=10090 GN=Aco2 PE=1 SV=1	92	49566.9	50612.2	50505.6	47538.1	49287.7	49232.1	49651.9	50709.5	48733.7	49540.2	49518.6	1.00044	0.977373	0.998368	FALSE
P63038	60 kDa heat shock protein, mitochondrial OS=Mus musculus OX=10090 GN=Hspd1 PE=1 SV=1	85	40888.6	40344.2	39509.4	40844.8	39254.3	39611.9	39044.8	39997	39594.4	40392.9	39499.1	1.02263	0.0328002	0.485994	FALSE
Q9ERD7	Tubulin beta-3 chain OS=Mus musculus OX=10090 GN=Tubb3 PE=1 SV=1	34	26669.1	25325.3	25615.4	26164.5	26243	26037.3	25389.1	25369.8	24092.5	25938.5	25415.1	1.02059	0.335649	0.840132	FALSE
P16858	Glyceraldehyde-3-phosphate dehydrogenase OS=Mus musculus OX=10090 GN=Gapdh PE=1 SV=2	77	116398	111503	113389	110836	119523	112511	118361	124241	115856	113011	118034	0.957442	0.0773776	0.588369	FALSE
P52480	Pyruvate kinase PKM OS=Mus musculus OX=10090 GN=Pkm PE=1 SV=4	70	63515.7	61546.8	61846.2	58478.7	64417.5	61115.3	65883	66777.6	61275.6	61319.6	63851.2	0.960351	0.159124	0.707258	FALSE
P63017	Heat shock cognate 71 kDa protein OS=Mus musculus OX=10090 GN=Hspa8 PE=1 SV=1	92	86446.2	79831.6	80089.8	83619.2	82826.4	80272.4	81521.3	83123.2	82565.5	82452	82055.1	1.00484	0.798338	0.975998	FALSE
Q99P72	Reticulon-4 OS=Mus musculus OX=10090 GN=Rtn4 PE=1 SV=2	79	17855.7	18190.4	18089.6	17945.6	17952.6	17715.8	17511.5	17793	18210	18019.8	17835	1.01036	0.253132	0.788877	FALSE
P68368	Tubulin alpha-4A chain OS=Mus musculus OX=10090 GN=Tuba4a PE=1 SV=1	20	16230	15058.3	15585.3	15362.7	15831.7	15472.7	15553.8	16329.2	14712.2	15553.2	15570.9	0.998859	0.963095	0.996514	FALSE
P05064	Fructose-bisphosphate aldolase A OS=Mus musculus OX=10090 GN=Aldoa PE=1 SV=2	73	64236	64332	65993.9	63022.2	63737.3	63928.9	64760.3	66926	62315.1	64387.3	64315.8	1.00111	0.945413	0.996337	FALSE
P15508	Spectrin beta chain, erythrocytic OS=Mus musculus OX=10090 GN=Sptb PE=1 SV=4	97	12858.6	12612.1	12673.1	12507.1	12559.3	13307.9	12379.2	11744.6	12385.8	12662.1	12465.4	1.01578	0.521504	0.922806	FALSE
O08599	Syntaxin-binding protein 1 OS=Mus musculus OX=10090 GN=Stxbp1 PE=1 SV=2	84	50159	49735.5	49485.4	46069	52308.3	50536	53626.1	51391.8	46458.6	48834.3	50804.4	0.961223	0.264693	0.794425	FALSE
P26039	Talin-1 OS=Mus musculus OX=10090 GN=Tln1 PE=1 SV=2	85	8051.71	8492.9	8816.09	8850.13	8538.73	9025.25	8148.8	8494.41	8460.51	8546.58	8528.94	1.00207	0.940615	0.995052	FALSE
Q9EPN1	Neurobeachin OS=Mus musculus OX=10090 GN=Nbea PE=1 SV=1	97	11859.6	12148	12058.5	12389.7	11770.9	11846.8	11940.2	11570.2	12028.1	12112.5	11830.2	1.02386	0.0683853	0.574336	FALSE
Q9DBG3	AP-2 complex subunit beta OS=Mus musculus OX=10090 GN=Ap2b1 PE=1 SV=1	94	34448.1	32904	32527.6	33392.3	32771.4	34631.9	34779.4	32375.9	32476.2	33310.3	33390	0.997613	0.912942	0.993521	FALSE
P68373	Tubulin alpha-1C chain OS=Mus musculus OX=10090 GN=Tuba1c PE=1 SV=1	3	1189.68	1159.6	1176.86	1233.72	1210.24	1173.18	1198.25	1139.2	1199.59	1189.65	1183.81	1.00493	0.779783	0.975998	FALSE
P60710	Actin, cytoplasmic 1 OS=Mus musculus OX=10090 GN=Actb PE=1 SV=1	70	106210	101876	104401	105455	101430	107808	104725	112636	103614	104473	105972	0.985848	0.538903	0.924296	FALSE
P07901	Heat shock protein HSP 90-alpha OS=Mus musculus OX=10090 GN=Hsp90aa1 PE=1 SV=4	90	51403.8	49083.1	49365.8	50336.2	51036	48065.8	50621.5	48719.1	47166	50039	49099.3	1.01914	0.361625	0.854035	FALSE
Q7TMY8	E3 ubiquitin-protein ligase HUWE1 OS=Mus musculus OX=10090 GN=Huwe1 PE=1 SV=5	107	10515.8	10740.9	10587.9	10840.4	10613	10679	10392.8	10570.2	10628.3	10670.5	10576.2	1.00892	0.305424	0.826313	FALSE
Q02053	Ubiquitin-like modifier-activating enzyme 1 OS=Mus musculus OX=10090 GN=Uba1 PE=1 SV=1	83	29440	29314.3	29119.4	29269.7	29494.9	29671.8	29701.9	29168.9	28526.7	29285.6	29309.6	0.999183	0.927985	0.993521	FALSE
G5E8K5	Ankyrin-3 OS=Mus musculus OX=10090 GN=Ank3 PE=1 SV=1	89	10842.4	11209.6	11127.7	11528.3	11507.5	11063.3	11502.9	11541.6	12055.9	11174.3	11530	0.969156	0.143174	0.684483	FALSE
P56480	ATP synthase subunit beta, mitochondrial OS=Mus musculus OX=10090 GN=Atp5b PE=1 SV=2	58	48580.8	44121.5	44287.3	42988.4	43845.7	46604.9	44245.9	42692.3	47457.2	44945.5	44934.2	1.00025	0.994011	0.999464	FALSE
P17182	Alpha-enolase OS=Mus musculus OX=10090 GN=Eno1 PE=1 SV=3	71	68929.3	64903	66430.1	66793.4	65472.5	68361	66256.7	67377.9	64824.5	66748.5	66446.3	1.00455	0.776521	0.975718	FALSE
G5E829	Plasma membrane calcium-transporting ATPase 1 OS=Mus musculus OX=10090 GN=Atp2b1 PE=1 SV=1	58	17419.6	17759.3	17366.8	17749.1	17174.5	17443.8	17805.2	16921.4	17883.5	17572.8	17441.8	1.00751	0.583437	0.934422	FALSE
Q61879	Myosin-10 OS=Mus musculus OX=10090 GN=Myh10 PE=1 SV=2	109	12694.7	13612.2	13799.3	13638.8	12475.4	13469	13801.8	14431.6	14904.9	13429.1	13790.9	0.97376	0.511802	0.919236	FALSE
P05214	Tubulin alpha-3 chain OS=Mus musculus OX=10090 GN=Tuba3a PE=1 SV=1	2	389.985	479.3	478.223	444.651	461.555	432.376	483.643	460.218	390.444	446.505	444.454	1.00461	0.940659	0.995052	FALSE
Q9R0K7	Plasma membrane calcium-transporting ATPase 2 OS=Mus musculus OX=10090 GN=Atp2b2 PE=1 SV=2	90	28401.9	27287.6	27263.6	28518.5	27061.4	27499.7	26887.6	25570.3	28248.5	27861.6	27039.1	1.03042	0.20543	0.748206	FALSE
P12960	Contactin-1 OS=Mus musculus OX=10090 GN=Cntn1 PE=1 SV=1	78	17582	16245.3	16246.3	17523.7	16665	17327.8	16865.8	16837.5	19011.2	16886.7	17320.8	0.974934	0.475821	0.904005	FALSE
P46460	Vesicle-fusing ATPase OS=Mus musculus OX=10090 GN=Nsf PE=1 SV=2	96	53418.3	49369.3	49394.6	50236.3	49377.2	51302.7	49947.7	49080.1	50621.4	50577.9	50059.3	1.01036	0.600189	0.938945	FALSE
Q04447	Creatine kinase B-type OS=Mus musculus OX=10090 GN=Ckb PE=1 SV=1	59	52875.3	52995.1	53628.4	54762.9	51777.8	52213.2	52072.1	51348.8	54039.5	53560.3	52282.2	1.02444	0.0875215	0.604902	FALSE
Q3UNH4	G protein-regulated inducer of neurite outgrowth 1 OS=Mus musculus OX=10090 GN=Gprin1 PE=1 SV=2	97	19166.8	18985.2	18642.5	18337.5	18747.5	19141.6	18605.5	18600.3	19384.5	18780.3	18893.3	0.99402	0.652136	0.951608	FALSE
Q01853	Transitional endoplasmic reticulum ATPase OS=Mus musculus OX=10090 GN=Vcp PE=1 SV=4	80	18980.4	19322.5	19318.4	18621.1	18748	18666.4	19038.4	19349.7	18725.7	19058.4	18903.9	1.00817	0.4787	0.904941	FALSE
Q8CHC4	Synaptojanin-1 OS=Mus musculus OX=10090 GN=Synj1 PE=1 SV=3	82	25684.5	25668.8	25442.8	26190.5	25851.1	25870	25705.9	25379.5	26646.5	25745.2	25887.3	0.994512	0.61763	0.946534	FALSE
P13595	Neural cell adhesion molecule 1 OS=Mus musculus OX=10090 GN=Ncam1 PE=1 SV=3	91	31608.3	31046.1	30707.9	30853.7	32836.6	32937.8	33008.1	33135	32074.7	31052.1	32796.3	0.946819	0.000375589	0.151349	FALSE
P50396	Rab GDP dissociation inhibitor alpha OS=Mus musculus OX=10090 GN=Gdi1 PE=1 SV=3	69	27491.4	28411.4	28256.3	27416.5	29148.3	27692.2	29188.5	29343	28015.1	27890.4	28669.2	0.972833	0.124896	0.65952	FALSE
Q80TJ1	Calcium-dependent secretion activator 1 OS=Mus musculus OX=10090 GN=Cadps PE=1 SV=3	90	24904.2	25234.4	24918.4	24314.3	25786.7	24946.8	25199.6	25175.7	23502.6	24840.6	24910.4	0.997198	0.886092	0.990039	FALSE
Q91ZU6	Dystonin OS=Mus musculus OX=10090 GN=Dst PE=1 SV=2	114	8270.41	8451.7	8503.16	8011.7	8633.41	8299.7	8243.75	8471.25	7850.78	8307	8295.57	1.00138	0.951028	0.996514	FALSE
Q920I9	WD repeat-containing protein 7 OS=Mus musculus OX=10090 GN=Wdr7 PE=1 SV=3	72	12272.3	11979.9	12001.3	12613	11989.1	12271.9	11944.3	12304.5	12363.4	12214	12173.4	1.00333	0.809725	0.975998	FALSE
Q8CI94	Glycogen phosphorylase, brain form OS=Mus musculus OX=10090 GN=Pygb PE=1 SV=3	86	31637.4	31621.4	31102.1	31155.8	30997.1	32232.1	31488.7	28950.5	30396.9	31378.2	30792.8	1.01901	0.39967	0.871107	FALSE
P11499	Heat shock protein HSP 90-beta OS=Mus musculus OX=10090 GN=Hsp90ab1 PE=1 SV=3	57	22619.3	22502.6	22054.3	21530.8	23463.3	21293.4	22795.3	21458.2	19849.8	22172.6	21735.3	1.02012	0.58111	0.933962	FALSE
Q9ES97	Reticulon-3 OS=Mus musculus OX=10090 GN=Rtn3 PE=1 SV=2	69	16994.2	16588.2	16444.1	16865.1	16750.3	16674.2	16810	16549.8	17237.4	16721.5	16802.7	0.995166	0.650333	0.951394	FALSE
P97427	Dihydropyrimidinase-related protein 1 OS=Mus musculus OX=10090 GN=Crmp1 PE=1 SV=1	49	20138.5	19223.1	19111.5	19074.2	20516.5	19137.9	21156.1	21016.7	20584.1	19382	20469.4	0.946873	0.0504455	0.54085	FALSE
P09411	Phosphoglycerate kinase 1 OS=Mus musculus OX=10090 GN=Pgk1 PE=1 SV=4	66	55564.9	51862.8	51829.4	53497.6	51428.2	52583.5	52340.3	52724.4	50711.7	53167	51951.9	1.02339	0.209607	0.753784	FALSE
P38647	Stress-70 protein, mitochondrial OS=Mus musculus OX=10090 GN=Hspa9 PE=1 SV=3	70	23326.2	22896.8	22619.9	23558.5	22759.2	22560.2	22277.8	22679.3	23119.3	23097.4	22677.5	1.01852	0.125333	0.660304	FALSE
Q64521	Glycerol-3-phosphate dehydrogenase, mitochondrial OS=Mus musculus OX=10090 GN=Gpd2 PE=1 SV=2	71	20209.1	20359.3	20325	19834.7	20249	20173.4	20806.3	20354.2	19553.6	20181	20223.3	0.997907	0.871394	0.985372	FALSE
Q03265	ATP synthase subunit alpha, mitochondrial OS=Mus musculus OX=10090 GN=Atp5a1 PE=1 SV=1	75	58003.1	50556.6	51551.3	51935.4	51754.4	53700.7	51555.3	50491.7	60110.9	52933.8	53416.4	0.990964	0.844506	0.981384	FALSE
P17183	Gamma-enolase OS=Mus musculus OX=10090 GN=Eno2 PE=1 SV=2	46	30713	30145.4	30711.7	31535	29710	29969.3	29545.1	30515.6	31718.6	30772.3	30281.7	1.0162	0.366789	0.855653	FALSE
P05063	Fructose-bisphosphate aldolase C OS=Mus musculus OX=10090 GN=Aldoc PE=1 SV=4	44	18678.8	18440.4	18660.5	18163.2	18527.7	18664.4	19262.5	17385.9	18414.3	18484.6	18440.8	1.00237	0.907772	0.993521	FALSE
O08788	Dynactin subunit 1 OS=Mus musculus OX=10090 GN=Dctn1 PE=1 SV=3	78	12807.9	12433.2	12453.9	12576.4	12703.3	12792.4	12556.3	12565.3	12016.4	12567	12523.8	1.00345	0.809456	0.975998	FALSE
P17426	AP-2 complex subunit alpha-1 OS=Mus musculus OX=10090 GN=Ap2a1 PE=1 SV=1	74	23782.8	22473.1	22472.4	23622.8	23574.7	23049.7	23722.2	22677.9	24645.7	23079.5	23524.6	0.981081	0.39342	0.867949	FALSE
Q9Z1B3	1-phosphatidylinositol 4,5-bisphosphate phosphodiesterase beta-1 OS=Mus musculus OX=10090 GN=Plcb1 PE=1 SV=2	82	15780.9	15324.5	15207.1	15396.4	15500.6	15367.4	15285.1	14932.2	16247.5	15425.7	15460.6	0.997746	0.899458	0.993521	FALSE
F6SEU4	Ras/Rap GTPase-activating protein SynGAP OS=Mus musculus OX=10090 GN=Syngap1 PE=1 SV=2	81	15291	15209.7	15100	16804	14262	15829.8	14645.6	15507.9	17271.7	15586.1	15468.6	1.00759	0.86791	0.984405	FALSE
Q9QWI6	SRC kinase signaling inhibitor 1 OS=Mus musculus OX=10090 GN=Srcin1 PE=1 SV=2	67	10593	13113.4	13146.7	13331.3	10739.8	11547	11456.5	15480.5	12539.8	12491.2	12249.5	1.01973	0.828165	0.979933	FALSE
Q8BYI9	Tenascin-R OS=Mus musculus OX=10090 GN=Tnr PE=1 SV=2	65	21391.3	21802.5	21672.7	21715.4	20962.6	21875.6	21729.4	21407.8	22610	21644.9	21710.3	0.99699	0.84277	0.981384	FALSE
Q61316	Heat shock 70 kDa protein 4 OS=Mus musculus OX=10090 GN=Hspa4 PE=1 SV=1	75	23722.1	23706.4	23068.6	23106.7	23590.2	22950.8	23140.9	22913.5	22921.1	23398.9	23101.9	1.01286	0.209786	0.753784	FALSE
Q810U3	Neurofascin OS=Mus musculus OX=10090 GN=Nfasc PE=1 SV=1	61	13940.2	14058.4	13867.4	13887.9	14224.4	13786.1	14720.2	14468.4	14140.5	13938.3	14264.4	0.977136	0.113828	0.645977	FALSE
A2AN08	E3 ubiquitin-protein ligase UBR4 OS=Mus musculus OX=10090 GN=Ubr4 PE=1 SV=1	85	7653.4	7803.1	8002.62	7984.87	7787.87	7620.56	7691.32	7646.38	7778.56	7859.69	7704.64	1.02012	0.100108	0.619794	FALSE
Q3UHJ0	AP2-associated protein kinase 1 OS=Mus musculus OX=10090 GN=Aak1 PE=1 SV=2	61	11614.2	11438.8	11429.3	11272.3	11535.9	11726.7	11364.4	11094.2	11984.9	11438	11537.2	0.991401	0.603418	0.940137	FALSE
Q99104	Unconventional myosin-Va OS=Mus musculus OX=10090 GN=Myo5a PE=1 SV=2	101	16763.3	18209.8	18106	17477.6	16641.9	16888.6	18181.5	18183	18773	17629.6	17714.3	0.995216	0.88271	0.990039	FALSE
E9Q401	Ryanodine receptor 2 OS=Mus musculus OX=10090 GN=Ryr2 PE=1 SV=1	99	7816.24	8334.9	8415.77	7802	7449.4	8130.73	8521.17	7945.21	8693.27	8087.23	8135.94	0.994012	0.871121	0.985372	FALSE
Q7TPR4	Alpha-actinin-1 OS=Mus musculus OX=10090 GN=Actn1 PE=1 SV=1	76	19125.7	18891.8	18731.4	18716	18889.6	19066.3	19070.4	19254.2	17902.3	18865.5	18830.3	1.00187	0.906659	0.993521	FALSE
P63328	Serine/threonine-protein phosphatase 2B catalytic subunit alpha isoform OS=Mus musculus OX=10090 GN=Ppp3ca PE=1 SV=1	57	33136.8	30003.5	29803.7	32378.9	30439.8	31716.2	31624.3	31094.1	32941.6	31297.1	31552.5	0.991905	0.778117	0.975998	FALSE
A2AGT5	Cytoskeleton-associated protein 5 OS=Mus musculus OX=10090 GN=Ckap5 PE=1 SV=1	85	12861.9	13076.2	13013.8	13046.9	12869.1	12921.1	12958.7	12429	12764.2	12999.5	12787	1.01662	0.114386	0.645977	FALSE
Q61301	Catenin alpha-2 OS=Mus musculus OX=10090 GN=Ctnna2 PE=1 SV=3	62	11675.4	11676.7	11512.7	11922.9	11522.9	11539.7	11301.9	11586.3	11566.3	11696	11503	1.01678	0.080219	0.590259	FALSE
Q9JJZ2	Tubulin alpha-8 chain OS=Mus musculus OX=10090 GN=Tuba8 PE=1 SV=1	12	2228.87	2297.1	2244.26	2301.44	2340.73	2387.39	2522.29	2450.43	2403.58	2267.69	2420.11	0.937022	0.00483161	0.278934	FALSE
Q9QVP9	Protein-tyrosine kinase 2-beta OS=Mus musculus OX=10090 GN=Ptk2b PE=1 SV=2	76	15769.5	15808.1	15610.7	15952.6	15814.3	16276.1	16338.5	15628.5	16828.5	15784.8	16171.7	0.976074	0.157222	0.702961	FALSE
Q9WV92	Band 4.1-like protein 3 OS=Mus musculus OX=10090 GN=Epb41l3 PE=1 SV=1	77	15867.8	16775.8	16273.5	16259.7	17120.8	16473.6	16661.1	16090.1	16434.9	16291	16552.7	0.984191	0.330691	0.83832	FALSE
Q4KMM3	Oxidation resistance protein 1 OS=Mus musculus OX=10090 GN=Oxr1 PE=1 SV=3	68	17373.4	16817.7	16826.2	16678.2	17152.7	16720.8	16603.4	16658.5	15955.7	16921.8	16613.8	1.01854	0.270936	0.797578	FALSE
Q6P9K8	Caskin-1 OS=Mus musculus OX=10090 GN=Caskin1 PE=1 SV=2	63	8324.97	7986.6	8007.09	7833.85	8302.97	8184.38	7777.27	7857.36	7839.84	8036.16	7989.62	1.00583	0.763697	0.972853	FALSE
Q60597	2-oxoglutarate dehydrogenase, mitochondrial OS=Mus musculus OX=10090 GN=Ogdh PE=1 SV=3	71	11943.8	12777.1	13001.7	12058.6	13076.4	12098.8	12865.8	13400.7	13073.6	12437.1	12895.5	0.96445	0.21977	0.76214	FALSE
Q6ZPE2	Myotubularin-related protein 5 OS=Mus musculus OX=10090 GN=Sbf1 PE=1 SV=2	77	8381.3	8637.8	8748.01	8656.6	8719.05	8490.56	8914.7	8969.73	8972.9	8604.84	8811.4	0.976557	0.14664	0.689417	FALSE
E9Q3L2	Phosphatidylinositol 4-kinase alpha OS=Mus musculus OX=10090 GN=Pi4ka PE=1 SV=2	87	12843.4	12904.3	12719.6	13041.7	12898.7	12617	12882.6	12933.9	12810.2	12876.7	12828	1.0038	0.593741	0.935979	FALSE
O55143	Sarcoplasmic/endoplasmic reticulum calcium ATPase 2 OS=Mus musculus OX=10090 GN=Atp2a2 PE=1 SV=2	68	17950.5	18551.1	18610.6	19256.4	17254.1	17722.6	17786.5	17208.8	17538.1	18586.4	17500.4	1.06206	0.00466827	0.278878	FALSE
O35643	AP-1 complex subunit beta-1 OS=Mus musculus OX=10090 GN=Ap1b1 PE=1 SV=2	40	8644.99	8621.5	8467	8662.97	8667.44	8748.84	9094.75	8595.84	8480.08	8598.76	8714.93	0.98667	0.375629	0.85933	FALSE
Q9JMH9	Unconventional myosin-XVIIIa OS=Mus musculus OX=10090 GN=Myo18a PE=1 SV=2	79	8988.51	8361.9	8481.14	8629.65	8893.26	8922.44	8660.98	8752.5	8537.75	8612.12	8752.2	0.983994	0.363623	0.854035	FALSE
B0V2N1	Receptor-type tyrosine-protein phosphatase S OS=Mus musculus OX=10090 GN=Ptprs PE=1 SV=1	48	6463.65	6559.8	6489.92	6558.5	6468.4	6452.75	6328.61	6465.59	6409.26	6517.83	6424.71	1.01449	0.0396295	0.509116	FALSE
D3Z7P3	Glutaminase kidney isoform, mitochondrial OS=Mus musculus OX=10090 GN=Gls PE=1 SV=1	57	18349.8	19866.6	19414.8	19502.8	18453.8	18337.3	18407	18739.9	19270.1	19275.1	18638.5	1.03415	0.108424	0.6391	FALSE
Q8BTM8	Filamin-A OS=Mus musculus OX=10090 GN=Flna PE=1 SV=5	76	5630.54	8761.8	8758.97	7747.86	7926.14	8676.42	7692.9	8679.03	7455.55	7606.67	8070.28	0.942553	0.566029	0.929915	FALSE
Q8CHG7	Rap guanine nucleotide exchange factor 2 OS=Mus musculus OX=10090 GN=Rapgef2 PE=1 SV=2	58	7583.61	7419.5	7483.94	7487.08	7791.44	7534.76	7706.52	7498.5	7569.35	7493.3	7619.31	0.983462	0.110381	0.642229	FALSE
P70398	Probable ubiquitin carboxyl-terminal hydrolase FAF-X OS=Mus musculus OX=10090 GN=Usp9x PE=1 SV=2	82	10118.2	10347.3	10213.7	10249.9	10132.4	10149.4	10252	9931.03	9788.09	10231.9	10049.2	1.01819	0.12416	0.658166	FALSE
P06745	Glucose-6-phosphate isomerase OS=Mus musculus OX=10090 GN=Gpi PE=1 SV=4	63	35172.3	35222.7	34797.7	33971.4	34462.7	34909.8	35055.4	35116.4	31731.1	34787.4	34230.2	1.01628	0.50561	0.917643	FALSE
O55131	Septin-7 OS=Mus musculus OX=10090 GN=Septin7 PE=1 SV=1	63	20344.2	19362.2	19216.7	19495.7	19703.7	19559	19312	19223.5	19798.7	19599.8	19518.1	1.00419	0.755863	0.971035	FALSE
P48722	Heat shock 70 kDa protein 4L OS=Mus musculus OX=10090 GN=Hspa4l PE=1 SV=2	77	19160.3	18595.6	18348.7	19128.7	19306.8	18571.6	19073.3	18897.6	18416.8	18805.1	18850.4	0.997595	0.863896	0.982448	FALSE
Q8K1M6	Dynamin-1-like protein OS=Mus musculus OX=10090 GN=Dnm1l PE=1 SV=2	69	17396	17903.4	17704.2	17598.9	17764.6	17374.4	17731.6	17726.3	16740.5	17649.7	17463.1	1.01069	0.468479	0.902032	FALSE
Q0KL02	Triple functional domain protein OS=Mus musculus OX=10090 GN=Trio PE=1 SV=3	85	9093.02	8857	8925.15	8637.24	9159.34	8779.86	9110.56	9007.8	8734.6	8876.59	8956.78	0.991048	0.551381	0.924767	FALSE
Q61699	Heat shock protein 105 kDa OS=Mus musculus OX=10090 GN=Hsph1 PE=1 SV=2	71	16618.6	16531.4	16418.3	16277.8	17572.3	15592.2	17117.9	16802.9	14740.9	16461	16331.3	1.00795	0.836609	0.981378	FALSE
Q9QXL2	Kinesin-like protein KIF21A OS=Mus musculus OX=10090 GN=Kif21a PE=1 SV=2	69	8941.63	8804.6	8846.36	8845.1	8884.34	8792.24	8838.96	8696.06	8140.45	8859.28	8666.02	1.0223	0.269924	0.797578	FALSE
P08553	Neurofilament medium polypeptide OS=Mus musculus OX=10090 GN=Nefm PE=1 SV=4	73	17267.7	18719.7	18632.1	18018.3	20438.2	18758.9	18234	21283.3	18381.5	18150.1	19381.6	0.936456	0.134032	0.674577	FALSE
Q8VDD5	Myosin-9 OS=Mus musculus OX=10090 GN=Myh9 PE=1 SV=4	71	7561.17	8593.5	8583.6	8286.68	8393.2	8708.56	8430.36	9117.08	9112.2	8245.22	8746.61	0.942676	0.120273	0.654288	FALSE
Q8BRT1	CLIP-associating protein 2 OS=Mus musculus OX=10090 GN=Clasp2 PE=1 SV=1	74	11130.9	10992.3	10959.4	11289.8	10863.2	10912.8	10746.4	10770	10765.5	11092.3	10811.4	1.02598	0.00722392	0.307439	FALSE
D3YZU1	SH3 and multiple ankyrin repeat domains protein 1 OS=Mus musculus OX=10090 GN=Shank1 PE=1 SV=1	74	9397.46	9634.2	9640.16	9817.54	9416.64	9475.51	9181.56	9849.17	9776.76	9621.18	9536.78	1.00885	0.611225	0.94214	FALSE
P60469	Liprin-alpha-3 OS=Mus musculus OX=10090 GN=Ppfia3 PE=1 SV=2	80	10967.9	10952.2	10660	10935.2	10686.9	10732.6	10456.5	10641.6	10725.2	10878.1	10648.1	1.0216	0.0327957	0.485994	FALSE
Q8BZ98	Dynamin-3 OS=Mus musculus OX=10090 GN=Dnm3 PE=1 SV=1	52	6912.86	6666.5	6585.2	6687.85	7030.65	6914.02	6874.23	6661.26	6741.29	6712.01	6843.05	0.980851	0.213152	0.757266	FALSE
P42859	Huntingtin OS=Mus musculus OX=10090 GN=Htt PE=1 SV=2	69	7151.4	7285.5	7350.62	7478.75	7376.89	7362.16	7389.33	7206.47	7558.28	7315.62	7377.78	0.991574	0.498336	0.916953	FALSE
P70336	Rho-associated protein kinase 2 OS=Mus musculus OX=10090 GN=Rock2 PE=1 SV=1	81	14227.5	14101.8	14127.8	13883.9	14501.2	14018.5	14516.9	13901.9	13361.1	14084.7	14053.3	1.00223	0.904782	0.993521	FALSE
P16330	2',3'-cyclic-nucleotide 3'-phosphodiesterase OS=Mus musculus OX=10090 GN=Cnp PE=1 SV=3	58	37705.1	43170.4	43909.1	44051.5	45519.7	43348.6	46588.5	49152.1	47009.1	42123.6	46284.5	0.910102	0.0513824	0.54085	FALSE
P58871	182 kDa tankyrase-1-binding protein OS=Mus musculus OX=10090 GN=Tnks1bp1 PE=1 SV=2	68	7556.8	7230.4	7392.19	7451.93	7526.63	7619.93	7248.31	7306.96	7525.97	7406.88	7444.19	0.994989	0.722236	0.96546	FALSE
P28738	Kinesin heavy chain isoform 5C OS=Mus musculus OX=10090 GN=Kif5c PE=1 SV=3	75	15263.4	14752.7	14497.1	14763.5	15054.9	14775.1	14793.6	14416.3	14391.4	14816.6	14684.1	1.00902	0.528233	0.924296	FALSE
Q6ZQ38	Cullin-associated NEDD8-dissociated protein 1 OS=Mus musculus OX=10090 GN=Cand1 PE=1 SV=2	74	26016.5	25758.6	25426.8	26232.9	25374	25878.1	25957.4	24849.5	24206.8	25856.9	25244.5	1.02426	0.177133	0.722087	FALSE
P28660	Nck-associated protein 1 OS=Mus musculus OX=10090 GN=Nckap1 PE=1 SV=2	72	17210.7	17849.9	17705.7	18181.1	16935.3	17414	17224.6	16773.4	18348	17733.4	17330.4	1.02325	0.297137	0.822422	FALSE
Q8R0Y6	Cytosolic 10-formyltetrahydrofolate dehydrogenase OS=Mus musculus OX=10090 GN=Aldh1l1 PE=1 SV=1	51	11195.5	11928.6	11776.5	10741.1	12037.9	11216.4	11548.7	11178.2	10648.7	11400.5	11316.7	1.0074	0.819937	0.977719	FALSE
Q64727	Vinculin OS=Mus musculus OX=10090 GN=Vcl PE=1 SV=4	78	10845.3	12706.4	12639.1	11807.2	12158	12473.3	12255.5	12578.7	11740.7	11975.2	12237.7	0.978546	0.557832	0.925971	FALSE
Q8BX70	Vacuolar protein sorting-associated protein 13C OS=Mus musculus OX=10090 GN=Vps13c PE=1 SV=2	70	7599.91	7513.1	7682.27	7937.84	7415.89	7548.39	7567.44	7444.46	7668.23	7681.65	7528.33	1.02037	0.149162	0.693332	FALSE
Q6PB66	Leucine-rich PPR motif-containing protein, mitochondrial OS=Mus musculus OX=10090 GN=Lrpprc PE=1 SV=2	79	15252.3	15519.6	15360.5	15249.4	14967.5	15087.1	14950.5	14974.7	14748.1	15345	14945.2	1.02675	0.00203605	0.212731	FALSE
Q8CGC7	Bifunctional glutamate/proline--tRNA ligase OS=Mus musculus OX=10090 GN=Eprs PE=1 SV=4	66	6746.48	6936.2	7067.37	6569.77	6590.35	6806.96	6866.81	6592.18	6774.5	6827.34	6725.19	1.01519	0.405254	0.874951	FALSE
Q05920	Pyruvate carboxylase, mitochondrial OS=Mus musculus OX=10090 GN=Pc PE=1 SV=1	66	11758.1	12087	11911.7	11477.2	12260.8	11668.2	11981.1	11974	11747.5	11806.4	11924.5	0.990092	0.49349	0.913575	FALSE
P61922	4-aminobutyrate aminotransferase, mitochondrial OS=Mus musculus OX=10090 GN=Abat PE=1 SV=1	48	15906.6	16937.8	16731.1	15008.3	16530	16249.3	15627.5	16702.4	14420.4	16127.7	15883.7	1.01537	0.705635	0.961765	FALSE
Q8QZT1	Acetyl-CoA acetyltransferase, mitochondrial OS=Mus musculus OX=10090 GN=Acat1 PE=1 SV=1	46	14096.1	14559.7	14529	14203.9	14469.1	14217.5	14333.8	14397.6	14731.3	14345.8	14428.8	0.994243	0.573959	0.932353	FALSE
P10637	Microtubule-associated protein tau OS=Mus musculus OX=10090 GN=Mapt PE=1 SV=3	60	20170.1	18897.1	18661.2	19230	19874.8	19677.1	20304.7	19480.8	20420	19231.2	19948.2	0.964054	0.0831003	0.595843	FALSE
P27546	Microtubule-associated protein 4 OS=Mus musculus OX=10090 GN=Map4 PE=1 SV=3	60	9546.84	10983	10741.4	9871.43	10659.4	10193.2	10408.2	10346.7	10548.4	10268.4	10429.9	0.984516	0.626322	0.947707	FALSE
Q6Q477	Plasma membrane calcium-transporting ATPase 4 OS=Mus musculus OX=10090 GN=Atp2b4 PE=1 SV=1	33	5497.33	5270.8	5272.6	5117.56	5463.94	5202.9	5383.63	5244.07	4885.86	5287.85	5232.24	1.01063	0.689448	0.959377	FALSE
P58281	Dynamin-like 120 kDa protein, mitochondrial OS=Mus musculus OX=10090 GN=Opa1 PE=1 SV=1	73	16925.4	17377.3	16906.4	17029.9	17052.1	16805.3	16733.9	16475.1	16362	17058.7	16683.9	1.02247	0.0622377	0.567073	FALSE
Q91XV3	Brain acid soluble protein 1 OS=Mus musculus OX=10090 GN=Basp1 PE=1 SV=3	47	26809.6	31609.4	33970.5	27490.2	30953.5	29380	30421	30722.2	33219.9	29826.1	30914.1	0.964805	0.532705	0.924296	FALSE
Q9Z0E0	Neurochondrin OS=Mus musculus OX=10090 GN=Ncdn PE=1 SV=1	51	19061.7	18977.6	18710.8	17680.5	19651.1	19026.2	19692.8	19417.5	16941.1	18599.4	18916.3	0.983244	0.648215	0.951394	FALSE
Q76MZ3	Serine/threonine-protein phosphatase 2A 65 kDa regulatory subunit A alpha isoform OS=Mus musculus OX=10090 GN=Ppp2r1a PE=1 SV=3	55	21087	20380.5	20201.3	21686.5	20158.5	20814.5	20306.7	19761.5	21225.8	20830.5	20447	1.01876	0.387134	0.865515	FALSE
Q8BL66	Early endosome antigen 1 OS=Mus musculus OX=10090 GN=Eea1 PE=1 SV=2	78	11108.1	10560.3	10433.8	10531.1	11074.1	11197.5	10372.2	10589.8	10165.1	10655.1	10672.3	0.998388	0.949265	0.996514	FALSE
P57780	Alpha-actinin-4 OS=Mus musculus OX=10090 GN=Actn4 PE=1 SV=1	47	7461.51	7252.7	7238.61	7544.16	7387.34	7683.47	7278.22	7176.52	7586.99	7373.07	7420.12	0.993659	0.719349	0.96546	FALSE
Q80U28	MAP kinase-activating death domain protein OS=Mus musculus OX=10090 GN=Madd PE=1 SV=2	71	8291.43	8173.9	8176.81	8619.48	8401.99	8170.38	8224.78	8427.72	8226.33	8313.44	8289.59	1.00288	0.832317	0.98074	FALSE
Q61644	Protein kinase C and casein kinase substrate in neurons protein 1 OS=Mus musculus OX=10090 GN=Pacsin1 PE=1 SV=1	62	19953.7	18431.8	18317.7	19825.9	18381.4	18793.6	18661.1	18130.5	20749.1	19117.2	18921.1	1.01036	0.76892	0.973932	FALSE
Q9QYB8	Beta-adducin OS=Mus musculus OX=10090 GN=Add2 PE=1 SV=4	59	11312.5	10768.3	10676.3	10987.7	11458.9	10868.3	10739.4	10722.6	11019.1	10933.5	10958.4	0.997727	0.902147	0.993521	FALSE
Q91V92	ATP-citrate synthase OS=Mus musculus OX=10090 GN=Acly PE=1 SV=1	67	13198.9	13444.4	13415.2	13451.9	13185.4	12919.6	12947.9	12700.7	13105.9	13377.2	12970.8	1.03133	0.0076786	0.309196	FALSE
Q9Z0P4	Paralemmin-1 OS=Mus musculus OX=10090 GN=Palm PE=1 SV=1	52	9543.65	9533.5	9381.05	9219.31	9676.48	9861.74	9604.39	9196.95	10444.8	9418.44	9748.48	0.966145	0.203004	0.747855	FALSE
Q61598	Rab GDP dissociation inhibitor beta OS=Mus musculus OX=10090 GN=Gdi2 PE=1 SV=1	41	10383.3	10844.2	10698.2	10416.5	10735.9	10400	10664.6	10715.7	10038	10583.8	10507.4	1.00727	0.685991	0.959377	FALSE
Q80TE7	Leucine-rich repeat-containing protein 7 OS=Mus musculus OX=10090 GN=Lrrc7 PE=1 SV=2	76	8968.67	8931.5	8954.24	9585.3	8796.28	9240	8617.7	9423.23	9655.49	9105.88	9138.34	0.996448	0.903667	0.993521	FALSE
Q80UG2	Plexin-A4 OS=Mus musculus OX=10090 GN=Plxna4 PE=1 SV=3	66	10101.5	10231.2	10274.3	10291.7	10098.9	10140.5	10277.4	10123.8	10292.2	10224.4	10186.3	1.00374	0.543195	0.924296	FALSE
Q5SQX6	Cytoplasmic FMR1-interacting protein 2 OS=Mus musculus OX=10090 GN=Cyfip2 PE=1 SV=2	71	17082.9	17889	17648.1	17733.9	17924.7	16975.6	17736	17576.4	17467.6	17585.8	17533.1	1.00301	0.832273	0.98074	FALSE
P33173	Kinesin-like protein KIF1A OS=Mus musculus OX=10090 GN=Kif1a PE=1 SV=2	66	7908.12	7835.7	7960.34	8077.47	7606.4	7723.99	7652.78	7673.67	7779.33	7944.92	7687.01	1.03355	0.0023981	0.212731	FALSE
Q61768	Kinesin-1 heavy chain OS=Mus musculus OX=10090 GN=Kif5b PE=1 SV=3	50	6798.55	6976.6	6774.93	6780.82	6928.95	6845.73	6761.65	6704.39	6359.44	6832.22	6717.13	1.01713	0.372846	0.858332	FALSE
P47857	ATP-dependent 6-phosphofructokinase, muscle type OS=Mus musculus OX=10090 GN=Pfkm PE=1 SV=3	51	15900	15161	15211.7	15080	15348	15367.1	15534.1	15256.5	15830	15334.7	15465.8	0.991524	0.533776	0.924296	FALSE
Q8CC35	Synaptopodin OS=Mus musculus OX=10090 GN=Synpo PE=1 SV=2	44	8058.33	7351.8	7461.32	7726.67	7681.97	7810.92	7515.89	7716.8	7640.42	7644.72	7672.59	0.996368	0.855923	0.981384	FALSE
Q80Z38	SH3 and multiple ankyrin repeat domains protein 2 OS=Mus musculus OX=10090 GN=Shank2 PE=1 SV=2	58	7000.25	5854.3	5770.08	6504	6548.04	6750.05	6080.48	5785.15	6594.39	6262.35	6341.17	0.987571	0.816125	0.975998	FALSE
A2CG49	Kalirin OS=Mus musculus OX=10090 GN=Kalrn PE=1 SV=1	65	6171.62	6391.9	6391.34	6406.74	6174.27	6217.99	6003.4	6265.67	6390.21	6339.64	6209.02	1.02104	0.180243	0.726459	FALSE
Q8K0U4	Heat shock 70 kDa protein 12A OS=Mus musculus OX=10090 GN=Hspa12a PE=1 SV=1	52	18125.4	17586.2	17201.5	17862.8	17786.4	17948.1	17552.4	16593.6	16842.9	17690.7	17336.4	1.02043	0.34722	0.848742	FALSE
O70318	Band 4.1-like protein 2 OS=Mus musculus OX=10090 GN=Epb41l2 PE=1 SV=2	56	8749.5	8952.1	8891.23	8925.58	8558.74	8600.38	8204.72	8606.88	8853.56	8879.26	8562.31	1.03702	0.041213	0.511995	FALSE
P58252	Elongation factor 2 OS=Mus musculus OX=10090 GN=Eef2 PE=1 SV=2	64	23561	23758.7	23281.3	23515.1	24501	22868.3	24184.3	23509.8	22655.6	23528.4	23532.9	0.99981	0.991709	0.999464	FALSE
Q810U4	Neuronal cell adhesion molecule OS=Mus musculus OX=10090 GN=Nrcam PE=1 SV=2	49	9119.59	8460.3	8598.79	8834.82	9068.74	8737.58	8378.2	9160.21	8790.09	8749.82	8822.62	0.991749	0.728644	0.96546	FALSE
Q9WUA3	ATP-dependent 6-phosphofructokinase, platelet type OS=Mus musculus OX=10090 GN=Pfkp PE=1 SV=1	59	13624.9	13369.8	13191.3	13205.8	14006.8	13174.5	13836.7	13489.1	13682.7	13346.8	13634.9	0.978872	0.163411	0.715211	FALSE
Q64487	Receptor-type tyrosine-protein phosphatase delta OS=Mus musculus OX=10090 GN=Ptprd PE=1 SV=3	58	5937.57	5868.5	5901.75	6021.27	5912.65	5846.9	5672.61	5647.92	5880.52	5932	5791.07	1.02434	0.0816853	0.593021	FALSE
Q8BGQ7	Alanine--tRNA ligase, cytoplasmic OS=Mus musculus OX=10090 GN=Aars PE=1 SV=1	60	11035	10980.5	10924.3	10798	10693.3	10889	10610.8	10762.9	11067.5	10934.1	10803.5	1.01209	0.237887	0.775393	FALSE
Q922J3	CAP-Gly domain-containing linker protein 1 OS=Mus musculus OX=10090 GN=Clip1 PE=1 SV=1	66	8598.35	8934.4	9023.61	8519.29	9163.8	8683.42	9134.87	8838.76	8142.77	8766.29	8784.69	0.997906	0.941028	0.995099	FALSE
P70175	Disks large homolog 3 OS=Mus musculus OX=10090 GN=Dlg3 PE=1 SV=1	56	9341.84	8939.7	8880.98	9112.74	8617.87	9077.28	8795.81	8579.2	9035.6	9067.06	8818.75	1.02816	0.137562	0.677201	FALSE
Q9QYC0	Alpha-adducin OS=Mus musculus OX=10090 GN=Add1 PE=1 SV=2	48	10328.8	10431.5	10471.1	9878.41	10708.6	10307	10398.3	10506.4	9812.56	10274.7	10342.2	0.993473	0.756758	0.971398	FALSE
P59764	Dedicator of cytokinesis protein 4 OS=Mus musculus OX=10090 GN=Dock4 PE=1 SV=1	66	7028.95	7204.2	7127.08	7161.39	7197.97	6886.5	7252.69	7301.37	7312	7130.11	7188.36	0.991897	0.562422	0.928188	FALSE
Q8K0T0	Reticulon-1 OS=Mus musculus OX=10090 GN=Rtn1 PE=1 SV=1	42	9907.25	10232.9	10121.3	10039.4	10317.6	10308.4	10317.8	10018.2	10226.8	10074.5	10237.1	0.984115	0.110632	0.642229	FALSE
Q922F4	Tubulin beta-6 chain OS=Mus musculus OX=10090 GN=Tubb6 PE=1 SV=1	11	10140.4	9746.5	10015.7	9782.01	9995.2	9974.18	9937.13	10323.8	8208.82	9919.81	9656.29	1.02729	0.587954	0.935402	FALSE
Q8C0T5	Signal-induced proliferation-associated 1-like protein 1 OS=Mus musculus OX=10090 GN=Sipa1l1 PE=1 SV=2	63	6019.52	5747.9	5824.49	6109.83	6098.45	6134.07	5970.58	6267.53	6168.51	5923.65	6127.06	0.966801	0.063612	0.568985	FALSE
Q9Z0R4	Intersectin-1 OS=Mus musculus OX=10090 GN=Itsn1 PE=1 SV=2	62	8026.21	7599.6	7565.32	7645.58	7867.78	7942.24	7779.22	7223.11	7986.09	7706.99	7754.57	0.993864	0.804865	0.975998	FALSE
P97807	Fumarate hydratase, mitochondrial OS=Mus musculus OX=10090 GN=Fh PE=1 SV=3	42	14547.2	15443.3	15089.5	14655.6	15194.3	14645.1	14823.9	15045.4	13503.6	14929.6	14629.8	1.0205	0.47205	0.904005	FALSE
P15105	Glutamine synthetase OS=Mus musculus OX=10090 GN=Glul PE=1 SV=6	47	22086.8	22131.3	22637.2	21838.7	22181.9	22874.9	23340.3	22057.7	23125.1	22171.6	22710.3	0.976283	0.138732	0.67749	FALSE
Q9DBJ1	Phosphoglycerate mutase 1 OS=Mus musculus OX=10090 GN=Pgam1 PE=1 SV=3	38	34433.5	34351.2	33993.2	33105.1	34984.2	34313.3	35684.8	34369.6	32674.3	33966.6	34390.6	0.987672	0.521508	0.922806	FALSE
Q62188	Dihydropyrimidinase-related protein 3 OS=Mus musculus OX=10090 GN=Dpysl3 PE=1 SV=1	37	8955.21	8648.2	8744.01	8724.58	9078.29	9061.02	9158.58	9121.74	8734.21	8767.27	9029.47	0.970961	0.0395368	0.509116	FALSE
P80314	T-complex protein 1 subunit beta OS=Mus musculus OX=10090 GN=Cct2 PE=1 SV=4	44	8808.66	8874.4	8810.08	8566.94	8443.53	8874.04	8971.84	8665.05	8601.35	8764.23	8709.09	1.00633	0.668479	0.956568	FALSE
P17427	AP-2 complex subunit alpha-2 OS=Mus musculus OX=10090 GN=Ap2a2 PE=1 SV=2	43	14921.9	14431	14466.1	14847.6	15309.4	14672.9	15459.9	15101.2	15495.6	14665	15204.8	0.964499	0.0330152	0.485994	FALSE
F6ZDS4	Nucleoprotein TPR OS=Mus musculus OX=10090 GN=Tpr PE=1 SV=1	73	7722.36	7836.6	7872.83	7978.87	8020.32	8001.53	7785.66	7665.82	7504.47	7852.13	7793.05	1.00758	0.642141	0.951372	FALSE
Q11011	Puromycin-sensitive aminopeptidase OS=Mus musculus OX=10090 GN=Npepps PE=1 SV=2	62	19724.9	18829.6	18682.9	19507.3	19451.5	19388.7	19527.1	19042.9	19195.3	19181.1	19320.3	0.992799	0.588179	0.935402	FALSE
D3YVF0	A-kinase anchor protein 5 OS=Mus musculus OX=10090 GN=Akap5 PE=1 SV=2	41	5423.76	5171.1	5242.21	5047.13	5532.76	5329.22	5209.41	5074.23	5142.31	5219.28	5255.14	0.993176	0.761575	0.972133	FALSE
Q812A2	SLIT-ROBO Rho GTPase-activating protein 3 OS=Mus musculus OX=10090 GN=Srgap3 PE=1 SV=1	60	8652.2	8408.6	8250.77	8659.78	8489.28	8654.28	8640.19	8698.59	8365.24	8491.08	8568.61	0.990951	0.513813	0.920084	FALSE
Q3UHL1	CaM kinase-like vesicle-associated protein OS=Mus musculus OX=10090 GN=Camkv PE=1 SV=2	42	13528.4	13931.5	13890.4	12514.6	13690.9	13705.3	14170.8	13517.5	12812.1	13453.8	13572.1	0.991285	0.769785	0.974128	FALSE
P17156	Heat shock-related 70 kDa protein 2 OS=Mus musculus OX=10090 GN=Hspa2 PE=1 SV=2	35	7951.46	8118.4	7890.97	7642.52	7548.67	8301.7	7682.32	7451.12	8118.7	7898.98	7813.54	1.01094	0.691559	0.95943	FALSE
P11881	Inositol 1,4,5-trisphosphate receptor type 1 OS=Mus musculus OX=10090 GN=Itpr1 PE=1 SV=2	64	6872.36	6952.2	6914.14	7022.36	6621.45	6514.04	6781.96	6808.48	6697.77	6940.05	6683.87	1.03833	0.00711743	0.307439	FALSE
P08113	Endoplasmin OS=Mus musculus OX=10090 GN=Hsp90b1 PE=1 SV=2	54	15914.9	15847	15591.8	16053.5	15651.6	15286.1	15098	14866.2	14564.2	15850.9	15088.7	1.05051	0.0128117	0.368812	FALSE
P23819	Glutamate receptor 2 OS=Mus musculus OX=10090 GN=Gria2 PE=1 SV=3	52	12288.6	12605.9	12234	12104.7	11999.3	12617.5	12550	12170.4	12524.9	12307	12370	0.994903	0.71625	0.96546	FALSE
E9PVA8	eIF-2-alpha kinase activator GCN1 OS=Mus musculus OX=10090 GN=Gcn1 PE=1 SV=1	72	6590.13	6631	6627.01	6881.01	6564.99	6588.46	6344.78	6352.32	6664.43	6681.3	6501.69	1.02763	0.099117	0.619794	FALSE
Q9R111	Guanine deaminase OS=Mus musculus OX=10090 GN=Gda PE=1 SV=1	43	15936.7	15488	15273.6	14735.5	15491.9	15512.6	15064.5	14774.8	14200.1	15352.4	15000.7	1.02344	0.357237	0.851308	FALSE
O35927	Catenin delta-2 OS=Mus musculus OX=10090 GN=Ctnnd2 PE=1 SV=1	46	4931.57	5229.8	5191.92	5098.57	5073.1	4987.28	4933.81	5204.41	4902.46	5111.66	5019.04	1.01845	0.311637	0.829495	FALSE
Q8VD37	SH3-containing GRB2-like protein 3-interacting protein 1 OS=Mus musculus OX=10090 GN=Sgip1 PE=1 SV=1	46	9298.97	9235.5	9245.02	8904.88	9553.76	9322.67	9533.87	9348.55	8890.38	9169.76	9326.74	0.983169	0.353281	0.850836	FALSE
P08249	Malate dehydrogenase, mitochondrial OS=Mus musculus OX=10090 GN=Mdh2 PE=1 SV=3	39	42159.1	41098.8	41028.2	37035.8	43016.4	41163.6	42242.7	42228.2	37578.9	40281.5	41199.2	0.977726	0.563092	0.928188	FALSE
Q6R891	Neurabin-2 OS=Mus musculus OX=10090 GN=Ppp1r9b PE=1 SV=1	45	7925.48	7977	8056.44	7915.79	8183.69	7977.26	8260.04	8251.09	7970.77	7968.48	8127.54	0.980429	0.0806233	0.591017	FALSE
Q6A065	Centrosomal protein of 170 kDa OS=Mus musculus OX=10090 GN=Cep170 PE=1 SV=2	63	7031.19	7071.1	7077.61	6826.51	7260.92	7091.62	7112.39	7097.59	6938.65	7000.84	7099.5	0.986104	0.246911	0.783891	FALSE
Q64514	Tripeptidyl-peptidase 2 OS=Mus musculus OX=10090 GN=Tpp2 PE=1 SV=3	61	9205.56	9629.1	9706.82	9388.46	9578.1	9344.31	9427.25	9042.94	9323.85	9480.4	9341.64	1.01485	0.360142	0.85287	FALSE
Q8BKC5	Importin-5 OS=Mus musculus OX=10090 GN=Ipo5 PE=1 SV=3	51	6769.39	6822.3	6873.75	7275.06	6661.46	6642.36	6534.19	6394.12	6474.02	6932.3	6540.45	1.05991	0.0106349	0.346266	FALSE
Q9JLM8	Serine/threonine-protein kinase DCLK1 OS=Mus musculus OX=10090 GN=Dclk1 PE=1 SV=1	56	11715.8	10964.2	10923.1	11040.5	11121.7	11224.4	10655.6	11105.6	10945.1	11156.3	11008.7	1.01341	0.477627	0.904489	FALSE
P16054	Protein kinase C epsilon type OS=Mus musculus OX=10090 GN=Prkce PE=1 SV=1	51	12598.3	12435.4	12090.7	12385.2	12383.2	12368.4	12141.2	12007.5	12877.3	12376	12352	1.00195	0.903568	0.993521	FALSE
Q9Z0H8	CAP-Gly domain-containing linker protein 2 OS=Mus musculus OX=10090 GN=Clip2 PE=1 SV=2	58	9124.79	9154.6	9178.6	8963.31	9275.57	9160.33	9058.28	8952.56	8954.23	9104.93	9079.35	1.00282	0.765141	0.973088	FALSE
Q7TMB8	Cytoplasmic FMR1-interacting protein 1 OS=Mus musculus OX=10090 GN=Cyfip1 PE=1 SV=1	36	4945.27	4879.1	4852.38	4996.42	4775.53	4724	4723.25	4717.1	4900.15	4917.97	4767.51	1.03156	0.0173568	0.414771	FALSE
P30275	Creatine kinase U-type, mitochondrial OS=Mus musculus OX=10090 GN=Ckmt1 PE=1 SV=1	37	17286.6	16394.7	16487.6	17816.5	16891.5	16626	16221.5	17011	17581	16986.3	16860.3	1.00747	0.755889	0.971035	FALSE
O08539	Myc box-dependent-interacting protein 1 OS=Mus musculus OX=10090 GN=Bin1 PE=1 SV=1	54	16647.2	16841.1	16850.6	17112.2	17421	16681	17217.6	17132.4	17288.7	16861.9	17146.3	0.983417	0.130123	0.666794	FALSE
P08551	Neurofilament light polypeptide OS=Mus musculus OX=10090 GN=Nefl PE=1 SV=5	50	12694	13002.5	12968.2	13268	14306.9	13273.8	12769.5	15231.3	13367	12981.6	13762.5	0.943258	0.151925	0.696558	FALSE
P26443	Glutamate dehydrogenase 1, mitochondrial OS=Mus musculus OX=10090 GN=Glud1 PE=1 SV=1	55	23298.2	21606.6	21960.7	22026	22129.1	23092.2	23418.6	23642	22992.5	22213.8	23049	0.963765	0.09779	0.617758	FALSE
Q99NE5	Regulating synaptic membrane exocytosis protein 1 OS=Mus musculus OX=10090 GN=Rims1 PE=1 SV=2	56	5381.37	5680.9	5649.6	5785.48	5495.67	5541.97	5650.84	6392.79	5813.06	5622.34	5770.04	0.974402	0.46914	0.902293	FALSE
Q80U49	Centrosomal protein of 170 kDa protein B OS=Mus musculus OX=10090 GN=Cep170b PE=1 SV=2	55	4437.72	4706.6	4759.57	4775.33	4621.08	4545.64	4503.69	4829.31	4704.2	4667.77	4639.33	1.00613	0.775937	0.975718	FALSE
Q9Z2H5	Band 4.1-like protein 1 OS=Mus musculus OX=10090 GN=Epb41l1 PE=1 SV=2	55	14431.1	14377.6	14282.5	14633.8	14366.9	14482.8	14142.7	14406.5	15046.8	14430.7	14486.1	0.996177	0.768246	0.973932	FALSE
Q8CJ40	Rootletin OS=Mus musculus OX=10090 GN=Crocc PE=1 SV=2	64	5596.53	5589.1	5602.01	5710.52	5322.36	5632.53	5513.35	5152.36	5359.37	5624.32	5393.47	1.0428	0.0517226	0.54085	FALSE
O35098	Dihydropyrimidinase-related protein 4 OS=Mus musculus OX=10090 GN=Dpysl4 PE=1 SV=1	35	7753.89	7463	7442.72	7279.22	7896.07	7708.36	7876.47	7965.71	7489.53	7482.77	7785.32	0.961138	0.0530165	0.545245	FALSE
Q3UQ44	Ras GTPase-activating-like protein IQGAP2 OS=Mus musculus OX=10090 GN=Iqgap2 PE=1 SV=2	59	5680.72	6793.5	6761.74	7022.73	5738.19	6294.66	6051.55	7571.98	7006.62	6542.83	6499.3	1.0067	0.927574	0.993521	FALSE
Q68FF6	ARF GTPase-activating protein GIT1 OS=Mus musculus OX=10090 GN=Git1 PE=1 SV=1	48	6626.62	6465.4	6535.14	6816.1	6566.52	6642.24	6512.67	6559.7	6829.22	6609.51	6621.14	0.998244	0.90226	0.993521	FALSE
P20029	Endoplasmic reticulum chaperone BiP OS=Mus musculus OX=10090 GN=Hspa5 PE=1 SV=3	53	17943.6	17535.6	17649.2	18052.8	17809.7	17309.9	17020.1	17188.4	17772.5	17794	17417.3	1.02163	0.11556	0.648082	FALSE
P17751	Triosephosphate isomerase OS=Mus musculus OX=10090 GN=Tpi1 PE=1 SV=4	40	34925.8	33961.3	34317.4	34466.4	33951.6	34692.8	34543.9	34651.6	34388.8	34416	34444.7	0.999167	0.905232	0.993521	FALSE
Q4KUS2	Protein unc-13 homolog A OS=Mus musculus OX=10090 GN=Unc13a PE=1 SV=3	69	8752.69	8804.9	8914.78	8972	8585.24	8573.24	8553.51	8908.77	8713.36	8860.67	8665.81	1.02249	0.0612043	0.566692	FALSE
P80316	T-complex protein 1 subunit epsilon OS=Mus musculus OX=10090 GN=Cct5 PE=1 SV=1	51	11071	11100.4	10941.1	10355	10784.5	11196.4	11270.8	10930.8	10907.8	10862.6	11016.5	0.98603	0.438699	0.891939	FALSE
P47708	Rabphilin-3A OS=Mus musculus OX=10090 GN=Rph3a PE=1 SV=2	49	8193.3	8177.2	8181.99	8063.88	7839.99	7725.87	7543.73	7881.85	7752.17	8153.92	7747.83	1.05241	0.000866577	0.190837	FALSE
Q6ZPJ3	(E3-independent) E2 ubiquitin-conjugating enzyme UBE2O OS=Mus musculus OX=10090 GN=Ube2o PE=1 SV=3	45	6126.27	6110.9	6105.74	5942.76	6150.19	5988.86	5957.33	6020.62	5901.89	6070.95	6003.21	1.01129	0.299597	0.822422	FALSE
Q9QZQ1	Afadin OS=Mus musculus OX=10090 GN=Afdn PE=1 SV=3	57	5671.75	5697	5784.68	5695.33	5831.98	5838.77	5678.32	5718.07	5582.99	5712.03	5729.21	0.997001	0.779176	0.975998	FALSE
Q148V7	LisH domain and HEAT repeat-containing protein KIAA1468 OS=Mus musculus OX=10090 GN=Kiaa1468 PE=1 SV=1	46	4685.12	4899.3	4863.21	4722.05	4869.83	4710.36	4790.72	4789.51	4552.42	4791.56	4741.33	1.01059	0.534761	0.924296	FALSE
Q811D0	Disks large homolog 1 OS=Mus musculus OX=10090 GN=Dlg1 PE=1 SV=1	42	5278.16	5012.3	4991.35	5110.7	5121.27	5187.77	5060.49	5039.09	4995.42	5096.88	5080.36	1.00325	0.816233	0.975998	FALSE
P62874	Guanine nucleotide-binding protein G(I)/G(S)/G(T) subunit beta-1 OS=Mus musculus OX=10090 GN=Gnb1 PE=1 SV=3	23	16057.8	15917.8	16158.9	14698.9	19353.5	15064.4	18598.4	19135.6	15156.6	15697	17351.1	0.904669	0.180186	0.726459	FALSE
P68033	Actin, alpha cardiac muscle 1 OS=Mus musculus OX=10090 GN=Actc1 PE=1 SV=1	18	10065.4	11193.9	11806.4	10054.8	11152.7	11439	11109.8	12508.6	10127.7	10754.1	11241.9	0.956612	0.421657	0.881017	FALSE
Q8BKX1	Brain-specific angiogenesis inhibitor 1-associated protein 2 OS=Mus musculus OX=10090 GN=Baiap2 PE=1 SV=2	47	13718	13089.7	13058.5	13494.4	12366.3	12571.8	13175.7	12733.3	12800.4	13337.2	12726.7	1.04797	0.0215527	0.428733	FALSE
P63101	14-3-3 protein zeta/delta OS=Mus musculus OX=10090 GN=Ywhaz PE=1 SV=1	39	45909.1	44163.7	45200.1	43447.8	44679.2	45007.9	44404.7	46356.8	44840.2	44670.2	45052.7	0.991511	0.552437	0.924767	FALSE
Q8CGK3	Lon protease homolog, mitochondrial OS=Mus musculus OX=10090 GN=Lonp1 PE=1 SV=2	43	8764.62	8996	8769.33	8508.26	8985.39	9024.25	8734.66	8766.48	8376.05	8757.85	8774.28	0.998127	0.920368	0.993521	FALSE
Q9CS84	Neurexin-1 OS=Mus musculus OX=10090 GN=Nrxn1 PE=1 SV=3	52	7957.6	8064.3	7974.94	8313.75	7842.67	8008.41	7863.1	7697.63	7964.85	8076.41	7874.59	1.02563	0.0693485	0.57608	FALSE
Q8K2B3	Succinate dehydrogenase [ubiquinone] flavoprotein subunit, mitochondrial OS=Mus musculus OX=10090 GN=Sdha PE=1 SV=1	40	9854.81	9815.8	9654.53	10102.8	9486.86	9411.6	9919.99	9169.53	11015.5	9855.68	9779.79	1.00776	0.842871	0.981384	FALSE
Q4ACU6	SH3 and multiple ankyrin repeat domains protein 3 OS=Mus musculus OX=10090 GN=Shank3 PE=1 SV=3	50	5059.81	4922.4	4908.91	5369.52	4695.25	4804.67	4736.86	5401.41	5150.16	5061.83	4950.26	1.02254	0.553982	0.925014	FALSE
Q9R1V6	Disintegrin and metalloproteinase domain-containing protein 22 OS=Mus musculus OX=10090 GN=Adam22 PE=1 SV=2	48	7093.42	6836.3	6873.75	6778.98	7547.27	6820.84	7249.16	7033.43	6691.98	6894.59	7062	0.976295	0.384309	0.864744	FALSE
P27773	Protein disulfide-isomerase A3 OS=Mus musculus OX=10090 GN=Pdia3 PE=1 SV=2	51	17108.9	17310.2	17147.8	17308.9	16992.2	16788	16844.6	16388.3	17291.3	17218.7	16858.3	1.02138	0.0781272	0.589818	FALSE
Q9EQ20	Methylmalonate-semialdehyde dehydrogenase [acylating], mitochondrial OS=Mus musculus OX=10090 GN=Aldh6a1 PE=1 SV=1	46	7802.66	8624.2	8564.29	8106.26	8340.69	8379.5	8022.36	7834.33	8230.96	8267.39	8158.96	1.01329	0.618166	0.946534	FALSE
Q60864	Stress-induced-phosphoprotein 1 OS=Mus musculus OX=10090 GN=Stip1 PE=1 SV=1	62	18938.7	19197.4	18702.3	18570.3	19438.2	18308.6	19735.5	18667.9	17271.6	18850.7	18663.7	1.01002	0.728008	0.96546	FALSE
Q9D0K2	Succinyl-CoA:3-ketoacid coenzyme A transferase 1, mitochondrial OS=Mus musculus OX=10090 GN=Oxct1 PE=1 SV=1	33	11700	11598.3	11392.1	10605.1	11771.7	11709.3	10951.8	11605.4	11189.3	11315.5	11441	0.989033	0.67568	0.958481	FALSE
P05202	Aspartate aminotransferase, mitochondrial OS=Mus musculus OX=10090 GN=Got2 PE=1 SV=1	50	37313	36409.8	36266.2	33258.9	36902.6	36027	35570.7	37340.1	33280.3	35778.5	35795.5	0.999526	0.988497	0.999135	FALSE
Q7TQF7	Amphiphysin OS=Mus musculus OX=10090 GN=Amph PE=1 SV=1	40	13539.4	13137.6	13097.6	13470.4	13129.4	13553.1	13564.4	12947.6	14001.7	13309.8	13434.2	0.990742	0.606702	0.940378	FALSE
P40142	Transketolase OS=Mus musculus OX=10090 GN=Tkt PE=1 SV=1	41	14936.9	15124.8	15001.1	15023.5	15813.3	14846.5	15573.5	15131	15220.6	15021.4	15313.2	0.980946	0.17558	0.721996	FALSE
Q9JLN9	Serine/threonine-protein kinase mTOR OS=Mus musculus OX=10090 GN=Mtor PE=1 SV=2	63	6337.06	6087.2	6139.54	6039.52	6177.46	6270.4	6170.45	6250.36	5986.34	6149.8	6170.18	0.996697	0.808164	0.975998	FALSE
Q8C419	Probable G-protein coupled receptor 158 OS=Mus musculus OX=10090 GN=Gpr158 PE=1 SV=2	40	4265.78	4385.1	4311.2	4400.88	4413.36	4449.71	4357.68	4370.76	4810.03	4340.39	4477.26	0.969431	0.196003	0.743345	FALSE
Q91XM9	Disks large homolog 2 OS=Mus musculus OX=10090 GN=Dlg2 PE=1 SV=2	47	7801.96	7364.7	7438.48	7490.51	7713.71	7550.02	7969.48	7568.52	7693.85	7522.09	7697.67	0.977191	0.18311	0.728486	FALSE
Q9JI91	Alpha-actinin-2 OS=Mus musculus OX=10090 GN=Actn2 PE=1 SV=2	42	6388.08	5739.3	5800.58	6174.5	5769.54	6270.27	5757.59	5573.65	6224	6019.71	5912.56	1.01812	0.620386	0.946912	FALSE
P46660	Alpha-internexin OS=Mus musculus OX=10090 GN=Ina PE=1 SV=3	46	13182.9	14119.6	14184.9	13935.2	14714.7	13961.2	14248.7	16323.6	13997.3	13849.8	14623.9	0.947067	0.175815	0.721996	FALSE
Q80UG5	Septin-9 OS=Mus musculus OX=10090 GN=Sept9 PE=1 SV=1	57	7211.63	6647.5	6667.64	6606.4	6880.4	6713.9	7054.52	6900.85	6472.99	6778.87	6801.63	0.996654	0.895641	0.991655	FALSE
Q8BFR5	Elongation factor Tu, mitochondrial OS=Mus musculus OX=10090 GN=Tufm PE=1 SV=1	41	12833.3	12825.9	12801.4	12482.3	13127.1	12598	12868.9	13151.4	12131.8	12734.8	12769.7	0.997268	0.883459	0.990039	FALSE
Q80TV8	CLIP-associating protein 1 OS=Mus musculus OX=10090 GN=Clasp1 PE=1 SV=2	52	5531.34	5618.1	5636.52	5719.59	5473.5	5472.81	5486.48	5610.38	5424.38	5625.99	5493.16	1.02418	0.0296683	0.46749	FALSE
P62259	14-3-3 protein epsilon OS=Mus musculus OX=10090 GN=Ywhae PE=1 SV=1	49	35992.5	37841.7	37833.9	33268.9	38883.1	36297	39240.1	37556	32903.8	36184.8	36902.7	0.980546	0.674702	0.958082	FALSE
Q9WUB3	Glycogen phosphorylase, muscle form OS=Mus musculus OX=10090 GN=Pygm PE=1 SV=3	42	7464.1	7352.6	7487.35	7445.07	7430.92	6889.51	7056.83	6108.07	6751.84	7437.11	6833.35	1.08835	0.0548823	0.548823	FALSE
Q5SWU9	Acetyl-CoA carboxylase 1 OS=Mus musculus OX=10090 GN=Acaca PE=1 SV=1	61	5245.92	5256.2	5413.34	5470.45	5142.68	5220.91	5155.8	5112.17	5334.78	5345.59	5192.67	1.02945	0.0549975	0.548823	FALSE
Q6PH08	ERC protein 2 OS=Mus musculus OX=10090 GN=Erc2 PE=1 SV=2	73	9818.91	10477.4	10544.6	10739.1	9744.28	10553.1	10336.3	11745.1	10801.7	10389.1	10616.2	0.97861	0.592895	0.935584	FALSE
Q04690	Neurofibromin OS=Mus musculus OX=10090 GN=Nf1 PE=1 SV=1	71	7942.13	8161.4	8082	8148.39	7989.22	7982.39	7865.41	8032.53	7919.15	8083.01	7957.52	1.01577	0.0575678	0.555889	FALSE
Q9Z140	Copine-6 OS=Mus musculus OX=10090 GN=Cpne6 PE=1 SV=1	48	11394.2	10315.4	10150.8	11233.4	10278.4	10976.3	10562.9	10113.9	11640.7	10759.6	10700.7	1.0055	0.890544	0.990881	FALSE
Q8BVE3	V-type proton ATPase subunit H OS=Mus musculus OX=10090 GN=Atp6v1h PE=1 SV=1	41	8806.66	9806.3	9471.39	8546.11	10196	9292.15	9850.94	10683.5	9169.62	9143.76	9822.41	0.930908	0.137643	0.677201	FALSE
Q8BWT1	3-ketoacyl-CoA thiolase, mitochondrial OS=Mus musculus OX=10090 GN=Acaa2 PE=1 SV=3	33	3700.84	3987.4	3974.49	3810.61	3974.21	4081.75	3688.78	3770.45	3954.41	3866.49	3891.27	0.993632	0.814326	0.975998	FALSE
P70206	Plexin-A1 OS=Mus musculus OX=10090 GN=Plxna1 PE=1 SV=1	49	6882.52	6665.5	6772.81	7094.76	6853.89	6819.09	6828.15	6977.66	7117.08	6852.07	6918.24	0.990435	0.540509	0.924296	FALSE
Q6VNB8	WD repeat and FYVE domain-containing protein 3 OS=Mus musculus OX=10090 GN=Wdfy3 PE=1 SV=1	54	4134.35	4066	4054.69	4203.55	4043.28	4088.25	4143.83	4009.51	4137.48	4114.22	4084.14	1.00737	0.500167	0.917492	FALSE
Q6URW6	Myosin-14 OS=Mus musculus OX=10090 GN=Myh14 PE=1 SV=1	43	2652.21	2724	2814.64	2796.17	2563.11	2728.59	2890.42	2697.08	3048.32	2746	2780.51	0.98759	0.73838	0.96696	FALSE
P62631	Elongation factor 1-alpha 2 OS=Mus musculus OX=10090 GN=Eef1a2 PE=1 SV=1	27	10374.1	10009	9782.31	9960.6	10160.1	9951.41	10007.8	9960.98	9793.12	10029.2	9973.98	1.00554	0.676898	0.958807	FALSE
Q9JLC8	Sacsin OS=Mus musculus OX=10090 GN=Sacs PE=1 SV=2	57	3300.76	3230.4	3302.93	3324.58	3320.85	3202.86	3367.35	3322.94	3191.48	3289.48	3280.33	1.00279	0.841497	0.981384	FALSE
Q8VEK3	Heterogeneous nuclear ribonucleoprotein U OS=Mus musculus OX=10090 GN=Hnrnpu PE=1 SV=1	46	14319.4	14643.4	14523.9	14449.4	14898.1	15002.7	14298.8	13599.3	14879.1	14483.6	14525.7	0.997096	0.895665	0.991655	FALSE
O54988	STE20-like serine/threonine-protein kinase OS=Mus musculus OX=10090 GN=Slk PE=1 SV=2	48	5949.73	6090.7	5936.02	5888.62	5918.51	6066.78	5961.46	5952.73	5882.06	5965.8	5955.99	1.00165	0.854793	0.981384	FALSE
Q922S4	cGMP-dependent 3',5'-cyclic phosphodiesterase OS=Mus musculus OX=10090 GN=Pde2a PE=1 SV=3	50	10651.4	10429	10468.1	10853.3	11011.9	10158.7	10633.1	10429.9	9777.67	10599.1	10393.8	1.01975	0.445929	0.895338	FALSE
Q8BWF0	Succinate-semialdehyde dehydrogenase, mitochondrial OS=Mus musculus OX=10090 GN=Aldh5a1 PE=1 SV=1	36	13347.8	14147.3	13886.1	12850.5	13449.9	13600.8	13246.3	12839	12660.3	13548.6	13154.4	1.02997	0.264207	0.793885	FALSE
Q9JM52	Misshapen-like kinase 1 OS=Mus musculus OX=10090 GN=Mink1 PE=1 SV=3	46	6968.01	6915	6791.78	6903.92	6509.18	6898.39	6755.7	6964.75	7342.13	6894.38	6888.65	1.00083	0.972014	0.998029	FALSE
P17742	Peptidyl-prolyl cis-trans isomerase A OS=Mus musculus OX=10090 GN=Ppia PE=1 SV=2	28	62297.5	58701.8	60193.3	58546.3	58052	58259.4	59375.7	58774.4	63393.3	59916	59539.4	1.00632	0.785312	0.975998	FALSE
Q9JKR6	Hypoxia up-regulated protein 1 OS=Mus musculus OX=10090 GN=Hyou1 PE=1 SV=1	49	8383.19	8595.7	8530.96	8231.81	8388.1	8332.85	8270.86	7884.51	7871.25	8434.24	8146.39	1.03533	0.092943	0.611173	FALSE
O70161	Phosphatidylinositol 4-phosphate 5-kinase type-1 gamma OS=Mus musculus OX=10090 GN=Pip5k1c PE=1 SV=2	42	7039.69	6914.6	6883.29	6438.34	7201.03	6953.67	7170.87	7128.87	6772.57	6815.11	7043.54	0.967569	0.170656	0.719263	FALSE
O08749	Dihydrolipoyl dehydrogenase, mitochondrial OS=Mus musculus OX=10090 GN=Dld PE=1 SV=2	40	15787.8	15355.8	15227.2	15468.5	15309.2	15309.3	15220.1	15475.6	16961.7	15458.4	15641.8	0.988274	0.640053	0.950943	FALSE
Q8CGY8	UDP-N-acetylglucosamine--peptide N-acetylglucosaminyltransferase 110 kDa subunit OS=Mus musculus OX=10090 GN=Ogt PE=1 SV=2	49	8337.02	8249.3	8195.77	8443.35	8274.55	8356.86	8531.26	8500.53	8258.12	8305.83	8383.51	0.990735	0.36142	0.854035	FALSE
Q99KJ8	Dynactin subunit 2 OS=Mus musculus OX=10090 GN=Dctn2 PE=1 SV=3	37	8240.89	8386.4	8298.11	8414.68	8343.11	8315.46	8501.84	8437.04	8676.02	8334.73	8453.72	0.985926	0.183129	0.728486	FALSE
Q3THK7	GMP synthase [glutamine-hydrolyzing] OS=Mus musculus OX=10090 GN=Gmps PE=1 SV=2	45	6073.49	6221.5	6155.79	6013.07	6467.25	6212.11	6402.89	6227.73	5971.15	6115.45	6253.81	0.977876	0.232322	0.774286	FALSE
G3X9J0	Signal-induced proliferation-associated 1-like protein 3 OS=Mus musculus OX=10090 GN=Sipa1l3 PE=1 SV=1	49	3195.07	3281.1	3234.62	3276.08	3195.58	3203.24	3166.63	3145.51	3229.33	3246.53	3187.92	1.01838	0.0462011	0.534346	FALSE
P28663	Beta-soluble NSF attachment protein OS=Mus musculus OX=10090 GN=Napb PE=1 SV=2	41	16568.9	15085.6	15042.5	15460.4	15314.6	15863.5	15560.1	15598.3	14824.4	15527.4	15428.2	1.00643	0.793966	0.975998	FALSE
Q80TZ3	Putative tyrosine-protein phosphatase auxilin OS=Mus musculus OX=10090 GN=Dnajc6 PE=1 SV=2	41	10992.7	10440.8	10272	10769.1	10486.2	10562.5	10559.3	10421.4	11095.1	10615	10622.2	0.999317	0.971433	0.998029	FALSE
Q9JME5	AP-3 complex subunit beta-2 OS=Mus musculus OX=10090 GN=Ap3b2 PE=1 SV=2	62	9899.22	10026.1	9976.64	10060.6	10048.5	9710.77	9995.48	9983.21	9907.18	9990.44	9928.31	1.00626	0.43012	0.886301	FALSE
Q9Z2I9	Succinate--CoA ligase [ADP-forming] subunit beta, mitochondrial OS=Mus musculus OX=10090 GN=Sucla2 PE=1 SV=2	39	20623	20693.4	20441	18547.5	20652.4	20295.9	21053.1	21637.1	18670.4	20055.9	20436.7	0.981371	0.62209	0.947519	FALSE
Q8CAA7	Glucose 1,6-bisphosphate synthase OS=Mus musculus OX=10090 GN=Pgm2l1 PE=1 SV=1	43	10596.3	10915.5	10899.1	10674.8	11043.9	10467.2	11256.1	11282.7	10603.3	10770.5	10925.4	0.985821	0.469926	0.902728	FALSE
Q9EQF6	Dihydropyrimidinase-related protein 5 OS=Mus musculus OX=10090 GN=Dpysl5 PE=1 SV=1	44	8307.26	8274.5	8101.43	8284.6	8955.32	8222.53	8543.42	8806.94	8486	8241.54	8599.03	0.958427	0.0469765	0.534817	FALSE
Q9D0F9	Phosphoglucomutase-1 OS=Mus musculus OX=10090 GN=Pgm1 PE=1 SV=4	45	15287.8	14672.8	14521.1	14676.1	14459	14782.3	14462.2	14096.1	13803.7	14786.6	14316.7	1.03282	0.094839	0.614761	FALSE
Q9CQV8	14-3-3 protein beta/alpha OS=Mus musculus OX=10090 GN=Ywhab PE=1 SV=3	24	5218.29	5432	5605.9	5339.87	5420.23	5249.8	5365.51	5471.82	5366.58	5397.17	5374.28	1.00426	0.790317	0.975998	FALSE
O88342	WD repeat-containing protein 1 OS=Mus musculus OX=10090 GN=Wdr1 PE=1 SV=3	40	19718.7	18778.2	18519.4	18659.7	20212.9	18850.2	19881.6	19960.4	19041.2	18913.2	19581.8	0.965859	0.126773	0.661799	FALSE
Q9R0P9	Ubiquitin carboxyl-terminal hydrolase isozyme L1 OS=Mus musculus OX=10090 GN=Uchl1 PE=1 SV=1	33	26327.6	25614.4	26018.7	26348.1	26038.9	25840.9	26667.1	27345.6	27076	26075.5	26587.4	0.980748	0.197561	0.743585	FALSE
Q02248	Catenin beta-1 OS=Mus musculus OX=10090 GN=Ctnnb1 PE=1 SV=1	47	8735.09	8559.2	8528.84	8460.49	8398.42	8569.48	8409.45	8425.72	8133.63	8570.31	8386.14	1.02196	0.0961542	0.614761	FALSE
P40124	Adenylyl cyclase-associated protein 1 OS=Mus musculus OX=10090 GN=Cap1 PE=1 SV=4	37	11085.8	11316	11280.6	11154.6	11504.3	10965.8	11855.9	11785.5	11486.3	11208.9	11515.2	0.973396	0.139147	0.67749	FALSE
P06801	NADP-dependent malic enzyme OS=Mus musculus OX=10090 GN=Me1 PE=1 SV=2	42	6788.4	7225.9	7129.32	6746.4	7061.36	6536.55	7215.85	7484.66	6418.02	6969.39	6931.38	1.00548	0.885297	0.990039	FALSE
Q3TLH4	Protein PRRC2C OS=Mus musculus OX=10090 GN=Prrc2c PE=1 SV=3	57	5005.26	5076.7	5104.18	5111.07	5127.64	5108.1	5058.42	4855.14	4934.78	5074.13	5015.71	1.01165	0.390474	0.865515	FALSE
P63318	Protein kinase C gamma type OS=Mus musculus OX=10090 GN=Prkcg PE=1 SV=1	50	9027.72	9344.6	9184.25	10330.6	7644.25	9811.58	8973.55	8646.15	11848.4	9458.61	9283.33	1.01888	0.835726	0.981378	FALSE
P21619	Lamin-B2 OS=Mus musculus OX=10090 GN=Lmnb2 PE=1 SV=2	50	6758.88	6662.5	6564.59	6550.91	6919.52	7162.29	6607.86	6383.07	6474.28	6633.69	6703.2	0.989631	0.690969	0.95943	FALSE
Q8BSS9	Liprin-alpha-2 OS=Mus musculus OX=10090 GN=Ppfia2 PE=1 SV=2	57	6199.37	6294.4	6409.01	6370.49	6276.86	6408.98	6255.3	6650.08	6658.51	6317.81	6447.58	0.979873	0.261509	0.792012	FALSE
P60879	Synaptosomal-associated protein 25 OS=Mus musculus OX=10090 GN=Snap25 PE=1 SV=1	37	10893.5	10247.6	10309.6	11192.2	10755.2	10837.7	10670.6	10831	10988.4	10653.4	10816.1	0.984959	0.465079	0.900403	FALSE
P17879	Heat shock 70 kDa protein 1B OS=Mus musculus OX=10090 GN=Hspa1b PE=1 SV=3	1	57.0922	55.2	63.3029	50.1176	53.5038	57.658	67.3786	60.0994	46.5747	56.2319	56.6183	0.993174	0.935383	0.993939	FALSE
Q91WC3	Long-chain-fatty-acid--CoA ligase 6 OS=Mus musculus OX=10090 GN=Acsl6 PE=1 SV=1	47	8129.89	8795.1	8737.41	8097.44	8420.85	7860.07	8177.49	8442.23	7758.48	8433.62	8126.94	1.03774	0.22461	0.768306	FALSE
Q9JKY5	Huntingtin-interacting protein 1-related protein OS=Mus musculus OX=10090 GN=Hip1r PE=1 SV=2	54	5529.33	5494.2	5489.54	5501.56	5457.57	5369.87	5289.17	5325.14	5259.21	5503.64	5339.74	1.03069	0.00489511	0.280245	FALSE
P05201	Aspartate aminotransferase, cytoplasmic OS=Mus musculus OX=10090 GN=Got1 PE=1 SV=3	42	25002.4	23662.4	23469.4	24679.1	24438.8	24259	24540.2	23993.1	25525.9	24194.6	24545.9	0.985686	0.452097	0.895338	FALSE
Q9Z2I0	Mitochondrial proton/calcium exchanger protein OS=Mus musculus OX=10090 GN=Letm1 PE=1 SV=1	39	11931.5	12492.3	12265	12281.9	11930.8	11917.7	12080.8	12241.9	11977.7	12241	12029.2	1.01761	0.12704	0.662511	FALSE
Q7TT50	Serine/threonine-protein kinase MRCK beta OS=Mus musculus OX=10090 GN=Cdc42bpb PE=1 SV=2	57	7093.54	6906.9	6908.96	7089.37	7112.21	7108.76	6945.96	6869.71	7108.97	6999.09	7028.38	0.995833	0.705383	0.961765	FALSE
Q3UHK6	Teneurin-4 OS=Mus musculus OX=10090 GN=Tenm4 PE=1 SV=2	57	4745.34	4968	4999.13	5267.85	4763.68	4915.98	4787.8	5202.81	5282.9	4991.65	4986.09	1.00112	0.971952	0.998029	FALSE
O54774	AP-3 complex subunit delta-1 OS=Mus musculus OX=10090 GN=Ap3d1 PE=1 SV=1	48	7579.59	7729.6	7690.28	7928.04	7398.68	7563.52	7620.69	7317.08	7448.08	7730.86	7468.8	1.03509	0.0215927	0.428733	FALSE
P12382	ATP-dependent 6-phosphofructokinase, liver type OS=Mus musculus OX=10090 GN=Pfkl PE=1 SV=4	34	8571.66	8252.9	8181.87	8290.36	8349.61	8284.07	8647	8330.82	8710.27	8322.89	8462.5	0.983502	0.299196	0.822422	FALSE
Q03137	Ephrin type-A receptor 4 OS=Mus musculus OX=10090 GN=Epha4 PE=1 SV=2	45	6369.65	6225.5	6123.05	6328.72	6296.74	6204.36	6436.81	6296.15	6075.82	6261	6260.84	1.00002	0.998568	0.999791	FALSE
Q80XI3	Eukaryotic translation initiation factor 4 gamma 3 OS=Mus musculus OX=10090 GN=Eif4g3 PE=1 SV=2	59	6974.39	7236	7158.76	7428.04	7340.57	7245.71	7058.9	7177.85	6998.77	7197.46	7163.29	1.00477	0.761358	0.972133	FALSE
Q3TXS7	26S proteasome non-ATPase regulatory subunit 1 OS=Mus musculus OX=10090 GN=Psmd1 PE=1 SV=1	40	5669.74	5749.9	5695.41	5663.36	5625.02	5624.15	5593.71	5435.08	5587.89	5694.5	5572.71	1.02185	0.0285065	0.462978	FALSE
Q9CZU6	Citrate synthase, mitochondrial OS=Mus musculus OX=10090 GN=Cs PE=1 SV=1	43	25349.9	26202.7	26805.2	25473.4	25838.5	25666.6	25276.6	26975.9	25470.2	25951.2	25838.8	1.00435	0.808489	0.975998	FALSE
P80318	T-complex protein 1 subunit gamma OS=Mus musculus OX=10090 GN=Cct3 PE=1 SV=1	48	10303.2	10084.9	9884.89	9407.69	9835.01	10316.1	10427.6	10095.9	9715.74	9914.59	10074.4	0.984136	0.508031	0.917643	FALSE
P03995	Glial fibrillary acidic protein OS=Mus musculus OX=10090 GN=Gfap PE=1 SV=4	52	12921.9	14922.8	14812.7	15025.3	16350.8	14936.3	13874.1	22588.3	12981.8	14393.3	15828.6	0.909322	0.433002	0.888532	FALSE
Q9QXS6	Drebrin OS=Mus musculus OX=10090 GN=Dbn1 PE=1 SV=4	43	7810.58	8539.8	8585.25	7955.6	7841.65	7920.36	8678.61	8592.37	8077.76	8215.6	8214.88	1.00009	0.997896	0.999791	FALSE
Q8CGF6	WD repeat-containing protein 47 OS=Mus musculus OX=10090 GN=Wdr47 PE=1 SV=2	42	4272.4	4245.1	4321.1	4278.88	4239.53	4249.85	4330.44	4236.32	4216.4	4279.28	4254.33	1.00587	0.372901	0.858332	FALSE
Q61137	Astrotactin-1 OS=Mus musculus OX=10090 GN=Astn1 PE=1 SV=4	41	4974.67	4894.3	4890.3	4924.76	4865.88	4749.01	4807.74	4747.19	4823.55	4920.89	4798.46	1.02552	0.00558584	0.297375	FALSE
Q9QXY6	EH domain-containing protein 3 OS=Mus musculus OX=10090 GN=Ehd3 PE=1 SV=2	41	9260.35	9262.1	9221.23	9237.43	9491.44	9125.68	9644.14	9512.14	9161.38	9245.26	9384.69	0.985143	0.270074	0.797578	FALSE
Q61548	Clathrin coat assembly protein AP180 OS=Mus musculus OX=10090 GN=Snap91 PE=1 SV=1	37	13718.2	13790.6	13748.4	13722.3	13969	13816.5	14185.7	14251.4	12595.7	13744.8	13749.9	0.999633	0.988969	0.999135	FALSE
Q8BMS1	Trifunctional enzyme subunit alpha, mitochondrial OS=Mus musculus OX=10090 GN=Hadha PE=1 SV=1	42	10251.4	11633.8	11476.3	10222.4	10938.9	10932.1	10357.6	10843.3	10053.7	10875.9	10619	1.02419	0.53178	0.924296	FALSE
Q60902	Epidermal growth factor receptor substrate 15-like 1 OS=Mus musculus OX=10090 GN=Eps15l1 PE=1 SV=3	42	5788.78	5545.1	5437.48	5541.61	5698.04	5795.62	5618.38	5139.98	5873.57	5576.77	5619.01	0.992481	0.802735	0.975998	FALSE
Q8VDM4	26S proteasome non-ATPase regulatory subunit 2 OS=Mus musculus OX=10090 GN=Psmd2 PE=1 SV=1	50	7144.2	7184.1	7221.54	7040.49	7036.76	7124.02	7013.31	6827.78	7023.49	7147.26	7004.4	1.0204	0.0652314	0.570233	FALSE
P56399	Ubiquitin carboxyl-terminal hydrolase 5 OS=Mus musculus OX=10090 GN=Usp5 PE=1 SV=1	43	9407.85	9397.5	9170.83	9349.26	9351.39	9276.77	9331.21	9262.03	9607.86	9330.87	9365.02	0.996353	0.701743	0.961695	FALSE
Q61696	Heat shock 70 kDa protein 1A OS=Mus musculus OX=10090 GN=Hspa1a PE=1 SV=2	31	5432.97	5382.9	5278.96	5509.4	5542.06	5845.15	5962.68	5877.4	5284.7	5400.41	5696.69	0.94799	0.0854092	0.599125	FALSE
Q9ERU9	E3 SUMO-protein ligase RanBP2 OS=Mus musculus OX=10090 GN=Ranbp2 PE=1 SV=2	66	5897.42	6077.8	6085.6	6063.78	6072.83	6150.08	6002.07	5963.25	6019.43	6030.64	6041.19	0.998255	0.850587	0.981384	FALSE
P70399	TP53-binding protein 1 OS=Mus musculus OX=10090 GN=Tp53bp1 PE=1 SV=3	39	2396.2	2442.1	2440.82	2452.84	2529.72	2572.25	2454.58	2380.95	2529.24	2432.89	2492.41	0.976118	0.179183	0.724964	FALSE
Q8CHH9	Septin-8 OS=Mus musculus OX=10090 GN=Sept8 PE=1 SV=4	30	6657.79	6149.6	6122.46	6371.47	6220.66	6312.8	6378.33	6241.31	6502.73	6321.73	6330.34	0.998638	0.945832	0.996337	FALSE
Q3UGY8	Brefeldin A-inhibited guanine nucleotide-exchange protein 3 OS=Mus musculus OX=10090 GN=Arfgef3 PE=1 SV=1	43	3511.19	3560.3	3585.83	3526.07	3588.08	3539.93	3541.07	3462.71	3590.07	3545.73	3544.07	1.00047	0.957695	0.996514	FALSE
P26231	Catenin alpha-1 OS=Mus musculus OX=10090 GN=Ctnna1 PE=1 SV=1	27	2778.1	3177.8	3166.9	2736.4	2968.36	2980.36	2809.21	2787.19	2664.41	2957.48	2839.4	1.04158	0.373811	0.858532	FALSE
P48678	Prelamin-A/C OS=Mus musculus OX=10090 GN=Lmna PE=1 SV=2	47	9151.12	9179.3	9094.63	9518.05	9624.61	10208.2	9535.33	9470.88	9651.5	9234.3	9694.61	0.952519	0.0279825	0.462978	FALSE
Q9WTS5	Teneurin-2 OS=Mus musculus OX=10090 GN=Tenm2 PE=1 SV=1	41	2647.14	2863.9	2880.95	2929.68	2660.85	2726.21	2671.83	2738.07	2830.49	2828.28	2724.83	1.03797	0.155787	0.70168	FALSE
P20152	Vimentin OS=Mus musculus OX=10090 GN=Vim PE=1 SV=3	49	7101.22	11031.9	11100.6	11027.3	10030.5	12882.5	11091.1	13971.1	11079.5	9895.77	11727.6	0.843802	0.193693	0.741929	FALSE
Q80TR1	Adhesion G protein-coupled receptor L1 OS=Mus musculus OX=10090 GN=Adgrl1 PE=1 SV=2	36	3669.79	3581.9	3579.35	3696.33	3538.63	3547.19	3549.34	3679.54	3518.1	3631.47	3566.1	1.01833	0.161601	0.712122	FALSE
Q9CWJ9	Bifunctional purine biosynthesis protein PURH OS=Mus musculus OX=10090 GN=Atic PE=1 SV=2	39	5654.04	5452.4	5460.57	5272.5	5732.71	5537.22	5806.82	5662.56	4933.36	5458.21	5525.22	0.987873	0.741878	0.968412	FALSE
Q7TQD2	Tubulin polymerization-promoting protein OS=Mus musculus OX=10090 GN=Tppp PE=1 SV=1	33	13617.5	11515.6	11409.6	13627.4	12034.4	12319.8	12043	12208.6	14193.8	12495.9	12534.5	0.996922	0.957962	0.996514	FALSE
Q9Z268	RasGAP-activating-like protein 1 OS=Mus musculus OX=10090 GN=Rasal1 PE=1 SV=2	44	7982.87	7182.5	7105.29	7493.33	7566.39	7849.19	7586.77	7123.14	7497.13	7433.15	7520.86	0.988338	0.699907	0.960633	FALSE
P28652	Calcium/calmodulin-dependent protein kinase type II subunit beta OS=Mus musculus OX=10090 GN=Camk2b PE=1 SV=2	37	4271.8	7061.2	7097.05	8234.38	4561.57	5335.1	5757.46	16680.6	7916.57	6479.62	7135.88	0.908034	0.749229	0.969488	FALSE
Q62420	Endophilin-A1 OS=Mus musculus OX=10090 GN=Sh3gl2 PE=1 SV=2	36	23091.2	21171.8	20988.6	22483.9	21813.4	22110.5	21748.2	22193.1	23102.2	21916.2	22188.2	0.987737	0.619514	0.946534	FALSE
Q9QYG0	Protein NDRG2 OS=Mus musculus OX=10090 GN=Ndrg2 PE=1 SV=1	28	9351.99	10158.8	9902.44	9297.21	8978.89	9035.13	8849.66	8802.42	9063.15	9670.75	8945.26	1.0811	0.00614	0.307439	FALSE
Q9D0E1	Heterogeneous nuclear ribonucleoprotein M OS=Mus musculus OX=10090 GN=Hnrnpm PE=1 SV=3	58	12388.1	12834.7	12768.1	12748.8	13227.8	13635.4	12576.6	12746.8	12608.3	12683.7	12952.5	0.979245	0.309408	0.828192	FALSE
Q9WTQ5	A-kinase anchor protein 12 OS=Mus musculus OX=10090 GN=Akap12 PE=1 SV=1	44	2625.64	2829.8	2905.8	2740.56	2961.98	2842.4	2796.08	2825.26	2660.29	2773.47	2815.54	0.985061	0.599525	0.938841	FALSE
Q8VD04	GRIP1-associated protein 1 OS=Mus musculus OX=10090 GN=Gripap1 PE=1 SV=1	44	5179.55	5123.7	5169.07	5381.03	5132.35	5199.4	5057.08	5068.51	5452.84	5212.41	5180.06	1.00625	0.743491	0.968854	FALSE
P18872	Guanine nucleotide-binding protein G(o) subunit alpha OS=Mus musculus OX=10090 GN=Gnao1 PE=1 SV=3	34	26243.4	24597.8	25489.9	25372.3	26240.9	26217.9	25956	26871.7	25665.2	25419.2	26187.3	0.970667	0.0789053	0.590259	FALSE
Q8BUV3	Gephyrin OS=Mus musculus OX=10090 GN=Gphn PE=1 SV=2	39	5060.52	4988.1	4966.38	5098.69	4793.5	4837.19	4835.21	4909.58	5029.66	5028.14	4880.33	1.03029	0.0301274	0.471471	FALSE
Q9WU78	Programmed cell death 6-interacting protein OS=Mus musculus OX=10090 GN=Pdcd6ip PE=1 SV=3	51	9233.67	9062.9	9072.13	9213.3	8933.91	9377.45	9113.23	8936.46	9016.67	9145.16	9074.07	1.00783	0.503994	0.917643	FALSE
Q62318	Transcription intermediary factor 1-beta OS=Mus musculus OX=10090 GN=Trim28 PE=1 SV=3	32	4925.78	5201.5	5160.36	5169.25	5037.41	5197.65	5445.63	4865.39	5396.06	5113.02	5183.84	0.986339	0.617376	0.946534	FALSE
P70232	Neural cell adhesion molecule L1-like protein OS=Mus musculus OX=10090 GN=Chl1 PE=1 SV=2	40	5331.53	5152.8	5018.79	5113.27	5782.15	5392.01	5459.98	5932.64	5243.12	5152.86	5556.15	0.927417	0.0319089	0.480594	FALSE
Q60625	Intercellular adhesion molecule 5 OS=Mus musculus OX=10090 GN=Icam5 PE=1 SV=2	37	9292.24	9482.7	9359.27	9158.55	9671.38	9708.15	9337.41	9373.44	9161.38	9322.45	9448.05	0.986706	0.372176	0.858332	FALSE
Q3UM45	Protein phosphatase 1 regulatory subunit 7 OS=Mus musculus OX=10090 GN=Ppp1r7 PE=1 SV=2	39	10171.6	10147.3	9809.4	10213.9	9814.88	10146	9823.58	9490.98	9394.53	10084.3	9730.32	1.03637	0.0816883	0.593021	FALSE
Q62417	Sorbin and SH3 domain-containing protein 1 OS=Mus musculus OX=10090 GN=Sorbs1 PE=1 SV=2	46	4882.09	4947.8	5005.13	5140.22	4765.21	5024.55	4747.8	4962.42	5025.67	4992.91	4903.56	1.01822	0.330558	0.838293	FALSE
Q80X80	Phospholipid transfer protein C2CD2L OS=Mus musculus OX=10090 GN=C2cd2l PE=1 SV=3	30	3402.67	3289.2	3356.29	3470.1	3281.47	3272.78	3300.24	3197.03	3433.26	3378.92	3296.07	1.02514	0.174281	0.721996	FALSE
P61979	Heterogeneous nuclear ribonucleoprotein K OS=Mus musculus OX=10090 GN=Hnrnpk PE=1 SV=1	39	10091.8	9967.5	9769	9910.26	9636.34	10220.7	9798.17	9368.92	9881.3	9933.97	9777.06	1.01605	0.388279	0.865515	FALSE
Q61543	Golgi apparatus protein 1 OS=Mus musculus OX=10090 GN=Glg1 PE=1 SV=1	49	6185.67	6120	6052.97	5963.58	5944.38	6158.71	5838.8	5667.35	5702.47	6080	5859.66	1.0376	0.0852369	0.599125	FALSE
P10126	Elongation factor 1-alpha 1 OS=Mus musculus OX=10090 GN=Eef1a1 PE=1 SV=3	38	25440.5	25902.5	25958.2	25107.6	25445.3	25089.7	24976.9	24945.9	25004.2	25599.8	25091.7	1.02025	0.041766	0.515365	FALSE
Q99PU5	Long-chain-fatty-acid--CoA ligase ACSBG1 OS=Mus musculus OX=10090 GN=Acsbg1 PE=1 SV=1	36	6955.14	7302.1	7253.69	7059.85	7008.09	6816.34	6728.59	6733.81	6875.95	7141.29	6831.78	1.04531	0.0120837	0.365487	FALSE
P80315	T-complex protein 1 subunit delta OS=Mus musculus OX=10090 GN=Cct4 PE=1 SV=3	39	8125.17	7987.5	7812.18	7519.05	7758.56	8158.49	8429.87	7900.88	7984.68	7857.68	8043.2	0.976935	0.321396	0.835095	FALSE
Q60598	Src substrate cortactin OS=Mus musculus OX=10090 GN=Cttn PE=1 SV=2	40	11230.4	10269.9	9959.21	10683.8	10486.3	10892.7	10269.1	10374.7	11417.3	10525.1	10679.9	0.985511	0.659353	0.954843	FALSE
P39054	Dynamin-2 OS=Mus musculus OX=10090 GN=Dnm2 PE=1 SV=2	20	1994.11	2051.9	2109.17	1915.24	2116.06	2018.3	2047.43	1987.88	1899.82	2016.32	2012.64	1.00183	0.948003	0.996514	FALSE
Q60875	Rho guanine nucleotide exchange factor 2 OS=Mus musculus OX=10090 GN=Arhgef2 PE=1 SV=4	46	5748.15	5730.8	5808.59	5607.39	5803.94	5715.2	5703.12	5672.68	5518.75	5723.26	5681.97	1.00727	0.544319	0.924296	FALSE
Q9QUR6	Prolyl endopeptidase OS=Mus musculus OX=10090 GN=Prep PE=1 SV=1	43	6923.96	6988.7	6840.77	6974.96	6900.66	6972.55	6924.8	6807.01	6989.63	6931.86	6918.63	1.00191	0.786777	0.975998	FALSE
Q3U0V1	Far upstream element-binding protein 2 OS=Mus musculus OX=10090 GN=Khsrp PE=1 SV=2	40	6774.94	7124.1	7099.29	6995.05	6992.8	7091.25	6999.81	6679.36	7078.85	6996.97	6966.77	1.00433	0.793987	0.975998	FALSE
Q61315	Adenomatous polyposis coli protein OS=Mus musculus OX=10090 GN=Apc PE=1 SV=1	41	2494.21	2442.3	2536.46	2533.19	2489.58	2420.66	2399.14	2514.85	2487.01	2501.25	2461.85	1.016	0.256239	0.791641	FALSE
Q64737	Trifunctional purine biosynthetic protein adenosine-3 OS=Mus musculus OX=10090 GN=Gart PE=1 SV=3	40	4638.23	4662.8	4667.12	4623.56	4728.38	4706.74	4774.43	4631.12	4633.27	4647.9	4694.46	0.990082	0.196843	0.74353	FALSE
Q80YX1	Tenascin OS=Mus musculus OX=10090 GN=Tnc PE=1 SV=1	37	2749.87	2681	2533.39	2864.4	2551.89	2667.43	2651.89	2695.35	2602.1	2704.5	2633.24	1.02706	0.32295	0.835397	FALSE
Q9Z0J4	Nitric oxide synthase, brain OS=Mus musculus OX=10090 GN=Nos1 PE=1 SV=1	58	6741.16	6966.3	6885.64	7004.11	6928.31	6687.51	7208.92	7267.7	6621.94	6898.56	6937.91	0.994328	0.809308	0.975998	FALSE
P51830	Adenylate cyclase type 9 OS=Mus musculus OX=10090 GN=Adcy9 PE=1 SV=1	41	4808.64	4928.8	4900.67	4827.87	5110.82	4879.46	5237.38	5123.08	4810.93	4866.24	5029.76	0.96749	0.123523	0.658166	FALSE
Q68FH0	Plakophilin-4 OS=Mus musculus OX=10090 GN=Pkp4 PE=1 SV=1	49	5093.82	5413	5360.46	5583.75	5115.15	5341.73	5096.96	5492.05	5242.09	5359.85	5255.55	1.01985	0.421583	0.881017	FALSE
P62880	Guanine nucleotide-binding protein G(I)/G(S)/G(T) subunit beta-2 OS=Mus musculus OX=10090 GN=Gnb2 PE=1 SV=3	16	2692.13	2863.3	2833.13	2896.37	3692.07	2587.38	3273.98	3562.14	3140.89	2820.14	3226.96	0.87393	0.103632	0.628263	FALSE
O55042	Alpha-synuclein OS=Mus musculus OX=10090 GN=Snca PE=1 SV=2	29	15140.8	16251.7	16313	16219.4	14504.5	13434.7	18266.2	20174.3	17366.1	15973.7	16564.4	0.964336	0.686696	0.959377	FALSE
O88643	Serine/threonine-protein kinase PAK 1 OS=Mus musculus OX=10090 GN=Pak1 PE=1 SV=1	18	3775.83	3628.5	3508.92	3721.81	3708.63	3557.44	3680.03	3535.65	3627.4	3657.35	3621.21	1.00998	0.590225	0.935402	FALSE
Q91YM2	Rho GTPase-activating protein 35 OS=Mus musculus OX=10090 GN=Arhgap35 PE=1 SV=3	44	5191.01	5268.4	5217.36	5105.31	5190.46	5219.16	5202.36	5167.27	4970.05	5195.18	5149.04	1.00896	0.471349	0.904005	FALSE
Q62108	Disks large homolog 4 OS=Mus musculus OX=10090 GN=Dlg4 PE=1 SV=1	35	4650.87	4658	4631.43	4683.71	4568.07	4649.45	4738.32	4662	4816.85	4655.96	4686.18	0.993553	0.553834	0.925014	FALSE
P42932	T-complex protein 1 subunit theta OS=Mus musculus OX=10090 GN=Cct8 PE=1 SV=3	44	10129.3	10204.6	10070	9680.84	10143.5	10242	10406	10071.1	9910.53	10019.1	10153.3	0.986787	0.369646	0.857426	FALSE
Q6A4J8	Ubiquitin carboxyl-terminal hydrolase 7 OS=Mus musculus OX=10090 GN=Usp7 PE=1 SV=1	48	5517.05	5446.5	5610.97	5581.91	5548.31	5488.19	5381.44	5492.85	5538.32	5538.74	5489.5	1.00897	0.326183	0.836138	FALSE
Q9D1A2	Cytosolic non-specific dipeptidase OS=Mus musculus OX=10090 GN=Cndp2 PE=1 SV=1	36	8753.87	8636	8487.14	8696.04	8418.05	8631.89	8604.69	8523.82	9042.94	8642.69	8641.7	1.00011	0.994132	0.999464	FALSE
Q3UHD9	Arf-GAP with GTPase, ANK repeat and PH domain-containing protein 2 OS=Mus musculus OX=10090 GN=Agap2 PE=1 SV=1	43	5167.39	5754	5834.15	5624.9	5385.82	5304.21	5456.33	6646.75	5426.06	5588.99	5623.07	0.993939	0.912505	0.993521	FALSE
B9EKR1	Receptor-type tyrosine-protein phosphatase zeta OS=Mus musculus OX=10090 GN=Ptprz1 PE=1 SV=1	39	11661.6	11454.5	11446.2	11021.6	11683.7	11528.3	11707.5	11704.9	10962.9	11393.6	11513.9	0.989553	0.571189	0.930756	FALSE
O35551	Rab GTPase-binding effector protein 1 OS=Mus musculus OX=10090 GN=Rabep1 PE=1 SV=2	48	4300.74	4133.4	4171.52	4245.81	4180.4	4256.73	4215.56	4234.59	4103.88	4212.37	4197.89	1.00345	0.755892	0.971035	FALSE
Q8CC88	von Willebrand factor A domain-containing protein 8 OS=Mus musculus OX=10090 GN=Vwa8 PE=1 SV=2	47	3734.74	4047.7	3971.89	3865.37	3832.38	3836.61	3769.51	3905.15	3794.64	3903.14	3827.38	1.01979	0.281283	0.81042	FALSE
P23818	Glutamate receptor 1 OS=Mus musculus OX=10090 GN=Gria1 PE=1 SV=1	32	5778.27	6333.8	6217.03	5887.52	6034.09	6158.46	6193.79	5991.73	5892.1	6049.85	6053.03	0.999474	0.981393	0.998368	FALSE
Q61361	Brevican core protein OS=Mus musculus OX=10090 GN=Bcan PE=1 SV=2	39	8742.06	9372.6	9257.74	8880.38	9225.36	9284.52	8993.73	8800.29	9525.72	9059.47	9162.53	0.988752	0.610355	0.941643	FALSE
Q61553	Fascin OS=Mus musculus OX=10090 GN=Fscn1 PE=1 SV=4	35	6084.35	5900.1	5854.76	6317.57	5761.76	6034.26	5938.36	5980.42	6339.87	6036.47	6008.02	1.00474	0.844772	0.981384	FALSE
Q80X90	Filamin-B OS=Mus musculus OX=10090 GN=Flnb PE=1 SV=3	47	2996.21	3197.2	3282.91	3312.09	3289.11	3423.37	3300.12	3237.36	3208.86	3194.67	3290.95	0.970745	0.247878	0.784551	FALSE
P97492	Regulator of G-protein signaling 14 OS=Mus musculus OX=10090 GN=Rgs14 PE=1 SV=2	33	4943.14	5039	4942.36	5127.85	4682.12	4944.12	4760.57	4786.99	5092.1	5012.5	4850.99	1.03329	0.123303	0.658166	FALSE
P11798	Calcium/calmodulin-dependent protein kinase type II subunit alpha OS=Mus musculus OX=10090 GN=Camk2a PE=1 SV=2	37	10294.9	18478.3	18841.8	20750.8	11762.6	13380.9	14840.9	45503.4	20382.5	16514.3	18499.1	0.89271	0.724096	0.96546	FALSE
E9Q8I9	Protein furry homolog OS=Mus musculus OX=10090 GN=Fry PE=1 SV=1	47	3903.49	3921.1	4008.17	4050.69	3775.92	3909.9	3791.27	3724.66	4025.73	3970.4	3843.98	1.03289	0.109928	0.642229	FALSE
Q5SRX1	TOM1-like protein 2 OS=Mus musculus OX=10090 GN=Tom1l2 PE=1 SV=1	29	3848.46	3858.1	3798.06	3970.34	3874.17	3812.34	3824.95	3738.37	3891.97	3868.23	3827.98	1.01051	0.391882	0.866505	FALSE
Q9Z1Z0	General vesicular transport factor p115 OS=Mus musculus OX=10090 GN=Uso1 PE=1 SV=2	39	6853.47	6969	6985.99	6837.65	6870.46	6664.5	6668.53	6644.89	6467.07	6911.21	6661.86	1.03743	0.017728	0.417093	FALSE
P63085	Mitogen-activated protein kinase 1 OS=Mus musculus OX=10090 GN=Mapk1 PE=1 SV=3	35	17064	16685.1	16550.1	16352.6	16875.2	17472.5	18131.2	17656.5	15163.6	16660.9	17027.4	0.978479	0.567065	0.930318	FALSE
Q9QWY8	Arf-GAP with SH3 domain, ANK repeat and PH domain-containing protein 1 OS=Mus musculus OX=10090 GN=Asap1 PE=1 SV=2	34	4008.58	3877.1	3890.16	3846.01	4082.41	3858.62	3903.97	3854.17	3592.13	3904.98	3855.03	1.01296	0.616918	0.946534	FALSE
P46096	Synaptotagmin-1 OS=Mus musculus OX=10090 GN=Syt1 PE=1 SV=1	43	19529.7	18662.5	18534.9	19181.8	17619.8	18593.2	18667.1	17720.4	18533.5	18973	18221	1.04127	0.0579078	0.5564	FALSE
Q8BMJ2	Leucine--tRNA ligase, cytoplasmic OS=Mus musculus OX=10090 GN=Lars PE=1 SV=2	44	5184.75	5274.5	5341.85	5080.2	5068.89	5237.42	5140.48	5111.9	5196.38	5219.4	5150.67	1.01334	0.291167	0.820516	FALSE
Q8CJH3	Plexin-B1 OS=Mus musculus OX=10090 GN=Plxnb1 PE=1 SV=2	42	4328.72	4409.3	4314.38	4327.14	4169.19	4134.65	4174.95	4319.52	4094.99	4344.73	4177.98	1.03991	0.00972821	0.335445	FALSE
P19157	Glutathione S-transferase P 1 OS=Mus musculus OX=10090 GN=Gstp1 PE=1 SV=2	26	15547.2	15974.6	15708.7	16219.4	15916.3	16581	16646.7	16550.3	17034.6	15860.4	16541.8	0.958805	0.0253896	0.446925	FALSE
P70704	Phospholipid-transporting ATPase IA OS=Mus musculus OX=10090 GN=Atp8a1 PE=1 SV=2	41	5226.79	5277.8	5201.11	5328.48	4924.63	5037.3	5459.73	5486.86	5997.03	5258.32	5367.85	0.979594	0.621966	0.947519	FALSE
P70168	Importin subunit beta-1 OS=Mus musculus OX=10090 GN=Kpnb1 PE=1 SV=2	41	9860.6	10073.1	9809.16	10181.9	9833.74	10037	9791.85	9606.65	9621.76	9980.04	9776.93	1.02077	0.128899	0.664865	FALSE
Q8BIJ6	Isoleucine--tRNA ligase, mitochondrial OS=Mus musculus OX=10090 GN=Iars2 PE=1 SV=1	44	7465.17	7931.2	7776.49	7318.54	8057.53	7630.06	7841.7	7855.23	7169.74	7618.98	7704.79	0.988863	0.699157	0.960633	FALSE
Q3UPL0	Protein transport protein Sec31A OS=Mus musculus OX=10090 GN=Sec31a PE=1 SV=2	35	6549.27	6477.4	6416.9	6380.41	6757.29	6445.75	6558.99	6476.38	6020.2	6455.68	6447.11	1.00133	0.953827	0.996514	FALSE
Q8CIE6	Coatomer subunit alpha OS=Mus musculus OX=10090 GN=Copa PE=1 SV=2	45	5519.41	5577.5	5576.93	5524.83	5557.61	5538.97	5544.59	5430.56	5577.85	5549.6	5529.67	1.0036	0.559709	0.926631	FALSE
Q99JY9	Actin-related protein 3 OS=Mus musculus OX=10090 GN=Actr3 PE=1 SV=3	33	15458.4	14514.3	14334.7	14530.9	14883.3	15253.6	14766.6	14910.7	14337.3	14703.1	14827.3	0.991622	0.666795	0.955744	FALSE
B1AY13	Ubiquitin carboxyl-terminal hydrolase 24 OS=Mus musculus OX=10090 GN=Usp24 PE=1 SV=1	48	3298.28	3273.6	3392.09	3482.84	3280.19	3399.85	3377.07	3406	3471.5	3360.69	3386.35	0.992421	0.653199	0.951805	FALSE
Q5RJI5	Serine/threonine-protein kinase BRSK1 OS=Mus musculus OX=10090 GN=Brsk1 PE=1 SV=1	35	4440.91	4313.8	4294.71	4490.79	4440.12	4356.78	4436.94	4467.13	4551.26	4384.27	4450.01	0.985227	0.270937	0.797578	FALSE
O88738	Baculoviral IAP repeat-containing protein 6 OS=Mus musculus OX=10090 GN=Birc6 PE=1 SV=2	45	2904.57	2824.3	2823.24	2913.64	2729.67	2787.75	2698.21	2736.48	2870.14	2866.12	2763.8	1.03702	0.0394565	0.509116	FALSE
Q6PGL7	WASH complex subunit 2 OS=Mus musculus OX=10090 GN=Washc2 PE=1 SV=1	31	1876.37	1888.3	1916.72	2007.35	1951.8	1944.13	1975.7	1933.98	1938.82	1921.51	1948.83	0.985982	0.348107	0.848877	FALSE
O88569	Heterogeneous nuclear ribonucleoproteins A2/B1 OS=Mus musculus OX=10090 GN=Hnrnpa2b1 PE=1 SV=2	37	14935.7	15112.9	14889.1	14287.6	14802.7	15429.2	15372	13951.7	14135.7	14803	14725.6	1.00526	0.845245	0.981384	FALSE
P48453	Serine/threonine-protein phosphatase 2B catalytic subunit beta isoform OS=Mus musculus OX=10090 GN=Ppp3cb PE=1 SV=2	24	6162.53	5898.3	5991.97	6279.84	5914.94	6104.93	5966.08	6133.76	6182.03	6081.36	6059.48	1.00361	0.823981	0.978692	FALSE
P06837	Neuromodulin OS=Mus musculus OX=10090 GN=Gap43 PE=1 SV=1	35	14011.1	13735.5	13664.1	13613.9	14775.5	13943.9	14569.9	14988.8	13954.7	13755.3	14440.2	0.952568	0.0288016	0.463402	FALSE
P11983	T-complex protein 1 subunit alpha OS=Mus musculus OX=10090 GN=Tcp1 PE=1 SV=3	36	7106.65	7273.9	7361.81	7011.59	7567.66	7020.46	7803.65	7694.57	7643.77	7187.17	7540.9	0.953092	0.0767899	0.587468	FALSE
Q02357	Ankyrin-1 OS=Mus musculus OX=10090 GN=Ank1 PE=1 SV=2	41	2811.16	2921.5	2957.74	2953.08	2842.32	2773.49	2716.81	2920.03	2822.51	2910.26	2814.21	1.03413	0.0923331	0.611016	FALSE
Q8BNW9	Kelch repeat and BTB domain-containing protein 11 OS=Mus musculus OX=10090 GN=Kbtbd11 PE=1 SV=3	35	4295.66	4380.9	4307.2	4747.64	4249.86	4307	4149.06	4217.82	4706.52	4429.11	4321.73	1.02485	0.475422	0.904005	FALSE
O88844	Isocitrate dehydrogenase [NADP] cytoplasmic OS=Mus musculus OX=10090 GN=Idh1 PE=1 SV=2	38	12162.9	11574.6	11410.2	12233.2	11244.2	11660.2	11703.5	11432.6	11145	11839.8	11435	1.0354	0.107632	0.637426	FALSE
Q922D8	C-1-tetrahydrofolate synthase, cytoplasmic OS=Mus musculus OX=10090 GN=Mthfd1 PE=1 SV=4	41	5865.42	6027.4	6048.03	5994.57	5916.21	5894.8	5890.46	5760.26	5995.36	5983.43	5890.93	1.0157	0.144529	0.685242	FALSE
Q3U1J4	DNA damage-binding protein 1 OS=Mus musculus OX=10090 GN=Ddb1 PE=1 SV=2	51	7537.67	7647.5	7538.7	7590.34	7302.6	7524	7578.62	7333.58	7586.61	7578.42	7464.08	1.01532	0.164512	0.716001	FALSE
Q91VR5	ATP-dependent RNA helicase DDX1 OS=Mus musculus OX=10090 GN=Ddx1 PE=1 SV=1	38	6504.39	7020.4	6870.57	6324.67	6966.29	6662.75	6898.42	6817.26	6059.98	6674.21	6672.63	1.00024	0.994883	0.999791	FALSE
Q8C1B1	Calmodulin-regulated spectrin-associated protein 2 OS=Mus musculus OX=10090 GN=Camsap2 PE=1 SV=3	46	4949.04	5119.1	5052.95	5030.47	5111.71	5042.31	5028.03	5103.91	4883.15	5037.52	5033.14	1.00087	0.940064	0.994953	FALSE
Q9QYB5	Gamma-adducin OS=Mus musculus OX=10090 GN=Add3 PE=1 SV=2	34	4880.79	5146.4	5189.21	4894.63	4967.83	4978.77	4854.79	4976.53	4814.79	5025.78	4918.05	1.02191	0.226364	0.769863	FALSE
P31324	cAMP-dependent protein kinase type II-beta regulatory subunit OS=Mus musculus OX=10090 GN=Prkar2b PE=1 SV=3	32	6136.07	5684.9	5657.72	5710.64	6343	6046.14	5984.68	5849.71	5765.55	5794.09	5994.57	0.966556	0.217706	0.761616	FALSE
Q99K51	Plastin-3 OS=Mus musculus OX=10090 GN=Pls3 PE=1 SV=3	41	8887.55	8593.5	8554.63	8936.97	8793.98	8851.52	8913.73	8818.79	8131.83	8741.5	8697.05	1.00511	0.820337	0.977743	FALSE
Q6ZQ08	CCR4-NOT transcription complex subunit 1 OS=Mus musculus OX=10090 GN=Cnot1 PE=1 SV=2	54	3933.48	3709.2	3833.27	3908.11	3888.96	3889.76	3759.42	3769.52	3904.59	3845.02	3841.91	1.00081	0.958417	0.996514	FALSE
Q9D2V7	Coronin-7 OS=Mus musculus OX=10090 GN=Coro7 PE=1 SV=2	31	4509.99	4323.1	4431.45	4248.87	4366.46	4335.65	4256.16	4334.56	4275.23	4377.21	4313.41	1.01479	0.288491	0.817291	FALSE
P23116	Eukaryotic translation initiation factor 3 subunit A OS=Mus musculus OX=10090 GN=Eif3a PE=1 SV=5	60	8449.32	8610.7	8553.69	8155.87	8411.8	8554.72	8527.5	7919.92	8057.42	8440.55	8290.23	1.01813	0.413518	0.877945	FALSE
P24527	Leukotriene A-4 hydrolase OS=Mus musculus OX=10090 GN=Lta4h PE=1 SV=4	43	7106.65	7648.9	7562.85	7240.39	7582.32	7546.39	7623.97	7405.46	7211.97	7386.31	7472.49	0.988467	0.564284	0.929648	FALSE
Q6P9K9	Neurexin-3 OS=Mus musculus OX=10090 GN=Nrxn3 PE=1 SV=2	41	4686.3	4575	4717.76	4887.04	4728.89	4737.25	4627.93	4487.1	4758.92	4715.21	4666.91	1.01035	0.569196	0.930318	FALSE
P61982	14-3-3 protein gamma OS=Mus musculus OX=10090 GN=Ywhag PE=1 SV=2	32	19095.3	17820	18503.1	17765	18493.5	17939.6	18333.5	18964.2	18721.8	18287.8	18487.2	0.989211	0.575146	0.932675	FALSE
Q91Z67	SLIT-ROBO Rho GTPase-activating protein 2 OS=Mus musculus OX=10090 GN=Srgap2 PE=1 SV=2	37	4838.16	4716.3	4786.66	4788.68	4870.98	4717.12	4729.32	4861.26	4822.26	4782.25	4799.75	0.996355	0.696116	0.959727	FALSE
P15116	Cadherin-2 OS=Mus musculus OX=10090 GN=Cdh2 PE=1 SV=2	29	5612.47	5841.2	6003.04	5804.47	5774.63	5681.18	5600.63	5908.68	5865.84	5813.63	5765.06	1.00842	0.627521	0.947721	FALSE
Q8K310	Matrin-3 OS=Mus musculus OX=10090 GN=Matr3 PE=1 SV=1	49	10373.2	10037.5	10080.4	10192.6	10154.1	10249.3	10091.2	9608.91	9984.81	10170.1	10015.2	1.01547	0.316588	0.831561	FALSE
P09103	Protein disulfide-isomerase OS=Mus musculus OX=10090 GN=P4hb PE=1 SV=2	43	11540.4	12445.1	12187	11744.4	11907.3	12037.3	11689.4	11514.2	11881.4	11973.9	11804.5	1.01436	0.441521	0.892873	FALSE
Q5H8C4	Vacuolar protein sorting-associated protein 13A OS=Mus musculus OX=10090 GN=Vps13a PE=1 SV=1	44	3932.18	3743.5	3839.63	3859.36	3688.12	3714.28	3683.8	3736.91	3692.68	3843.08	3703.1	1.0378	0.00557467	0.297375	FALSE
P50544	Very long-chain specific acyl-CoA dehydrogenase, mitochondrial OS=Mus musculus OX=10090 GN=Acadvl PE=1 SV=3	37	5615.54	5953.3	6327.86	5614.49	5986.05	6062.28	5826.76	6580.47	5911.29	5870.55	6067.76	0.9675	0.374441	0.859189	FALSE
Q9ESN6	Tripartite motif-containing protein 2 OS=Mus musculus OX=10090 GN=Trim2 PE=1 SV=1	35	6527.07	6436.1	6377.91	6161.89	6774.75	6367.45	6855.51	6815.13	6093.59	6374.31	6574.3	0.969581	0.312654	0.829495	FALSE
P14733	Lamin-B1 OS=Mus musculus OX=10090 GN=Lmnb1 PE=1 SV=3	38	5616.25	5764.4	5670.32	5537.69	6087.87	6252.64	5934.72	5635.81	5684.44	5646.56	5914.45	0.954706	0.0907216	0.609841	FALSE
P70404	Isocitrate dehydrogenase [NAD] subunit gamma 1, mitochondrial OS=Mus musculus OX=10090 GN=Idh3g PE=1 SV=1	29	9671.42	9705.6	9630.15	8759	9998.38	9755.3	10227.6	9973.89	9282.78	9433	9842.31	0.958413	0.181635	0.727479	FALSE
Q6P5E4	UDP-glucose:glycoprotein glucosyltransferase 1 OS=Mus musculus OX=10090 GN=Uggt1 PE=1 SV=4	40	4243.35	4461	4519.9	4348.7	4404.31	4108.64	4436.46	4380.61	4190.65	4391.95	4302.15	1.02087	0.361965	0.854035	FALSE
Q8K212	Phosphofurin acidic cluster sorting protein 1 OS=Mus musculus OX=10090 GN=Pacs1 PE=1 SV=2	34	6491.05	6487.4	6569.89	6556.05	6608.19	6652.87	6858.79	6610.81	6712.45	6525.99	6687.98	0.975779	0.0218766	0.429002	FALSE
Q80TK0	Uncharacterized protein KIAA1107 OS=Mus musculus OX=10090 GN=Kiaa1107 PE=1 SV=5	37	2706.42	2751.6	2678.61	2674.66	2793.77	2636.91	2701.61	2665.13	2609.7	2702.65	2680.67	1.0082	0.592845	0.935584	FALSE
Q9Z1G3	V-type proton ATPase subunit C 1 OS=Mus musculus OX=10090 GN=Atp6v1c1 PE=1 SV=4	40	11975.7	13442.3	13258.7	12295.6	13811.3	13049.8	13341.6	14899.9	14452.5	12727.9	13894.3	0.916053	0.050886	0.54085	FALSE
Q9JIF7	Coatomer subunit beta OS=Mus musculus OX=10090 GN=Copb1 PE=1 SV=1	29	3826.02	3839	3814.55	4067.1	3911.64	3804.59	3770.24	3723.06	3816.01	3885.29	3804.6	1.02121	0.239189	0.775393	FALSE
Q8BMG7	Rab3 GTPase-activating protein non-catalytic subunit OS=Mus musculus OX=10090 GN=Rab3gap2 PE=1 SV=2	43	6259.36	6187.9	6151.67	6045.04	6250.99	6255.89	6205.46	6252.62	5894.42	6160.5	6170.25	0.99842	0.916487	0.993521	FALSE
Q80SW1	S-adenosylhomocysteine hydrolase-like protein 1 OS=Mus musculus OX=10090 GN=Ahcyl1 PE=1 SV=1	43	14608.5	14924.1	14798.6	15755.6	14640.3	14418.4	13973.2	13899.6	16652.6	15015.4	14684.2	1.02256	0.594991	0.936936	FALSE
Q9JLV5	Cullin-3 OS=Mus musculus OX=10090 GN=Cul3 PE=1 SV=1	42	7693.55	7607.6	7532.11	7356.51	7926.14	7560.4	7677.34	7650.38	7188.28	7546.42	7596.7	0.993381	0.747792	0.969284	FALSE
Q9R1T4	Septin-6 OS=Mus musculus OX=10090 GN=Sept6 PE=1 SV=4	19	3668.72	3462.2	3459.69	3575.44	3702.64	3595.09	3669.09	3665.16	3609.77	3540.45	3648.13	0.970483	0.0677203	0.574336	FALSE
Q9CYT6	Adenylyl cyclase-associated protein 2 OS=Mus musculus OX=10090 GN=Cap2 PE=1 SV=1	40	8809.37	8628.4	8659.68	8700.45	8937.73	8577.36	8945.95	8611.54	8579.46	8699.21	8728.7	0.996621	0.78399	0.975998	FALSE
Q8CDG3	Deubiquitinating protein VCIP135 OS=Mus musculus OX=10090 GN=Vcpip1 PE=1 SV=1	40	4064.56	4390.3	4422.85	4346.87	4312.3	4361.54	4321.81	4467.8	4332.14	4303.75	4358.75	0.987381	0.515365	0.920343	FALSE
Q3V3R1	Monofunctional C1-tetrahydrofolate synthase, mitochondrial OS=Mus musculus OX=10090 GN=Mthfd1l PE=1 SV=2	42	5167.04	5256.5	5287.32	5170.23	5381.11	5418.9	5074.1	5182.98	5217.63	5220	5253.38	0.993647	0.678567	0.958807	FALSE
Q61595	Kinectin OS=Mus musculus OX=10090 GN=Ktn1 PE=1 SV=1	49	4838.87	5057	5041.52	4748.75	4898	4902.48	4877.52	4731.48	4718.62	4919.77	4824.91	1.01966	0.282861	0.812518	FALSE
Q9CPW0	Contactin-associated protein-like 2 OS=Mus musculus OX=10090 GN=Cntnap2 PE=1 SV=2	37	4124.55	4258.1	4371.5	4404.92	4160.01	4199.32	4235.98	4050.77	4365.48	4288.35	4201.07	1.02078	0.315204	0.829897	FALSE
Q6P5F9	Exportin-1 OS=Mus musculus OX=10090 GN=Xpo1 PE=1 SV=1	44	7260.75	7533.6	7294.67	6698.87	7440.61	7391.55	7493.76	7066.44	6099.64	7190.32	7077.99	1.01587	0.757041	0.971448	FALSE
Q9EPJ9	ADP-ribosylation factor GTPase-activating protein 1 OS=Mus musculus OX=10090 GN=Arfgap1 PE=1 SV=2	31	6485.74	6694.3	6763.74	6407.48	6694.09	6582.95	6806.64	6887.14	6649.88	6586.2	6723.25	0.979614	0.199135	0.743915	FALSE
Q78PY7	Staphylococcal nuclease domain-containing protein 1 OS=Mus musculus OX=10090 GN=Snd1 PE=1 SV=1	40	5342.28	4969.2	4976.28	5024.34	5106.1	5304.46	5314.09	4945.52	5533.94	5075.74	5236.98	0.969211	0.276095	0.807327	FALSE
Q6PDI5	Proteasome-associated protein ECM29 homolog OS=Mus musculus OX=10090 GN=Ecm29 PE=1 SV=3	41	3760.36	3617.6	3615.86	3748.76	3625.8	3665.26	3537.43	3657.04	3630.75	3685	3622.97	1.01712	0.196665	0.74353	FALSE
Q811P8	Rho GTPase-activating protein 32 OS=Mus musculus OX=10090 GN=Arhgap32 PE=1 SV=2	40	2536.96	2732	2758.81	2726.72	2561.83	2521.97	2494.58	2677.51	2577.13	2687.13	2565.85	1.04727	0.0722176	0.576454	FALSE
P35564	Calnexin OS=Mus musculus OX=10090 GN=Canx PE=1 SV=1	46	12122.9	13241.2	12876.1	12334.4	12338.2	12044.4	12209.4	11819.4	11581	12636	11995.4	1.0534	0.0487619	0.538082	FALSE
Q99KY4	Cyclin-G-associated kinase OS=Mus musculus OX=10090 GN=Gak PE=1 SV=2	41	6051.64	5935.8	5982.54	5891.31	5913.92	6042.76	5952.59	6021.95	5986.09	5965.03	5983.28	0.99695	0.661963	0.955026	FALSE
P68510	14-3-3 protein eta OS=Mus musculus OX=10090 GN=Ywhah PE=1 SV=2	30	19357.5	17968.7	17902.2	17975.2	18315	18115	18372	18349.5	18672.7	18291	18364	0.996025	0.826472	0.979618	FALSE
O08709	Peroxiredoxin-6 OS=Mus musculus OX=10090 GN=Prdx6 PE=1 SV=3	25	14377.4	15824	15513.7	14762.9	14536.6	15027.6	15047.3	15220.3	13952.1	15108.5	14749.4	1.02434	0.393229	0.867949	FALSE
P63011	Ras-related protein Rab-3A OS=Mus musculus OX=10090 GN=Rab3a PE=1 SV=1	21	18818.1	18079.2	17943.9	19816.7	17732.2	17958.3	17908.6	18431.8	21185.2	18649.9	18601.1	1.00262	0.952668	0.996514	FALSE
Q80X50	Ubiquitin-associated protein 2-like OS=Mus musculus OX=10090 GN=Ubap2l PE=1 SV=1	31	4014.96	3976	3941.63	3919.02	3981.6	3958.55	4037.33	3931.24	4230.95	3962.73	4026.53	0.984156	0.339853	0.844013	FALSE
Q6NZJ6	Eukaryotic translation initiation factor 4 gamma 1 OS=Mus musculus OX=10090 GN=Eif4g1 PE=1 SV=1	35	4104	4419.8	4358.2	4246.43	4288.47	4196.69	4223.34	4203.98	4000.5	4280.41	4181.46	1.02366	0.269712	0.797578	FALSE
Q8BVI4	Dihydropteridine reductase OS=Mus musculus OX=10090 GN=Qdpr PE=1 SV=2	29	7891.11	7554.9	7588.64	7826.01	7690.64	7729.49	7589.93	7870.14	6701.76	7713.79	7504.2	1.02793	0.445787	0.895338	FALSE
Q9CR16	Peptidyl-prolyl cis-trans isomerase D OS=Mus musculus OX=10090 GN=Ppid PE=1 SV=3	31	9005.75	9338	9260.1	8865.81	9281.55	8883.92	9438.2	8746.65	8242.42	9115.43	8908.45	1.02323	0.455466	0.896217	FALSE
P61205	ADP-ribosylation factor 3 OS=Mus musculus OX=10090 GN=Arf3 PE=2 SV=2	25	15408.9	16619	16453.3	15226.2	16816.1	15949.5	16822.6	16892.6	14466.2	15915	16161.6	0.98474	0.70462	0.961765	FALSE
Q6DFV3	Rho GTPase-activating protein 21 OS=Mus musculus OX=10090 GN=Arhgap21 PE=1 SV=1	40	3513.2	3473.8	3524.82	3448.42	3443.95	3488.28	3423.63	3509.83	3456.31	3489.93	3464.26	1.00741	0.309277	0.828192	FALSE
P16125	L-lactate dehydrogenase B chain OS=Mus musculus OX=10090 GN=Ldhb PE=1 SV=2	28	15924.6	17079.9	16972.6	15372.7	16456.5	15857.3	16784.8	15561.2	14503.3	16321.6	15812.4	1.0322	0.413463	0.877945	FALSE
P14211	Calreticulin OS=Mus musculus OX=10090 GN=Calr PE=1 SV=1	35	14161.5	14389.8	14567.5	13843.1	14581	13912.8	14467.5	13714.5	13154.2	14237.9	13956.2	1.02018	0.420615	0.880558	FALSE
P84091	AP-2 complex subunit mu OS=Mus musculus OX=10090 GN=Ap2m1 PE=1 SV=1	44	16872.5	16333.1	16388.1	18053.4	15391.9	16730.6	16107.5	15653.6	19406	16897.9	16598.8	1.01802	0.738104	0.96696	FALSE
Q8BLQ9	Cell adhesion molecule 2 OS=Mus musculus OX=10090 GN=Cadm2 PE=1 SV=2	26	5522.6	5680.2	5660.31	5656.01	5772.85	5731.08	5836.61	5700.5	5697.06	5629.43	5747.38	0.979477	0.0300957	0.471471	FALSE
P06151	L-lactate dehydrogenase A chain OS=Mus musculus OX=10090 GN=Ldha PE=1 SV=3	33	15755.2	16908.2	16814.8	15468	16832.2	15938.9	17081.7	16266.1	14807.4	16224.2	16165.1	1.00365	0.919252	0.993521	FALSE
Q80VC9	Calmodulin-regulated spectrin-associated protein 3 OS=Mus musculus OX=10090 GN=Camsap3 PE=1 SV=1	30	2065.08	2041.6	2000.46	2044.59	2124.47	2038.81	2072.72	2061.36	1991.74	2037.8	2057.36	0.990489	0.496024	0.914966	FALSE
Q8R5M8	Cell adhesion molecule 1 OS=Mus musculus OX=10090 GN=Cadm1 PE=1 SV=2	23	4615.21	4705.6	4645.8	4562.2	4867.54	4771.27	4724.22	4652.15	4705.1	4631.91	4743.5	0.976475	0.0547545	0.548823	FALSE
P33175	Kinesin heavy chain isoform 5A OS=Mus musculus OX=10090 GN=Kif5a PE=1 SV=3	24	2648.67	2668	2638.68	2756.48	2672.32	2579.62	2515.97	2587.13	2614.33	2677.56	2593.38	1.03246	0.05823	0.556888	FALSE
P55066	Neurocan core protein OS=Mus musculus OX=10090 GN=Ncan PE=1 SV=1	41	8929.82	8911.4	8935.75	8317.31	9081.48	8483.56	8547.19	9251.79	7924.04	8769.52	8644.62	1.01445	0.692523	0.95943	FALSE
Q9DBF1	Alpha-aminoadipic semialdehyde dehydrogenase OS=Mus musculus OX=10090 GN=Aldh7a1 PE=1 SV=4	30	6796.19	7366.4	7215.29	6435.77	6672.55	6879.75	6672.54	6552.78	6299.57	6943.75	6612.69	1.05006	0.164013	0.715862	FALSE
Q80YA9	Connector enhancer of kinase suppressor of ras 2 OS=Mus musculus OX=10090 GN=Cnksr2 PE=1 SV=1	35	3995.59	4814.1	4811.86	5132.38	4215.7	4496.86	4436.58	5842.66	5012.8	4668.55	4767.64	0.979216	0.803422	0.975998	FALSE
P19246	Neurofilament heavy polypeptide OS=Mus musculus OX=10090 GN=Nefh PE=1 SV=3	44	8219.87	8346.6	8312.72	8416.4	9089.38	8436.78	8196.82	9483.92	8197.49	8323.6	8665.73	0.960519	0.270129	0.797578	FALSE
P80313	T-complex protein 1 subunit eta OS=Mus musculus OX=10090 GN=Cct7 PE=1 SV=1	36	8634.13	8006.5	8051.61	7754.11	8146.86	8340.98	8563.97	8237.38	8065.01	8105.3	8269.04	0.980198	0.415654	0.878919	FALSE
Q8R4H2	Rho guanine nucleotide exchange factor 12 OS=Mus musculus OX=10090 GN=Arhgef12 PE=1 SV=2	41	3599.52	3655.2	3712.08	3489.33	3607.83	3659.75	3670.43	3616.18	3500.85	3613.09	3610.5	1.00072	0.963232	0.996514	FALSE
Q6NZL0	Protein SOGA3 OS=Mus musculus OX=10090 GN=Soga3 PE=1 SV=2	48	7681.27	7727.1	7640.93	7631.13	7996.87	7588.16	7865.53	7647.98	6904.79	7670.01	7590.95	1.01041	0.731644	0.965685	FALSE
Q68FL4	Putative adenosylhomocysteinase 3 OS=Mus musculus OX=10090 GN=Ahcyl2 PE=1 SV=1	18	2606.63	2646.4	2639.15	2621.01	2695.13	2574.12	2426.5	2415.42	2819.55	2628.25	2581.5	1.01811	0.614443	0.944346	FALSE
Q9Z1Q9	Valine--tRNA ligase OS=Mus musculus OX=10090 GN=Vars PE=1 SV=1	36	4318.21	4343.6	4391.17	4331.55	4290.38	4179.05	4288.5	4435.45	4280.64	4346.05	4294.03	1.01211	0.318784	0.832717	FALSE
Q60676	Serine/threonine-protein phosphatase 5 OS=Mus musculus OX=10090 GN=Ppp5c PE=1 SV=3	36	8735.57	8209.7	8058.21	8101.85	8332.54	8351.61	8229.52	8143.27	7780.36	8271.99	8164.77	1.01313	0.570302	0.930318	FALSE
P14094	Sodium/potassium-transporting ATPase subunit beta-1 OS=Mus musculus OX=10090 GN=Atp1b1 PE=1 SV=1	34	27682.5	25408.8	25818.3	23454.5	26494.4	29235.6	27080.1	24592.6	28356.3	25546.7	27104	0.942544	0.230849	0.772759	FALSE
Q61656	Probable ATP-dependent RNA helicase DDX5 OS=Mus musculus OX=10090 GN=Ddx5 PE=1 SV=2	41	8247.74	8040.3	8122.39	7989.65	8476.28	8521.83	8108.92	7945.61	7757.06	8099.44	8156.53	0.993001	0.753901	0.971017	FALSE
Q9WVK4	EH domain-containing protein 1 OS=Mus musculus OX=10090 GN=Ehd1 PE=1 SV=1	25	4480	4378.8	4423.68	4639.12	4407.11	4512.87	4596.81	4397.91	4556.79	4479.33	4493.6	0.996825	0.837467	0.981378	FALSE
Q6PGN3	Serine/threonine-protein kinase DCLK2 OS=Mus musculus OX=10090 GN=Dclk2 PE=1 SV=1	37	4256.81	4187.7	4150.56	3981.61	4407.5	4228.08	4364.48	4323.64	4036.67	4142.92	4270	0.970237	0.206458	0.748477	FALSE
Q6P1B1	Xaa-Pro aminopeptidase 1 OS=Mus musculus OX=10090 GN=Xpnpep1 PE=1 SV=1	32	4821.27	4865.7	4879.11	4860.46	4825.23	4771.77	4871.44	4904.39	5074.59	4856.59	4888.42	0.993489	0.603959	0.940281	FALSE
P70296	Phosphatidylethanolamine-binding protein 1 OS=Mus musculus OX=10090 GN=Pebp1 PE=1 SV=3	20	9748.65	10283.1	10238	9750.17	10215	10178.9	10276.8	10541.2	9401.61	10001.7	10115.3	0.988771	0.670417	0.95758	FALSE
Q9CPY7	Cytosol aminopeptidase OS=Mus musculus OX=10090 GN=Lap3 PE=1 SV=3	36	7355.23	7759.9	7637.63	7375.25	6987.45	7125.89	7114.94	7324.93	6756.09	7530.03	7059.37	1.06667	0.0115794	0.361886	FALSE
A2A5R2	Brefeldin A-inhibited guanine nucleotide-exchange protein 2 OS=Mus musculus OX=10090 GN=Arfgef2 PE=1 SV=1	29	2510.86	2496.5	2547.05	2484.93	2566.42	2443.92	2522.17	2610.16	2442.98	2509.73	2516.26	0.997405	0.872757	0.985509	FALSE
Q61036	Serine/threonine-protein kinase PAK 3 OS=Mus musculus OX=10090 GN=Pak3 PE=1 SV=2	33	8191.18	7504	7475.93	8075.64	7641.96	7706.23	7733.5	7362.73	7988.67	7804.95	7684	1.01574	0.563263	0.928188	FALSE
P47738	Aldehyde dehydrogenase, mitochondrial OS=Mus musculus OX=10090 GN=Aldh2 PE=1 SV=1	32	8089.62	9443.7	9343.95	8472.37	8655.21	9003.49	8554.24	8200.77	8633.54	8818.64	8605.63	1.02475	0.532053	0.924296	FALSE
P63330	Serine/threonine-protein phosphatase 2A catalytic subunit alpha isoform OS=Mus musculus OX=10090 GN=Ppp2ca PE=1 SV=1	3	1254.99	1257.4	1225.62	1255.76	1182.34	1282	1195.57	1197.23	1322.28	1248.37	1234.64	1.01112	0.682057	0.959174	FALSE
Q8C854	Myelin expression factor 2 OS=Mus musculus OX=10090 GN=Myef2 PE=1 SV=1	37	7254.02	7576.8	7543.53	7360.06	7547.66	7447.96	7334.99	7120.88	7186.48	7432.42	7325.88	1.01454	0.375115	0.85933	FALSE
O88544	COP9 signalosome complex subunit 4 OS=Mus musculus OX=10090 GN=Cops4 PE=1 SV=1	37	7380.5	7258.1	7147.22	7359.33	7148.01	7309.88	7280.4	7077.75	6847.63	7285.69	7130.78	1.02172	0.18939	0.736443	FALSE
Q80UJ7	Rab3 GTPase-activating protein catalytic subunit OS=Mus musculus OX=10090 GN=Rab3gap1 PE=1 SV=4	36	4489.56	4494.2	4478.56	4598.7	4456.94	4425.45	4445.09	4344.14	4421.74	4515	4418.49	1.02184	0.0227113	0.429002	FALSE
Q8K411	Presequence protease, mitochondrial OS=Mus musculus OX=10090 GN=Pitrm1 PE=1 SV=1	37	3456.52	3551.3	3494.79	3481.12	3517.48	3565.82	3459.25	3551.89	3405.2	3495.76	3499.41	0.998956	0.926861	0.993521	FALSE
Q9QZM0	Ubiquilin-2 OS=Mus musculus OX=10090 GN=Ubqln2 PE=1 SV=2	18	4125.85	3830.4	3941.15	4211.39	3885.9	3934.91	3700.21	3778.84	4012.86	4024.4	3860.94	1.04234	0.141137	0.679155	FALSE
Q8R5H6	Wiskott-Aldrich syndrome protein family member 1 OS=Mus musculus OX=10090 GN=Wasf1 PE=1 SV=2	26	6759.82	6607.7	6581.08	6683.44	6542.05	6597.21	6499.91	6487.03	6620.66	6657.65	6549.16	1.01656	0.0508007	0.54085	FALSE
Q8R071	Inositol-trisphosphate 3-kinase A OS=Mus musculus OX=10090 GN=Itpka PE=1 SV=1	28	5552.48	5401.6	5360.58	5359.47	5392.71	5493.82	5462.89	5450.26	5061.85	5417.96	5369.9	1.00895	0.646633	0.951394	FALSE
P58404	Striatin-4 OS=Mus musculus OX=10090 GN=Strn4 PE=1 SV=2	26	2320.27	2241.1	2275.23	2309.04	2294.09	2345.24	2290.46	2278.46	2282.69	2286.2	2298.06	0.994838	0.586578	0.935402	FALSE
P62715	Serine/threonine-protein phosphatase 2A catalytic subunit beta isoform OS=Mus musculus OX=10090 GN=Ppp2cb PE=1 SV=1	25	8237.7	7959.8	8088.71	8136.02	8001.33	8218.78	8066.13	8076.32	8042.74	8104.94	8080.73	1.003	0.72258	0.96546	FALSE
Q91VI7	Ribonuclease inhibitor OS=Mus musculus OX=10090 GN=Rnh1 PE=1 SV=1	29	4225.04	4300	4381.87	4074.45	4231.38	4346.78	4394.15	4515.98	3921.71	4243.82	4277.11	0.992217	0.805116	0.975998	FALSE
Q9CWZ7	Gamma-soluble NSF attachment protein OS=Mus musculus OX=10090 GN=Napg PE=1 SV=1	34	11324.4	10448.3	10342	11060.2	10650.5	10687.1	10700.5	10410.3	11504.4	10785.9	10784.3	1.00015	0.995761	0.999791	FALSE
Q9EPK7	Exportin-7 OS=Mus musculus OX=10090 GN=Xpo7 PE=1 SV=3	42	4531.84	4539.9	4452.77	4282.19	4562.59	4468.72	4614.44	4361.84	4168.76	4450.45	4432.39	1.00407	0.868733	0.984876	FALSE
Q91ZA3	Propionyl-CoA carboxylase alpha chain, mitochondrial OS=Mus musculus OX=10090 GN=Pcca PE=1 SV=2	40	5543.86	6025	6059.81	5582.28	5711.3	5515.08	5870.04	5900.69	5796.84	5797.75	5757.11	1.00706	0.787474	0.975998	FALSE
Q8BYR5	Calcium-dependent secretion activator 2 OS=Mus musculus OX=10090 GN=Cadps2 PE=1 SV=2	28	2821.44	2724	2766.35	2852.51	2927.7	2826.39	2734.56	2721.04	2783.5	2790.64	2797.66	0.99749	0.889677	0.990881	FALSE
Q5SUR0	Phosphoribosylformylglycinamidine synthase OS=Mus musculus OX=10090 GN=Pfas PE=1 SV=1	32	3641.33	3575.4	3691	3686.17	3663.52	3727.42	3569.52	3512.36	3571.92	3648.18	3608.14	1.0111	0.444382	0.893997	FALSE
P68254	14-3-3 protein theta OS=Mus musculus OX=10090 GN=Ywhaq PE=1 SV=1	24	8908.92	8805.2	8767.8	9345.83	8502.41	8757.47	8309.76	8450.88	9304.67	8954.02	8658.1	1.03418	0.236896	0.774792	FALSE
Q921G7	Electron transfer flavoprotein-ubiquinone oxidoreductase, mitochondrial OS=Mus musculus OX=10090 GN=Etfdh PE=1 SV=1	39	5853.49	6223.3	6144.72	5854.81	6155.8	6044.14	5946.02	6121.78	5976.43	6016.76	6048.29	0.994786	0.753176	0.971017	FALSE
O08529	Calpain-2 catalytic subunit OS=Mus musculus OX=10090 GN=Capn2 PE=1 SV=4	31	4357.77	4525.6	4503.41	4214.21	4341.36	4333.27	4291.05	4446.9	3870.34	4398.45	4251.7	1.03452	0.310868	0.828739	FALSE
P61161	Actin-related protein 2 OS=Mus musculus OX=10090 GN=Actr2 PE=1 SV=1	26	9655.48	9350.7	9304.38	8935.38	9681.32	9701.64	9719.15	9867.14	8841.84	9307.96	9554.95	0.974151	0.35292	0.850836	FALSE
Q6NS52	Diacylglycerol kinase beta OS=Mus musculus OX=10090 GN=Dgkb PE=1 SV=2	36	4971.01	5404.6	5422.17	5389.24	5214.04	5332.6	5503.26	5846.65	5265.39	5293.31	5427.68	0.975243	0.428554	0.885058	FALSE
Q8CAY6	Acetyl-CoA acetyltransferase, cytosolic OS=Mus musculus OX=10090 GN=Acat2 PE=1 SV=2	27	3191.17	2931.5	2907.92	3130.19	2932.55	3049.15	2903.3	2843.36	3028.11	3037.72	2950.28	1.02964	0.285452	0.813333	FALSE
Q8K010	5-oxoprolinase OS=Mus musculus OX=10090 GN=Oplah PE=1 SV=1	31	2754.13	2712.4	2696.98	2726.47	2636.77	2721.21	2701.25	2717.84	2676.9	2722.41	2690.61	1.01182	0.169867	0.719263	FALSE
Q9Z218	Dipeptidyl aminopeptidase-like protein 6 OS=Mus musculus OX=10090 GN=Dpp6 PE=1 SV=1	42	9446.34	10169.5	10036.6	9863.59	9594.28	9531.92	9555.15	9190.82	9922.89	9875.21	9556.19	1.03338	0.140046	0.677999	FALSE
Q91W50	Cold shock domain-containing protein E1 OS=Mus musculus OX=10090 GN=Csde1 PE=1 SV=1	39	5337.09	5551.6	5435.95	5119.03	6042.76	5029.92	5843.29	5794.34	5401.73	5358.54	5610.46	0.955099	0.290682	0.820516	FALSE
Q8K596	Sodium/calcium exchanger 2 OS=Mus musculus OX=10090 GN=Slc8a2 PE=1 SV=1	32	5815.82	5852.1	5809.89	6068.06	5479.49	5887.42	5662.03	5228.23	6236.1	5885.52	5688.28	1.03467	0.367105	0.855653	FALSE
P70441	Na(+)/H(+) exchange regulatory cofactor NHE-RF1 OS=Mus musculus OX=10090 GN=Slc9a3r1 PE=1 SV=3	33	6189.33	5906	5887.97	6419.6	5907.55	5958.34	5968.51	5895.1	6759.57	6096.81	6089.22	1.00125	0.972461	0.998029	FALSE
Q9Z2Q6	Septin-5 OS=Mus musculus OX=10090 GN=Septin5 PE=1 SV=2	34	12197.9	11311.9	11358.1	10718.3	11910.7	11644.5	11570.5	11565.8	10389.7	11384.5	11403.5	0.998334	0.964079	0.996514	FALSE
Q9EQQ9	Protein O-GlcNAcase OS=Mus musculus OX=10090 GN=Mgea5 PE=1 SV=2	31	3195.31	3239.5	3284.32	3213.36	3236.61	3258.89	3234.95	3206.08	3001.33	3232.95	3186.13	1.0147	0.443655	0.893553	FALSE
P46471	26S proteasome regulatory subunit 7 OS=Mus musculus OX=10090 GN=Psmc2 PE=1 SV=5	37	6152.25	6223.5	6128.7	5848.93	6448.13	6334.68	6353.66	6111.66	6078.39	6086.65	6263.63	0.971745	0.151147	0.696558	FALSE
Q8CJ19	[F-actin]-monooxygenase MICAL3 OS=Mus musculus OX=10090 GN=Mical3 PE=1 SV=2	47	4002.44	4008.2	4022.42	3878.47	4136.82	4085.25	3925.12	3833.54	3905.23	3977.46	3975.55	1.00048	0.979345	0.998368	FALSE
Q8K3H0	DCC-interacting protein 13-alpha OS=Mus musculus OX=10090 GN=Appl1 PE=1 SV=1	38	5506.66	5255.7	5184.5	5220.08	5423.93	5456.3	5480.16	5387.96	5238.61	5290.25	5396.71	0.980272	0.225999	0.769381	FALSE
O35382	Exocyst complex component 4 OS=Mus musculus OX=10090 GN=Exoc4 PE=1 SV=2	36	5245.45	5135.2	5170.25	5021.16	5129.17	5077.33	5273	5126.27	4865.13	5142.38	5092.45	1.0098	0.579957	0.933962	FALSE
Q9ESN9	C-Jun-amino-terminal kinase-interacting protein 3 OS=Mus musculus OX=10090 GN=Mapk8ip3 PE=1 SV=1	29	2605.92	2751.4	2751.98	2591.74	2854.43	2723.83	2824.04	2601.77	2483.02	2674.16	2693.79	0.992714	0.830447	0.98074	FALSE
O08638	Myosin-11 OS=Mus musculus OX=10090 GN=Myh11 PE=1 SV=1	25	1265.85	1935.8	1955	1642.09	1799.89	1909.61	1587.04	2192.34	1717.77	1674.74	1830.33	0.91499	0.439349	0.892205	FALSE
O55106	Striatin OS=Mus musculus OX=10090 GN=Strn PE=1 SV=2	28	4650.04	4722.3	4653.57	4330.82	4767.38	4519.63	4694.92	4608.89	4370.89	4586.61	4590.24	0.99921	0.974885	0.998332	FALSE
P56564	Excitatory amino acid transporter 1 OS=Mus musculus OX=10090 GN=Slc1a3 PE=1 SV=2	27	9509.88	10372.5	10413.2	10377.4	9065.17	9597.58	9175.72	9109.63	10248.6	10160.9	9429.07	1.07762	0.0559149	0.55048	FALSE
P00920	Carbonic anhydrase 2 OS=Mus musculus OX=10090 GN=Ca2 PE=1 SV=4	23	12918.9	12304.7	12561.6	14009.3	12820.7	12677.1	12319.7	12849.3	13051.7	12932.7	12741.4	1.01502	0.601648	0.939355	FALSE
B9EJA2	Cortactin-binding protein 2 OS=Mus musculus OX=10090 GN=Cttnbp2 PE=1 SV=2	38	6080.34	6148.8	6133.53	6025.07	6171.22	6085.04	6014.71	5932.64	5876.66	6096.74	6015.13	1.01357	0.247961	0.784551	FALSE
Q9CWS0	N(G),N(G)-dimethylarginine dimethylaminohydrolase 1 OS=Mus musculus OX=10090 GN=Ddah1 PE=1 SV=3	30	7123.65	7661.4	7535.52	7131.13	7119.98	7114.39	7270.68	7162.54	6767.03	7359.03	7084.86	1.0387	0.120234	0.654288	FALSE
P83510	Traf2 and NCK-interacting protein kinase OS=Mus musculus OX=10090 GN=Tnik PE=1 SV=2	22	3376.22	3340.8	3343.92	3413.02	3264.65	3293.54	3291.97	3242.68	3450.77	3368.36	3307.92	1.01827	0.211659	0.755686	FALSE
Q00PI9	Heterogeneous nuclear ribonucleoprotein U-like protein 2 OS=Mus musculus OX=10090 GN=Hnrnpul2 PE=1 SV=2	35	5004.31	5278.1	5372.71	5194.24	5238.13	5273.57	5243.82	5036.83	5127.76	5210.56	5183.26	1.00527	0.759265	0.971713	FALSE
A2A690	Protein TANC2 OS=Mus musculus OX=10090 GN=Tanc2 PE=1 SV=1	32	2510.63	2584.8	2595.34	2722.92	2455.04	2442.42	2448.86	2744.33	2523.96	2602.31	2520.42	1.03249	0.307735	0.828192	FALSE
P48318	Glutamate decarboxylase 1 OS=Mus musculus OX=10090 GN=Gad1 PE=1 SV=2	30	5453.76	5662.4	5514.63	4878.22	5408.38	5296.7	5403.44	5077.03	5078.45	5368.69	5250.7	1.02247	0.522987	0.922806	FALSE
O88685	26S proteasome regulatory subunit 6A OS=Mus musculus OX=10090 GN=Psmc3 PE=1 SV=2	31	5483.99	5710.1	5652.66	5427.21	5581.18	5526.71	5623.98	5425.5	5544.76	5567.27	5540.03	1.00492	0.708828	0.964095	FALSE
Q9Z1S5	Neuronal-specific septin-3 OS=Mus musculus OX=10090 GN=Sept3 PE=1 SV=2	31	9127.5	8875.8	8838.35	8753.61	9306.02	8993.73	9000.78	8865.11	8452.4	8897.73	8919.28	0.997585	0.904263	0.993521	FALSE
Q6PAJ1	Breakpoint cluster region protein OS=Mus musculus OX=10090 GN=Bcr PE=1 SV=3	33	3591.61	3871.2	3900.52	3983.81	3813	3746.18	3808.17	4067.81	3924.67	3833.89	3870.32	0.990586	0.724575	0.96546	FALSE
Q3UJB9	Enhancer of mRNA-decapping protein 4 OS=Mus musculus OX=10090 GN=Edc4 PE=1 SV=2	27	1186.38	1201	1183.81	1305.62	1200.05	1196.57	1205.06	1194.83	1219.93	1218.19	1203.25	1.01242	0.573761	0.932353	FALSE
P04370	Myelin basic protein OS=Mus musculus OX=10090 GN=Mbp PE=1 SV=2	33	30500.7	30275.9	32215.5	33669.2	33260.8	32432.7	35249.9	37327.5	35588.8	31635.6	34728.3	0.910947	0.0355218	0.501098	FALSE
P55937	Golgin subfamily A member 3 OS=Mus musculus OX=10090 GN=Golga3 PE=1 SV=3	39	2922.17	2925	2907.33	2948.67	2919.68	2927.33	2843.25	2809.29	2827.79	2925.75	2865.05	1.02119	0.0729222	0.579162	FALSE
Q9JMA1	Ubiquitin carboxyl-terminal hydrolase 14 OS=Mus musculus OX=10090 GN=Usp14 PE=1 SV=3	31	4362.85	4519.8	4500.11	4375.53	4401.89	4356.66	4386.49	4291.7	4214.6	4439.01	4329.71	1.02524	0.0797475	0.590259	FALSE
Q9JLB0	MAGUK p55 subfamily member 6 OS=Mus musculus OX=10090 GN=Mpp6 PE=1 SV=1	38	7662.02	7547.1	7468.16	7545.75	7556.83	7614.55	7408.54	7685.39	7007.52	7555.44	7450.57	1.01408	0.49124	0.911956	FALSE
Q5SSL4	Active breakpoint cluster region-related protein OS=Mus musculus OX=10090 GN=Abr PE=1 SV=1	35	6713.29	6979.4	7055.59	6905.63	6978.27	6745.17	6804.93	6885.95	6923.59	6912.3	6867.08	1.00659	0.590154	0.935402	FALSE
O88485	Cytoplasmic dynein 1 intermediate chain 1 OS=Mus musculus OX=10090 GN=Dync1i1 PE=1 SV=2	29	3829.21	3688.2	3674.75	3796.04	3872.64	3779.82	3950.04	3920.19	3801.46	3746.45	3864.27	0.96951	0.0516924	0.54085	FALSE
Q5SXY1	Cytospin-B OS=Mus musculus OX=10090 GN=Specc1 PE=1 SV=2	45	5941.35	5583.6	5581.64	5552.51	5966.55	5921.57	5813.99	5541.97	5361.94	5662.56	5716.42	0.990577	0.738166	0.96696	FALSE
Q3UH60	Disco-interacting protein 2 homolog B OS=Mus musculus OX=10090 GN=Dip2b PE=1 SV=1	36	2849.19	2848.6	3043.83	3039.06	2856.34	2859.41	2840.69	2910.85	2910.05	2943.6	2875.32	1.02375	0.223149	0.767274	FALSE
Q80TL4	PHD finger protein 24 OS=Mus musculus OX=10090 GN=Phf24 PE=1 SV=2	26	5056.15	5227.8	5412.04	5054.48	5268.46	5126.48	5120.79	5144.78	4476.59	5185.54	5019.15	1.03315	0.394267	0.868649	FALSE
Q99N28	Cell adhesion molecule 3 OS=Mus musculus OX=10090 GN=Cadm3 PE=1 SV=1	24	7267.96	7139.8	7088.1	7074.67	7326.43	7464.59	7588.95	7408.52	6971.86	7142.22	7349.07	0.971855	0.140052	0.677999	FALSE
Q69ZK0	Phosphatidylinositol 3,4,5-trisphosphate-dependent Rac exchanger 1 protein OS=Mus musculus OX=10090 GN=Prex1 PE=1 SV=2	41	3195.78	3150.3	3196.7	3062.58	3080.5	3002.75	3061.96	3052.21	2922.54	3150.86	3023.45	1.04214	0.0209604	0.428733	FALSE
P14152	Malate dehydrogenase, cytoplasmic OS=Mus musculus OX=10090 GN=Mdh1 PE=1 SV=3	35	28018.3	28001	28110.3	27429.3	28101.7	27600.8	27695.1	27695.6	26448.7	27888.4	27502.7	1.01403	0.306213	0.82767	FALSE
Q99MI1	ELKS/Rab6-interacting/CAST family member 1 OS=Mus musculus OX=10090 GN=Erc1 PE=1 SV=1	31	2654.34	2750.1	2712.06	2649.92	2700.36	2706.45	2688.36	2600.18	2555.63	2691.28	2649.49	1.01577	0.340134	0.844013	FALSE
Q61753	D-3-phosphoglycerate dehydrogenase OS=Mus musculus OX=10090 GN=Phgdh PE=1 SV=3	29	7968.22	7855.9	7748.22	7894.72	7519.24	7839.56	7241.87	7082.28	7424.65	7866.37	7417.08	1.06057	0.022792	0.429002	FALSE
Q6NVE8	WD repeat-containing protein 44 OS=Mus musculus OX=10090 GN=Wdr44 PE=1 SV=1	31	2555.74	2611.2	2716.06	2662.54	2645.18	2488.32	2635.11	2607.36	2650.9	2635.71	2604.66	1.01192	0.522097	0.922806	FALSE
Q6PB44	Tyrosine-protein phosphatase non-receptor type 23 OS=Mus musculus OX=10090 GN=Ptpn23 PE=1 SV=2	31	3247.86	3219.8	3243.1	3181.39	3368.89	3246.76	3352.88	3350.36	3027.72	3222.93	3266.73	0.986594	0.578301	0.932831	FALSE
Q9D4H1	Exocyst complex component 2 OS=Mus musculus OX=10090 GN=Exoc2 PE=1 SV=1	41	6578.67	6575	6434.33	6359.95	6825.73	6552.06	6843.23	6600.96	6066.55	6486.31	6571.54	0.98703	0.628157	0.947721	FALSE
Q8C1B7	Septin-11 OS=Mus musculus OX=10090 GN=Septin11 PE=1 SV=4	36	8772.06	8845.4	8759.44	8192.12	9286.27	8700.43	9031.29	8838.62	8000	8638.19	8760.35	0.986056	0.679327	0.959099	FALSE
Q9D6R2	Isocitrate dehydrogenase [NAD] subunit alpha, mitochondrial OS=Mus musculus OX=10090 GN=Idh3a PE=1 SV=1	37	22657.7	23078.4	23195.1	23141.3	22377.6	22756.4	22493.5	22918.9	23279.2	23017.1	22762.9	1.01117	0.268082	0.796366	FALSE
Q8VDP4	Cell cycle and apoptosis regulator protein 2 OS=Mus musculus OX=10090 GN=Ccar2 PE=1 SV=2	34	3891.56	3942.8	3897.34	3859.49	4026.21	3989.07	3895.82	3797.6	3749.71	3897.68	3890.23	1.00192	0.908028	0.993521	FALSE
Q91V14	Solute carrier family 12 member 5 OS=Mus musculus OX=10090 GN=Slc12a5 PE=1 SV=2	36	7332.91	6820.4	6784	7294.04	6591.76	7461.96	7120.41	5837.86	7010.36	7053.18	6780.64	1.04019	0.468658	0.902124	FALSE
G3X9K3	Brefeldin A-inhibited guanine nucleotide-exchange protein 1 OS=Mus musculus OX=10090 GN=Arfgef1 PE=1 SV=1	45	4618.51	4712.1	4707.87	4615.73	4812.23	4660.46	4673.89	4649.22	4422	4663.32	4641.84	1.00463	0.784806	0.975998	FALSE
Q8BH04	Phosphoenolpyruvate carboxykinase [GTP], mitochondrial OS=Mus musculus OX=10090 GN=Pck2 PE=1 SV=1	31	4310.42	4097.2	4135.13	4482.7	4243.61	4300.75	4034.05	4137.69	4457.15	4253.62	4232.21	1.00506	0.85412	0.981384	FALSE
Q8VDJ3	Vigilin OS=Mus musculus OX=10090 GN=Hdlbp PE=1 SV=1	35	3902.54	3923.5	3892.4	3823.72	3900.17	3927.41	3794.31	3792.68	3927.76	3885.36	3867.97	1.0045	0.677747	0.958807	FALSE
Q3UU96	Serine/threonine-protein kinase MRCK alpha OS=Mus musculus OX=10090 GN=Cdc42bpa PE=1 SV=2	30	2574.51	2474.8	2499.24	2588.31	2513.79	2543.1	2564.12	2466.67	2661.32	2533.76	2548.99	0.994024	0.738265	0.96696	FALSE
Q8R3Q2	Serine/threonine-protein phosphatase 6 regulatory subunit 2 OS=Mus musculus OX=10090 GN=Ppp6r2 PE=1 SV=1	27	2232.64	2220.1	2311.86	2347.38	2220.43	2238.43	2180.55	2190.87	2212.79	2277.37	2208.52	1.03118	0.0500934	0.54085	FALSE
P60843	Eukaryotic initiation factor 4A-I OS=Mus musculus OX=10090 GN=Eif4a1 PE=1 SV=1	27	8215.5	8247.5	8056.44	8214.66	8429.01	7867.95	8194.02	8106.14	8347.21	8183.18	8186.5	0.999595	0.978407	0.998368	FALSE
D3YXK2	Scaffold attachment factor B1 OS=Mus musculus OX=10090 GN=Safb PE=1 SV=2	22	2868.2	2922	2898.38	2855.21	2992.19	2952.34	2859.29	2769.89	2769.21	2885.83	2867.12	1.00652	0.737596	0.96696	FALSE
Q9JJK2	LanC-like protein 2 OS=Mus musculus OX=10090 GN=Lancl2 PE=1 SV=1	26	5825.5	5624.4	5463.86	5771.4	5605.14	5674.42	5665.92	5761.59	5428.5	5669.54	5626.01	1.00774	0.66291	0.955029	FALSE
Q2PFD7	PH and SEC7 domain-containing protein 3 OS=Mus musculus OX=10090 GN=Psd3 PE=1 SV=2	40	7072.76	6150.9	6153.32	5938.35	6436.03	6497.4	6492.37	5989.07	6661.47	6314.31	6411.18	0.98489	0.712325	0.96493	FALSE
Q6PAR5	GTPase-activating protein and VPS9 domain-containing protein 1 OS=Mus musculus OX=10090 GN=Gapvd1 PE=1 SV=2	34	3958.04	3967.5	3930.79	3929.3	3966.69	3881.26	3936.31	3836.74	3663.45	3946.37	3855.39	1.0236	0.188587	0.735562	FALSE
O70589	Peripheral plasma membrane protein CASK OS=Mus musculus OX=10090 GN=Cask PE=1 SV=2	41	5257.97	5163	5054.95	5181.62	5280.05	5198.4	5193	5176.46	5058.89	5163.87	5180.87	0.996719	0.764889	0.973088	FALSE
O35136	Neural cell adhesion molecule 2 OS=Mus musculus OX=10090 GN=Ncam2 PE=1 SV=1	37	8149.61	7679.9	7727.85	7556.53	7715.11	7635.19	8363.37	8063.94	7392.33	7775.32	7826.62	0.993445	0.823771	0.978611	FALSE
Q8R1Q8	Cytoplasmic dynein 1 light intermediate chain 1 OS=Mus musculus OX=10090 GN=Dync1li1 PE=1 SV=1	32	7132.16	7288.1	7144.28	7053.72	7322.22	7242.84	7587.5	7052.6	6682.97	7154.07	7171.23	0.997606	0.925556	0.993521	FALSE
P80560	Receptor-type tyrosine-protein phosphatase N2 OS=Mus musculus OX=10090 GN=Ptprn2 PE=1 SV=2	41	3073.08	2972.6	2991.42	3148.08	3057.05	3117.19	3207.6	3138.86	3072.78	3045.5	3118.24	0.976671	0.161463	0.712122	FALSE
Q9WV60	Glycogen synthase kinase-3 beta OS=Mus musculus OX=10090 GN=Gsk3b PE=1 SV=2	24	5178.26	5034.9	4903.49	4915.94	5226.4	5077.08	5114.83	5046.41	5117.46	5006.93	5116.08	0.978666	0.14164	0.679155	FALSE
A2RSJ4	UHRF1-binding protein 1-like OS=Mus musculus OX=10090 GN=Uhrf1bp1l PE=1 SV=2	38	3180.43	3142.5	3113.43	3269.71	3104.33	3093.67	3123.23	3291.93	3142.05	3175.98	3150.23	1.00817	0.623701	0.947519	FALSE
Q8R4U7	Leucine zipper protein 1 OS=Mus musculus OX=10090 GN=Luzp1 PE=1 SV=2	34	2893.82	2855.4	2854.45	2836.22	2872.52	2797.25	3039.71	2826.72	2878.51	2859.9	2881.75	0.992418	0.662123	0.955026	FALSE
Q9ES28	Rho guanine nucleotide exchange factor 7 OS=Mus musculus OX=10090 GN=Arhgef7 PE=1 SV=2	34	4366.16	4486.5	4470.79	4431.14	4479.11	4550.15	4355.61	4444.1	4336.51	4438.4	4432.39	1.00136	0.908918	0.993521	FALSE
Q7TME0	Phospholipid phosphatase-related protein type 4 OS=Mus musculus OX=10090 GN=Plppr4 PE=1 SV=2	36	4656.42	4370.6	4387.99	4626.87	4297.9	4376.42	4345.64	4190.8	4761.75	4508.55	4390.34	1.02692	0.384105	0.864744	FALSE
B2RXS4	Plexin-B2 OS=Mus musculus OX=10090 GN=Plxnb2 PE=1 SV=1	35	2750.82	2840	2972.1	3092.84	2899.54	2884.05	2746.72	2760.17	2835.64	2911.05	2824.53	1.03063	0.280714	0.81042	FALSE
Q8C1A5	Thimet oligopeptidase OS=Mus musculus OX=10090 GN=Thop1 PE=1 SV=1	43	8624.68	8772.9	8713.51	8445.06	8648.96	8759.47	8660.37	8698.59	8024.97	8638.14	8554.1	1.00983	0.634495	0.948635	FALSE
Q9D8Y0	EF-hand domain-containing protein D2 OS=Mus musculus OX=10090 GN=Efhd2 PE=1 SV=1	28	5892.46	5419.9	5405.8	5719.95	5465.22	5307.34	5420.83	5556.61	5423.74	5605.77	5434.15	1.03158	0.170529	0.719263	FALSE
Q9DB05	Alpha-soluble NSF attachment protein OS=Mus musculus OX=10090 GN=Napa PE=1 SV=1	21	4228.58	4075.3	3974.13	4222.91	3915.59	4132.65	3992.84	3989.14	3900.47	4123.84	3985.3	1.03476	0.0927198	0.611016	FALSE
P08752	Guanine nucleotide-binding protein G(i) subunit alpha-2 OS=Mus musculus OX=10090 GN=Gnai2 PE=1 SV=5	23	5664.19	5653.1	5530.76	4849.68	6264.63	5664.67	6116.22	5849.58	4814.66	5413.53	5718.06	0.946743	0.405662	0.875281	FALSE
P48758	Carbonyl reductase [NADPH] 1 OS=Mus musculus OX=10090 GN=Cbr1 PE=1 SV=3	30	7359.95	6871.5	6728.88	7326.62	6973.55	7016.08	6855.26	6816.07	7083.74	7066.32	6948.22	1.017	0.458275	0.896217	FALSE
Q62418	Drebrin-like protein OS=Mus musculus OX=10090 GN=Dbnl PE=1 SV=2	33	6834.22	5992.3	6154.61	6634.08	6332.04	6394.72	6294.81	6197.92	6449.3	6394.64	6333.17	1.00971	0.742167	0.968412	FALSE
Q9JL04	Formin-2 OS=Mus musculus OX=10090 GN=Fmn2 PE=1 SV=2	26	2266.42	2195.2	2190.43	2254.16	2195.33	2213.41	2168.4	2185.15	2220.77	2226.29	2196.53	1.01355	0.185583	0.733574	FALSE
Q9ERK4	Exportin-2 OS=Mus musculus OX=10090 GN=Cse1l PE=1 SV=1	40	7133.81	7144.2	7096.46	7106.27	7320.18	7060.48	7168.8	6963.01	6537.23	7120.16	7004.85	1.01646	0.477807	0.904529	FALSE
Q8BHN3	Neutral alpha-glucosidase AB OS=Mus musculus OX=10090 GN=Ganab PE=1 SV=1	34	4649.22	5033.3	4883.24	4727.8	4957.64	4712.24	4895.76	4783.79	4712.31	4821.14	4811.34	1.00204	0.919108	0.993521	FALSE
Q3USB7	Inactive phospholipase C-like protein 1 OS=Mus musculus OX=10090 GN=Plcl1 PE=1 SV=3	36	4226.46	4443.6	4468.43	4346.5	4438.34	4452.96	4487.15	4488.83	4419.04	4370.2	4457.18	0.980486	0.13426	0.674738	FALSE
P18052	Receptor-type tyrosine-protein phosphatase alpha OS=Mus musculus OX=10090 GN=Ptpra PE=1 SV=3	33	3844.2	3795.7	3794.64	3682.61	3917.5	3798.58	3678.33	3769.65	3728.72	3778.82	3777.71	1.00029	0.984284	0.998676	FALSE
Q6ZQ18	Protein EFR3 homolog B OS=Mus musculus OX=10090 GN=Efr3b PE=1 SV=2	29	4250.19	4254.9	4214.63	4342.09	4318.93	4173.18	4303.7	4364.77	4396.64	4265.2	4310.75	0.989431	0.388998	0.865515	FALSE
Q69ZR2	E3 ubiquitin-protein ligase HECTD1 OS=Mus musculus OX=10090 GN=Hectd1 PE=1 SV=2	35	2294.64	2276	2321.52	2315.28	2305.56	2347.86	2274.29	2276.19	2274.97	2301.79	2295.6	1.0027	0.747915	0.969284	FALSE
P10649	Glutathione S-transferase Mu 1 OS=Mus musculus OX=10090 GN=Gstm1 PE=1 SV=2	36	14500.4	15322.4	15373.4	14677.2	13985.6	14814.9	14388.8	13451	14031.3	14963.4	14127	1.0592	0.0371058	0.506143	FALSE
Q9JI18	Low-density lipoprotein receptor-related protein 1B OS=Mus musculus OX=10090 GN=Lrp1b PE=1 SV=1	33	1783.67	1845	1893.76	1944.88	1814.16	1903.73	1792.62	1775.98	1904.19	1865.87	1837.32	1.01554	0.531782	0.924296	FALSE
P35486	Pyruvate dehydrogenase E1 component subunit alpha, somatic form, mitochondrial OS=Mus musculus OX=10090 GN=Pdha1 PE=1 SV=1	32	6531.08	6394.2	6249.19	5889.48	6706.96	6367.33	6671.08	7075.09	8023.81	6261.35	6946.38	0.901383	0.0724249	0.577215	FALSE
O35295	Transcriptional activator protein Pur-beta OS=Mus musculus OX=10090 GN=Purb PE=1 SV=3	17	4013.43	3706.9	3628.46	3568.09	3876.6	3839.61	3779.23	3576.78	3363.48	3725.38	3682.01	1.01178	0.76578	0.973088	FALSE
Q8R0S2	IQ motif and SEC7 domain-containing protein 1 OS=Mus musculus OX=10090 GN=Iqsec1 PE=1 SV=2	36	3995.71	4964.7	4935.29	5038.06	4035.64	4425.2	4434.63	6327.03	4969.28	4712.66	4777.92	0.98634	0.894925	0.991655	FALSE
O88447	Kinesin light chain 1 OS=Mus musculus OX=10090 GN=Klc1 PE=1 SV=3	28	4353.4	4422.9	4375.04	4317.35	4340.85	4341.65	4364.36	4200.92	4293.13	4367	4307.78	1.01375	0.169782	0.719263	FALSE
Q9EPU0	Regulator of nonsense transcripts 1 OS=Mus musculus OX=10090 GN=Upf1 PE=1 SV=2	26	2103.69	2210.8	2191.38	2336.96	2141.8	2158.38	2242.31	2221.49	2258.1	2209.15	2203.93	1.00237	0.919013	0.993521	FALSE
Q921H8	3-ketoacyl-CoA thiolase A, peroxisomal OS=Mus musculus OX=10090 GN=Acaa1a PE=1 SV=1	19	2542.63	2649.5	2558.95	2635.1	2512.64	2592.76	2528.86	2497.15	2576.74	2596.13	2541.36	1.02155	0.125103	0.659792	FALSE
Q9EQH3	Vacuolar protein sorting-associated protein 35 OS=Mus musculus OX=10090 GN=Vps35 PE=1 SV=1	37	7636.63	7982.6	7871.89	7984.87	7936.72	7886.34	7851.19	7489.98	7205.92	7867.71	7668.75	1.02594	0.303166	0.824761	FALSE
Q3UYC0	Protein phosphatase 1H OS=Mus musculus OX=10090 GN=Ppm1h PE=1 SV=1	28	4513.89	4372.7	4364.67	4327.76	4446.24	4339.77	4527.51	4636.31	3962.78	4394.19	4376.21	1.00411	0.900897	0.993521	FALSE
Q9Z2Y3	Homer protein homolog 1 OS=Mus musculus OX=10090 GN=Homer1 PE=1 SV=2	29	6094.27	5770.8	5723.44	6058.26	5829.81	5963.22	5656.07	5770.11	5812.8	5909.36	5805.56	1.01788	0.337426	0.841237	FALSE
Q8VDQ8	NAD-dependent protein deacetylase sirtuin-2 OS=Mus musculus OX=10090 GN=Sirt2 PE=1 SV=2	28	6710.93	6974	6892.12	7339.61	7700.96	7225.95	7691.68	7710.94	7568.58	6975.46	7577.34	0.920568	0.00648519	0.307439	FALSE
Q5SV85	Synergin gamma OS=Mus musculus OX=10090 GN=Synrg PE=1 SV=1	29	3092.33	3066.6	3027.1	3095.29	3104.33	3103.8	3079.1	2954.51	3245.3	3070.21	3096.03	0.99166	0.647006	0.951394	FALSE
P27671	Ras-specific guanine nucleotide-releasing factor 1 OS=Mus musculus OX=10090 GN=Rasgrf1 PE=1 SV=2	41	4283.73	4380.4	4369.38	4491.52	4261.58	4383.05	4220.3	4276.79	4534.78	4380.64	4333.84	1.0108	0.546755	0.924296	FALSE
Q99LX0	Protein/nucleic acid deglycase DJ-1 OS=Mus musculus OX=10090 GN=Park7 PE=1 SV=1	33	11756.2	11740.6	11792.1	11558.2	11861.2	11882.5	12037.5	11763.1	11393.5	11711.4	11785.6	0.993707	0.590019	0.935402	FALSE
Q8BP47	Asparagine--tRNA ligase, cytoplasmic OS=Mus musculus OX=10090 GN=NARS1 PE=1 SV=2	31	5837.66	6330.3	6305.37	5766.13	6204.35	5962.59	6211.42	6208.43	5810.61	6054.31	6077.22	0.99623	0.891435	0.990975	FALSE
Q8VIJ6	Splicing factor, proline- and glutamine-rich OS=Mus musculus OX=10090 GN=Sfpq PE=1 SV=1	35	8563.28	8341.1	8377.85	8222.62	8518.72	8612.13	8424.52	7969.17	8198.77	8375.32	8341.39	1.00407	0.823676	0.978611	FALSE
A2ASQ1	Agrin OS=Mus musculus OX=10090 GN=Agrn PE=1 SV=1	27	1511.12	1411.2	1473.42	1569.95	1460.02	1488.74	1452.21	1519.35	1455.01	1490.3	1474.84	1.01048	0.649409	0.951394	FALSE
P28271	Cytoplasmic aconitate hydratase OS=Mus musculus OX=10090 GN=Aco1 PE=1 SV=3	33	4132.22	4107.7	4130.18	4103.97	4092.09	4090.25	4004.14	3950.81	4067.96	4118.5	4040.67	1.01926	0.0472743	0.534817	FALSE
P31938	Dual specificity mitogen-activated protein kinase kinase 1 OS=Mus musculus OX=10090 GN=Map2k1 PE=1 SV=2	32	12021.3	12523.8	12274.9	11925.3	12300.8	12398.3	12441	12343.3	11688.3	12184.1	12231.2	0.996153	0.81921	0.977606	FALSE
Q69ZW3	EH domain-binding protein 1 OS=Mus musculus OX=10090 GN=Ehbp1 PE=1 SV=3	26	2131.32	1942.5	2015.77	2047.77	2136.96	2079.08	1975.46	2037.93	2050.83	2033.22	2055.38	0.989218	0.641531	0.951372	FALSE
Q6P5U7	NACHT and WD repeat domain-containing protein 2 OS=Mus musculus OX=10090 GN=Nwd2 PE=1 SV=2	29	2855.45	2867.6	2858.1	3084.26	2883.48	2982.73	2773.46	2760.7	3089.91	2914.78	2895.37	1.0067	0.827189	0.979849	FALSE
P63037	DnaJ homolog subfamily A member 1 OS=Mus musculus OX=10090 GN=Dnaja1 PE=1 SV=1	25	3698.96	3742	3941.15	3850.67	3724.18	3577.71	3779.72	4042.25	3663.71	3807.02	3754.29	1.01405	0.615233	0.945265	FALSE
Q05512	Serine/threonine-protein kinase MARK2 OS=Mus musculus OX=10090 GN=Mark2 PE=1 SV=3	37	3486.28	3587.3	3546.96	3342.1	3621.98	3492.91	3576.33	3565.6	3295.76	3489.4	3508.58	0.994534	0.820989	0.978162	FALSE
Q6A0A9	Constitutive coactivator of PPAR-gamma-like protein 1 OS=Mus musculus OX=10090 GN=FAM120A PE=1 SV=2	31	2591.75	2591.3	2561.89	2721.94	2554.83	2575.37	2650.92	2525.24	2556.14	2616	2572.15	1.01705	0.298486	0.822422	FALSE
P43406	Integrin alpha-V OS=Mus musculus OX=10090 GN=Itgav PE=1 SV=2	38	4127.15	4074.2	3988.38	4096.13	3975.23	3986.57	3931.93	3825.69	3821.68	4071.14	3907.56	1.04186	0.0121539	0.365487	FALSE
P97393	Rho GTPase-activating protein 5 OS=Mus musculus OX=10090 GN=Arhgap5 PE=1 SV=2	28	2536.61	2570.9	2501.24	2445.73	2351.44	2413.03	2351.48	2329.84	2321.19	2513.19	2353.18	1.068	0.000976249	0.190837	FALSE
P61264	Syntaxin-1B OS=Mus musculus OX=10090 GN=Stx1b PE=1 SV=1	31	12158.6	12494.3	12423.4	12054.2	12529.9	12704.8	12852.4	12771	13015.9	12281.3	12773.8	0.961443	0.00674563	0.307439	FALSE
Q99K48	Non-POU domain-containing octamer-binding protein OS=Mus musculus OX=10090 GN=Nono PE=1 SV=3	30	4861.42	4794.6	4873.11	4776.43	4987.08	4768.65	4927.37	4929.54	5087.6	4826.21	4938.95	0.977172	0.11196	0.644212	FALSE
Q9R1Q8	Transgelin-3 OS=Mus musculus OX=10090 GN=Tagln3 PE=1 SV=1	33	10239.4	9586.3	9537.81	10638.3	9417.27	9602.83	10012.7	10274.6	10045.2	9989.92	9865.52	1.01261	0.683289	0.959174	FALSE
Q9R1V4	Disintegrin and metalloproteinase domain-containing protein 11 OS=Mus musculus OX=10090 GN=Adam11 PE=1 SV=2	25	3116.89	3160.2	3120.5	3081.69	3329.64	3182.98	3124.2	3105.45	3164.32	3119.7	3180.35	0.980929	0.229833	0.77106	FALSE
Q0VGY8	Protein TANC1 OS=Mus musculus OX=10090 GN=Tanc1 PE=1 SV=2	33	2586.91	2656.9	2627.85	2641.84	2753.88	2631.03	2656.75	2697.21	2600.94	2628.24	2667.43	0.985308	0.270247	0.797578	FALSE
Q3TPX4	Exocyst complex component 5 OS=Mus musculus OX=10090 GN=Exoc5 PE=1 SV=2	27	3409.52	3509.6	3375.84	3403.59	3418.08	3496.41	3493.54	3333.06	3140.63	3424.26	3373.7	1.01499	0.551499	0.924767	FALSE
Q68ED7	CREB-regulated transcription coactivator 1 OS=Mus musculus OX=10090 GN=Crtc1 PE=1 SV=1	21	2487.13	2368.1	2341.66	2505.26	2337.93	2541.35	2518.28	2431.93	2579.83	2424.48	2480.32	0.977485	0.393032	0.86793	FALSE
Q9EPW0	Inositol polyphosphate-4-phosphatase type I A OS=Mus musculus OX=10090 GN=Inpp4a PE=1 SV=1	34	4575.88	4436.3	4457.24	4501.08	4645.42	4505.87	4525.08	4685.03	4856.5	4492.31	4641.87	0.96778	0.0872561	0.603675	FALSE
Q3UH66	Serine/threonine-protein kinase WNK2 OS=Mus musculus OX=10090 GN=Wnk2 PE=1 SV=2	27	2239.49	2307.1	2314.1	2273.76	2377.43	2259.31	2261.64	2298.69	2342.95	2283.42	2307.55	0.989545	0.448504	0.895338	FALSE
Q62167	ATP-dependent RNA helicase DDX3X OS=Mus musculus OX=10090 GN=Ddx3x PE=1 SV=3	38	7356.41	7013.7	7061.24	7508.52	7339.17	7314.5	7100.35	7196.48	7349.85	7232.06	7259.42	0.996231	0.822842	0.978298	FALSE
Q7TPH6	E3 ubiquitin-protein ligase MYCBP2 OS=Mus musculus OX=10090 GN=Mycbp2 PE=1 SV=2	38	2181.87	2302.9	2210.45	2197.7	2072.61	2219.29	2182.5	2154.27	2294.15	2222.74	2183.34	1.01804	0.43825	0.891937	FALSE
O70133	ATP-dependent RNA helicase A OS=Mus musculus OX=10090 GN=Dhx9 PE=1 SV=2	31	3447.43	3589.1	3502.68	3920.61	3456.57	3712.78	3788.72	3585.83	3983.89	3610.43	3701.24	0.975465	0.52574	0.924296	FALSE
Q9D819	Inorganic pyrophosphatase OS=Mus musculus OX=10090 GN=Ppa1 PE=1 SV=1	29	8455.34	8839.9	8773.34	8419.95	8646.41	8415.64	8540.26	8169.89	8276.15	8620.12	8407.91	1.02524	0.162663	0.713599	FALSE
P28740	Kinesin-like protein KIF2A OS=Mus musculus OX=10090 GN=Kif2a PE=1 SV=2	35	5292.92	5079.1	4965.56	5057.17	5313.06	5213.53	5232.27	5132.93	5114.25	5097.29	5200.71	0.980114	0.199807	0.744401	FALSE
P50518	V-type proton ATPase subunit E 1 OS=Mus musculus OX=10090 GN=Atp6v1e1 PE=1 SV=2	30	10728	12129.4	12026	10863.1	12346.4	11510.1	11871	13518.7	14175	11418.5	12644.8	0.903017	0.0954379	0.614761	FALSE
Q3UHD6	Sorting nexin-27 OS=Mus musculus OX=10090 GN=Snx27 PE=1 SV=2	26	2723.42	2623.7	2722.77	2727.7	2679.97	2656.17	2725.44	2760.57	2826.76	2699.04	2729.12	0.98898	0.484309	0.908575	FALSE
A2AP18	1-phosphatidylinositol 4,5-bisphosphate phosphodiesterase eta-2 OS=Mus musculus OX=10090 GN=Plch2 PE=1 SV=2	31	3974.46	3934.1	3884.98	4122.1	4040.61	4002.45	3985.06	4220.75	4403.07	3977.93	4127.34	0.9638	0.174465	0.721996	FALSE
Q8JZQ9	Eukaryotic translation initiation factor 3 subunit B OS=Mus musculus OX=10090 GN=Eif3b PE=1 SV=1	28	3973.16	4010.5	3974.25	3966.05	3939.8	4014.83	4045.36	3864.29	4051.48	3980.95	3982.51	0.99961	0.971294	0.998029	FALSE
Q9WVQ1	Membrane-associated guanylate kinase, WW and PDZ domain-containing protein 2 OS=Mus musculus OX=10090 GN=Magi2 PE=1 SV=2	36	2477.68	2435.9	2483.34	2461.66	2382.4	2445.3	2337.14	2393.59	2500.27	2464.57	2411.09	1.02218	0.152624	0.69692	FALSE
P0C7L0	WAS/WASL-interacting protein family member 3 OS=Mus musculus OX=10090 GN=Wipf3 PE=1 SV=1	25	5895.76	5802.3	5839.57	5772.62	6066.97	5894.68	5999.15	5628.89	6102.98	5827.38	5936.05	0.981694	0.312206	0.829495	FALSE
Q58A65	C-Jun-amino-terminal kinase-interacting protein 4 OS=Mus musculus OX=10090 GN=Spag9 PE=1 SV=2	41	4556.4	4541.2	4632.61	4619.16	4557.23	4574.66	4432.44	4304.07	4342.44	4587.17	4440.82	1.03296	0.0621457	0.566987	FALSE
Q9CZD3	Glycine--tRNA ligase OS=Mus musculus OX=10090 GN=Gars1 PE=1 SV=1	32	5292.33	5533.8	5409.57	4999.23	5488.92	5399.89	5558.21	5411.12	5186.47	5304.99	5407.46	0.98105	0.437916	0.891932	FALSE
Q8BSL7	ADP-ribosylation factor 2 OS=Mus musculus OX=10090 GN=Arf2 PE=1 SV=2	1	41.5045	56.5	59.1807	44.7281	57.3269	44.025	53.6409	56.2393	31.6406	49.9144	47.4644	1.05162	0.743493	0.968854	FALSE
A2AWA9	Rab GTPase-activating protein 1 OS=Mus musculus OX=10090 GN=Rabgap1 PE=1 SV=1	41	4893.66	5155.4	5051.42	4908.47	5033.59	5037.93	4944.51	4821.73	4666.61	5001.08	4898.82	1.02087	0.330062	0.838133	FALSE
O88448	Kinesin light chain 2 OS=Mus musculus OX=10090 GN=Klc2 PE=1 SV=1	33	6833.15	6894.8	6802.14	6930.38	6785.2	6817.59	6736.85	6609.08	6672.92	6864.93	6723.91	1.02097	0.026031	0.450775	FALSE
P49312	Heterogeneous nuclear ribonucleoprotein A1 OS=Mus musculus OX=10090 GN=Hnrnpa1 PE=1 SV=2	23	4611.43	4800	4814.81	4285.87	5084.95	4702.98	5301.08	4636.04	4222.06	4623	4774.63	0.968243	0.544412	0.924296	FALSE
Q921M7	Protein FAM49B OS=Mus musculus OX=10090 GN=Fam49b PE=1 SV=1	27	6787.57	6746.5	6750.67	6859.82	6784.06	6715.28	6742.93	6855.73	6408.49	6785.99	6699.5	1.01291	0.377728	0.860535	FALSE
Q99KK7	Dipeptidyl peptidase 3 OS=Mus musculus OX=10090 GN=Dpp3 PE=1 SV=2	33	4312.31	4208.5	4248.66	4013.33	4259.03	4175.68	4152.95	4111.74	3946.17	4194.2	4127.8	1.01608	0.446243	0.895338	FALSE
P12023	Amyloid-beta A4 protein OS=Mus musculus OX=10090 GN=App PE=1 SV=3	36	4367.69	4837	4723.89	4432.12	5005.94	4455.09	4743.06	4965.75	4219.87	4586.01	4668.07	0.982421	0.691479	0.95943	FALSE
Q8BU30	Isoleucine--tRNA ligase, cytoplasmic OS=Mus musculus OX=10090 GN=Iars PE=1 SV=2	35	3213.73	3323.2	3357.93	3104.96	3206.53	3272.78	3347.89	3146.71	3142.56	3248.43	3222.35	1.00809	0.70911	0.96413	FALSE
Q68FL6	Methionine--tRNA ligase, cytoplasmic OS=Mus musculus OX=10090 GN=Mars PE=1 SV=1	34	5351.37	5273.8	5285.32	4988.33	4895.19	5426.78	5259.14	4798.7	5382.41	5222.81	5145.95	1.01494	0.654209	0.952207	FALSE
Q8BH66	Atlastin-1 OS=Mus musculus OX=10090 GN=Atl1 PE=1 SV=1	32	7420.88	7283.2	7136.62	7113.13	7414.61	7178.8	7282.84	7148.57	6886.25	7237.4	7180.07	1.00799	0.641699	0.951372	FALSE
Q99NB9	Splicing factor 3B subunit 1 OS=Mus musculus OX=10090 GN=Sf3b1 PE=1 SV=1	31	2793.09	2892.9	2835.72	2851.53	2822.57	2832.9	2790.24	2681.37	2886.24	2843.09	2801.83	1.01473	0.370878	0.857788	FALSE
P62761	Visinin-like protein 1 OS=Mus musculus OX=10090 GN=Vsnl1 PE=1 SV=2	31	17939.2	16901.5	16758	18292.2	16234.5	16652.3	16023.7	15404.6	17344.9	17460.4	16319.2	1.06993	0.0551219	0.548823	FALSE
O08759	Ubiquitin-protein ligase E3A OS=Mus musculus OX=10090 GN=Ube3a PE=1 SV=2	29	3893.57	4035.5	4024.54	3955.64	3983.51	3852.11	3928.28	3938.16	3872.92	3976.9	3914.71	1.01588	0.159459	0.707258	FALSE
Q91WQ3	Tyrosine--tRNA ligase, cytoplasmic OS=Mus musculus OX=10090 GN=Yars PE=1 SV=3	39	9484.72	9192.3	9116.41	8594.62	8710.39	9420.48	9656.42	8508.78	9076.41	9091.28	9064.45	1.00296	0.92952	0.993521	FALSE
Q8C7R4	Ubiquitin-like modifier-activating enzyme 6 OS=Mus musculus OX=10090 GN=Uba6 PE=1 SV=1	31	3352.72	3332.1	3386.2	3372.11	3330.28	3358.33	3274.83	3181.85	3052.83	3360.72	3237.69	1.038	0.103266	0.628263	FALSE
Q9CVB6	Actin-related protein 2/3 complex subunit 2 OS=Mus musculus OX=10090 GN=Arpc2 PE=1 SV=3	26	9953.77	10513.3	10156.1	8951.79	11482.1	10042	11343.6	11322.1	9256.65	9876.23	10651.1	0.927249	0.228266	0.770418	FALSE
Q6NSW3	A-kinase anchor protein SPHKAP OS=Mus musculus OX=10090 GN=Sphkap PE=1 SV=2	36	2340.22	2551.8	2615.48	2535.88	2303.78	2289.83	2224.56	2612.82	2480.18	2508.69	2378.02	1.05495	0.219684	0.76214	FALSE
Q6GQT9	Nodal modulator 1 OS=Mus musculus OX=10090 GN=Nomo1 PE=1 SV=1	35	2987.47	2960.2	2961.27	3125.54	2835.82	3062.91	2966.76	2912.58	3127.24	3007.85	2979.25	1.0096	0.687935	0.959377	FALSE
E9Q6P5	Tetratricopeptide repeat protein 7B OS=Mus musculus OX=10090 GN=Ttc7b PE=1 SV=1	35	6689.68	6687	6448.11	6268.33	6764.3	6467.76	6831.19	6591.38	6428.96	6520.86	6614.82	0.985796	0.484245	0.908575	FALSE
Q3UTJ2	Sorbin and SH3 domain-containing protein 2 OS=Mus musculus OX=10090 GN=Sorbs2 PE=1 SV=2	34	2865.84	3852.7	3794.53	3400.89	3446.75	3962.68	3298.05	3754.21	3404.81	3454.95	3564.95	0.969144	0.673394	0.95758	FALSE
P41216	Long-chain-fatty-acid--CoA ligase 1 OS=Mus musculus OX=10090 GN=Acsl1 PE=1 SV=2	30	4460.51	4666.7	4613.77	4534.88	4671.29	4516.38	4524.23	4697.94	4452.13	4568.29	4571.4	0.999321	0.964312	0.996514	FALSE
Q01097	Glutamate receptor ionotropic, NMDA 2B OS=Mus musculus OX=10090 GN=Grin2b PE=1 SV=3	35	3280.33	3510.8	3583.83	3767.25	3130.46	3594.84	3345.71	3401.61	3937.67	3531.21	3471.68	1.01715	0.745502	0.969284	FALSE
Q99JY0	Trifunctional enzyme subunit beta, mitochondrial OS=Mus musculus OX=10090 GN=Hadhb PE=1 SV=1	31	6575.37	7594.2	7573.8	6727.29	7009.75	6928.15	6704.39	7122.48	6845.7	7102.14	6920.63	1.02623	0.489674	0.910928	FALSE
P35235	Tyrosine-protein phosphatase non-receptor type 11 OS=Mus musculus OX=10090 GN=Ptpn11 PE=1 SV=2	41	5127.95	5045.6	5031.28	5062.68	5167.91	5219.28	5153.37	5031.77	4942.63	5066.74	5101.99	0.993092	0.577647	0.932827	FALSE
Q80XK6	Autophagy-related protein 2 homolog B OS=Mus musculus OX=10090 GN=Atg2b PE=1 SV=3	35	2216.82	2320.2	2386.53	2359.5	2336.4	2315.22	2313.8	2273.53	2345.13	2319.85	2316.68	1.00137	0.932092	0.993521	FALSE
Q91ZJ5	UTP--glucose-1-phosphate uridylyltransferase OS=Mus musculus OX=10090 GN=Ugp2 PE=1 SV=3	27	6449.13	6378.2	6132.47	6400.62	6110.43	6052.14	6058.36	6278.98	6095.26	6338.9	6118.48	1.03603	0.0253099	0.446925	FALSE
Q69ZU6	Thrombospondin type-1 domain-containing protein 7A OS=Mus musculus OX=10090 GN=Thsd7a PE=1 SV=2	29	2389.11	2570.1	2591.81	2416.21	2467.53	2576.12	2449.23	2225.35	2357.75	2490.18	2412.3	1.03229	0.372591	0.858332	FALSE
P27612	Phospholipase A-2-activating protein OS=Mus musculus OX=10090 GN=Plaa PE=1 SV=4	37	3513.44	3662.2	3846.94	3643.66	3694.11	3549.19	3683.43	3819.03	3591.1	3664.64	3666.19	0.99958	0.985149	0.998897	FALSE
Q9D5V5	Cullin-5 OS=Mus musculus OX=10090 GN=Cul5 PE=1 SV=3	37	4794.7	4771.3	4719.53	4590.25	4917.37	4748.51	4974.9	4801.76	4701.76	4718.28	4827.78	0.977319	0.163676	0.715757	FALSE
Q8R081	Heterogeneous nuclear ribonucleoprotein L OS=Mus musculus OX=10090 GN=Hnrnpl PE=1 SV=2	28	3987.33	3883.8	3813.25	3786.24	3984.41	4191.06	4236.1	3740.37	4137.61	3866.88	4053.81	0.953887	0.130719	0.66719	FALSE
Q8K394	Inactive phospholipase C-like protein 2 OS=Mus musculus OX=10090 GN=Plcl2 PE=1 SV=2	30	4239.57	4253.9	4220.05	4360.95	4490.2	4172.68	4330.57	4334.29	4485.08	4268.27	4360.97	0.978744	0.238391	0.775393	FALSE
Q5SNZ0	Girdin OS=Mus musculus OX=10090 GN=Ccdc88a PE=1 SV=2	41	2901.26	2900	2901.44	2729.66	2957.78	2930.58	2731.16	2882.63	2745.14	2857.11	2847.89	1.00324	0.892559	0.991013	FALSE
Q61481	Calcium/calmodulin-dependent 3',5'-cyclic nucleotide phosphodiesterase 1A OS=Mus musculus OX=10090 GN=Pde1a PE=1 SV=2	27	3905.49	4043.1	4010.17	4002.31	4288.85	3940.17	4379.19	4508.79	3842.27	3989.94	4183.88	0.953644	0.225236	0.768306	FALSE
Q9WV34	MAGUK p55 subfamily member 2 OS=Mus musculus OX=10090 GN=Mpp2 PE=1 SV=1	37	6858.54	6771.6	6786.24	6789.27	6805.72	6774.06	6661.6	6797.83	6783.64	6801.33	6764.36	1.00546	0.320077	0.833242	FALSE
P02088	Hemoglobin subunit beta-1 OS=Mus musculus OX=10090 GN=Hbb-b1 PE=1 SV=2	20	11976.9	10293.7	10456.1	15711.2	11391.3	9024.87	3559.19	3328.4	9401.35	11929.5	6482.73	1.8402	0.0889211	0.608454	FALSE
Q91V41	Ras-related protein Rab-14 OS=Mus musculus OX=10090 GN=Rab14 PE=1 SV=3	26	8870.31	8769.1	8642.37	9009.24	8838.97	8736.08	8970.02	9092.99	9378.82	8821.73	9000.64	0.980122	0.248531	0.784551	FALSE
P26040	Ezrin OS=Mus musculus OX=10090 GN=Ezr PE=1 SV=3	47	9440.68	9814	9801.27	9363.35	10120.3	10059.9	10244.1	9466.89	9738.91	9602.64	9921.92	0.967821	0.139035	0.67749	FALSE
Q9D2G2	Dihydrolipoyllysine-residue succinyltransferase component of 2-oxoglutarate dehydrogenase complex, mitochondrial OS=Mus musculus OX=10090 GN=Dlst PE=1 SV=1	24	4106.48	4845.2	4867.22	4190.57	4484.47	4412.07	4689.08	5175.13	5173.85	4488.32	4775.68	0.939829	0.302968	0.824761	FALSE
Q6PNC0	DmX-like protein 1 OS=Mus musculus OX=10090 GN=Dmxl1 PE=1 SV=1	36	2363.25	2450.1	2385.59	2452.22	2338.44	2312.47	2265.65	2347.14	2438.34	2412.47	2339.73	1.03109	0.0959456	0.614761	FALSE
P63044	Vesicle-associated membrane protein 2 OS=Mus musculus OX=10090 GN=Vamp2 PE=1 SV=2	13	7136.41	6503.4	6643.14	6497.26	6481.14	6905.39	6410.55	6125.24	6832.82	6690.07	6544.73	1.02221	0.509261	0.917643	FALSE
P62482	Voltage-gated potassium channel subunit beta-2 OS=Mus musculus OX=10090 GN=Kcnab2 PE=1 SV=1	28	7058.23	6962.9	6847.84	6909.43	7139.09	6814.96	7561.6	7046.47	7392.21	6944.17	7186.1	0.966334	0.153648	0.699512	FALSE
Q8VHW2	Voltage-dependent calcium channel gamma-8 subunit OS=Mus musculus OX=10090 GN=Cacng8 PE=1 SV=1	16	3316.23	3190.3	3213.9	3269.95	3095.41	3163.84	2997.52	3012.41	3284.56	3247.22	3108.98	1.04447	0.0722455	0.576454	FALSE
Q8CIN4	Serine/threonine-protein kinase PAK 2 OS=Mus musculus OX=10090 GN=Pak2 PE=1 SV=1	17	3312.57	3193.3	3152.65	3334.63	3149.7	3181.6	3283.46	3066.45	3408.41	3247.37	3215.78	1.00982	0.694703	0.95943	FALSE
P62823	Ras-related protein Rab-3C OS=Mus musculus OX=10090 GN=Rab3c PE=1 SV=1	23	7571.33	7786.7	7568.62	8179.38	7519.62	7512.62	7021.58	7386.03	8555.78	7772.59	7582.6	1.02506	0.559147	0.926517	FALSE
O88307	Sortilin-related receptor OS=Mus musculus OX=10090 GN=Sorl1 PE=1 SV=3	40	2602.15	2593.1	2639.51	2770.2	2574.32	2507.21	2407.17	2403.84	2794.7	2650.31	2533.5	1.04611	0.228546	0.770418	FALSE
Q8BMF3	NADP-dependent malic enzyme, mitochondrial OS=Mus musculus OX=10090 GN=Me3 PE=1 SV=2	35	5541.73	5806.8	5748.76	8033.99	8551.85	5611.64	6026.26	6359.38	6021.75	6209.01	6439.72	0.964173	0.755981	0.971035	FALSE
O35737	Heterogeneous nuclear ribonucleoprotein H OS=Mus musculus OX=10090 GN=Hnrnph1 PE=1 SV=3	13	2636.27	2616.8	2670.72	2735.42	2596.24	2721.71	2634.02	2582.74	2644.59	2664.42	2635.41	1.01101	0.442761	0.893236	FALSE
Q9QYJ0	DnaJ homolog subfamily A member 2 OS=Mus musculus OX=10090 GN=Dnaja2 PE=1 SV=1	25	5865.42	5922	5851.11	5857.51	5896.59	5889.05	6093.37	6423.53	5619.3	5873.94	5978.5	0.982511	0.506173	0.917643	FALSE
Q6P4S6	Serine/threonine-protein kinase SIK3 OS=Mus musculus OX=10090 GN=Sik3 PE=1 SV=3	28	2716.69	2945.2	2853.98	2753.91	2905.28	2779.62	2890.54	3008.68	2740.63	2816.04	2863.36	0.983475	0.522404	0.922806	FALSE
Q8CCN5	Breast carcinoma-amplified sequence 3 homolog OS=Mus musculus OX=10090 GN=Bcas3 PE=1 SV=2	26	2378.25	2375.6	2415.15	2418.05	2445.87	2452.3	2398.17	2351.67	2384.66	2396.68	2406.23	0.99603	0.699413	0.960633	FALSE
P47754	F-actin-capping protein subunit alpha-2 OS=Mus musculus OX=10090 GN=Capza2 PE=1 SV=3	23	7389.12	7688.9	7713.36	7181.6	7951.63	7606.55	7846.93	7927.51	7068.93	7489.98	7673.03	0.976143	0.433531	0.888532	FALSE
Q923T9	Calcium/calmodulin-dependent protein kinase type II subunit gamma OS=Mus musculus OX=10090 GN=Camk2g PE=1 SV=1	16	1163.94	1819.5	1821.8	1913.03	1222.48	1356.66	1435.8	3626.69	1604.35	1648.26	1691.7	0.974323	0.918195	0.993521	FALSE
Q91Z31	Polypyrimidine tract-binding protein 2 OS=Mus musculus OX=10090 GN=Ptbp2 PE=1 SV=2	24	3106.27	2957.8	3173.26	3053.88	3020.99	3034.01	3145.35	3123.42	3136.64	3071.79	3091.62	0.993586	0.705118	0.961765	FALSE
Q80XN0	D-beta-hydroxybutyrate dehydrogenase, mitochondrial OS=Mus musculus OX=10090 GN=Bdh1 PE=1 SV=2	26	7442.61	7186.3	7212	7141.79	7500.25	7479.47	7250.98	7496.51	6966.07	7244.75	7335.64	0.987609	0.515797	0.920404	FALSE
P99029	Peroxiredoxin-5, mitochondrial OS=Mus musculus OX=10090 GN=Prdx5 PE=1 SV=2	20	13791.7	14060	14020.7	13556.7	13966.8	14084.1	13878.5	14236.1	13427	13855.8	13915.8	0.99569	0.757444	0.971542	FALSE
Q91ZZ3	Beta-synuclein OS=Mus musculus OX=10090 GN=Sncb PE=1 SV=1	9	3614.17	4216.4	4264.09	3960.66	3780.89	3512.79	4228.93	4478.84	4374.37	4005.31	4058	0.987017	0.839513	0.981378	FALSE
P62821	Ras-related protein Rab-1A OS=Mus musculus OX=10090 GN=Rab1A PE=1 SV=3	25	10275.1	9804.6	9667.01	9605.63	10145.3	9698.52	9992.93	9997.45	9964.08	9834.64	9958.6	0.987553	0.452216	0.895338	FALSE
Q80VP0	Tectonin beta-propeller repeat-containing protein 1 OS=Mus musculus OX=10090 GN=Tecpr1 PE=1 SV=1	24	2949.33	2920.5	3018.39	3137.54	2947.97	2869.04	3089.92	2981.13	3182.99	3005.29	3012.2	0.997705	0.929178	0.993521	FALSE
Q9D6M3	Mitochondrial glutamate carrier 1 OS=Mus musculus OX=10090 GN=Slc25a22 PE=1 SV=1	26	10753.1	10645	10554.8	10625.6	10773.7	10443.1	10594	10577.8	10651.3	10644.4	10607.4	1.00348	0.617659	0.946534	FALSE
Q64331	Unconventional myosin-VI OS=Mus musculus OX=10090 GN=Myo6 PE=1 SV=1	32	3563.03	3779.4	3800.53	3733.57	3479.38	3538.43	3673.47	3752.35	3717.39	3717.94	3630.66	1.02404	0.294427	0.821312	FALSE
P34914	Bifunctional epoxide hydrolase 2 OS=Mus musculus OX=10090 GN=Ephx2 PE=1 SV=2	26	3393.46	3529.5	3461.81	3236.76	3169.45	3189.48	3035.57	3181.59	3022.32	3403.63	3118.79	1.09133	0.00449262	0.278878	FALSE
P60335	Poly(rC)-binding protein 1 OS=Mus musculus OX=10090 GN=Pcbp1 PE=1 SV=1	24	5446.32	5411.3	5337.26	5298.72	5474.39	5478.31	5356.4	5372.52	5078.71	5373.08	5350.04	1.00431	0.803287	0.975998	FALSE
Q69ZH9	Rho GTPase-activating protein 23 OS=Mus musculus OX=10090 GN=Arhgap23 PE=1 SV=2	30	2494.21	2467.5	2531.27	2522.41	2475.94	2537.1	2474.39	2475.59	2507.61	2503.72	2494	1.0039	0.623874	0.947519	FALSE
Q8BY87	Ubiquitin carboxyl-terminal hydrolase 47 OS=Mus musculus OX=10090 GN=Usp47 PE=1 SV=2	34	2582.31	2543.8	2506.54	2520.33	2639.32	2531.97	2573.6	2569.69	2489.45	2538.08	2560.33	0.991312	0.503704	0.917643	FALSE
Q3TDD9	Protein phosphatase 1 regulatory subunit 21 OS=Mus musculus OX=10090 GN=Ppp1r21 PE=1 SV=2	34	3309.5	3310.2	3337.44	3306.21	3355.89	3383.97	3313.73	3181.32	3314.05	3315.81	3309.05	1.00204	0.871683	0.985431	FALSE
P70333	Heterogeneous nuclear ribonucleoprotein H2 OS=Mus musculus OX=10090 GN=Hnrnph2 PE=1 SV=1	26	6894.44	6809.8	7007.42	6987.33	6867.91	7122.77	6715.7	6539.34	6881.87	6924.3	6822.77	1.01488	0.415961	0.878919	FALSE
P34152	Focal adhesion kinase 1 OS=Mus musculus OX=10090 GN=Ptk2 PE=1 SV=3	35	3514.03	3348.8	3461.81	3530.85	3359.46	3415.49	3435.18	3335.19	3530.59	3463.13	3414.51	1.01424	0.38883	0.865515	FALSE
Q99PV0	Pre-mRNA-processing-splicing factor 8 OS=Mus musculus OX=10090 GN=Prpf8 PE=1 SV=2	36	2085.03	2246.9	2260.51	2265.68	2110.71	2161.88	2188.46	2127.78	2183.95	2213.22	2154.34	1.02733	0.205274	0.748206	FALSE
P48962	ADP/ATP translocase 1 OS=Mus musculus OX=10090 GN=Slc25a4 PE=1 SV=4	31	23372.1	23657.7	23305.6	25954.3	21939.8	23149.5	22894.9	20991.3	27622.2	24048.3	23214.6	1.03591	0.55962	0.926631	FALSE
Q80VP1	Epsin-1 OS=Mus musculus OX=10090 GN=Epn1 PE=1 SV=3	23	4453.9	4439.3	4418.73	4446.57	4391.95	4457.97	4481.56	4403.24	4755.96	4439.61	4496.21	0.98741	0.468939	0.902247	FALSE
P11627	Neural cell adhesion molecule L1 OS=Mus musculus OX=10090 GN=L1cam PE=1 SV=1	33	4952.71	4885.8	4956.37	4917.05	5208.31	4906.35	5004.32	4702.6	4840.67	4927.9	4929.57	0.999661	0.986683	0.998897	FALSE
O55029	Coatomer subunit beta' OS=Mus musculus OX=10090 GN=Copb2 PE=1 SV=2	33	3715.02	3739.4	3672.51	3864.39	3549.21	3688.89	3628.61	3693.51	3988.91	3747.15	3706.91	1.01086	0.670309	0.95758	FALSE
Q91YD9	Neural Wiskott-Aldrich syndrome protein OS=Mus musculus OX=10090 GN=Wasl PE=1 SV=1	27	4304.87	3988.1	4000.63	4233.69	4201.43	4187.68	4132.04	4073.8	4333.55	4129.46	4184.81	0.986773	0.541279	0.924296	FALSE
O08532	Voltage-dependent calcium channel subunit alpha-2/delta-1 OS=Mus musculus OX=10090 GN=Cacna2d1 PE=1 SV=1	27	4501.96	4319.9	4306.26	4333.64	4328.23	4609.93	4460.28	4273.73	4395.35	4364.73	4411.98	0.98929	0.556759	0.925971	FALSE
P60487	Pyridoxal phosphate phosphatase OS=Mus musculus OX=10090 GN=Pdxp PE=1 SV=1	23	3784.33	3664	3650.02	3588.79	3748.39	3654.88	3714.56	3570.26	3451.8	3671.11	3626.39	1.01233	0.548625	0.924296	FALSE
Q9D172	Glutamine amidotransferase-like class 1 domain-containing protein 3A, mitochondrial OS=Mus musculus OX=10090 GN=Gatd3a PE=1 SV=1	21	8696.13	8850.6	8927.5	8912.23	8655.21	8576.86	8640.19	8792.43	9000.97	8846.14	8731.83	1.01309	0.279023	0.81042	FALSE
Q7TMK9	Heterogeneous nuclear ribonucleoprotein Q OS=Mus musculus OX=10090 GN=Syncrip PE=1 SV=2	27	5658.29	5906.3	5752.77	5628.82	5840.39	5915.94	5768.28	5433.09	5583.12	5735.53	5705.41	1.00528	0.800343	0.975998	FALSE
Q8BVQ5	Protein phosphatase methylesterase 1 OS=Mus musculus OX=10090 GN=Ppme1 PE=1 SV=5	24	4751.95	4738.9	4649.1	4622.83	4855.56	4728.12	4688.11	4714.84	4566.45	4690.36	4709.71	0.995892	0.754253	0.971017	FALSE
Q99MR8	Methylcrotonoyl-CoA carboxylase subunit alpha, mitochondrial OS=Mus musculus OX=10090 GN=Mccc1 PE=1 SV=2	28	2381.56	2603.6	2571.32	2506.49	2522.33	2476.56	2471.6	2509.8	2756.72	2514.28	2545.26	0.987829	0.6838	0.959302	FALSE
P51150	Ras-related protein Rab-7a OS=Mus musculus OX=10090 GN=Rab7a PE=1 SV=2	26	7600.5	7804.9	7775.19	7647.79	7757.93	7597.67	7888.87	7703.09	7468.42	7706.62	7681.87	1.00322	0.795349	0.975998	FALSE
Q6PE13	Proline-rich transmembrane protein 3 OS=Mus musculus OX=10090 GN=Prrt3 PE=1 SV=1	24	2841.63	2732.1	2806.28	2876.64	2901.32	2917.82	2861.24	2830.45	2799.72	2813.65	2861.78	0.983183	0.233076	0.774286	FALSE
P84075	Neuron-specific calcium-binding protein hippocalcin OS=Mus musculus OX=10090 GN=Hpca PE=1 SV=2	32	19789	20850.4	20697	21754.8	19399.2	20617.1	19245.5	18446	22430.7	20761.1	19981	1.03904	0.392956	0.86793	FALSE
Q8CFI0	E3 ubiquitin-protein ligase NEDD4-like OS=Mus musculus OX=10090 GN=Nedd4l PE=1 SV=2	31	3165.43	3177.6	3130.51	3165.23	3058.45	3117.69	3041.65	3077.76	3235.13	3159.64	3105.38	1.01748	0.218665	0.761616	FALSE
Q8JZQ2	AFG3-like protein 2 OS=Mus musculus OX=10090 GN=Afg3l2 PE=1 SV=1	34	5324.45	5179.2	5216.77	5239.31	4960.57	4984.15	4942.08	5015.93	4776.04	5239.66	4935.04	1.06173	0.000950318	0.190837	FALSE
Q9CZS1	Aldehyde dehydrogenase X, mitochondrial OS=Mus musculus OX=10090 GN=Aldh1b1 PE=1 SV=1	34	4514.95	4857.7	4771.58	4566.49	4644.02	4666.21	4718.75	4855.8	4604.68	4675.54	4697.09	0.995412	0.811207	0.975998	FALSE
P63005	Platelet-activating factor acetylhydrolase IB subunit alpha OS=Mus musculus OX=10090 GN=Pafah1b1 PE=1 SV=2	30	7259.34	7117.8	6958.78	7416.9	7007.33	7022.21	6983.28	7079.48	7760.28	7186.2	7164.62	1.00301	0.910208	0.993521	FALSE
Q69Z98	Serine/threonine-protein kinase BRSK2 OS=Mus musculus OX=10090 GN=Brsk2 PE=1 SV=2	20	2354.04	2189.9	2341.66	2150.9	2231.9	2149.37	2202.32	2170.37	2050.83	2257.33	2160.06	1.04503	0.134496	0.675429	FALSE
P26638	Serine--tRNA ligase, cytoplasmic OS=Mus musculus OX=10090 GN=Sars PE=1 SV=3	33	7020.68	6801.5	6748.2	6855.29	6950.87	6915.27	6878.73	6768.28	6665.97	6855.66	6835.02	1.00302	0.800869	0.975998	FALSE
Q9JHK4	Geranylgeranyl transferase type-2 subunit alpha OS=Mus musculus OX=10090 GN=Rabggta PE=1 SV=1	25	3308.08	3283.5	3286.56	3364.15	3408.52	3252.14	3363.46	3311.1	3306.97	3310.42	3328.01	0.994713	0.623686	0.947519	FALSE
Q8BHL3	TBC1 domain family member 10B OS=Mus musculus OX=10090 GN=Tbc1d10b PE=1 SV=2	25	2976.72	2883.8	2875.88	2824.95	3151.86	2916.07	3057.34	2754.98	2894.73	2889.83	2951.8	0.979004	0.474173	0.904005	FALSE
Q80TM9	Nischarin OS=Mus musculus OX=10090 GN=Nisch PE=1 SV=2	31	3312.33	3358.2	3329.9	3426.37	3238.27	3324.06	3292.7	3353.16	3304.91	3356.42	3302.4	1.01636	0.123032	0.658166	FALSE
Q505F5	Leucine-rich repeat-containing protein 47 OS=Mus musculus OX=10090 GN=Lrrc47 PE=1 SV=1	26	2732.52	2553.7	2563.19	2780.86	2509.2	2562.74	2539.44	2701.74	2611.5	2655.66	2584.06	1.02771	0.294576	0.821312	FALSE
O88704	Potassium/sodium hyperpolarization-activated cyclic nucleotide-gated channel 1 OS=Mus musculus OX=10090 GN=Hcn1 PE=1 SV=1	37	3624.91	3594	3587.24	3579.36	3619.43	3510.67	3703.98	3474.69	3484.89	3596.34	3557.63	1.01088	0.473388	0.904005	FALSE
Q8CI71	Syndetin OS=Mus musculus OX=10090 GN=Vps50 PE=1 SV=2	27	2514.29	2478.1	2461.2	2467.17	2479.64	2536.97	2528.86	2354.46	2273.42	2480.1	2432.43	1.0196	0.459264	0.896677	FALSE
P70207	Plexin-A2 OS=Mus musculus OX=10090 GN=Plxna2 PE=1 SV=2	23	1566.98	1544.8	1615.69	1648.71	1556.87	1552.28	1512.76	1544.37	1613.62	1593.53	1555.64	1.02435	0.211998	0.755801	FALSE
Q9CX34	Protein SGT1 homolog OS=Mus musculus OX=10090 GN=Sugt1 PE=1 SV=3	27	4193.75	4553.5	4610.35	4340.99	4535.57	4354.16	4602.89	4268.93	4129.37	4421.48	4374.76	1.01068	0.729892	0.96546	FALSE
Q99MN9	Propionyl-CoA carboxylase beta chain, mitochondrial OS=Mus musculus OX=10090 GN=Pccb PE=1 SV=2	26	3965.01	4485.7	4438.75	3998.88	4227.68	4087.38	4317.92	4351.99	4121.13	4215.2	4219.93	0.99888	0.97319	0.998194	FALSE
Q3UVX5	Metabotropic glutamate receptor 5 OS=Mus musculus OX=10090 GN=Grm5 PE=1 SV=2	33	4004.45	3966.3	3958.47	4259.65	3924.89	4104.39	4144.44	3969.04	4298.28	4045.36	4086.06	0.990041	0.68778	0.959377	FALSE
P26645	Myristoylated alanine-rich C-kinase substrate OS=Mus musculus OX=10090 GN=Marcks PE=1 SV=2	16	3087.14	3142.7	3224.85	2955.28	3218.26	3043.89	3245.65	3192.37	2900.14	3100.93	3117.29	0.994752	0.860947	0.982367	FALSE
Q8BH55	Threonine synthase-like 1 OS=Mus musculus OX=10090 GN=Thnsl1 PE=1 SV=1	24	2535.19	2640.3	2597.46	2486.89	2551.26	2623.28	2552.57	2685.9	2523.18	2564.29	2586.56	0.99139	0.63362	0.948549	FALSE
Q9EPL8	Importin-7 OS=Mus musculus OX=10090 GN=Ipo7 PE=1 SV=2	23	2993.96	3051.2	3009.32	3054.5	2943.63	2980.23	2969.2	2843.89	2636.61	3027.13	2871.75	1.05411	0.085552	0.599125	FALSE
Q91V12	Cytosolic acyl coenzyme A thioester hydrolase OS=Mus musculus OX=10090 GN=Acot7 PE=1 SV=2	25	9025.36	8043.2	8085.41	9116.17	7983.74	8217.65	7861.28	7825.15	9506.79	8552.68	8256.48	1.03587	0.510507	0.917643	FALSE
Q6ZQ58	La-related protein 1 OS=Mus musculus OX=10090 GN=Larp1 PE=1 SV=3	26	2061.53	1955.9	1978.91	2079.74	2005.57	2065.2	2031.87	1983.62	2095.25	2018.33	2035.91	0.991368	0.631748	0.948161	FALSE
P10630	Eukaryotic initiation factor 4A-II OS=Mus musculus OX=10090 GN=Eif4a2 PE=1 SV=2	15	2820.14	2994.3	2861.28	2599.33	2960.2	2559.74	2954.36	2970.48	2273.68	2815.12	2728.4	1.03179	0.650311	0.951394	FALSE
P18242	Cathepsin D OS=Mus musculus OX=10090 GN=Ctsd PE=1 SV=1	24	6122.73	6495.2	6273.68	5845.5	6604.88	6245.38	6562.27	6691.88	5863.39	6179.74	6386.09	0.967688	0.363092	0.854035	FALSE
P30999	Catenin delta-1 OS=Mus musculus OX=10090 GN=Ctnnd1 PE=1 SV=2	31	2819.43	3045.9	3116.73	3012.36	2948.99	3041.02	2888.23	3041.16	3036.74	2996.54	2990.57	1.002	0.931274	0.993521	FALSE
P37040	NADPH--cytochrome P450 reductase OS=Mus musculus OX=10090 GN=Por PE=1 SV=2	31	5677.54	5818.1	5843.1	5671.2	5830.2	5643.41	5888.15	5823.49	5634.62	5751.95	5763.02	0.998078	0.881289	0.990039	FALSE
Q5SSH7	Zinc finger ZZ-type and EF-hand domain-containing protein 1 OS=Mus musculus OX=10090 GN=Zzef1 PE=1 SV=2	32	2988.65	2969.6	2896.37	2994.23	2932.67	2933.33	2932.24	2893.94	3008.93	2961.95	2939.98	1.00747	0.474616	0.904005	FALSE
Q8VHY0	Chondroitin sulfate proteoglycan 4 OS=Mus musculus OX=10090 GN=Cspg4 PE=1 SV=3	28	1945.57	1873.5	1933.21	1991.43	1965.81	1923.74	1853.04	1922.8	1900.59	1935.47	1912.84	1.01183	0.473836	0.904005	FALSE
Q9Z1R2	Large proline-rich protein BAG6 OS=Mus musculus OX=10090 GN=Bag6 PE=1 SV=1	32	3200.27	3313.3	3260.06	3424.78	3140.52	3217	3176.6	3209.54	3376.36	3298.57	3223.01	1.02345	0.259382	0.792012	FALSE
Q9Z1Z2	Serine-threonine kinase receptor-associated protein OS=Mus musculus OX=10090 GN=Strap PE=1 SV=2	24	5015.77	5012.5	4925.87	5037.33	5168.16	5047.18	5126.14	5021.65	4927.05	4997.68	5057.34	0.988204	0.291294	0.820516	FALSE
Q91W43	Glycine dehydrogenase (decarboxylating), mitochondrial OS=Mus musculus OX=10090 GN=Gldc PE=1 SV=1	24	2294.29	2726.1	2666.6	2241.3	2365.71	2350.49	2449.96	2436.19	2351.7	2472.64	2390.42	1.0344	0.480846	0.905766	FALSE
Q80TL0	Protein phosphatase 1E OS=Mus musculus OX=10090 GN=Ppm1e PE=1 SV=2	26	4424.14	4447.1	4427.09	4511.12	4370.92	4385.68	4526.54	4314.19	4602.24	4452.23	4438.63	1.00306	0.835426	0.981378	FALSE
Q9DB20	ATP synthase subunit O, mitochondrial OS=Mus musculus OX=10090 GN=Atp5o PE=1 SV=1	26	10961.2	10373.7	10138.6	10269	10009.2	10817.8	10267.1	9486.85	11137.2	10431	10327.1	1.01006	0.786142	0.975998	FALSE
Q60790	Ras GTPase-activating protein 3 OS=Mus musculus OX=10090 GN=Rasa3 PE=1 SV=2	36	3660.22	3457.2	3543.67	3472.79	3626.95	3588.84	3496.09	3417.85	3517.97	3532.57	3528.78	1.00107	0.94962	0.996514	FALSE
P62196	26S proteasome regulatory subunit 8 OS=Mus musculus OX=10090 GN=Psmc5 PE=1 SV=1	28	4212.29	4313.8	4252.67	3992.63	4180.15	4116.52	4241.33	4052.64	3984.02	4191.07	4113.93	1.01875	0.370556	0.857788	FALSE
P54071	Isocitrate dehydrogenase [NADP], mitochondrial OS=Mus musculus OX=10090 GN=Idh2 PE=1 SV=3	32	7665.33	7832.7	7740.92	7788.77	8002.22	8474.93	8076.34	7718.26	7523.78	7756.68	7952.49	0.975377	0.322833	0.835397	FALSE
P26041	Moesin OS=Mus musculus OX=10090 GN=Msn PE=1 SV=3	30	3901.83	4232.9	4179.77	4074.94	4275.22	4276.24	4375.06	4652.41	4076.97	4095.39	4327.17	0.946435	0.099449	0.619794	FALSE
E9Q7G0	Nuclear mitotic apparatus protein 1 OS=Mus musculus OX=10090 GN=Numa1 PE=1 SV=1	36	2452.41	2665.7	2707.46	2636.57	2678.69	2687.69	2689.94	2719.17	2501.3	2613.67	2654.17	0.984741	0.568755	0.930318	FALSE
Q9Z2C4	Myotubularin-related protein 1 OS=Mus musculus OX=10090 GN=Mtmr1 PE=1 SV=1	27	3376.22	3355.1	3312.24	3277.42	3449.43	3326.18	3600.52	3538.18	3386.66	3330.03	3458.77	0.962777	0.063979	0.568985	FALSE
P58771	Tropomyosin alpha-1 chain OS=Mus musculus OX=10090 GN=Tpm1 PE=1 SV=1	35	10756.3	11114.4	10960.6	10421.6	11148.9	11096.3	11116.3	11267	11315.1	10810.1	11188.4	0.966191	0.0330453	0.485994	FALSE
O54991	Contactin-associated protein 1 OS=Mus musculus OX=10090 GN=Cntnap1 PE=1 SV=2	29	2497.75	2653.4	2621.14	2806.95	2401.39	2556.74	2474.76	2405.04	3166.38	2642.53	2586.27	1.02175	0.740616	0.967853	FALSE
Q6KAR6	Exocyst complex component 3 OS=Mus musculus OX=10090 GN=Exoc3 PE=1 SV=2	29	3975.76	3702.8	3745.3	3792.98	3766.62	3815.34	3738.39	3673.41	3740.44	3802.8	3746.56	1.01501	0.36508	0.854646	FALSE
A2A8L5	Receptor-type tyrosine-protein phosphatase F OS=Mus musculus OX=10090 GN=Ptprf PE=1 SV=1	20	1218.38	1204.5	1221.74	1259.81	1179.66	1153.3	1133.94	1181.66	1194.05	1225.94	1168.32	1.04932	0.00934323	0.335445	FALSE
Q9R0Q6	Actin-related protein 2/3 complex subunit 1A OS=Mus musculus OX=10090 GN=Arpc1a PE=1 SV=1	28	7904.57	7991.4	7999.79	8763.53	8061.1	8104.09	8617.09	8106.53	9645.19	8157.64	8486.35	0.961266	0.401309	0.873358	FALSE
Q3UVL4	Vacuolar protein sorting-associated protein 51 homolog OS=Mus musculus OX=10090 GN=Vps51 PE=1 SV=2	29	3893.57	3947.8	3891.22	3875.29	3930.5	3942.67	3885	3921.39	3737.74	3901.87	3882.72	1.00493	0.686454	0.959377	FALSE
P08003	Protein disulfide-isomerase A4 OS=Mus musculus OX=10090 GN=Pdia4 PE=1 SV=3	33	5513.86	6053.9	6032.95	5713.71	5819.87	5679.68	5854.48	5539.31	5362.97	5824.18	5648.29	1.03114	0.294229	0.821312	FALSE
P21107	Tropomyosin alpha-3 chain OS=Mus musculus OX=10090 GN=Tpm3 PE=1 SV=3	17	5422.7	4370.6	4349.72	5019.08	4530.98	4973.02	4456.39	4610.62	5836.1	4769.36	4856.64	0.98203	0.812631	0.975998	FALSE
Q7TSC1	Protein PRRC2A OS=Mus musculus OX=10090 GN=Prrc2a PE=1 SV=1	25	2091.65	2058.4	2126.95	2003.18	2140.4	2099.6	2082.32	2067.22	2008.73	2069.54	2079.21	0.995352	0.782828	0.975998	FALSE
P32921	Tryptophan--tRNA ligase, cytoplasmic OS=Mus musculus OX=10090 GN=Wars PE=1 SV=2	25	5425.53	5213.6	5052.71	4852.86	5252.65	5152.62	5455.96	5068.37	4879.29	5131.87	5158.23	0.99489	0.867299	0.984363	FALSE
Q61097	Kinase suppressor of Ras 1 OS=Mus musculus OX=10090 GN=Ksr1 PE=1 SV=1	28	2279.76	2471	2511.72	2469.99	2331.17	2424.41	2500.53	2527.9	2546.74	2431.4	2464.86	0.986428	0.623283	0.947519	FALSE
Q9ESJ4	NCK-interacting protein with SH3 domain OS=Mus musculus OX=10090 GN=Nckipsd PE=1 SV=2	26	3164.6	2964.4	3032.88	3211.53	3116.82	3110.81	3020.38	3070.04	3158.27	3091.76	3094.91	0.998982	0.957421	0.996514	FALSE
Q8BW96	Calcium/calmodulin-dependent protein kinase type 1D OS=Mus musculus OX=10090 GN=Camk1d PE=1 SV=2	24	5897.06	6305.9	6177.34	6087.66	6112.47	6146.07	6221.63	6158.92	6069.64	6115.17	6141.54	0.995707	0.754547	0.971017	FALSE
Q7TPD3	Roundabout homolog 2 OS=Mus musculus OX=10090 GN=Robo2 PE=1 SV=2	29	2792.86	2973.4	2983.88	2922.09	2863.22	2880.55	2853.09	2965.15	2877.1	2917.05	2887.55	1.01022	0.531606	0.924296	FALSE
Q80Y24	Prickle-like protein 2 OS=Mus musculus OX=10090 GN=Prickle2 PE=1 SV=3	34	3037.66	3254.2	3385.73	3385.46	3044.05	3199.74	3109.73	3504.64	3475.75	3262.6	3261.34	1.00038	0.992529	0.999464	FALSE
A2AG50	MAP7 domain-containing protein 2 OS=Mus musculus OX=10090 GN=Map7d2 PE=1 SV=1	34	4221.62	4234.4	4127	4143.78	4431.71	4304.75	4322.18	4310.2	4395.35	4181.44	4352.54	0.960689	0.00253152	0.212731	FALSE
P13707	Glycerol-3-phosphate dehydrogenase [NAD(+)], cytoplasmic OS=Mus musculus OX=10090 GN=Gpd1 PE=1 SV=3	36	9617.34	9986.2	9831.31	9714.89	10115.5	10042.1	10229.9	9608.11	10024.1	9786.47	10001.7	0.978483	0.16467	0.716001	FALSE
Q8BGZ1	Hippocalcin-like protein 4 OS=Mus musculus OX=10090 GN=Hpcal4 PE=1 SV=3	19	5639.63	5617.2	5514.04	5581.05	5529.32	5534.59	5471.4	5368.66	5211.7	5587.78	5421.76	1.03062	0.0608555	0.566692	FALSE
Q3UHB1	5'-nucleotidase domain-containing protein 3 OS=Mus musculus OX=10090 GN=Nt5dc3 PE=1 SV=1	30	5436.99	5772.8	5618.27	5256.09	6100.36	5040.81	5937.27	6279.11	5803.01	5517.63	5815.66	0.948754	0.297512	0.822422	FALSE
Q8CIQ7	Dedicator of cytokinesis protein 3 OS=Mus musculus OX=10090 GN=Dock3 PE=1 SV=1	29	2458.79	2457.3	2454.48	2615.99	2469.95	2457.3	2401.21	2412.36	2400.75	2495.71	2428.14	1.02783	0.117736	0.651422	FALSE
Q80YN3	Breast carcinoma-amplified sequence 1 homolog OS=Mus musculus OX=10090 GN=Bcas1 PE=1 SV=3	29	4980.22	4615.7	4740.49	5448.03	4833.52	4681.22	4723.61	6147.34	4644.47	4936.14	4976.27	0.991936	0.909031	0.993521	FALSE
Q8BFZ3	Beta-actin-like protein 2 OS=Mus musculus OX=10090 GN=Actbl2 PE=1 SV=1	3	187.581	131	208.401	164.644	146.405	190.61	192.72	187.749	149.568	170.403	172.111	0.990073	0.931793	0.993521	FALSE
Q5DQR4	Syntaxin-binding protein 5-like OS=Mus musculus OX=10090 GN=Stxbp5l PE=1 SV=1	31	3549.45	3519	3530	3620.64	3472.11	3457.76	3539.37	3539.51	3657.66	3554.55	3532.58	1.00622	0.637377	0.949757	FALSE
O54983	Ketimine reductase mu-crystallin OS=Mus musculus OX=10090 GN=Crym PE=1 SV=1	22	16387.1	15321.5	15432.6	15686	16391.7	16067.1	16019.9	15690	17258.1	15701.4	16276.7	0.964653	0.155945	0.70168	FALSE
P29758	Ornithine aminotransferase, mitochondrial OS=Mus musculus OX=10090 GN=Oat PE=1 SV=1	26	3325.44	3611	3537.07	3182.5	3334.1	3381.72	3208.21	3291.13	3124.67	3409.75	3266.67	1.0438	0.195951	0.743345	FALSE
Q501J6	Probable ATP-dependent RNA helicase DDX17 OS=Mus musculus OX=10090 GN=Ddx17 PE=1 SV=1	19	2332.67	2275.2	2318.45	2241.79	2296.64	2283.7	2225.29	2099.69	2100.4	2291.75	2199.46	1.04196	0.125449	0.660409	FALSE
Q8R361	Rab11 family-interacting protein 5 OS=Mus musculus OX=10090 GN=Rab11fip5 PE=1 SV=2	26	2215.29	2164.5	2213.63	2217.78	2281.86	2193.15	2316.35	2277.92	2134.51	2202.69	2239.75	0.983452	0.379868	0.862564	FALSE
P43006	Excitatory amino acid transporter 2 OS=Mus musculus OX=10090 GN=Slc1a2 PE=1 SV=1	26	7437.3	7276.8	7153.46	7213.45	6867.02	7795.66	7601.48	6391.32	9014.87	7269.49	7481.93	0.971605	0.679881	0.959174	FALSE
Q80U40	RIMS-binding protein 2 OS=Mus musculus OX=10090 GN=Rimbp2 PE=1 SV=3	26	2416.04	2488.3	2533.04	2498.77	2459.63	2500.95	2489.35	2565.7	2645.23	2483.67	2531.31	0.981177	0.303732	0.824897	FALSE
Q9D394	Protein RUFY3 OS=Mus musculus OX=10090 GN=Rufy3 PE=1 SV=1	36	9087.35	9013.1	9065.06	9143.61	9096.9	9027.25	8889.05	8880.55	8760.09	9077.16	8929.98	1.01648	0.0793414	0.590259	FALSE
Q99KE1	NAD-dependent malic enzyme, mitochondrial OS=Mus musculus OX=10090 GN=Me2 PE=1 SV=1	23	2529.17	2641.3	2684.62	2502.32	2534.31	2655.04	2526.67	2591.66	2543.14	2588.24	2569.72	1.00721	0.704657	0.961765	FALSE
Q9JLJ2	4-trimethylaminobutyraldehyde dehydrogenase OS=Mus musculus OX=10090 GN=Aldh9a1 PE=1 SV=1	26	5217.82	5638.4	5619.45	5118.91	5647.32	5229.67	5395.42	5312.89	5387.18	5393.6	5392.71	1.00017	0.995154	0.999791	FALSE
Q61490	CD166 antigen OS=Mus musculus OX=10090 GN=Alcam PE=1 SV=3	25	6583.63	6234.5	6160.03	6560.71	6395.89	6756.05	5904.81	5993.07	6614.35	6381.9	6323.93	1.00917	0.794183	0.975998	FALSE
Q9CQN1	Heat shock protein 75 kDa, mitochondrial OS=Mus musculus OX=10090 GN=Trap1 PE=1 SV=1	31	5009.62	5000.8	4980.63	4754.63	4945.02	4718.37	4801.29	4843.96	4579.32	4935.28	4776	1.03335	0.116566	0.650569	FALSE
P97798	Neogenin OS=Mus musculus OX=10090 GN=Neo1 PE=1 SV=1	28	2393.25	2385.6	2361.56	2389.27	2502.83	2222.79	2661.5	2202.85	2456.75	2382.39	2403.04	0.991406	0.839813	0.981378	FALSE
Q9DBR7	Protein phosphatase 1 regulatory subunit 12A OS=Mus musculus OX=10090 GN=Ppp1r12a PE=1 SV=2	38	4001.74	4122.7	4108.04	4101.52	4035.38	4190.44	4113.68	3991.94	4075.04	4083.22	4080.73	1.00061	0.957982	0.996514	FALSE
Q9JIS5	Synaptic vesicle glycoprotein 2A OS=Mus musculus OX=10090 GN=Sv2a PE=1 SV=1	29	10055.8	10259.8	10079.9	9620.7	10196.9	10209.1	10263.9	10084.1	10176.8	10001.3	10186	0.981865	0.185221	0.732567	FALSE
O54865	Guanylate cyclase soluble subunit beta-1 OS=Mus musculus OX=10090 GN=Gucy1b1 PE=1 SV=1	27	3497.14	3460.2	3347.1	3462.38	3606.18	3475.27	3407.22	3351.3	3281.22	3441.24	3422.45	1.00549	0.79348	0.975998	FALSE
Q9JKC6	Cell cycle exit and neuronal differentiation protein 1 OS=Mus musculus OX=10090 GN=Cend1 PE=1 SV=1	21	9054.64	9228.9	9133.49	9635.52	7977.63	8160.75	8351.46	7271.82	10153.6	9260.48	8331.55	1.1115	0.138585	0.67749	FALSE
P21279	Guanine nucleotide-binding protein G(q) subunit alpha OS=Mus musculus OX=10090 GN=Gnaq PE=1 SV=4	26	7435.76	7212.5	7249.92	7005.71	7410.41	7405.31	7298.4	7351.29	6668.55	7224.36	7221.07	1.00046	0.986084	0.998897	FALSE
P48320	Glutamate decarboxylase 2 OS=Mus musculus OX=10090 GN=Gad2 PE=1 SV=1	22	5354.92	5443.4	5374.71	5087.3	5427.24	5288.7	5410.5	5656.97	5291.78	5313.33	5413.4	0.981513	0.360973	0.853721	FALSE
Q9JKK7	Tropomodulin-2 OS=Mus musculus OX=10090 GN=Tmod2 PE=1 SV=2	28	5159.13	5584.9	5530.41	5189.21	5365.31	5348.74	5701.9	5636.07	5446.53	5362.44	5497.84	0.975372	0.323058	0.835397	FALSE
Q7TQI3	Ubiquitin thioesterase OTUB1 OS=Mus musculus OX=10090 GN=Otub1 PE=1 SV=2	20	6776	6770.4	6797.55	6440.55	6699.44	6841.23	6830.34	6689.21	6349.91	6694.46	6679.62	1.00222	0.910501	0.993521	FALSE
Q62059	Versican core protein OS=Mus musculus OX=10090 GN=Vcan PE=1 SV=2	34	4355.88	4520.9	4552.52	4334.13	4749.02	4490.11	5084.07	5292.39	4296.48	4439.8	4768.34	0.9311	0.155945	0.70168	FALSE
Q8BWS5	G protein-regulated inducer of neurite outgrowth 3 OS=Mus musculus OX=10090 GN=Gprin3 PE=1 SV=1	21	1758.87	1697.6	1760.67	1779.52	1790.21	1808.68	1748.85	1777.44	1824.89	1748.89	1789.82	0.977132	0.100992	0.622813	FALSE
Q9JKF1	Ras GTPase-activating-like protein IQGAP1 OS=Mus musculus OX=10090 GN=Iqgap1 PE=1 SV=2	23	1341.78	1438.3	1462	1419.29	1400.38	1515.01	1482.97	1453.19	1345.84	1414.61	1438.21	0.983592	0.585538	0.935402	FALSE
Q80TL7	Protein MON2 homolog OS=Mus musculus OX=10090 GN=Mon2 PE=1 SV=2	33	2682.68	2672.4	2689.92	2750.36	2679.33	2723.83	2636.09	2639.97	2565.15	2698.67	2648.35	1.019	0.179457	0.725542	FALSE
Q8BPM0	Disheveled-associated activator of morphogenesis 1 OS=Mus musculus OX=10090 GN=Daam1 PE=1 SV=4	30	3727.53	3802.4	3843.28	3889.5	3766.49	3786.95	3868.71	3794.68	3686.11	3815.21	3780.13	1.00928	0.460738	0.898203	FALSE
Q9R0Y5	Adenylate kinase isoenzyme 1 OS=Mus musculus OX=10090 GN=Ak1 PE=1 SV=1	23	7020.32	6841.6	6917.32	7073.2	6778.45	6916.27	6943.28	6766.42	6950.36	6962.53	6870.47	1.0134	0.199074	0.743915	FALSE
Q9D0I9	Arginine--tRNA ligase, cytoplasmic OS=Mus musculus OX=10090 GN=Rars PE=1 SV=2	30	4646.03	4534.8	4576.43	4525.82	4508.3	4603.3	4540.89	4473.25	4406.29	4570.52	4505.92	1.01434	0.190231	0.737522	FALSE
Q99LF4	RNA-splicing ligase RtcB homolog OS=Mus musculus OX=10090 GN=Rtcb PE=1 SV=1	24	3832.04	3981.7	3841.75	3695.35	3924.13	3890.01	4017.27	3753.41	3674.39	3836.37	3849.88	0.996491	0.880404	0.990039	FALSE
Q8BK64	Activator of 90 kDa heat shock protein ATPase homolog 1 OS=Mus musculus OX=10090 GN=Ahsa1 PE=1 SV=2	26	5365.19	5479.9	5523.22	5276.18	5606.54	5081.33	5766.82	5535.18	4718.23	5410.25	5327.26	1.01558	0.729215	0.96546	FALSE
Q8BI84	Transport and Golgi organization protein 1 homolog OS=Mus musculus OX=10090 GN=Mia3 PE=1 SV=2	31	2711.73	2664.8	2706.76	2664.25	2732.22	2627.4	2521.44	2395.86	2559.88	2686.79	2564.92	1.04751	0.106801	0.637426	FALSE
Q6PGF7	Exocyst complex component 8 OS=Mus musculus OX=10090 GN=Exoc8 PE=1 SV=1	30	5363.3	5065	5109.72	5247.64	5228.31	5164.13	5077.63	5027.78	5007.52	5195.09	5100.39	1.01857	0.251233	0.78776	FALSE
Q9WV69	Dematin OS=Mus musculus OX=10090 GN=Dmtn PE=1 SV=1	31	7614.78	7340.8	7224.95	7644.48	7442.01	7350.77	7438.33	7391.09	7649.95	7454.11	7453.72	1.00005	0.99719	0.999791	FALSE
P11531	Dystrophin OS=Mus musculus OX=10090 GN=Dmd PE=1 SV=3	27	1803.51	1898.7	1856.66	1893.8	1752.36	1845.45	1838.33	1856.37	1957.88	1862.78	1848.93	1.00749	0.750285	0.969606	FALSE
O88487	Cytoplasmic dynein 1 intermediate chain 2 OS=Mus musculus OX=10090 GN=Dync1i2 PE=1 SV=1	22	1804.69	1856.3	1972.79	1898.7	1921.08	1877.09	1940.93	1820.57	1823.47	1882.12	1875.99	1.00327	0.887342	0.990384	FALSE
Q91WG7	Diacylglycerol kinase gamma OS=Mus musculus OX=10090 GN=Dgkg PE=1 SV=1	28	5131.96	5429.8	5308.87	5364.49	5330.77	5455.67	5617.78	5645.13	5726.16	5307.62	5553.26	0.955766	0.0409747	0.511995	FALSE
Q62077	1-phosphatidylinositol 4,5-bisphosphate phosphodiesterase gamma-1 OS=Mus musculus OX=10090 GN=Plcg1 PE=1 SV=2	28	3292.85	3382.1	3346.63	3304	3327.09	3269.53	3320.91	3164.41	3195.35	3331.21	3254.79	1.02348	0.109442	0.642229	FALSE
Q3UH68	LIM and calponin homology domains-containing protein 1 OS=Mus musculus OX=10090 GN=Limch1 PE=1 SV=2	33	2146.09	2148.4	2192.91	2240.32	2101.41	2120.23	2096.18	2126.71	2163.35	2181.59	2121.44	1.02835	0.0377141	0.506531	FALSE
Q8BHL5	Engulfment and cell motility protein 2 OS=Mus musculus OX=10090 GN=Elmo2 PE=1 SV=1	32	5972.4	5948.8	5782.21	5882.25	5834.91	5978.73	5963.29	5998.12	5899.31	5895.95	5934.57	0.993493	0.471477	0.904005	FALSE
Q8R5C5	Beta-centractin OS=Mus musculus OX=10090 GN=Actr1b PE=1 SV=1	19	7832.42	7527.3	7493.24	7394.61	7778.57	7735.37	8065.4	7811.7	7388.99	7560.14	7752.96	0.97513	0.232883	0.774286	FALSE
Q8BHZ0	Protein FAM49A OS=Mus musculus OX=10090 GN=Fam49a PE=1 SV=1	20	3142.05	3010.7	2947.49	3158.98	3031.95	3015.5	3024.39	3011.34	2834.1	3063.51	2982.49	1.02717	0.236222	0.774792	FALSE
Q8BMF4	Dihydrolipoyllysine-residue acetyltransferase component of pyruvate dehydrogenase complex, mitochondrial OS=Mus musculus OX=10090 GN=Dlat PE=1 SV=2	22	3504.94	4427.7	4545.1	3774.6	3795.42	3464.39	4109.79	5142.25	5246.46	4039.41	4292.84	0.940964	0.592235	0.935584	FALSE
A2AHC3	Calmodulin-regulated spectrin-associated protein 1 OS=Mus musculus OX=10090 GN=Camsap1 PE=1 SV=1	29	2527.75	2439.1	2465.91	2380.2	2442.81	2470.81	2434.28	2322.12	2427.14	2452.67	2418.89	1.01397	0.423133	0.882394	FALSE
Q8K3G9	DCC-interacting protein 13-beta OS=Mus musculus OX=10090 GN=Appl2 PE=1 SV=1	23	2317.79	2480.2	2456.49	2371.38	2386.23	2399.9	2344.8	2349.27	2326.6	2405.58	2361.2	1.01879	0.262159	0.792012	FALSE
Q9CW03	Structural maintenance of chromosomes protein 3 OS=Mus musculus OX=10090 GN=Smc3 PE=1 SV=2	34	3138.15	3284.2	3250.88	3273.51	3216.22	3383.59	3245.04	3167.08	3256.76	3236.15	3252.95	0.994836	0.74752	0.969284	FALSE
P53994	Ras-related protein Rab-2A OS=Mus musculus OX=10090 GN=Rab2a PE=1 SV=1	19	8749.74	8502.6	8383.74	9053.58	8483.29	8347.85	8518.26	8767.14	9284.46	8668.64	8674.03	0.999379	0.981591	0.998368	FALSE
Q9D7G0	Ribose-phosphate pyrophosphokinase 1 OS=Mus musculus OX=10090 GN=Prps1 PE=1 SV=4	22	4245.47	4071	4008.4	3684.57	4157.72	4262.35	4361.81	4034.8	3783.95	3997.11	4115.17	0.971312	0.47157	0.904005	FALSE
Q8BG32	26S proteasome non-ATPase regulatory subunit 11 OS=Mus musculus OX=10090 GN=Psmd11 PE=1 SV=3	23	4589.94	4711.5	4628.84	4518.47	4596.99	4686.1	4652.98	4455.82	4476.2	4611.66	4572.68	1.00853	0.558278	0.925971	FALSE
O70194	Eukaryotic translation initiation factor 3 subunit D OS=Mus musculus OX=10090 GN=Eif3d PE=1 SV=2	30	2910.48	2912.8	2884.83	2742.52	2847.55	2957.84	2938.92	2785.19	2815.56	2861.78	2868.21	0.997758	0.906405	0.993521	FALSE
Q01405	Protein transport protein Sec23A OS=Mus musculus OX=10090 GN=Sec23a PE=1 SV=2	29	3206.52	3210.8	3190.58	3438.86	3239.92	3249.26	3203.22	3207.01	3499.69	3260.12	3277.99	0.994548	0.82972	0.98074	FALSE
P54775	26S proteasome regulatory subunit 6B OS=Mus musculus OX=10090 GN=Psmc4 PE=1 SV=2	26	5542.21	5353.8	5322.18	5273.12	5168.29	5274.19	5249.41	5063.58	5130.34	5371.87	5176.59	1.03772	0.0228828	0.429002	FALSE
Q6ZPQ6	Membrane-associated phosphatidylinositol transfer protein 2 OS=Mus musculus OX=10090 GN=Pitpnm2 PE=1 SV=2	24	1385	1417.9	1495.92	1447.95	1340.23	1384.8	1368.21	1350.04	1392.7	1436.11	1367.05	1.05052	0.0206703	0.428733	FALSE
P62334	26S proteasome regulatory subunit 10B OS=Mus musculus OX=10090 GN=Psmc6 PE=1 SV=1	31	4528.88	4313.1	4309.32	4415.09	4155.55	4234.96	4184.68	4341.74	4402.17	4390.68	4262.79	1.03	0.110167	0.642229	FALSE
Q8VD65	Phosphoinositide 3-kinase regulatory subunit 4 OS=Mus musculus OX=10090 GN=Pik3r4 PE=1 SV=3	31	2839.86	2780.3	2714.18	2829.98	2786.89	2757.35	2809.57	2763.1	2845.04	2790.63	2792.2	0.999436	0.961224	0.996514	FALSE
P70663	SPARC-like protein 1 OS=Mus musculus OX=10090 GN=Sparcl1 PE=1 SV=3	26	2699.21	2834.8	2854.33	2785.39	2970.01	2736.22	2799.36	2718.64	2687.33	2792.79	2780.53	1.00441	0.853438	0.981384	FALSE
P30416	Peptidyl-prolyl cis-trans isomerase FKBP4 OS=Mus musculus OX=10090 GN=Fkbp4 PE=1 SV=5	32	4736.37	5028.2	4900.78	4445.96	5014.09	4636.07	4984.75	4724.96	4118.43	4772.79	4684.07	1.01894	0.699121	0.960633	FALSE
Q8BMK4	Cytoskeleton-associated protein 4 OS=Mus musculus OX=10090 GN=Ckap4 PE=1 SV=2	26	2318.97	2404.7	2382.52	2370.65	2331.17	2276.45	2282.8	2253.3	2380.28	2369	2304.35	1.02805	0.07115	0.576364	FALSE
P54822	Adenylosuccinate lyase OS=Mus musculus OX=10090 GN=Adsl PE=1 SV=2	20	2496.22	2442.1	2506.42	2420.87	2466.89	2469.56	2357.2	2373.63	2309.34	2466.14	2394.49	1.02992	0.120286	0.654288	FALSE
Q9CPV4	Glyoxalase domain-containing protein 4 OS=Mus musculus OX=10090 GN=Glod4 PE=1 SV=1	27	6013.03	6038.4	5991.85	6158.34	6008.22	6063.53	5946.87	6100.88	5684.19	6050.06	5958.87	1.0153	0.351801	0.850836	FALSE
Q9D0R2	Threonine--tRNA ligase 1, cytoplasmic OS=Mus musculus OX=10090 GN=Tars1 PE=1 SV=2	29	4049.09	4044.6	3999.22	3892.19	4224.11	3927.53	4276.1	4113.47	3930.85	3995.77	4091.85	0.97652	0.308541	0.828192	FALSE
Q6PDQ2	Chromodomain-helicase-DNA-binding protein 4 OS=Mus musculus OX=10090 GN=Chd4 PE=1 SV=1	31	2793.45	2899.8	2851.62	2907.76	2911.52	2964.1	2892.73	2747.66	2798.05	2862.79	2861.72	1.00037	0.983693	0.998504	FALSE
Q9Z0R6	Intersectin-2 OS=Mus musculus OX=10090 GN=Itsn2 PE=1 SV=2	31	3933.95	3678.9	3650.49	3824.58	3729.79	3888.51	3825.07	3585.3	3978.74	3770.25	3799.05	0.992418	0.773548	0.975035	FALSE
Q8CBW3	Abl interactor 1 OS=Mus musculus OX=10090 GN=Abi1 PE=1 SV=3	27	5055.92	5146.9	5139.87	4803.25	5084.44	5101.84	5246.37	4907.71	4887.27	5034.52	5043.77	0.998167	0.931698	0.993521	FALSE
Q03141	MAP/microtubule affinity-regulating kinase 3 OS=Mus musculus OX=10090 GN=Mark3 PE=1 SV=2	24	1618.35	1661.2	1659.39	1535.77	1642.51	1659.09	1611.72	1608.26	1508.7	1617.86	1605.18	1.0079	0.759926	0.971838	FALSE
Q8BTI8	Serine/arginine repetitive matrix protein 2 OS=Mus musculus OX=10090 GN=Srrm2 PE=1 SV=3	34	2552.43	2538.9	2580.74	2693.53	2401.26	2507.33	2501.38	2527.77	2611.63	2590.69	2508.97	1.03257	0.139662	0.677631	FALSE
Q8CDN6	Thioredoxin-like protein 1 OS=Mus musculus OX=10090 GN=Txnl1 PE=1 SV=3	22	4051.57	4081.6	3983.79	4102.26	3893.93	4057.98	3863.48	4016.43	4290.81	4054.56	4021.72	1.00817	0.720692	0.96546	FALSE
P16332	Methylmalonyl-CoA mutase, mitochondrial OS=Mus musculus OX=10090 GN=Mut PE=1 SV=2	26	3485.8	3753.2	3805.83	3587.2	3552.52	3569.58	3442.23	3335.46	3218.26	3655.76	3421.01	1.06862	0.052304	0.542505	FALSE
Q9CZ42	ATP-dependent (S)-NAD(P)H-hydrate dehydratase OS=Mus musculus OX=10090 GN=Naxd PE=1 SV=1	18	3802.99	3845.8	3921.02	3744.84	3802.55	3828.48	3804.76	3903.82	3660.62	3828.12	3799.22	1.00761	0.619105	0.946534	FALSE
Q9R1R2	Tripartite motif-containing protein 3 OS=Mus musculus OX=10090 GN=Trim3 PE=1 SV=1	26	3269.58	3191.3	3146.29	3107.29	3310.4	3229.5	3234.95	3244.15	3228.69	3178.05	3249.39	0.978044	0.0830895	0.595843	FALSE
Q9ES00	Ubiquitin conjugation factor E4 B OS=Mus musculus OX=10090 GN=Ube4b PE=1 SV=3	30	2094.13	2002.4	2015.66	2101.17	1986.33	1959.14	1991.75	1932.64	1987.49	2052.85	1971.34	1.04135	0.0158659	0.39636	FALSE
Q80XI4	Phosphatidylinositol 5-phosphate 4-kinase type-2 beta OS=Mus musculus OX=10090 GN=Pip4k2b PE=1 SV=1	33	6829.02	6325.6	6303.6	6850.02	6386.84	6696.14	6446.17	6445.5	7292.82	6571.81	6645.27	0.988946	0.756753	0.971398	FALSE
P18760	Cofilin-1 OS=Mus musculus OX=10090 GN=Cfl1 PE=1 SV=3	22	21114.9	20192.3	20464.5	20059.6	20888.5	20572	20649	20746.6	18239.9	20453.8	20193.4	1.0129	0.688586	0.959377	FALSE
P61202	COP9 signalosome complex subunit 2 OS=Mus musculus OX=10090 GN=Cops2 PE=1 SV=1	27	4668.58	4751.5	4673.01	4710.65	4742.91	4731.88	4930.89	4627.26	4286.43	4700.82	4658.91	1.00899	0.745886	0.969284	FALSE
Q61330	Contactin-2 OS=Mus musculus OX=10090 GN=Cntn2 PE=1 SV=2	26	1648.81	1684.5	1684.35	1676.14	1776.44	1648.46	1735.23	1720.47	1691.38	1673.39	1713.86	0.976386	0.152646	0.69692	FALSE
Q9EQZ6	Rap guanine nucleotide exchange factor 4 OS=Mus musculus OX=10090 GN=Rapgef4 PE=1 SV=1	32	3480.25	3964.6	3940.57	4141.45	3537.23	3723.29	3510.68	4533.15	4040.92	3873.74	3850.99	1.00591	0.92863	0.993521	FALSE
Q9CZC8	Secernin-1 OS=Mus musculus OX=10090 GN=Scrn1 PE=1 SV=1	21	8082.77	8025.9	8034.89	7982.79	7702.75	7850.69	7696.18	7818.76	8167.75	8031.51	7845.38	1.02373	0.102002	0.62623	FALSE
P97494	Glutamate--cysteine ligase catalytic subunit OS=Mus musculus OX=10090 GN=Gclc PE=1 SV=4	27	2967.87	3139	3077.51	2871.62	3023.79	2967.1	2933.57	2974.07	2678.83	3012.25	2912.83	1.03413	0.298581	0.822422	FALSE
Q9Z2D6	Methyl-CpG-binding protein 2 OS=Mus musculus OX=10090 GN=Mecp2 PE=1 SV=1	29	4848.79	5255.9	5113.96	5043.58	5363.78	5361.37	5677.1	5015.66	5018.46	5063.42	5281.47	0.958715	0.207537	0.75022	FALSE
P42208	Septin-2 OS=Mus musculus OX=10090 GN=Sept2 PE=1 SV=2	19	3248.21	3372.6	3399.04	3236.51	3297.52	3300.42	3295.5	3493.06	3258.17	3313.3	3327.91	0.99561	0.81232	0.975998	FALSE
P23506	Protein-L-isoaspartate(D-aspartate) O-methyltransferase OS=Mus musculus OX=10090 GN=Pcmt1 PE=1 SV=3	21	6785.45	6589.8	6385.22	6638.12	6509.94	6668.63	6650.66	6451.88	6695.2	6598.08	6594.56	1.00053	0.970203	0.998029	FALSE
Q91XL9	Oxysterol-binding protein-related protein 1 OS=Mus musculus OX=10090 GN=Osbpl1a PE=1 SV=2	31	4470.31	4363	4306.26	4040.4	4509.06	4293.87	4396.09	4220.22	3754.73	4292.02	4226.52	1.0155	0.715776	0.96546	FALSE
P83741	Serine/threonine-protein kinase WNK1 OS=Mus musculus OX=10090 GN=Wnk1 PE=1 SV=2	24	2076.53	2122.5	2070.54	2051.32	2099.5	2096.22	2101.65	2121.39	2014.27	2080.06	2086.27	0.997024	0.811589	0.975998	FALSE
P46664	Adenylosuccinate synthetase isozyme 2 OS=Mus musculus OX=10090 GN=Adss PE=1 SV=2	22	4066.57	3940.9	3924.9	3991.04	3946.3	3862.87	3866.77	3865.35	3867.51	3980.47	3881.63	1.02546	0.0203969	0.425006	FALSE
P29341	Polyadenylate-binding protein 1 OS=Mus musculus OX=10090 GN=Pabpc1 PE=1 SV=2	32	7272.68	7296.4	7124.96	6856.15	7334.84	7379.42	7350.92	6968.07	6911.48	7135.37	7186.01	0.992953	0.740753	0.967853	FALSE
Q8R317	Ubiquilin-1 OS=Mus musculus OX=10090 GN=Ubqln1 PE=1 SV=1	14	876.984	843.5	857.694	951.015	835.453	839.112	803.622	786.596	910.562	881.351	834.01	1.05676	0.176939	0.722087	FALSE
Q99L13	3-hydroxyisobutyrate dehydrogenase, mitochondrial OS=Mus musculus OX=10090 GN=Hibadh PE=1 SV=1	18	2089.99	2118.5	2087.38	2065.04	2064.7	2022.68	2039.29	2144.55	2003.07	2090.14	2054.28	1.01746	0.262295	0.792072	FALSE
Q8R1B4	Eukaryotic translation initiation factor 3 subunit C OS=Mus musculus OX=10090 GN=Eif3c PE=1 SV=1	33	4482.24	4520.2	4509.65	4379.08	4485.74	4519.38	4549.03	4269.73	4477.36	4472.44	4459.14	1.00298	0.840032	0.981378	FALSE
A2A432	Cullin-4B OS=Mus musculus OX=10090 GN=Cul4b PE=1 SV=1	42	4980.81	5028.5	5014.55	4820.16	5063.03	4921.86	5064.26	4965.62	4577.39	4960.3	4915.07	1.0092	0.699865	0.960633	FALSE
O35526	Syntaxin-1A OS=Mus musculus OX=10090 GN=Stx1a PE=1 SV=3	22	5725.36	6168.7	6054.74	5682.47	6303.62	6197.35	6280.23	6133.36	5823.23	5904.15	6145.07	0.960795	0.141393	0.679155	FALSE
Q7TT37	Elongator complex protein 1 OS=Mus musculus OX=10090 GN=Elp1 PE=1 SV=2	27	2320.98	2328.9	2414.79	2371.38	2232.79	2247.43	2201.71	2201.92	2373.84	2358.72	2250.66	1.04801	0.0329351	0.485994	FALSE
Q9QUP5	Hyaluronan and proteoglycan link protein 1 OS=Mus musculus OX=10090 GN=Hapln1 PE=1 SV=1	28	7859.58	8434.7	8497.27	7612.51	8554.53	7893.22	7929.24	8370.09	6895.39	8092.25	7906.68	1.02347	0.648251	0.951394	FALSE
Q9CZ44	NSFL1 cofactor p47 OS=Mus musculus OX=10090 GN=Nsfl1c PE=1 SV=1	21	3826.02	3797.1	3877.44	3799.83	3834.92	3722.29	3758.57	3835.41	3788.46	3824.96	3787.67	1.00984	0.251579	0.78776	FALSE
Q8BRF7	Sec1 family domain-containing protein 1 OS=Mus musculus OX=10090 GN=Scfd1 PE=1 SV=1	22	2235.12	2268.9	2199.03	2237.14	2238.78	2248.81	2161.35	2130.71	2112.5	2234.91	2177.72	1.02626	0.138703	0.67749	FALSE
Q8C437	PEX5-related protein OS=Mus musculus OX=10090 GN=Pex5l PE=1 SV=2	24	4903.46	4899	4892.42	4878.46	4851.61	4712.87	4851.87	4897.46	4793.42	4893.33	4821.02	1.015	0.0898844	0.609247	FALSE
P50247	Adenosylhomocysteinase OS=Mus musculus OX=10090 GN=Ahcy PE=1 SV=3	21	4531.6	4829.6	4805.74	4649.41	5123.18	4949.38	4923.23	5359.48	5054.12	4702.52	5079.51	0.925781	0.0092489	0.335445	FALSE
Q9WTX6	Cullin-1 OS=Mus musculus OX=10090 GN=Cul1 PE=1 SV=1	30	4976.44	4955.8	4938.35	4824.44	5306.43	4793.41	5112.4	5171.8	4973.14	4923.4	5068.38	0.971397	0.202912	0.747855	FALSE
Q9DCN2	NADH-cytochrome b5 reductase 3 OS=Mus musculus OX=10090 GN=Cyb5r3 PE=1 SV=3	24	3914.47	4150	4094.14	4016.27	3928.46	3988.94	4025.66	4101.75	3994.96	4042.75	4007.56	1.00878	0.543527	0.924296	FALSE
B2RSH2	Guanine nucleotide-binding protein G(i) subunit alpha-1 OS=Mus musculus OX=10090 GN=Gnai1 PE=1 SV=1	11	2266.77	2057.5	2076.66	1991.43	2273.06	2129.36	2210.95	2284.05	2106.45	2095.65	2199.58	0.952753	0.158588	0.70609	FALSE
Q8JZN5	Acyl-CoA dehydrogenase family member 9, mitochondrial OS=Mus musculus OX=10090 GN=Acad9 PE=1 SV=2	27	4242.28	4456.8	4382.46	4147.09	4728.64	4459.22	4554.99	4382.61	4178.42	4305.47	4457.03	0.965997	0.244862	0.782785	FALSE
O88543	COP9 signalosome complex subunit 3 OS=Mus musculus OX=10090 GN=Cops3 PE=1 SV=3	30	4052.75	4027.9	4012.41	4164.24	3956.75	4034.97	4005.48	3892.77	4175.97	4063.89	4012.09	1.01291	0.42606	0.883316	FALSE
Q03173	Protein enabled homolog OS=Mus musculus OX=10090 GN=Enah PE=1 SV=2	27	2732.75	2886.6	2821.12	2717.9	2860.04	2800.88	2808.11	2713.32	2616.01	2788.75	2758.32	1.01104	0.628867	0.947734	FALSE
Q7SIG6	Arf-GAP with SH3 domain, ANK repeat and PH domain-containing protein 2 OS=Mus musculus OX=10090 GN=Asap2 PE=1 SV=3	22	1857.24	1855	1925.68	1820.68	1829.33	1779.03	1866.53	1799.94	1717.77	1864.26	1797.82	1.03696	0.0960148	0.614761	FALSE
Q8R050	Eukaryotic peptide chain release factor GTP-binding subunit ERF3A OS=Mus musculus OX=10090 GN=Gspt1 PE=1 SV=2	28	4710.74	4466.5	4544.28	4713.59	4598.27	4614.93	4533.96	4498.14	4462.94	4607.53	4541.28	1.01459	0.32992	0.838133	FALSE
Q9CU62	Structural maintenance of chromosomes protein 1A OS=Mus musculus OX=10090 GN=Smc1a PE=1 SV=4	37	3552.17	3657.3	3677.22	3606.92	3655.49	3787.58	3756.01	3632.95	3563.55	3623.08	3678.2	0.985014	0.328145	0.837739	FALSE
Q8R001	Microtubule-associated protein RP/EB family member 2 OS=Mus musculus OX=10090 GN=Mapre2 PE=1 SV=1	21	5811.92	5802.5	5647.95	5591.22	5839.5	5801	5871.01	5763.06	5822.07	5712.59	5819.21	0.981677	0.0852912	0.599125	FALSE
A2BH40	AT-rich interactive domain-containing protein 1A OS=Mus musculus OX=10090 GN=Arid1a PE=1 SV=1	26	1263.61	1258.7	1292.99	1315.91	1273.71	1279.62	1234.84	1194.7	1272.71	1282.59	1250.69	1.02551	0.191409	0.738397	FALSE
P42669	Transcriptional activator protein Pur-alpha OS=Mus musculus OX=10090 GN=Pura PE=1 SV=1	19	6547.85	5897.9	5873.25	6110.69	5992.42	6085.41	5893.14	5774.64	5689.46	6101.56	5885.28	1.03675	0.208204	0.751575	FALSE
Q6PER3	Microtubule-associated protein RP/EB family member 3 OS=Mus musculus OX=10090 GN=Mapre3 PE=1 SV=1	23	6326.43	6158.1	6032.83	6110.32	6340.2	6152.08	6212.51	6301.34	5962.65	6155.99	6192.31	0.994134	0.708638	0.964095	FALSE
Q5SSM3	Rho GTPase-activating protein 44 OS=Mus musculus OX=10090 GN=Arhgap44 PE=1 SV=1	23	2731.45	2791.5	2739.5	2755.87	2711.7	2772.36	2763.49	2816.87	2606.87	2754.48	2733.3	1.00775	0.637038	0.949757	FALSE
Q6PDG5	SWI/SNF complex subunit SMARCC2 OS=Mus musculus OX=10090 GN=Smarcc2 PE=1 SV=2	27	2995.26	3123.4	3123.56	3038.82	3103.44	3062.78	2985.85	2966.62	2904.13	3069.76	3003.73	1.02198	0.221341	0.76389	FALSE
Q9Z1G4	V-type proton ATPase 116 kDa subunit a isoform 1 OS=Mus musculus OX=10090 GN=Atp6v0a1 PE=1 SV=3	28	3802.28	4382.2	4404.6	3637.54	3830.34	3902.39	4420.16	4518.11	3904.84	4042.15	4105	0.984689	0.79967	0.975998	FALSE
Q921Q7	Ras and Rab interactor 1 OS=Mus musculus OX=10090 GN=Rin1 PE=1 SV=1	20	1598.86	1623.4	1593.9	1658.75	1576.11	1621.19	1650.86	1683.07	1577.7	1618.53	1621.26	0.998315	0.921728	0.993521	FALSE
Q8VCT3	Aminopeptidase B OS=Mus musculus OX=10090 GN=Rnpep PE=1 SV=2	27	4444.81	4338	4338.53	4329.72	4515.94	4286.74	4487.03	4380.34	4111.47	4362.51	4353.8	1.002	0.923511	0.993521	FALSE
Q99KC8	von Willebrand factor A domain-containing protein 5A OS=Mus musculus OX=10090 GN=Vwa5a PE=1 SV=2	28	3364.88	3356.7	3433.66	3425.88	3341.11	3298.29	3505.45	3540.04	3491.2	3395.1	3433.85	0.988717	0.522334	0.922806	FALSE
Q62448	Eukaryotic translation initiation factor 4 gamma 2 OS=Mus musculus OX=10090 GN=Eif4g2 PE=1 SV=2	32	3024.08	3129.8	3328.96	3096.63	3242.6	3101.55	3190.58	3223.65	3136.77	3142.87	3178.59	0.988764	0.595325	0.936936	FALSE
Q8K183	Pyridoxal kinase OS=Mus musculus OX=10090 GN=Pdxk PE=1 SV=1	22	4270.51	4284	4183.06	4154.19	4343.52	4370.29	4457.97	4223.68	3941.15	4222.58	4263.45	0.990414	0.714022	0.964953	FALSE
P27601	Guanine nucleotide-binding protein subunit alpha-13 OS=Mus musculus OX=10090 GN=Gna13 PE=1 SV=1	29	7357.47	7086.9	7129.32	6975.82	7435.89	7382.29	7365.99	7370.85	6873.38	7136.04	7282.64	0.97987	0.324773	0.836138	FALSE
Q9ESK9	RB1-inducible coiled-coil protein 1 OS=Mus musculus OX=10090 GN=Rb1cc1 PE=1 SV=3	33	2781.4	2866.4	2930.29	2914.62	2800.9	2815.14	2879.35	2869.18	2725.7	2872.59	2817.51	1.01955	0.243019	0.779617	FALSE
O88746	Target of Myb protein 1 OS=Mus musculus OX=10090 GN=Tom1 PE=1 SV=1	16	1394.1	1331.5	1326.67	1389.89	1339.85	1348.28	1333.44	1363.88	1339.4	1360.17	1344.93	1.01134	0.399547	0.871107	FALSE
Q922B2	Aspartate--tRNA ligase, cytoplasmic OS=Mus musculus OX=10090 GN=Dars PE=1 SV=2	32	7088.93	7189.9	7250.63	7296.61	7261.82	6854.61	7150.2	7393.48	7188.66	7206.1	7167.52	1.00538	0.734869	0.965963	FALSE
P17563	Selenium-binding protein 1 OS=Mus musculus OX=10090 GN=Selenbp1 PE=1 SV=2	25	3594.21	3838.1	3957.17	3799.71	4026.33	3891.01	3929.01	3571.19	3709.67	3795.02	3821.91	0.992963	0.821436	0.978162	FALSE
Q5EBJ4	Ermin OS=Mus musculus OX=10090 GN=Ermn PE=1 SV=1	16	2231.94	2663	2652.82	2432.75	2738.08	2569.24	2834.01	2890.21	2565.93	2488.65	2716.22	0.916219	0.0996254	0.619794	FALSE
Q9D051	Pyruvate dehydrogenase E1 component subunit beta, mitochondrial OS=Mus musculus OX=10090 GN=Pdhb PE=1 SV=1	20	7700.87	7618.5	7423.99	7317.32	8044.53	7321.13	7869.91	8437.31	9946.32	7513.63	8279.1	0.907542	0.144201	0.685242	FALSE
Q69ZK9	Neuroligin-2 OS=Mus musculus OX=10090 GN=Nlgn2 PE=1 SV=2	23	3517.92	3322.5	3407.75	3583.4	3366.21	3417.11	3252.95	3428.1	3531.62	3456.44	3397.98	1.0172	0.446669	0.895338	FALSE
Q9D2N4	Dystrobrevin alpha OS=Mus musculus OX=10090 GN=Dtna PE=1 SV=2	26	2916.97	2872.2	2968.45	2935.56	2685.45	2836.27	2737.36	2669.92	2706.26	2923.09	2726.42	1.07213	0.00135345	0.197834	FALSE
Q9CR95	Adaptin ear-binding coat-associated protein 1 OS=Mus musculus OX=10090 GN=Necap1 PE=1 SV=2	22	6415.95	5579.7	5631.58	6336.56	5699.83	5890.18	6013.86	6054.43	6123.58	5978.45	5954.49	1.00402	0.913738	0.993521	FALSE
A2AJA9	Apical junction component 1 homolog OS=Mus musculus OX=10090 GN=Ajm1 PE=1 SV=1	31	2697.44	2824.6	2835.96	3017.63	2736.42	2863.92	2639.49	2879.17	2967.6	2841.64	2814.93	1.00949	0.769134	0.974	FALSE
Q99J08	SEC14-like protein 2 OS=Mus musculus OX=10090 GN=Sec14l2 PE=1 SV=1	21	3259.19	3312.9	3409.28	3120.15	3179.9	3207.87	3417.56	3347.44	3163.93	3273.7	3261.8	1.00365	0.882686	0.990039	FALSE
P47757	F-actin-capping protein subunit beta OS=Mus musculus OX=10090 GN=Capzb PE=1 SV=3	30	10547.6	9961.6	9894.9	10228.1	10000.7	10399	10075.4	10298	10947.4	10154.8	10338.8	0.982208	0.444177	0.893997	FALSE
Q9WVK8	Cholesterol 24-hydroxylase OS=Mus musculus OX=10090 GN=Cyp46a1 PE=1 SV=1	26	3130.59	3098.5	3287.62	2946.71	3117.97	2965.6	2962.63	3322.94	2922.16	3113.5	3054.76	1.01923	0.586109	0.935402	FALSE
Q01065	Calcium/calmodulin-dependent 3',5'-cyclic nucleotide phosphodiesterase 1B OS=Mus musculus OX=10090 GN=Pde1b PE=1 SV=2	24	3984.61	3816.9	3750.71	3567.6	3841.3	3718.41	3850.96	3783.76	3489.39	3777	3734.35	1.01142	0.704165	0.961765	FALSE
Q99LD4	COP9 signalosome complex subunit 1 OS=Mus musculus OX=10090 GN=Gps1 PE=1 SV=1	25	3776.78	3655.5	3564.16	3717.28	3683.15	3646.37	3693.4	3632.95	3454.5	3677.58	3621.02	1.01562	0.40673	0.876229	FALSE
Q8BH59	Calcium-binding mitochondrial carrier protein Aralar1 OS=Mus musculus OX=10090 GN=Slc25a12 PE=1 SV=1	23	3074.26	2899.3	2864.22	3325.56	2428.79	2467.56	2982.81	2438.45	3075.36	3035.47	2663.54	1.13964	0.0916154	0.610473	FALSE
Q8JZP2	Synapsin-3 OS=Mus musculus OX=10090 GN=Syn3 PE=1 SV=2	21	2071.34	2118	2021.66	2091.13	2100.77	1979.4	2171.44	2321.58	2243.43	2075.23	2160.09	0.960717	0.25465	0.790025	FALSE
Q921F4	Heterogeneous nuclear ribonucleoprotein L-like OS=Mus musculus OX=10090 GN=Hnrnpll PE=1 SV=3	27	3456.99	3439.6	3441.2	3689.23	3494.67	3501.41	3485.39	3353.29	3553.89	3505.2	3477.09	1.00809	0.677949	0.958807	FALSE
O35250	Exocyst complex component 7 OS=Mus musculus OX=10090 GN=Exoc7 PE=1 SV=2	33	4353.64	4301.9	4324.75	4436.4	4394.37	4323.89	4362.66	4249.77	4160.27	4353.88	4297.36	1.01315	0.335254	0.840132	FALSE
P62141	Serine/threonine-protein phosphatase PP1-beta catalytic subunit OS=Mus musculus OX=10090 GN=Ppp1cb PE=1 SV=3	23	8007.31	7710.3	7671.91	7586.18	7572.51	7927.86	7824.56	7752.34	7435.98	7742.32	7700.61	1.00542	0.754725	0.971017	FALSE
Q9CYG7	Mitochondrial import receptor subunit TOM34 OS=Mus musculus OX=10090 GN=Tomm34 PE=1 SV=1	25	4265.55	4134	4150.32	4210.29	4128.15	4054.61	4164.86	3987.68	3986.47	4189.72	4063.71	1.03101	0.0370123	0.506143	FALSE
Q8BYM5	Neuroligin-3 OS=Mus musculus OX=10090 GN=Nlgn3 PE=1 SV=2	20	2690.71	2764.1	2793.91	2758.69	2789.82	2758.48	2679.85	2684.17	2694.02	2751.59	2720.91	1.01128	0.365393	0.85481	FALSE
O08914	Fatty-acid amide hydrolase 1 OS=Mus musculus OX=10090 GN=Faah PE=1 SV=1	22	3007.19	2971.3	2991.54	2925.52	2949.11	3048.4	3007.13	2971.14	2806.03	2973.73	2955.19	1.00627	0.721475	0.96546	FALSE
P39447	Tight junction protein ZO-1 OS=Mus musculus OX=10090 GN=Tjp1 PE=1 SV=2	28	1910.97	2064.2	2079.14	2068.84	1878.65	2112.98	1964.4	2210.97	1910.5	2029.57	2011.59	1.00894	0.827666	0.979849	FALSE
P35700	Peroxiredoxin-1 OS=Mus musculus OX=10090 GN=Prdx1 PE=1 SV=1	24	13459.2	14534.3	14105.1	13394.4	12922.8	13524.6	13293	13357.5	12798.6	13865.3	13176.4	1.05228	0.0444703	0.530401	FALSE
O35954	Membrane-associated phosphatidylinositol transfer protein 1 OS=Mus musculus OX=10090 GN=Pitpnm1 PE=1 SV=1	23	1763.36	1735.8	1759.5	1810.27	1695.14	1688.48	1769.4	1745.76	1921.96	1767.03	1762.18	1.00275	0.923736	0.993521	FALSE
P51881	ADP/ATP translocase 2 OS=Mus musculus OX=10090 GN=Slc25a5 PE=1 SV=3	13	7488.08	7499.6	7524.92	8297.71	7217.34	7422.82	7465.07	6908.04	8887.16	7695.15	7551.26	1.01905	0.734608	0.965963	FALSE
Q3TES0	IQ motif and SEC7 domain-containing protein 3 OS=Mus musculus OX=10090 GN=Iqsec3 PE=1 SV=1	24	1632.16	1902.6	1930.86	1913.89	1660.48	1703.11	1807.33	2107.01	1713.27	1840.54	1791.44	1.02741	0.666058	0.955393	FALSE
Q9DB77	Cytochrome b-c1 complex subunit 2, mitochondrial OS=Mus musculus OX=10090 GN=Uqcrc2 PE=1 SV=1	23	3800.04	3697.2	3623.28	3836.21	3122.04	3394.47	3721	3174	3961.88	3738.23	3460	1.08042	0.189383	0.736443	FALSE
Q920P5	Adenylate kinase isoenzyme 5 OS=Mus musculus OX=10090 GN=Ak5 PE=1 SV=2	25	4370.17	4901	4895.01	5098.94	4476.18	4786.03	4605.32	4823.32	5065.84	4808.44	4747.1	1.01292	0.743777	0.96904	FALSE
Q8R3S6	Exocyst complex component 1 OS=Mus musculus OX=10090 GN=Exoc1 PE=1 SV=4	28	3961.94	3892.2	3824.44	3791.14	3791.85	3861.5	4013.26	3753.81	3703.62	3866.87	3823.32	1.01139	0.548029	0.924296	FALSE
P48774	Glutathione S-transferase Mu 5 OS=Mus musculus OX=10090 GN=Gstm5 PE=1 SV=1	28	9584.27	9613.6	9556.3	9159.65	9083.01	9877.49	9285.26	8413.35	8598.78	9476.62	9036.81	1.04867	0.20302	0.747855	FALSE
Q60668	Heterogeneous nuclear ribonucleoprotein D0 OS=Mus musculus OX=10090 GN=Hnrnpd PE=1 SV=2	22	8993.71	8138.8	7915.11	8775.29	7933.66	9111.92	8024.91	7634.14	8447.38	8444.12	8214.88	1.02791	0.548461	0.924296	FALSE
Q641P0	Actin-related protein 3B OS=Mus musculus OX=10090 GN=Actr3b PE=1 SV=1	15	4640.36	4409	4401.89	4641.94	4585.01	4498.49	4554.99	4570.69	4572.5	4521.76	4556.23	0.992434	0.59802	0.93802	FALSE
Q8BG05	Heterogeneous nuclear ribonucleoprotein A3 OS=Mus musculus OX=10090 GN=Hnrnpa3 PE=1 SV=1	27	8184.92	7011.4	7025.2	7547.96	7244.1	8559.85	7738.49	6864.78	8417.76	7427.23	7737.24	0.959933	0.502576	0.917643	FALSE
P62137	Serine/threonine-protein phosphatase PP1-alpha catalytic subunit OS=Mus musculus OX=10090 GN=Ppp1ca PE=1 SV=1	8	2218.12	2214.8	2167.47	2219.25	2208.58	2223.54	2150.4	2154.8	2242.4	2204.8	2195.63	1.00418	0.711079	0.964674	FALSE
Q9QZE5	Coatomer subunit gamma-1 OS=Mus musculus OX=10090 GN=Copg1 PE=1 SV=1	28	3913.29	3970.9	3838.1	3966.79	3923.75	3917.9	3922.45	3762.2	3881.41	3921.9	3881.04	1.01053	0.391336	0.865855	FALSE
Q8R570	Synaptosomal-associated protein 47 OS=Mus musculus OX=10090 GN=Snap47 PE=1 SV=1	24	4156.55	4434.4	4450.3	4321.88	4418.07	4143.66	4406.31	4521.7	4123.45	4339.18	4319.67	1.00452	0.863047	0.982409	FALSE
Q91YP2	Neurolysin, mitochondrial OS=Mus musculus OX=10090 GN=Nln PE=1 SV=1	28	2916.97	3148	3120.62	2940.71	2909.48	3049.4	2941.23	2958.1	2768.57	3029.81	2923.92	1.03621	0.195433	0.743345	FALSE
Q810A7	ATP-dependent RNA helicase DDX42 OS=Mus musculus OX=10090 GN=Ddx42 PE=1 SV=3	22	1724.63	1784.5	1817.32	1872.49	1791.23	1774.53	1825.32	1797.81	1767.73	1798.94	1791.21	1.00431	0.800527	0.975998	FALSE
B1AZP2	Disks large-associated protein 4 OS=Mus musculus OX=10090 GN=Dlgap4 PE=1 SV=1	26	2066.97	2287.3	2276.29	2299.24	2081.53	2169.26	2183.23	2653.42	2159.62	2230.32	2240.76	0.995341	0.93314	0.993521	FALSE
Q80Y17	Lethal(2) giant larvae protein homolog 1 OS=Mus musculus OX=10090 GN=Llgl1 PE=1 SV=1	21	1685.07	1682.7	1698.61	1764.82	1619.7	1698.99	1683.93	1681.07	1783.56	1707.48	1692.64	1.00876	0.676952	0.958807	FALSE
Q9CQA3	Succinate dehydrogenase [ubiquinone] iron-sulfur subunit, mitochondrial OS=Mus musculus OX=10090 GN=Sdhb PE=1 SV=1	28	7826.28	7575.4	7552.95	8156.11	6942.21	7422.32	7319.19	6621.2	8719.02	7773.92	7371.92	1.05453	0.367466	0.855653	FALSE
Q9R1V7	Disintegrin and metalloproteinase domain-containing protein 23 OS=Mus musculus OX=10090 GN=Adam23 PE=1 SV=1	24	3982.37	3751.9	3653.78	3835.97	3999.44	3705.03	3852.54	3792.41	4089.33	3804.11	3885.27	0.97911	0.440186	0.892873	FALSE
Q8VCW8	Acyl-CoA synthetase family member 2, mitochondrial OS=Mus musculus OX=10090 GN=Acsf2 PE=1 SV=1	25	3261.2	3702.4	3703.6	3277.42	3648.99	3653.37	3448.07	3435.55	3173.72	3479.4	3467.38	1.00347	0.938169	0.994438	FALSE
P51660	Peroxisomal multifunctional enzyme type 2 OS=Mus musculus OX=10090 GN=Hsd17b4 PE=1 SV=3	22	2700.4	3001.2	2959.27	2762.73	2937.64	2801.13	2910.6	2937.6	2781.7	2853.06	2872.92	0.993088	0.799966	0.975998	FALSE
P50580	Proliferation-associated protein 2G4 OS=Mus musculus OX=10090 GN=Pa2g4 PE=1 SV=3	27	4446.34	4547.6	4592.33	4312.2	4485.23	4575.54	4522.65	4237.79	4291.71	4473.31	4420.57	1.01193	0.591414	0.935584	FALSE
Q3UHC7	Disabled homolog 2-interacting protein OS=Mus musculus OX=10090 GN=Dab2ip PE=1 SV=1	25	2204.07	2159	2277.94	2185.81	2116.06	2104.72	2054.73	2140.82	2026.24	2206.27	2088.09	1.05659	0.00854955	0.324493	FALSE
Q3B7Z2	Oxysterol-binding protein 1 OS=Mus musculus OX=10090 GN=Osbp PE=1 SV=3	27	3096.58	3192.6	3227.68	3083.16	3182.96	3109.93	3164.08	3124.35	3205.13	3149.4	3157.09	0.997565	0.842044	0.981384	FALSE
Q91YQ5	Dolichyl-diphosphooligosaccharide--protein glycosyltransferase subunit 1 OS=Mus musculus OX=10090 GN=Rpn1 PE=1 SV=1	31	3556.78	3545.8	3562.86	3618.55	3369.91	3502.66	3465.33	3450.06	3568.96	3570.89	3470.77	1.02885	0.0411175	0.511995	FALSE
Q8BIK4	Dedicator of cytokinesis protein 9 OS=Mus musculus OX=10090 GN=Dock9 PE=1 SV=2	28	2312.83	2216.9	2236.01	2307.08	2293.33	2311.47	2316.47	2138.03	2590.13	2267.81	2325.43	0.975221	0.509934	0.917643	FALSE
Q63844	Mitogen-activated protein kinase 3 OS=Mus musculus OX=10090 GN=Mapk3 PE=1 SV=5	13	4212.05	4058.6	4043.03	4219.72	3979.31	4362.04	4162.43	3872.94	4215.5	4132.52	4114.78	1.00431	0.873256	0.985859	FALSE
P97300	Neuroplastin OS=Mus musculus OX=10090 GN=Nptn PE=1 SV=3	26	11253.9	10616.2	10567.4	11004.9	10856.4	10867.7	10877.7	10563.2	11047.4	10856.9	10841.4	1.00144	0.928963	0.993521	FALSE
Q921M3	Splicing factor 3B subunit 3 OS=Mus musculus OX=10090 GN=Sf3b3 PE=1 SV=1	32	2950.86	2885	2914.51	3039.31	2934.08	3051.77	2943.54	2746.59	3197.92	2946.86	2971.06	0.991854	0.793525	0.975998	FALSE
P54763	Ephrin type-B receptor 2 OS=Mus musculus OX=10090 GN=Ephb2 PE=1 SV=3	24	2171.36	2171.9	2201.27	2172.59	2085.22	2012.04	2060.56	2184.08	2057.27	2179.24	2079.06	1.04819	0.0200407	0.422999	FALSE
Q2NL51	Glycogen synthase kinase-3 alpha OS=Mus musculus OX=10090 GN=Gsk3a PE=1 SV=2	15	2015.83	1959.7	1917.43	2008.57	1991.68	1924.74	2026.16	2089.18	2033.19	1974.98	2012.26	0.981474	0.344035	0.84598	FALSE
Q6DIC0	Probable global transcription activator SNF2L2 OS=Mus musculus OX=10090 GN=Smarca2 PE=1 SV=1	25	2149.98	2084	2120.95	2229.91	2124.6	2130.36	2128.76	2105.02	2249.99	2145.54	2147.13	0.999259	0.969107	0.998029	FALSE
P12367	cAMP-dependent protein kinase type II-alpha regulatory subunit OS=Mus musculus OX=10090 GN=Prkar2a PE=1 SV=2	23	3706.16	3602.5	3648.72	3710.79	3731.57	3666.38	3605.63	3526.6	3655.21	3666.77	3636.43	1.00834	0.522306	0.922806	FALSE
Q60737	Casein kinase II subunit alpha OS=Mus musculus OX=10090 GN=Csnk2a1 PE=1 SV=2	21	3545.2	3432	3458.75	3533.06	3404.7	3387.97	3491.84	3420.91	3331.04	3491.92	3406.89	1.02496	0.0619276	0.566987	FALSE
Q8C7M3	E3 ubiquitin-protein ligase TRIM9 OS=Mus musculus OX=10090 GN=Trim9 PE=1 SV=2	23	1927.27	2022	1983.27	2018.5	1858.13	1913.49	1865.56	1845.86	1855.27	1987.39	1867.51	1.06419	0.00134781	0.197834	FALSE
Q8K4Q0	Regulatory-associated protein of mTOR OS=Mus musculus OX=10090 GN=Rptor PE=1 SV=1	25	2170.65	2188.3	2200.91	2243.02	2151.62	2185.15	2209.97	2147.21	2173.13	2200.56	2173.3	1.01254	0.188611	0.735562	FALSE
Q9DCL9	Multifunctional protein ADE2 OS=Mus musculus OX=10090 GN=Paics PE=1 SV=4	24	3427.35	3540.6	3517.4	3462.01	3532.39	3672.14	3394.94	3478.28	3505.61	3486.56	3515.52	0.991761	0.618291	0.946534	FALSE
P61164	Alpha-centractin OS=Mus musculus OX=10090 GN=Actr1a PE=1 SV=1	7	1653.42	1691.7	1695.19	1381.44	1901.33	1715.12	1926.59	1862.63	1354.34	1599.79	1737.8	0.920587	0.367861	0.855808	FALSE
Q62419	Endophilin-A2 OS=Mus musculus OX=10090 GN=Sh3gl1 PE=1 SV=1	27	7349.67	7411.1	7334.48	7068.3	7284.63	7254.22	7392.62	7274.62	7379.46	7289.69	7316.88	0.996283	0.72708	0.96546	FALSE
Q8BGT8	Phytanoyl-CoA hydroxylase-interacting protein-like OS=Mus musculus OX=10090 GN=Phyhipl PE=1 SV=1	31	9055.82	8875.4	8865.55	8885.04	9151.95	8871.41	9105.94	8896.52	8891.15	8920.11	8982.6	0.993044	0.45173	0.895338	FALSE
Q8VEH5	EPM2A-interacting protein 1 OS=Mus musculus OX=10090 GN=Epm2aip1 PE=1 SV=1	20	2602.03	2556.5	2662.95	2524.98	2570.12	2655.79	2631.59	2621.34	2495.89	2586.1	2594.32	0.996831	0.849532	0.981384	FALSE
Q8VHJ5	Serine/threonine-protein kinase MARK1 OS=Mus musculus OX=10090 GN=Mark1 PE=1 SV=2	18	1713.41	1696	1747.48	1793.98	1639.45	1640.7	1593.84	1678.28	1535.73	1737.32	1616.85	1.0745	0.00974452	0.335445	FALSE
Q9JLI8	Squamous cell carcinoma antigen recognized by T-cells 3 OS=Mus musculus OX=10090 GN=Sart3 PE=1 SV=1	28	3053.01	2989.3	3066.09	2972.8	3138.48	3113.44	3098.91	3104.78	2952.28	3020.03	3080.86	0.980258	0.198462	0.743915	FALSE
P28658	Ataxin-10 OS=Mus musculus OX=10090 GN=Atxn10 PE=1 SV=2	29	4293.77	4160.9	4187.3	4292.36	4134.27	4222.08	4082.19	3983.55	4128.21	4233.15	4109.32	1.03013	0.055661	0.550203	FALSE
P09405	Nucleolin OS=Mus musculus OX=10090 GN=Ncl PE=1 SV=2	34	8410.47	9146	9108.99	8280.44	7884.21	8572.24	8685.9	8189.99	9054.01	8727.58	8467.56	1.03071	0.422906	0.882285	FALSE
Q8VBY2	Calcium/calmodulin-dependent protein kinase kinase 1 OS=Mus musculus OX=10090 GN=Camkk1 PE=1 SV=1	21	3009.32	3077	3030.28	3019.59	3123.32	3151.71	3213.68	3121.29	2908.77	3033.94	3102	0.978059	0.296406	0.821645	FALSE
P59281	Rho GTPase-activating protein 39 OS=Mus musculus OX=10090 GN=Arhgap39 PE=1 SV=2	29	1868.22	2364.2	2422.1	2571.41	1937.52	2117.23	2054.36	2973.81	2483.53	2290.17	2284.62	1.00243	0.982621	0.998368	FALSE
P68404	Protein kinase C beta type OS=Mus musculus OX=10090 GN=Prkcb PE=1 SV=4	24	2882.49	2761.3	2773.89	2831.57	2381.64	2813.51	2688.36	2406.64	3023.48	2811.9	2651.59	1.06046	0.301228	0.823737	FALSE
Q9JHR7	Insulin-degrading enzyme OS=Mus musculus OX=10090 GN=Ide PE=1 SV=1	24	2601.67	2752.2	2769.41	2716.55	2803.2	2612.89	3558.09	2712.65	2555.5	2709.16	2827.3	0.958213	0.554176	0.925014	FALSE
A2AQ25	Sickle tail protein OS=Mus musculus OX=10090 GN=Skt PE=1 SV=1	28	2640.17	3257.6	3416.94	3249.5	2793.9	2863.16	2955.09	3815.17	2954.08	3126.05	3055.72	1.02302	0.788274	0.975998	FALSE
P28474	Alcohol dehydrogenase class-3 OS=Mus musculus OX=10090 GN=Adh5 PE=1 SV=3	18	4124.9	4446.8	4401.77	4159.83	4359.96	4271.86	4392.32	4389.4	4176.36	4280.96	4317.17	0.991612	0.688148	0.959377	FALSE
P15532	Nucleoside diphosphate kinase A OS=Mus musculus OX=10090 GN=Nme1 PE=1 SV=1	21	12839	12782	12608	12697.1	12552.2	12921.4	12930.9	12767.7	12237.7	12731.2	12679.2	1.0041	0.748418	0.969425	FALSE
Q8C0M9	Isoaspartyl peptidase/L-asparaginase OS=Mus musculus OX=10090 GN=Asrgl1 PE=1 SV=1	24	7315.07	7397.7	7333.07	7237.82	6511.34	6969.55	6411.4	6484.1	7095.07	7320.69	6688.47	1.09452	0.00691553	0.307439	FALSE
Q9WTT4	V-type proton ATPase subunit G 2 OS=Mus musculus OX=10090 GN=Atp6v1g2 PE=1 SV=1	18	3949.19	4282.2	4265.27	4202.08	4409.02	4170.8	4292.51	4995.03	5319.07	4172.5	4616.68	0.903789	0.112099	0.644212	FALSE
Q4JIM5	Tyrosine-protein kinase ABL2 OS=Mus musculus OX=10090 GN=Abl2 PE=1 SV=1	24	2053.03	2056.4	2079.25	2150.78	2101.28	2109.85	2113.69	2192.74	2231.07	2084.5	2149.09	0.969944	0.110057	0.642229	FALSE
A2ALS5	Rap1 GTPase-activating protein 1 OS=Mus musculus OX=10090 GN=Rap1gap PE=1 SV=2	26	2991.25	2907.1	2901.79	2771.06	3084.83	2949.46	2998.74	2879.7	2735.48	2891.72	2927.24	0.987865	0.663555	0.955029	FALSE
Q8R326	Paraspeckle component 1 OS=Mus musculus OX=10090 GN=Pspc1 PE=1 SV=1	25	4184.66	4128.8	4035.49	4109.85	4084.83	4211.32	4092.16	3887.72	4056.89	4114.35	4065.24	1.01208	0.477621	0.904489	FALSE
Q3UTQ8	Cyclin-dependent kinase-like 5 OS=Mus musculus OX=10090 GN=Cdkl5 PE=1 SV=1	27	2524.21	2434.8	2458.61	2478.44	2642.25	2560.49	2496.76	2577.68	2481.09	2473.8	2550.99	0.969739	0.0725457	0.577507	FALSE
Q3UHD1	Adhesion G protein-coupled receptor B1 OS=Mus musculus OX=10090 GN=Adgrb1 PE=1 SV=1	25	1909.2	1912.7	1845.94	1947.82	1822.58	1891.85	1776.93	1794.88	1895.95	1903.56	1835.78	1.03692	0.0846292	0.599125	FALSE
Q8C729	Protein FAM126B OS=Mus musculus OX=10090 GN=Fam126b PE=1 SV=1	22	3172.28	3056	3153.12	3078.99	3063.17	3090.8	3161.52	3061.92	3053.09	3114.72	3085.85	1.00936	0.415229	0.878919	FALSE
Q8C8N2	Protein SCAI OS=Mus musculus OX=10090 GN=Scai PE=1 SV=2	32	5087.33	4969.2	4907.97	4950.24	5016.13	4878.34	4973.56	5066.38	4800.63	4978.24	4946.08	1.0065	0.631095	0.948091	FALSE
Q9CQF9	Prenylcysteine oxidase OS=Mus musculus OX=10090 GN=Pcyox1 PE=1 SV=1	19	2751.17	2945.4	2895.43	2860.11	3118.99	2740.84	2958.5	2967.42	2944.04	2862.13	2943.46	0.972369	0.328127	0.837739	FALSE
O70305	Ataxin-2 OS=Mus musculus OX=10090 GN=Atxn2 PE=1 SV=1	22	1730.65	1747.5	1826.63	1767.76	1814.42	1745.89	1724.9	1785.16	1761.03	1767.77	1766.01	1.001	0.946591	0.996337	FALSE
Q99K85	Phosphoserine aminotransferase OS=Mus musculus OX=10090 GN=Psat1 PE=1 SV=1	22	5333.31	5360.3	5231.26	5167.29	5274.95	5446.04	5531.58	5548.36	4792.78	5272.46	5311.05	0.992735	0.82481	0.978704	FALSE
Q69Z38	Pseudopodium-enriched atypical kinase 1 OS=Mus musculus OX=10090 GN=Peak1 PE=1 SV=4	18	1077.03	1115.2	1097.84	1182.15	1057.96	986.198	1188.04	1079.43	1141.4	1117.37	1088.38	1.02664	0.535812	0.924296	FALSE
Q8C078	Calcium/calmodulin-dependent protein kinase kinase 2 OS=Mus musculus OX=10090 GN=Camkk2 PE=1 SV=2	25	2957.12	2710.6	2766.59	2821.04	2721.38	2817.76	2656.88	2629.86	2850.83	2812.37	2733.97	1.02867	0.282323	0.811871	FALSE
Q8R1A4	Dedicator of cytokinesis protein 7 OS=Mus musculus OX=10090 GN=Dock7 PE=1 SV=3	33	2284.49	2455.7	2511.96	2544.09	2319.45	2378.63	2319.03	2476.92	2456.5	2446.96	2389.18	1.02418	0.39447	0.868649	FALSE
Q8BFU3	RING finger protein 214 OS=Mus musculus OX=10090 GN=Rnf214 PE=1 SV=1	24	2766.29	2705.8	2695.69	2904.57	2747	2753.85	2661.98	2588.46	2826.89	2766.85	2714.38	1.01933	0.43113	0.887561	FALSE
Q8CIB5	Fermitin family homolog 2 OS=Mus musculus OX=10090 GN=Fermt2 PE=1 SV=1	22	2462.92	2537.9	2474.98	2720.23	2293.2	2520.84	2269.67	2392.53	2745.78	2546.98	2438.34	1.04455	0.359656	0.85287	FALSE
P26043	Radixin OS=Mus musculus OX=10090 GN=Rdx PE=1 SV=3	24	2896.54	2716.3	2703.7	2811.11	2813.52	2762.86	2750.85	2608.29	2804.49	2780.82	2746.99	1.01232	0.577774	0.932827	FALSE
Q99KH8	Serine/threonine-protein kinase 24 OS=Mus musculus OX=10090 GN=Stk24 PE=1 SV=1	21	4356.47	4351.9	4222.28	4381.53	4253.55	4296.25	4222.37	4068.74	4259.4	4327.6	4219.31	1.02567	0.0927246	0.611016	FALSE
Q921F2	TAR DNA-binding protein 43 OS=Mus musculus OX=10090 GN=Tardbp PE=1 SV=1	18	2452.76	2520	2531.16	2472.93	2536.47	2526.09	2583.32	2536.15	2349.38	2494	2504.94	0.995632	0.831587	0.98074	FALSE
P29533	Vascular cell adhesion protein 1 OS=Mus musculus OX=10090 GN=Vcam1 PE=1 SV=1	22	2385.57	2288.6	2258.51	2457	2397.19	2400.52	2296.29	2475.72	2333.16	2346.1	2379.78	0.985851	0.545576	0.924296	FALSE
P63087	Serine/threonine-protein phosphatase PP1-gamma catalytic subunit OS=Mus musculus OX=10090 GN=Ppp1cc PE=1 SV=1	4	528.858	521.2	463.619	484.827	496.6	506.919	493.004	525.441	484.426	498.911	501.083	0.995665	0.89402	0.991655	FALSE
P51174	Long-chain specific acyl-CoA dehydrogenase, mitochondrial OS=Mus musculus OX=10090 GN=Acadl PE=1 SV=2	21	3328.63	3609.5	3603.61	3550.08	3762.79	3527.55	3608.3	3516.75	3476.13	3521.05	3576.88	0.98439	0.518166	0.922228	FALSE
P35762	CD81 antigen OS=Mus musculus OX=10090 GN=Cd81 PE=1 SV=2	11	3129.77	3512	3488.31	3379.46	3385.84	3333.44	3447.1	3299.92	3261.91	3373.9	3345.01	1.00864	0.747379	0.969284	FALSE
Q9ER72	Cysteine--tRNA ligase, cytoplasmic OS=Mus musculus OX=10090 GN=Cars PE=1 SV=2	30	2538.26	2583.5	2533.75	2568.96	2582.1	2559.11	2612.74	2508.2	2422.89	2556.03	2536.13	1.00785	0.630701	0.948091	FALSE
Q8BUK6	Protein Hook homolog 3 OS=Mus musculus OX=10090 GN=Hook3 PE=1 SV=2	28	3036.12	3020.7	3034.52	2946.22	2886.54	2977.36	2920.08	2882.1	2998.5	3009.16	2932.53	1.02613	0.0525657	0.542505	FALSE
O88703	Potassium/sodium hyperpolarization-activated cyclic nucleotide-gated channel 2 OS=Mus musculus OX=10090 GN=Hcn2 PE=1 SV=1	17	1859.13	1775.8	1860.78	1920.02	1721.52	1739.01	1748.73	1876.34	1743.91	1853.22	1765.04	1.04996	0.0675087	0.574336	FALSE
P35278	Ras-related protein Rab-5C OS=Mus musculus OX=10090 GN=Rab5c PE=1 SV=2	19	5952.8	5858.5	5947.09	5853.34	6032.44	5701.44	5872.71	5860.36	5589.56	5902.75	5809.3	1.01609	0.335686	0.840132	FALSE
Q62433	Protein NDRG1 OS=Mus musculus OX=10090 GN=Ndrg1 PE=1 SV=1	15	1736.2	1821.6	1874.8	1924.91	1925.16	1857.83	1922.09	1937.04	1958.78	1838.04	1919.88	0.957371	0.0863734	0.601811	FALSE
Q8VBX6	Multiple PDZ domain protein OS=Mus musculus OX=10090 GN=Mpdz PE=1 SV=2	25	1988.67	2026.7	2088.68	2070.19	1998.82	2042.94	2013.27	2051.64	2065.25	2043.19	2034.23	1.0044	0.722214	0.96546	FALSE
A2AAE1	Uncharacterized protein KIAA1109 OS=Mus musculus OX=10090 GN=Kiaa1109 PE=1 SV=4	35	1860.78	1766.7	1882.81	1872.98	1795.69	1785.41	1792.25	1734.45	1871.75	1845.22	1795.38	1.02776	0.190462	0.738	FALSE
Q62095	ATP-dependent RNA helicase DDX3Y OS=Mus musculus OX=10090 GN=Ddx3y PE=1 SV=2	1		7.6	9.36201	3.08229			3.43145		22.4999	6.03048	8.78677	0.686314	0.680118	0.959174	FALSE
Q9WTM5	RuvB-like 2 OS=Mus musculus OX=10090 GN=Ruvbl2 PE=1 SV=3	25	3257.66	3311.4	3302.82	3162.41	3220.04	3323.93	3255.38	3253.46	3120.68	3258.03	3234.01	1.00743	0.635092	0.948702	FALSE
Q8CFE4	SCY1-like protein 2 OS=Mus musculus OX=10090 GN=Scyl2 PE=1 SV=1	21	1988.67	1843.9	1855.83	1903.97	1898.53	1822.43	1900.69	2020.76	1723.31	1897.25	1870.56	1.01427	0.684309	0.959377	FALSE
Q64010	Adapter molecule crk OS=Mus musculus OX=10090 GN=Crk PE=1 SV=1	22	4487.44	4256.3	4320.86	4273.37	4395.26	4468.35	4493.47	4331.1	3826.44	4333.54	4295.57	1.00884	0.809893	0.975998	FALSE
Q9DCX2	ATP synthase subunit d, mitochondrial OS=Mus musculus OX=10090 GN=Atp5h PE=1 SV=3	21	10713.3	10315.1	10430.8	10308.8	9328.2	10020.1	10160.6	9499.1	12568.1	10440.7	10254.4	1.01818	0.776191	0.975718	FALSE
P35123	Ubiquitin carboxyl-terminal hydrolase 4 OS=Mus musculus OX=10090 GN=Usp4 PE=1 SV=3	24	1508.76	1468.6	1468	1494.49	1531.51	1493.49	1491.36	1503.91	1478.19	1484.86	1499.59	0.990182	0.308133	0.828192	FALSE
Q9JJ28	Protein flightless-1 homolog OS=Mus musculus OX=10090 GN=Flii PE=1 SV=1	23	1769.62	1744.3	1741.59	1767.27	1701.51	1743.76	1675.54	1634.49	1717	1755.65	1694.05	1.03636	0.0291047	0.46392	FALSE
Q6NVF0	Inositol polyphosphate 5-phosphatase OCRL-1 OS=Mus musculus OX=10090 GN=Ocrl PE=1 SV=1	28	3228.25	3236.6	3164.67	3293.59	3251.9	3320.56	3384.97	3368.33	3389.75	3230.45	3342.7	0.966421	0.0199405	0.422999	FALSE
Q8VHH5	Arf-GAP with GTPase, ANK repeat and PH domain-containing protein 3 OS=Mus musculus OX=10090 GN=Agap3 PE=1 SV=1	19	3114.18	3284.7	3261.01	3133.62	3362.9	3150.46	3372.21	3406.67	3127.11	3197.49	3281.67	0.974349	0.314382	0.829897	FALSE
P21550	Beta-enolase OS=Mus musculus OX=10090 GN=Eno3 PE=1 SV=3	4	128.3	120.8	130.434	134.144	131.75	119.194	128.651	119.199	133.99	128.326	126.402	1.01522	0.672035	0.95758	FALSE
Q9Z2I8	Succinate--CoA ligase [GDP-forming] subunit beta, mitochondrial OS=Mus musculus OX=10090 GN=Suclg2 PE=1 SV=3	26	3309.5	3467.5	3591.95	3407.02	3394.89	3612.1	3426.43	3446.07	3538.44	3442.48	3482.67	0.988458	0.577055	0.932827	FALSE
Q920R0	Alsin OS=Mus musculus OX=10090 GN=Als2 PE=1 SV=3	28	1924.31	1913	1886.46	1967.17	1927.84	1887.35	1881.49	1862.36	1880.63	1922.52	1887.81	1.01838	0.111855	0.644212	FALSE
Q9D8W5	26S proteasome non-ATPase regulatory subunit 12 OS=Mus musculus OX=10090 GN=Psmd12 PE=1 SV=4	24	3171.45	3085.6	3037.94	2753.79	3146.89	3089.8	3144.99	3033.04	2769.21	3007.99	3033.42	0.991617	0.831651	0.98074	FALSE
Q64105	Sepiapterin reductase OS=Mus musculus OX=10090 GN=Spr PE=1 SV=1	19	6704.79	6615.8	6488.62	6885.18	6621.58	6742.05	6738.68	6477.31	6601.99	6672.04	6635.59	1.00549	0.703324	0.961765	FALSE
P22315	Ferrochelatase, mitochondrial OS=Mus musculus OX=10090 GN=Fech PE=1 SV=2	27	5169.4	5055.6	5050	5219.1	4898.89	4985.52	4861.47	5202.41	5320.1	5123.01	5050.57	1.01434	0.52188	0.922806	FALSE
Q9QZF2	Glypican-1 OS=Mus musculus OX=10090 GN=Gpc1 PE=1 SV=1	22	3260.61	3091	3040.18	3251.21	3150.34	3168.34	3076.79	3131.27	3260.49	3159.26	3156.88	1.00075	0.969294	0.998029	FALSE
P62835	Ras-related protein Rap-1A OS=Mus musculus OX=10090 GN=Rap1a PE=1 SV=1	17	5509.97	5246.2	5158.59	5621.72	5511.09	5399.39	5350.8	5526.93	5738.52	5380.82	5503.73	0.977668	0.347527	0.848742	FALSE
Q6P4T2	U5 small nuclear ribonucleoprotein 200 kDa helicase OS=Mus musculus OX=10090 GN=Snrnp200 PE=1 SV=1	28	1785.56	1867.5	1797.18	1827.17	1783.84	1786.29	1750.55	1733.52	1854.63	1819.08	1781.28	1.02122	0.22551	0.76848	FALSE
P84084	ADP-ribosylation factor 5 OS=Mus musculus OX=10090 GN=Arf5 PE=1 SV=2	13	2309.52	2618.6	2572.97	2384.61	2529.59	2387.26	2546	2508.86	2288.23	2468.09	2449.95	1.0074	0.839815	0.981378	FALSE
Q8CH77	Neuron navigator 1 OS=Mus musculus OX=10090 GN=Nav1 PE=1 SV=2	23	1179.53	1391.4	1377.9	1418.8	1276	1293.88	1261.34	1487.67	1302.2	1338.37	1321.76	1.01256	0.812135	0.975998	FALSE
Q5SW19	Clustered mitochondria protein homolog OS=Mus musculus OX=10090 GN=Cluh PE=1 SV=2	33	2642.3	2673.3	2740.68	2711.16	2613.83	2584.38	2546.37	2500.48	2609.96	2691.6	2570.64	1.04705	0.00588056	0.306057	FALSE
P80317	T-complex protein 1 subunit zeta OS=Mus musculus OX=10090 GN=Cct6a PE=1 SV=3	25	8820.59	8789.8	8633.77	8000.92	8741.1	8690.43	9145.33	8739.99	8523.2	8554.69	8765.65	0.975934	0.34264	0.845291	FALSE
Q9CTY5	Calcium uptake protein 3, mitochondrial OS=Mus musculus OX=10090 GN=Micu3 PE=2 SV=2	20	3194.01	3273.1	3185.75	3139.26	3322.37	3297.42	3237.87	3194.63	3362.97	3197.67	3282.5	0.974156	0.0813074	0.592346	FALSE
O70443	Guanine nucleotide-binding protein G(z) subunit alpha OS=Mus musculus OX=10090 GN=Gnaz PE=1 SV=4	22	4220.32	4362.1	4307.32	4287.34	4407.24	4245.97	4580.64	4622.47	4128.73	4293.97	4392.91	0.977478	0.396996	0.869626	FALSE
Q8C0C7	Phenylalanine--tRNA ligase alpha subunit OS=Mus musculus OX=10090 GN=Farsa PE=1 SV=1	20	3300.17	3127.1	3114.38	3159.84	3135.43	3210.24	3039.46	2984.85	3064.93	3174.52	3085.99	1.02869	0.169993	0.719263	FALSE
Q6ZQK5	Arf-GAP with coiled-coil, ANK repeat and PH domain-containing protein 2 OS=Mus musculus OX=10090 GN=Acap2 PE=1 SV=2	27	3610.51	3677.8	3674.51	3583.4	3732.85	3602.97	3702.04	3565.6	3655.6	3636.33	3651.29	0.995901	0.722887	0.96546	FALSE
P53810	Phosphatidylinositol transfer protein alpha isoform OS=Mus musculus OX=10090 GN=Pitpna PE=1 SV=2	35	9995.58	10854.3	10548.7	9348.77	10783.4	10179.9	10953.8	10514.2	8628.64	10170.5	10175.5	0.999502	0.99324	0.999464	FALSE
P24549	Retinal dehydrogenase 1 OS=Mus musculus OX=10090 GN=Aldh1a1 PE=1 SV=5	20	3638.97	3802.8	3856.95	3911.54	3613.18	3618.6	3604.78	3452.86	3498.15	3801.18	3556.85	1.06869	0.00692063	0.307439	FALSE
Q9QYF9	Protein NDRG3 OS=Mus musculus OX=10090 GN=Ndrg3 PE=1 SV=1	18	2846.12	2874.6	2825.71	2876.15	2790.84	2840.9	2834.01	2928.15	2797.53	2855.57	2837.87	1.00624	0.569049	0.930318	FALSE
Q8BPQ7	Small G protein signaling modulator 1 OS=Mus musculus OX=10090 GN=Sgsm1 PE=1 SV=2	19	2417.1	2291.8	2265.57	2353.5	2433	2327.48	2381.03	2403.98	2328.01	2331.26	2374.33	0.98186	0.293862	0.821312	FALSE
Q8R464	Cell adhesion molecule 4 OS=Mus musculus OX=10090 GN=Cadm4 PE=1 SV=1	15	2822.74	2879.9	2822.18	2802.42	2739.86	2789.5	2838.38	2771.88	2809.25	2831.66	2789.58	1.01509	0.122144	0.657702	FALSE
Q8BYA0	Tubulin-specific chaperone D OS=Mus musculus OX=10090 GN=Tbcd PE=1 SV=1	26	2056.81	2170.5	2107.64	2223.91	2145.88	2118.36	2102.14	2144.15	2071.69	2138.78	2116.26	1.01064	0.546642	0.924296	FALSE
Q9WU79	Proline dehydrogenase 1, mitochondrial OS=Mus musculus OX=10090 GN=Prodh PE=1 SV=2	23	2625.29	2670.3	2673.43	2690.83	2797.34	2871.79	2808.11	2693.88	2834.61	2664.85	2800.51	0.95156	0.00652974	0.307439	FALSE
Q925I1	ATPase family AAA domain-containing protein 3 OS=Mus musculus OX=10090 GN=Atad3 PE=1 SV=1	32	4193.51	4191.8	4222.28	4268.11	4305.16	4331.02	4341.14	4171.5	4252.32	4218.81	4279.77	0.985757	0.159256	0.707258	FALSE
F8VPU2	FERM, ARHGEF and pleckstrin domain-containing protein 1 OS=Mus musculus OX=10090 GN=Farp1 PE=1 SV=1	28	3367.13	3631.8	3652.25	3519.46	3437.32	3413.36	3217.57	3297.92	3493.38	3540.83	3370.41	1.05056	0.0744893	0.583345	FALSE
P97412	Lysosomal-trafficking regulator OS=Mus musculus OX=10090 GN=Lyst PE=1 SV=1	28	1559.3	1524	1504.16	1541.53	1563.24	1566.54	1539.74	1524.14	1572.81	1532.11	1553.19	0.986431	0.195638	0.743345	FALSE
Q924M7	Mannose-6-phosphate isomerase OS=Mus musculus OX=10090 GN=Mpi PE=1 SV=1	16	2074.76	2091.3	2077.96	2149.56	1997.67	2083.71	2045.12	1985.36	2044.39	2098.18	2030.94	1.03311	0.0330465	0.485994	FALSE
Q6PHZ2	Calcium/calmodulin-dependent protein kinase type II subunit delta OS=Mus musculus OX=10090 GN=Camk2d PE=1 SV=1	14	826.56	1421	1425.49	1364.29	917.65	1026.35	1078.25	2484.77	1280.44	1229.37	1264.35	0.972337	0.907279	0.993521	FALSE
P49025	Citron Rho-interacting kinase OS=Mus musculus OX=10090 GN=Cit PE=1 SV=3	31	2266.42	2234.3	2343.42	2355.83	2391.32	2271.32	2229.79	2282.45	2304.19	2299.42	2295.2	1.00184	0.918332	0.993521	FALSE
Q61191	Host cell factor 1 OS=Mus musculus OX=10090 GN=Hcfc1 PE=1 SV=2	19	1801.03	1825.9	1783.05	1882.66	1832.13	1859.83	1814.99	1780.9	1860.03	1822.78	1829.33	0.996415	0.80374	0.975998	FALSE
Q9D4H8	Cullin-2 OS=Mus musculus OX=10090 GN=Cul2 PE=1 SV=2	29	2678.9	2803.2	2802.39	2860.84	2813.78	2727.59	2845.31	2747.66	2871.82	2785.53	2800.68	0.994592	0.753214	0.971017	FALSE
P47809	Dual specificity mitogen-activated protein kinase kinase 4 OS=Mus musculus OX=10090 GN=Map2k4 PE=1 SV=2	25	4890.95	4577	4631.2	4674.15	4671.03	4765.15	4667.69	4536.61	4536.32	4691.83	4634.53	1.01237	0.485052	0.909049	FALSE
Q9DCS3	Enoyl-[acyl-carrier-protein] reductase, mitochondrial OS=Mus musculus OX=10090 GN=Mecr PE=1 SV=2	17	2265.59	2385.9	2391.71	2266.9	2346.85	2285.95	2298.72	2359.78	2172.49	2326.72	2291.79	1.01524	0.500877	0.917606	FALSE
Q9WUA2	Phenylalanine--tRNA ligase beta subunit OS=Mus musculus OX=10090 GN=Farsb PE=1 SV=2	27	5755.36	5591.1	5622.39	5394.38	5554.68	5736.96	5633.09	5513.08	5407.91	5589.31	5568.04	1.00382	0.821827	0.978162	FALSE
Q3ULJ0	Glycerol-3-phosphate dehydrogenase 1-like protein OS=Mus musculus OX=10090 GN=Gpd1l PE=1 SV=2	21	7992.31	7629.1	7572.27	7566.58	7673.05	7842.81	7478.57	7506.49	7186.86	7688.08	7534.37	1.0204	0.348694	0.848877	FALSE
Q91W86	Vacuolar protein sorting-associated protein 11 homolog OS=Mus musculus OX=10090 GN=Vps11 PE=1 SV=3	27	2615.84	2607.4	2594.75	2625.79	2693.48	2600.51	2628.18	2726.89	2730.59	2610.92	2675.41	0.975896	0.0697853	0.576364	FALSE
Q99LR1	Lysophosphatidylserine lipase ABHD12 OS=Mus musculus OX=10090 GN=Abhd12 PE=1 SV=2	23	3412.94	3484.8	3446.27	3513.83	3383.03	3399.1	3346.68	3491.06	3420	3464.25	3407.64	1.01661	0.133848	0.674577	FALSE
P60122	RuvB-like 1 OS=Mus musculus OX=10090 GN=Ruvbl1 PE=1 SV=1	17	2488.07	2377.9	2392.77	2536.25	2359.47	2548.86	2416.16	2430.06	2508.12	2447.86	2451.6	0.998475	0.943316	0.996117	FALSE
P08414	Calcium/calmodulin-dependent protein kinase type IV OS=Mus musculus OX=10090 GN=Camk4 PE=1 SV=2	26	3131.42	3199.5	3226.26	3143.67	3159.77	3195.23	3113.75	3150.97	3103.55	3174.97	3144.48	1.0097	0.300118	0.822422	FALSE
Q9DCD0	6-phosphogluconate dehydrogenase, decarboxylating OS=Mus musculus OX=10090 GN=Pgd PE=1 SV=3	24	4828.48	4744.4	4603.52	4756.83	4661.48	4776.28	4675.59	4493.09	4812.73	4732.6	4682.49	1.0107	0.53167	0.924296	FALSE
Q8VEM8	Phosphate carrier protein, mitochondrial OS=Mus musculus OX=10090 GN=Slc25a3 PE=1 SV=1	24	15612.4	15056.9	14621.9	15335.6	14029.5	13598.9	14977.4	12733.5	15830	15152.3	14193.2	1.06757	0.185782	0.733942	FALSE
Q61035	Histidine--tRNA ligase, cytoplasmic OS=Mus musculus OX=10090 GN=Hars PE=1 SV=2	29	5160.9	5006.5	4853.91	4907.74	4891.12	4922.99	4937.94	4826.52	4793.81	4980.9	4874.16	1.0219	0.152006	0.696558	FALSE
Q9WTP7	GTP:AMP phosphotransferase AK3, mitochondrial OS=Mus musculus OX=10090 GN=Ak3 PE=1 SV=3	23	4711.45	5344.4	5371.18	4871.48	5147.9	5112.47	5154.46	5066.91	4864.87	5066.36	5068.18	0.999641	0.991206	0.999464	FALSE
Q9EPL2	Calsyntenin-1 OS=Mus musculus OX=10090 GN=Clstn1 PE=1 SV=1	26	2544.4	2634.2	2613.01	2554.38	2724.83	2524.84	2686.17	2670.06	2408.09	2586.22	2600.04	0.994684	0.850609	0.981384	FALSE
P14685	26S proteasome non-ATPase regulatory subunit 3 OS=Mus musculus OX=10090 GN=Psmd3 PE=1 SV=3	29	4652.05	4758.2	4723.18	4705.51	4640.45	4607.93	4625.62	4548.19	4991.81	4709.58	4680.22	1.00627	0.753318	0.971017	FALSE
Q61220	Protein kinase C-binding protein NELL2 OS=Mus musculus OX=10090 GN=Nell2 PE=1 SV=3	24	1433.66	1434.3	1459.99	1517.28	1586.05	1413.7	1486.25	1548.1	1400.17	1460.92	1485.08	0.98373	0.602445	0.939355	FALSE
Q8C547	HEAT repeat-containing protein 5B OS=Mus musculus OX=10090 GN=Heatr5b PE=1 SV=3	29	1869.99	1975.6	2021.07	2227.34	2122.18	1880.97	1895.1	1862.1	1867.5	2019.42	1923.14	1.05006	0.289771	0.818917	FALSE
Q9Z1J3	Cysteine desulfurase, mitochondrial OS=Mus musculus OX=10090 GN=Nfs1 PE=1 SV=3	25	3586.89	3674.5	3613.86	3306.21	3619.05	3591.71	3616.57	3636.81	3379.7	3542.46	3567.45	0.992993	0.793392	0.975998	FALSE
Q8C754	Vacuolar protein sorting-associated protein 52 homolog OS=Mus musculus OX=10090 GN=Vps52 PE=1 SV=1	24	2286.85	2229	2235.66	2301.07	2540.42	2236.55	2247.66	2273.53	2281.79	2262.93	2313.34	0.97821	0.453571	0.895338	FALSE
O89053	Coronin-1A OS=Mus musculus OX=10090 GN=Coro1a PE=1 SV=5	26	10750.5	9721.7	9629.79	10186	10252.7	10220.4	9756.59	9614.9	10339.2	10062.3	10032.5	1.00297	0.917695	0.993521	FALSE
P62192	26S proteasome regulatory subunit 4 OS=Mus musculus OX=10090 GN=Psmc1 PE=1 SV=1	26	5083.08	5304.8	5261.29	5024.1	5104.95	5206.65	5127.11	5051.34	4936.84	5166.98	5084.59	1.0162	0.327976	0.837739	FALSE
Q3URD3	Sarcolemmal membrane-associated protein OS=Mus musculus OX=10090 GN=Slmap PE=1 SV=2	23	2063.31	2035.1	2074.54	2098.6	1971.68	2081.59	1958.68	2042.06	2078.38	2067.76	2025.8	1.02071	0.231861	0.77369	FALSE
Q00493	Carboxypeptidase E OS=Mus musculus OX=10090 GN=Cpe PE=1 SV=2	31	6194.53	6031.9	5928.84	6155.4	6261.57	5978.1	6115.13	6476.78	6030.37	6076.76	6169.8	0.98492	0.440398	0.892873	FALSE
Q80TS3	Adhesion G protein-coupled receptor L3 OS=Mus musculus OX=10090 GN=Adgrl3 PE=1 SV=3	26	2107	2132.9	2130.84	2172.71	2189.97	2132.36	2152.71	2182.09	2273.68	2135.73	2185.64	0.977167	0.134022	0.674577	FALSE
Q80U19	Disheveled-associated activator of morphogenesis 2 OS=Mus musculus OX=10090 GN=Daam2 PE=1 SV=4	26	2203	2194.9	2180.42	2223.91	2273.32	2106.1	2190.64	1969.91	2093.44	2200.5	2124.24	1.0359	0.239814	0.775393	FALSE
Q62465	Synaptic vesicle membrane protein VAT-1 homolog OS=Mus musculus OX=10090 GN=Vat1 PE=1 SV=3	22	3208.06	3271.5	3253	3053.88	3318.81	3440.88	3385.22	3373.66	2943.14	3195.45	3287.23	0.972079	0.443072	0.893236	FALSE
Q71M36	Chondroitin sulfate proteoglycan 5 OS=Mus musculus OX=10090 GN=Cspg5 PE=1 SV=2	17	2718.82	2694	2707.7	2886.08	2901.32	2867.29	2729.09	2935.34	3023.6	2750.56	2889.71	0.951848	0.0762683	0.584197	FALSE
Q9JIG7	Coiled-coil domain-containing protein 22 OS=Mus musculus OX=10090 GN=Ccdc22 PE=1 SV=1	19	2022.09	2102.9	2068.18	2077.9	2123.33	2050.44	2099.34	2102.62	1968.95	2067.56	2068.18	0.9997	0.986399	0.998897	FALSE
P05132	cAMP-dependent protein kinase catalytic subunit alpha OS=Mus musculus OX=10090 GN=Prkaca PE=1 SV=3	28	5218.05	5023.4	4889.01	5194.6	5227.04	5070.95	5167.84	5053.07	5511.67	5079.49	5203.53	0.976161	0.314532	0.829897	FALSE
Q99MK8	Beta-adrenergic receptor kinase 1 OS=Mus musculus OX=10090 GN=Grk2 PE=1 SV=2	30	4844.89	4941.1	4932.58	4770.8	4852.63	4846.32	4812.72	4713.11	4712.7	4871.84	4787.09	1.0177	0.134667	0.675534	FALSE
Q3UH93	Plexin-D1 OS=Mus musculus OX=10090 GN=Plxnd1 PE=1 SV=1	27	1750.61	1840	1901.41	1803.16	1845.51	1857.45	1753.35	1728.06	1661.9	1822.97	1767.72	1.03125	0.31034	0.828192	FALSE
Q6P9Q6	FK506-binding protein 15 OS=Mus musculus OX=10090 GN=Fkbp15 PE=1 SV=2	21	1651.77	1813.5	1794.71	1701.25	1771.09	1735.51	1761.13	1768.52	1631.77	1739.03	1732.79	1.0036	0.894605	0.991655	FALSE
Q91VM9	Inorganic pyrophosphatase 2, mitochondrial OS=Mus musculus OX=10090 GN=Ppa2 PE=1 SV=1	20	3137.68	3258.6	3253.7	3229.04	3148.04	3184.35	3084.32	3072.7	3211.95	3219.38	3139.8	1.02535	0.0855367	0.599125	FALSE
P08226	Apolipoprotein E OS=Mus musculus OX=10090 GN=Apoe PE=1 SV=2	27	4856.34	4931.5	4872.16	4932.72	5666.57	4675.72	4593.16	5605.19	4755.7	4898.06	5037.52	0.972316	0.609242	0.940663	FALSE
Q8BG39	Synaptic vesicle glycoprotein 2B OS=Mus musculus OX=10090 GN=Sv2b PE=1 SV=1	23	7663.91	7745.3	7606.66	7454.38	7565.75	7932.61	8074.64	7330.12	8141.74	7616.82	7802.68	0.976179	0.346904	0.848742	FALSE
P68040	Receptor of activated protein C kinase 1 OS=Mus musculus OX=10090 GN=Rack1 PE=1 SV=3	19	4358.13	3739.3	3702.31	4225.23	4019.07	4450.34	4154.53	3685.26	5359.88	3995.8	4298.66	0.929545	0.392809	0.86793	FALSE
Q8VD75	Huntingtin-interacting protein 1 OS=Mus musculus OX=10090 GN=Hip1 PE=1 SV=2	27	2382.38	2344.6	2360.15	2369.67	2300.72	2338.11	2197.82	2170.11	2322.73	2364.16	2264.85	1.04385	0.0439389	0.527727	FALSE
Q61831	Mitogen-activated protein kinase 10 OS=Mus musculus OX=10090 GN=Mapk10 PE=1 SV=2	22	4795.53	4588.4	4508.71	4351.03	4771.71	4672.59	4749.99	4571.22	4500.4	4558.12	4652.02	0.979815	0.381145	0.864227	FALSE
Q8CH72	E3 ubiquitin-protein ligase TRIM32 OS=Mus musculus OX=10090 GN=Trim32 PE=1 SV=2	23	2188.72	2151.4	2210.81	2311.61	2132.5	2147.25	2209.97	2138.83	2119.84	2214.85	2149.45	1.03043	0.0991481	0.619794	FALSE
O54931	A-kinase anchor protein 2 OS=Mus musculus OX=10090 GN=Akap2 PE=1 SV=3	25	2514.05	2444.7	2362.62	2489.71	2366.86	2513.71	2294.83	2348.6	2532.2	2452.08	2409.4	1.01772	0.507923	0.917643	FALSE
A2RT62	F-box/LRR-repeat protein 16 OS=Mus musculus OX=10090 GN=Fbxl16 PE=1 SV=1	18	2460.91	2559.2	2530.45	2609.5	2641.23	2494.2	2569.22	2616.81	2630.81	2539.44	2589.88	0.980524	0.26072	0.792012	FALSE
Q61081	Hsp90 co-chaperone Cdc37 OS=Mus musculus OX=10090 GN=Cdc37 PE=1 SV=1	21	4687.71	4647.3	4748.38	4580.57	4623.12	4531.01	4803.36	4587.59	4367.03	4665.59	4580.25	1.01863	0.355863	0.851308	FALSE
Q61771	Kinesin-like protein KIF3B OS=Mus musculus OX=10090 GN=Kif3b PE=1 SV=1	30	3826.85	3842.6	3807.24	3803.14	3877.74	3889.39	3870.78	3893.97	3792.45	3819.93	3864.69	0.988418	0.0876294	0.60504	FALSE
Q80W47	WD repeat domain phosphoinositide-interacting protein 2 OS=Mus musculus OX=10090 GN=Wipi2 PE=1 SV=1	18	2003.32	1857.5	2058.41	2384.86	1967.85	1948.76	1863.25	1963.53	2055.59	2067.37	1958.84	1.0554	0.309959	0.828192	FALSE
P42567	Epidermal growth factor receptor substrate 15 OS=Mus musculus OX=10090 GN=Eps15 PE=1 SV=1	24	1241.17	1287.1	1248.94	1235.92	1192.66	1243.1	1181.96	1152.51	1163.03	1253.12	1186.24	1.05639	0.0143098	0.381963	FALSE
Q8CHG3	GRIP and coiled-coil domain-containing protein 2 OS=Mus musculus OX=10090 GN=Gcc2 PE=1 SV=2	27	1733.96	1732.4	1701.2	1836.11	1710.18	1727.88	1655.72	1657.51	1638.73	1750.19	1677.65	1.04324	0.0573716	0.555889	FALSE
Q99LC5	Electron transfer flavoprotein subunit alpha, mitochondrial OS=Mus musculus OX=10090 GN=Etfa PE=1 SV=2	19	5904.5	6479.4	6402.29	5831.42	6190.46	6267.14	6015.93	5958.86	5348.17	6147.62	5946.93	1.03375	0.431378	0.887561	FALSE
Q99MN1	Lysine--tRNA ligase OS=Mus musculus OX=10090 GN=Kars PE=1 SV=1	27	4930.98	4937.2	4852.85	4376.63	4762.02	4826.93	5082.74	4855	4642.66	4768.56	4831.74	0.986925	0.678195	0.958807	FALSE
Q922R8	Protein disulfide-isomerase A6 OS=Mus musculus OX=10090 GN=Pdia6 PE=1 SV=3	16	3644.52	3699.1	3631.17	3763.46	3517.61	3578.21	3485.51	3186.51	3300.4	3684.19	3410.45	1.08026	0.0196132	0.422999	FALSE
Q8BGD9	Eukaryotic translation initiation factor 4B OS=Mus musculus OX=10090 GN=Eif4b PE=1 SV=1	26	4621.58	4486.3	4457.24	4681.01	4571	4679.72	4593.28	4619.8	4880.19	4560.59	4667.48	0.977099	0.212726	0.75689	FALSE
Q99LI8	Hepatocyte growth factor-regulated tyrosine kinase substrate OS=Mus musculus OX=10090 GN=Hgs PE=1 SV=2	28	4502.55	4528.2	4496.82	4794.8	4504.86	4443.58	4387.46	4528.63	4323.9	4578.94	4437.05	1.03198	0.100178	0.619794	FALSE
Q99JI6	Ras-related protein Rap-1b OS=Mus musculus OX=10090 GN=Rap1b PE=1 SV=2	8	1731.95	1794.3	1808.02	1801.32	1858.39	1765.53	1842.83	1833.88	1776.22	1783.64	1814.98	0.982729	0.271162	0.797807	FALSE
Q9R0H0	Peroxisomal acyl-coenzyme A oxidase 1 OS=Mus musculus OX=10090 GN=Acox1 PE=1 SV=5	21	1900.81	2039.5	2105.52	1862.45	2081.14	2054.32	2022.27	2064.82	1997.27	1974.59	2043.74	0.966164	0.239217	0.775393	FALSE
Q9EP53	Hamartin OS=Mus musculus OX=10090 GN=Tsc1 PE=1 SV=1	20	1229.01	1240.8	1313.84	1280.63	1304.8	1235.34	1275.81	1296.53	1194.7	1265.63	1260.76	1.00386	0.871487	0.985372	FALSE
Q9Z0X1	Apoptosis-inducing factor 1, mitochondrial OS=Mus musculus OX=10090 GN=Aifm1 PE=1 SV=1	20	3573.54	3811	3696.65	3757.33	3663.65	3616.1	3624.47	3609.12	3808.8	3708.57	3663.68	1.01225	0.488645	0.909621	FALSE
P46935	E3 ubiquitin-protein ligase NEDD4 OS=Mus musculus OX=10090 GN=Nedd4 PE=1 SV=3	21	1695.81	1747.7	1745.48	1735.18	1759.62	1717.5	1735.35	1763.07	1682.63	1730.92	1731.38	0.999733	0.982144	0.998368	FALSE
Q6P1F6	Serine/threonine-protein phosphatase 2A 55 kDa regulatory subunit B alpha isoform OS=Mus musculus OX=10090 GN=Ppp2r2a PE=1 SV=1	21	4310.3	4348.1	4274.1	4374.42	4598.14	4228.71	4622.34	4633.11	4567.09	4326.57	4527.23	0.955675	0.0581282	0.556888	FALSE
Q8BIZ1	Ankyrin repeat and sterile alpha motif domain-containing protein 1B OS=Mus musculus OX=10090 GN=Anks1b PE=1 SV=3	22	3415.54	3086.6	3051.37	3165.47	3174.29	3273.78	3177.45	3341.98	3379.58	3176.64	3268.35	0.971941	0.319677	0.833148	FALSE
Q9QYI3	DnaJ homolog subfamily C member 7 OS=Mus musculus OX=10090 GN=Dnajc7 PE=1 SV=2	23	2671.94	2791.8	2715.12	2718.64	2782.94	2689.69	2713.77	2590.99	2519.71	2724.03	2657.78	1.02493	0.289409	0.818878	FALSE
O54916	RalBP1-associated Eps domain-containing protein 1 OS=Mus musculus OX=10090 GN=Reps1 PE=1 SV=2	23	2126.6	1919.6	1955.94	2056.34	2000.99	2101.6	1955.04	1952.34	2152.28	2012.97	2030.86	0.991189	0.778966	0.975998	FALSE
Q9CS42	Ribose-phosphate pyrophosphokinase 2 OS=Mus musculus OX=10090 GN=Prps2 PE=1 SV=4	4	319.132	305.9	315.105	273.903	284.673	323.187	300.677	315.931	288.223	302.97	302.165	1.00267	0.950687	0.996514	FALSE
Q6ZWX6	Eukaryotic translation initiation factor 2 subunit 1 OS=Mus musculus OX=10090 GN=Eif2s1 PE=1 SV=3	25	3015.46	3088.8	3069.03	2975.49	3089.93	2972.35	3004.94	2973.41	2962.07	3036.87	3000.18	1.01223	0.326734	0.836312	FALSE
B2RUJ5	Amyloid-beta A4 precursor protein-binding family A member 1 OS=Mus musculus OX=10090 GN=Apba1 PE=1 SV=2	22	1595.91	1557.3	1551.03	1561.37	1661.37	1559.16	1564.3	1504.71	1559.81	1566.31	1569.06	0.998245	0.928803	0.993521	FALSE
Q9DBT5	AMP deaminase 2 OS=Mus musculus OX=10090 GN=Ampd2 PE=1 SV=1	28	5402.62	5208.8	5226.9	5130.42	5270.88	5233.29	5221.94	5138.65	5047.94	5241.25	5181.92	1.01145	0.409899	0.87644	FALSE
P70699	Lysosomal alpha-glucosidase OS=Mus musculus OX=10090 GN=Gaa PE=1 SV=2	17	1532.5	1434.7	1434.32	1523.52	1494.43	1518.63	1427.41	1467.3	1549.89	1480.52	1490.94	0.993011	0.766158	0.973088	FALSE
O70252	Heme oxygenase 2 OS=Mus musculus OX=10090 GN=Hmox2 PE=1 SV=1	20	3640.86	3871.3	3815.49	3830.82	3796.31	3658	3700.82	3597.41	3664.48	3788.57	3682.83	1.02871	0.11252	0.644731	FALSE
Q9WV80	Sorting nexin-1 OS=Mus musculus OX=10090 GN=Snx1 PE=1 SV=1	23	5165.97	5299.7	5303.1	5522.5	5447.25	5357.74	5325.76	5410.46	5471.89	5321.3	5402.35	0.984997	0.296223	0.821645	FALSE
O88712	C-terminal-binding protein 1 OS=Mus musculus OX=10090 GN=Ctbp1 PE=1 SV=2	21	5718.63	5335.5	5315.47	5263.32	5624.51	5585.75	5736.67	5604	5357.83	5405.27	5580.36	0.968622	0.172062	0.719809	FALSE
Q9DC07	LIM zinc-binding domain-containing Nebulette OS=Mus musculus OX=10090 GN=Nebl PE=1 SV=1	28	5606.09	5227.2	5230.2	5690.31	5310.13	5384.38	5249.65	5342.84	5571.79	5434.33	5370.66	1.01185	0.621364	0.947519	FALSE
Q5SVL6	Rap1 GTPase-activating protein 2 OS=Mus musculus OX=10090 GN=Rap1gap2 PE=1 SV=1	22	3164.72	3094.4	3114.85	3153.83	3271.15	3202.99	3200.18	3129.14	3084.5	3131.82	3176.93	0.9858	0.288099	0.816855	FALSE
P70290	55 kDa erythrocyte membrane protein OS=Mus musculus OX=10090 GN=Mpp1 PE=1 SV=1	19	2066.14	2279.8	2195.14	2187.41	2160.79	2148.62	2217.76	2212.04	2135.28	2180.78	2174.64	1.00283	0.891041	0.990975	FALSE
Q8CI51	PDZ and LIM domain protein 5 OS=Mus musculus OX=10090 GN=Pdlim5 PE=1 SV=4	16	1845.9	1889.3	1882.57	1949.29	1872.66	2019.3	1851.21	1930.65	1794.25	1891.4	1892.08	0.999641	0.988859	0.999135	FALSE
Q9JMH6	Thioredoxin reductase 1, cytoplasmic OS=Mus musculus OX=10090 GN=Txnrd1 PE=1 SV=3	15	2436.35	2395.6	2367.92	2326.92	2457.97	2429.29	2484.24	2474.52	2359.04	2381.36	2440.59	0.975731	0.112664	0.645	FALSE
Q60854	Serpin B6 OS=Mus musculus OX=10090 GN=Serpinb6 PE=1 SV=1	20	4208.63	4339.2	4315.8	4438.36	4298.92	4402.56	4272.21	4205.84	4256.82	4324.72	4286.78	1.00885	0.515088	0.920343	FALSE
Q7TNM2	Tripartite motif-containing protein 46 OS=Mus musculus OX=10090 GN=Trim46 PE=1 SV=1	19	1914.51	1935.3	1957.36	1918.55	1893.43	1810.05	1910.05	1914.81	1814.46	1931.36	1867.98	1.03393	0.0595741	0.560341	FALSE
Q8CH09	SURP and G-patch domain-containing protein 2 OS=Mus musculus OX=10090 GN=Sugp2 PE=1 SV=2	27	1826.77	1859.1	1877.62	1812.72	1880.69	1858.83	1843.55	1867.82	1827.72	1843.87	1855.63	0.993665	0.504859	0.917643	FALSE
Q3TCH7	Cullin-4A OS=Mus musculus OX=10090 GN=Cul4a PE=1 SV=1	15	1355.83	1394.4	1368.6	1314.31	1439.76	1364.04	1395.32	1335.13	1228.55	1357.98	1350.65	1.00543	0.871452	0.985372	FALSE
Q8CI32	BAG family molecular chaperone regulator 5 OS=Mus musculus OX=10090 GN=Bag5 PE=1 SV=1	18	2625.53	2541.5	2486.99	2599.7	2500.92	2574.12	2522.29	2510.86	2639.95	2562.87	2549.11	1.0054	0.740272	0.967839	FALSE
P97355	Spermine synthase OS=Mus musculus OX=10090 GN=Sms PE=1 SV=1	24	4389.3	4511.1	4502.35	4680.77	4584.89	4661.84	4606.17	4393.66	4784.92	4519.69	4604.53	0.981575	0.373228	0.858332	FALSE
Q8CCB4	Vacuolar protein sorting-associated protein 53 homolog OS=Mus musculus OX=10090 GN=Vps53 PE=1 SV=1	27	3070.49	3106.8	3105.78	3144.77	3122.17	3116.31	2963.97	3111.84	3016.27	3106.85	3065.43	1.01351	0.326137	0.836138	FALSE
Q8BXR9	Oxysterol-binding protein-related protein 6 OS=Mus musculus OX=10090 GN=Osbpl6 PE=1 SV=1	27	2375.53	2409.9	2411.03	2435.32	2321.87	2434.42	2335.07	2305.21	2385.3	2407.85	2355.9	1.02205	0.116351	0.650569	FALSE
Q9QZC2	Plexin-C1 OS=Mus musculus OX=10090 GN=Plxnc1 PE=1 SV=1	21	1275.3	1341.8	1315.37	1287.73	1376.55	1344.91	1248.21	1213.87	1370.81	1304.8	1309.14	0.996686	0.917574	0.993521	FALSE
O08810	116 kDa U5 small nuclear ribonucleoprotein component OS=Mus musculus OX=10090 GN=Eftud2 PE=1 SV=1	19	1158.98	1170.7	1215.96	1205.18	1191.64	1139.79	1175.27	1149.31	1161.48	1187.47	1163.35	1.02073	0.171513	0.719644	FALSE
P15209	BDNF/NT-3 growth factors receptor OS=Mus musculus OX=10090 GN=Ntrk2 PE=1 SV=1	20	3018.17	2891	2954.79	2999.99	2881.32	2939.71	2847.62	2772.68	2917.65	2965.58	2871.19	1.03287	0.0592707	0.559327	FALSE
Q2M3X8	Phosphatase and actin regulator 1 OS=Mus musculus OX=10090 GN=Phactr1 PE=1 SV=1	23	2200.17	2482.9	2511.6	2565.53	2359.21	2445.8	2342.25	2617.88	2513.53	2435.77	2453.64	0.992717	0.854112	0.981384	FALSE
P36916	Guanine nucleotide-binding protein-like 1 OS=Mus musculus OX=10090 GN=Gnl1 PE=1 SV=4	22	2730.04	2691.6	2755.4	2839.53	2801.03	2758.48	2644.96	2764.56	2764.45	2753.61	2746.18	1.00271	0.861034	0.982367	FALSE
Q8CHU3	Epsin-2 OS=Mus musculus OX=10090 GN=Epn2 PE=1 SV=1	17	3338.67	3255.7	3261.83	3371.13	3255.6	3315.43	3217.57	3179.19	3378.67	3306.46	3268.53	1.01161	0.44927	0.895338	FALSE
P16627	Heat shock 70 kDa protein 1-like OS=Mus musculus OX=10090 GN=Hspa1l PE=1 SV=4	3	113.893	126.2	129.728	110.014	117.095	107.812	104.458	109.482	100.131	119.677	107.649	1.11173	0.0532502	0.54683	FALSE
Q7TMC8	L-fucose kinase OS=Mus musculus OX=10090 GN=Fcsk PE=1 SV=1	24	1965.41	1995.8	2021.54	2037.6	2006.85	2002.91	1937.29	2075.07	2013.24	2004.9	2006.59	0.999157	0.954173	0.996514	FALSE
P28656	Nucleosome assembly protein 1-like 1 OS=Mus musculus OX=10090 GN=Nap1l1 PE=1 SV=2	15	2505.31	2485.7	2446.12	2552.17	2394.64	2447.67	2409.35	2317.46	2416.71	2497.04	2396.77	1.04183	0.0157623	0.395208	FALSE
B9EJ86	Oxysterol-binding protein-related protein 8 OS=Mus musculus OX=10090 GN=Osbpl8 PE=1 SV=1	24	2729.09	2927.5	2895.9	2778.53	2857.49	2742.59	2725.56	2793.31	2657.85	2831.58	2754.55	1.02796	0.212227	0.756222	FALSE
Q60996	Serine/threonine-protein phosphatase 2A 56 kDa regulatory subunit gamma isoform OS=Mus musculus OX=10090 GN=Ppp2r5c PE=1 SV=2	23	3464.55	3496.4	3457.92	3570.91	3260.06	3354.7	3368.93	3390.7	3265.9	3497.16	3327.61	1.05095	0.00319073	0.238593	FALSE
Q60610	T-lymphoma invasion and metastasis-inducing protein 1 OS=Mus musculus OX=10090 GN=Tiam1 PE=1 SV=1	24	1981.94	2037.2	2065.47	1979.54	2028.77	1965.39	1912.61	2001.46	1921.19	2015.71	1965.37	1.02561	0.155052	0.70168	FALSE
Q61464	Zinc finger protein 638 OS=Mus musculus OX=10090 GN=Znf638 PE=1 SV=2	28	2197.1	2088.9	2092.21	2160.7	2217.76	2177.02	2105.3	2103.29	2162.58	2134.23	2152.74	0.991402	0.603354	0.940137	FALSE
P05532	Mast/stem cell growth factor receptor Kit OS=Mus musculus OX=10090 GN=Kit PE=1 SV=3	25	3730.72	3770.1	3778.51	3883.49	3803.45	3810.47	3859.23	3849.91	3887.72	3790.29	3842.03	0.986533	0.168589	0.719263	FALSE
Q62421	Endophilin-A3 OS=Mus musculus OX=10090 GN=Sh3gl3 PE=1 SV=1	21	2636.04	2855.5	2815.11	2661.07	2799.12	2737.72	2789.75	2685.23	2594.25	2740.29	2720.16	1.0074	0.764261	0.973088	FALSE
P54923	[Protein ADP-ribosylarginine] hydrolase OS=Mus musculus OX=10090 GN=Adprh PE=1 SV=1	21	3375.75	3295.4	3353.46	3233.57	3243.75	3344.44	3239.09	3231.37	3287.53	3314.08	3268.96	1.0138	0.260114	0.792012	FALSE
P63242	Eukaryotic translation initiation factor 5A-1 OS=Mus musculus OX=10090 GN=Eif5a PE=1 SV=2	15	4564.78	4918.9	4806.45	4469.97	4730.16	4668.34	4816.98	4534.08	4215.11	4686.56	4587.99	1.02148	0.538853	0.924296	FALSE
Q9QXK3	Coatomer subunit gamma-2 OS=Mus musculus OX=10090 GN=Copg2 PE=1 SV=1	21	2094.6	2069.9	2107.52	2035.03	2005.19	1981.9	2006.83	2019.83	1989.81	2076.58	2000.67	1.03794	0.00196476	0.212731	FALSE
Q9WUM5	Succinate--CoA ligase [ADP/GDP-forming] subunit alpha, mitochondrial OS=Mus musculus OX=10090 GN=Suclg1 PE=1 SV=4	19	6925.85	6924.6	6910.49	6892.41	7131.45	6688.26	7091.97	7553.08	7003.79	6913.32	7088.31	0.975313	0.295476	0.821499	FALSE
Q6PDS3	Sterile alpha and TIR motif-containing protein 1 OS=Mus musculus OX=10090 GN=Sarm1 PE=1 SV=1	26	3055.96	2945.9	2918.63	2975.12	3021.11	2929.33	2881.54	2935.87	2947.39	2973.46	2942.71	1.01045	0.42495	0.882806	FALSE
O70310	Glycylpeptide N-tetradecanoyltransferase 1 OS=Mus musculus OX=10090 GN=Nmt1 PE=1 SV=1	21	4500.9	4687.5	4665.94	4593.8	4504.98	4501.12	4472.93	4406.97	4543.02	4611.45	4485.57	1.02806	0.0266039	0.450775	FALSE
Q9DCW4	Electron transfer flavoprotein subunit beta OS=Mus musculus OX=10090 GN=Etfb PE=1 SV=3	20	6287.82	6933.9	6791.54	6257.18	6553.01	6557.56	6264.3	6212.43	6067.06	6560.79	6327.89	1.0368	0.25156	0.78776	FALSE
Q80U63	Mitofusin-2 OS=Mus musculus OX=10090 GN=Mfn2 PE=1 SV=3	26	3132.84	3223.4	3221.55	3219.49	3230.11	2990.24	3388.74	3157.49	2982.02	3199.09	3146.03	1.01686	0.570166	0.930318	FALSE
Q80U95	Ubiquitin-protein ligase E3C OS=Mus musculus OX=10090 GN=Ube3c PE=1 SV=2	18	1703.61	1827.7	1841.35	1882.04	1740.25	1804.42	1741.19	1865.03	1818.32	1812.42	1793.21	1.01072	0.672957	0.95758	FALSE
Q9WU40	Inner nuclear membrane protein Man1 OS=Mus musculus OX=10090 GN=Lemd3 PE=1 SV=2	15	1004.64	945	994.077	1043.25	987.74	982.071	924.222	879.238	968.882	996.121	947.519	1.05129	0.147842	0.691405	FALSE
Q8K400	Syntaxin-binding protein 5 OS=Mus musculus OX=10090 GN=Stxbp5 PE=1 SV=3	19	1987.02	1773.8	1855.13	1964.97	1896.87	1945.13	1861.43	1771.72	2057.27	1893.25	1904.16	0.994273	0.878873	0.98901	FALSE
P12658	Calbindin OS=Mus musculus OX=10090 GN=Calb1 PE=1 SV=2	25	6465.9	6754.4	6718.17	7472.51	6398.18	7121.39	6504.04	5647.39	7463.92	6842.79	6596.65	1.03731	0.566985	0.930318	FALSE
P62962	Profilin-1 OS=Mus musculus OX=10090 GN=Pfn1 PE=1 SV=2	16	10118.9	10000.4	9906.21	9230.21	10420.3	10020.8	10472.2	10274.7	9566.27	9807.7	10145.3	0.966719	0.236348	0.774792	FALSE
Q9D1G1	Ras-related protein Rab-1B OS=Mus musculus OX=10090 GN=Rab1b PE=1 SV=1	11	2643.71	2583.2	2521.62	2579.73	2652.44	2635.41	2586.36	2594.32	2821.99	2581.7	2656.76	0.971749	0.191548	0.738397	FALSE
Q3ULD5	Methylcrotonoyl-CoA carboxylase beta chain, mitochondrial OS=Mus musculus OX=10090 GN=Mccc2 PE=1 SV=1	22	2525.27	2767.7	2681.91	2579.49	2770.07	2688.94	2685.08	2682.83	2743.85	2636.94	2713.92	0.971638	0.181729	0.727479	FALSE
Q99PL6	UBX domain-containing protein 6 OS=Mus musculus OX=10090 GN=Ubxn6 PE=1 SV=1	23	3801.69	3561.4	3575.7	3708.83	3668.49	3659.5	3663.98	3441.81	3267.7	3660.57	3536.54	1.03507	0.282825	0.812518	FALSE
Q8BWT5	Disco-interacting protein 2 homolog A OS=Mus musculus OX=10090 GN=Dip2a PE=1 SV=3	25	2518.42	2537.3	2466.85	2567.24	2501.3	2455.68	2463.57	2440.31	2583.56	2522.19	2488.36	1.01359	0.358406	0.85199	FALSE
Q80UM3	N-alpha-acetyltransferase 15, NatA auxiliary subunit OS=Mus musculus OX=10090 GN=Naa15 PE=1 SV=1	34	5356.69	5306.7	5243.63	5311.09	5308.73	5333.48	5228.14	4999.29	5128.28	5304.37	5198.11	1.02044	0.193056	0.741172	FALSE
O35864	COP9 signalosome complex subunit 5 OS=Mus musculus OX=10090 GN=Cops5 PE=1 SV=3	15	2549.24	2617.1	2565.66	2244.85	2747.38	2445.92	2834.01	2691.89	2242.78	2489.74	2582.98	0.963903	0.543954	0.924296	FALSE
O35226	26S proteasome non-ATPase regulatory subunit 4 OS=Mus musculus OX=10090 GN=Psmd4 PE=1 SV=1	15	2826.75	2783.9	2805.92	2777.92	2763.06	2765.98	2724.11	2657.28	2717.71	2798.56	2725.34	1.02687	0.0210225	0.428733	FALSE
Q8C0D4	Rho GTPase-activating protein 12 OS=Mus musculus OX=10090 GN=Arhgap12 PE=1 SV=2	27	2332.9	2370.5	2375.81	2307.81	2370.93	2436.67	2413.73	2381.35	2337.67	2346.59	2387.82	0.982732	0.129861	0.666794	FALSE
Q99JF8	PC4 and SFRS1-interacting protein OS=Mus musculus OX=10090 GN=Psip1 PE=1 SV=1	29	4909.84	5116.5	5031.75	4858.13	4953.69	5173.38	5170.39	4725.09	4800.11	4978.02	4961.1	1.00341	0.888775	0.990881	FALSE
Q8BL65	Actin-binding LIM protein 2 OS=Mus musculus OX=10090 GN=Ablim2 PE=1 SV=1	18	1956.79	1864	1874.68	1908.87	1892.92	1980.9	1894.01	1815.11	2055.85	1900.74	1925.99	0.98689	0.628365	0.947721	FALSE
P63094	Guanine nucleotide-binding protein G(s) subunit alpha isoforms short OS=Mus musculus OX=10090 GN=Gnas PE=1 SV=1	22	4189.14	4084.6	4081.66	4011.37	3960.07	4108.51	3952.84	3775.11	3700.4	4091.2	3896.68	1.04992	0.0674351	0.574336	FALSE
Q810B6	Rabankyrin-5 OS=Mus musculus OX=10090 GN=Ankfy1 PE=1 SV=2	25	2174.9	2190	2170.06	2353.01	2172.26	2147.12	2163.9	2148.81	2269.82	2220.72	2179.91	1.01872	0.399329	0.871107	FALSE
Q9JHI5	Isovaleryl-CoA dehydrogenase, mitochondrial OS=Mus musculus OX=10090 GN=Ivd PE=1 SV=1	25	6705.85	7302	7165.47	6734.76	6819.87	7105.38	6637.28	6499.67	7070.74	6972.14	6822.47	1.02194	0.45361	0.895338	FALSE
P28741	Kinesin-like protein KIF3A OS=Mus musculus OX=10090 GN=Kif3a PE=1 SV=2	30	3000.46	3093.4	3126.04	3022.77	3018.44	2923.7	3026.58	3106.78	2897.69	3060.24	2993.68	1.02223	0.227235	0.770418	FALSE
Q6PDL0	Cytoplasmic dynein 1 light intermediate chain 2 OS=Mus musculus OX=10090 GN=Dync1li2 PE=1 SV=2	20	2999.75	3014.1	2962.92	2966.8	3036.03	3029.39	3029.86	2936.94	2969.28	2985.81	3000.03	0.995261	0.59039	0.93542	FALSE
P60904	DnaJ homolog subfamily C member 5 OS=Mus musculus OX=10090 GN=Dnajc5 PE=1 SV=1	15	4329.79	4547.8	4437.69	4394.15	4429.54	4434.58	4737.59	4464.6	4180.74	4426.65	4445.91	0.995667	0.862868	0.982409	FALSE
P62702	40S ribosomal protein S4, X isoform OS=Mus musculus OX=10090 GN=Rps4x PE=1 SV=2	20	5329.41	4771.5	4614.71	4941.79	5119.23	5453.42	5157.26	4547.13	5321.26	4907.28	5109.86	0.960355	0.395001	0.868649	FALSE
Q99P88	Nuclear pore complex protein Nup155 OS=Mus musculus OX=10090 GN=Nup155 PE=1 SV=1	25	1801.27	1861.6	1890.93	1836.6	1927.07	1866.33	1934.49	1934.38	1829.39	1847.31	1897.84	0.973371	0.130683	0.66719	FALSE
Q924C1	Exportin-5 OS=Mus musculus OX=10090 GN=Xpo5 PE=1 SV=1	22	1705.26	1739.5	1722.98	1720.24	1729.67	1766.9	1693.17	1693.05	1702.07	1721.95	1716.74	1.00304	0.769709	0.974128	FALSE
P47941	Crk-like protein OS=Mus musculus OX=10090 GN=Crkl PE=1 SV=2	21	2365.26	2335.8	2352.73	2367.95	2441.41	2420.41	2425.77	2403.58	2395.34	2355.4	2417.24	0.974415	0.000901972	0.190837	FALSE
P97390	Vacuolar protein sorting-associated protein 45 OS=Mus musculus OX=10090 GN=Vps45 PE=1 SV=1	27	4534.91	4565.6	4534.39	4465.8	4619.68	4570.03	4559.73	4332.03	4457.15	4525.03	4506.54	1.0041	0.772766	0.975035	FALSE
P62897	Cytochrome c, somatic OS=Mus musculus OX=10090 GN=Cycs PE=1 SV=2	16	15664.7	14224.7	14181	15323.4	11746.7	14694.7	14109.5	15585.1	15414.5	14833.9	14237.9	1.04186	0.531354	0.924296	FALSE
Q8BHE3	Caytaxin OS=Mus musculus OX=10090 GN=Atcay PE=1 SV=1	22	1746.24	1692.6	1697.43	1716.2	1709.67	1656.34	1679.8	1707.83	1640.79	1712.99	1678.66	1.02045	0.112151	0.644212	FALSE
P47934	Carnitine O-acetyltransferase OS=Mus musculus OX=10090 GN=Crat PE=1 SV=3	26	3498.32	3725.4	3677.81	3579.72	3622.49	3478.77	3443.45	3657.31	3709.41	3619.24	3580.79	1.01074	0.618988	0.946534	FALSE
Q8JZS0	Protein lin-7 homolog A OS=Mus musculus OX=10090 GN=Lin7a PE=1 SV=2	17	3368.78	3276.2	3252.64	3419.76	3307.08	3284.66	3250.39	3262.12	3435.45	3328.65	3307.28	1.00646	0.686343	0.959377	FALSE
P51655	Glypican-4 OS=Mus musculus OX=10090 GN=Gpc4 PE=1 SV=2	21	2666.03	2621.8	2654.47	2598.72	2706.98	2711.83	2733.22	2611.22	2337.8	2635.12	2615.86	1.00736	0.832839	0.98074	FALSE
Q6GYP7	Ral GTPase-activating protein subunit alpha-1 OS=Mus musculus OX=10090 GN=Ralgapa1 PE=1 SV=1	22	1573.12	1563.2	1549.5	1657.03	1597.4	1569.91	1511.18	1528.4	1625.47	1585.17	1565.9	1.01231	0.565167	0.929915	FALSE
P97797	Tyrosine-protein phosphatase non-receptor type substrate 1 OS=Mus musculus OX=10090 GN=Sirpa PE=1 SV=1	21	4191.03	4282.7	4394.82	4237.61	4319.56	4216.45	4439.13	4243.64	4144.3	4275.88	4271.45	1.00104	0.95009	0.996514	FALSE
Q61233	Plastin-2 OS=Mus musculus OX=10090 GN=Lcp1 PE=1 SV=4	22	1973.79	2210.4	2173.83	2116.24	2088.03	2065.33	2213.38	2282.98	1902.13	2116.61	2106.22	1.00493	0.909799	0.993521	FALSE
Q8BHG1	Nardilysin OS=Mus musculus OX=10090 GN=Nrdc PE=1 SV=1	25	2707.36	2720.7	2712.29	2760.16	2688	2652.67	2554.75	2562.77	2668.92	2725.05	2624.83	1.03818	0.0210532	0.428733	FALSE
Q8R4N0	Citramalyl-CoA lyase, mitochondrial OS=Mus musculus OX=10090 GN=Clybl PE=1 SV=2	21	3781.97	4263.6	4197.31	3821.76	3953.31	3981.19	4031.5	4149.67	3837.25	4010.35	3989.28	1.00528	0.869434	0.984876	FALSE
P35585	AP-1 complex subunit mu-1 OS=Mus musculus OX=10090 GN=Ap1m1 PE=1 SV=3	21	3329.57	3264.5	3302.58	3333.4	3317.02	3319.18	3287.72	3256.66	3335.67	3307.4	3303.13	1.00129	0.846017	0.981384	FALSE
Q91ZP9	N-terminal EF-hand calcium-binding protein 2 OS=Mus musculus OX=10090 GN=Necab2 PE=1 SV=1	22	3178.66	3228.7	3256.29	3230.51	3147.53	3207.74	3117.27	3158.56	3406.35	3223.42	3205.86	1.00548	0.776497	0.975718	FALSE
Q9ESZ8	General transcription factor II-I OS=Mus musculus OX=10090 GN=Gtf2i PE=1 SV=3	24	3239.94	3240.9	3266.19	3509.42	3272.42	3302.67	3184.14	3147.38	3093.77	3312.22	3199.13	1.03535	0.156154	0.70168	FALSE
P54823	Probable ATP-dependent RNA helicase DDX6 OS=Mus musculus OX=10090 GN=Ddx6 PE=1 SV=1	23	3699.9	3554.7	3543.78	3642.93	3709.91	3567.57	3668.48	3629.36	3751.77	3609.75	3664.86	0.984963	0.294923	0.821312	FALSE
P46061	Ran GTPase-activating protein 1 OS=Mus musculus OX=10090 GN=Rangap1 PE=1 SV=2	25	3117.25	3112.1	3157.01	3188.5	3136.83	3079.92	3064.99	3046.88	3028.63	3143.56	3071.23	1.02355	0.0282059	0.462978	FALSE
Q9R1P4	Proteasome subunit alpha type-1 OS=Mus musculus OX=10090 GN=Psma1 PE=1 SV=1	19	3644.4	3880.7	3914.54	3765.91	3647.85	3689.9	3739.6	3809.32	3873.56	3799.89	3751.17	1.01299	0.513881	0.920084	FALSE
Q91Z53	Glyoxylate reductase/hydroxypyruvate reductase OS=Mus musculus OX=10090 GN=Grhpr PE=1 SV=1	15	3361.81	3426.3	3464.76	3302.17	3516.97	3518.67	3524.78	3248.8	3195.47	3388.19	3397.72	0.997195	0.918392	0.993521	FALSE
Q9JII6	Alcohol dehydrogenase [NADP(+)] OS=Mus musculus OX=10090 GN=Akr1a1 PE=1 SV=3	23	7026.35	7021.7	6960.66	6942.26	7184.72	7342.14	7166.49	7125.8	7294.75	6987.64	7222.32	0.967507	0.00206897	0.212731	FALSE
Q3UMT1	Protein phosphatase 1 regulatory subunit 12C OS=Mus musculus OX=10090 GN=Ppp1r12c PE=1 SV=1	18	1019.52	1022.6	1075.34	1030.88	1064.2	1025.1	1034.25	1020.33	1019.48	1036.84	1032.54	1.00417	0.777025	0.975718	FALSE
P10852	4F2 cell-surface antigen heavy chain OS=Mus musculus OX=10090 GN=Slc3a2 PE=1 SV=1	20	5908.28	5004.3	5006.78	5439.95	5332.56	5872.79	5385.09	5096.59	5541.02	5327.08	5439.62	0.979312	0.647825	0.951394	FALSE
Q7TQH0	Ataxin-2-like protein OS=Mus musculus OX=10090 GN=Atxn2l PE=1 SV=1	25	2727.08	2796.9	2859.75	2722.56	2760.63	2862.54	2764.47	2730.89	2708.7	2776	2764.95	1.004	0.795511	0.975998	FALSE
Q6NXK7	Inactive dipeptidyl peptidase 10 OS=Mus musculus OX=10090 GN=Dpp10 PE=1 SV=1	31	4695.27	4630.9	4687.73	4714.08	4857.22	4849.57	4710.36	4705.13	4630.43	4681.89	4749.71	0.985721	0.236046	0.774792	FALSE
A2ALU4	Protein Shroom2 OS=Mus musculus OX=10090 GN=Shroom2 PE=1 SV=1	22	2867.14	2998.8	2937.48	2973.78	3030.29	2933.21	2995.33	2970.21	2887.65	2943.88	2962.93	0.993571	0.629226	0.947734	FALSE
Q61037	Tuberin OS=Mus musculus OX=10090 GN=Tsc2 PE=1 SV=1	17	1444.52	1361.5	1371.31	1588.69	1370.81	1408.32	1392.03	1435.09	1474.84	1438.73	1415.76	1.01622	0.654141	0.952207	FALSE
P62748	Hippocalcin-like protein 1 OS=Mus musculus OX=10090 GN=Hpcal1 PE=1 SV=2	10	2023.86	1906.9	1927.44	2006.12	1889.73	1889.35	1880.03	1819.5	1815.62	1965.45	1858.54	1.05753	0.0116921	0.361886	FALSE
P10605	Cathepsin B OS=Mus musculus OX=10090 GN=Ctsb PE=1 SV=2	18	3623.85	4169	4149.15	3790.16	3952.04	3910.9	3792	4043.85	3399.79	3926.04	3812.79	1.0297	0.544621	0.924296	FALSE
Q8BH95	Enoyl-CoA hydratase, mitochondrial OS=Mus musculus OX=10090 GN=Echs1 PE=1 SV=1	21	8231.8	8557	8306.36	7761.46	8432.57	8657.03	8348.78	8849.4	8410.3	8209.04	8537.6	0.961517	0.11444	0.645977	FALSE
Q8K4I3	Rho guanine nucleotide exchange factor 6 OS=Mus musculus OX=10090 GN=Arhgef6 PE=1 SV=1	23	2325.23	2375.9	2453.07	2424.05	2370.68	2408.78	2416.4	2444.04	2371.53	2394.07	2402.12	0.996647	0.791977	0.975998	FALSE
P24270	Catalase OS=Mus musculus OX=10090 GN=Cat PE=1 SV=4	25	2290.63	2389	2376.99	2305.73	2324.42	2344.99	2280.61	2374.56	2240.6	2340.19	2312.55	1.01195	0.451797	0.895338	FALSE
P13020	Gelsolin OS=Mus musculus OX=10090 GN=Gsn PE=1 SV=3	20	2215.4	2377.4	2364.86	2334.64	2292.05	2329.35	2497.74	2660.07	2302.65	2322.17	2412.27	0.962652	0.322589	0.835397	FALSE
Q80U56	Late secretory pathway protein AVL9 homolog OS=Mus musculus OX=10090 GN=Avl9 PE=1 SV=2	20	1597.68	1648.7	1614.04	1600.81	1707.12	1593.68	1611.11	1684.67	1607.31	1615.18	1640.14	0.984784	0.396999	0.869626	FALSE
Q8K4Z5	Splicing factor 3A subunit 1 OS=Mus musculus OX=10090 GN=Sf3a1 PE=1 SV=1	22	1989.26	1982.7	1997.87	2083.41	1954.09	2098.97	2031.02	1926.12	1993.41	2012.9	1999.81	1.00655	0.7523	0.970644	FALSE
Q99LG2	Transportin-2 OS=Mus musculus OX=10090 GN=Tnpo2 PE=1 SV=1	13	1084.47	1142.5	1193	1167.08	1114.03	1095.01	1092.6	1149.58	1060.42	1146.05	1101.94	1.04003	0.137064	0.677201	FALSE
Q9WUT3	Ribosomal protein S6 kinase alpha-2 OS=Mus musculus OX=10090 GN=Rps6ka2 PE=1 SV=1	20	2322.16	2351.4	2349.43	2305.12	2366.35	2274.57	2383.7	2438.45	2135.67	2331.95	2317.26	1.00634	0.820032	0.977719	FALSE
Q3TKT4	Transcription activator BRG1 OS=Mus musculus OX=10090 GN=Smarca4 PE=1 SV=1	12	730.199	763.2	722.959	697.22	748.924	754.688	753.17	709.66	730.581	728.016	739.202	0.984867	0.492689	0.912337	FALSE
Q9Z1W9	STE20/SPS1-related proline-alanine-rich protein kinase OS=Mus musculus OX=10090 GN=Stk39 PE=1 SV=1	19	2281.18	2423.7	2449.89	2379.83	2375.01	2363.12	2341.52	2327.84	2193.48	2382.77	2319.25	1.02739	0.246133	0.783565	FALSE
P68181	cAMP-dependent protein kinase catalytic subunit beta OS=Mus musculus OX=10090 GN=Prkacb PE=1 SV=2	10	1579.14	1420.5	1459.52	1599.1	1491.37	1420.2	1464	1479.68	1521.7	1512.64	1475.01	1.02551	0.408228	0.87644	FALSE
Q8BMA6	Signal recognition particle subunit SRP68 OS=Mus musculus OX=10090 GN=Srp68 PE=1 SV=2	26	2443.08	2488	2463.2	2413.76	2497.22	2516.71	2410.57	2394.53	2427.4	2451.86	2448.81	1.00125	0.923718	0.993521	FALSE
O54829	Regulator of G-protein signaling 7 OS=Mus musculus OX=10090 GN=Rgs7 PE=1 SV=2	21	5706.94	5403.4	5379.77	5606.53	5550.22	5540.85	5307.04	5433.49	5573.85	5522.45	5480.18	1.00771	0.651983	0.951587	FALSE
B2RQC6	CAD protein OS=Mus musculus OX=10090 GN=Cad PE=1 SV=1	16	1234.08	1299.4	1362.48	1369.31	1198.01	1217.83	1177.7	1213.34	1384.85	1315.16	1236.21	1.06386	0.158042	0.704576	FALSE
O88910	MAGUK p55 subfamily member 3 OS=Mus musculus OX=10090 GN=Mpp3 PE=1 SV=2	23	2376.48	2282.9	2354.61	2408.5	2245.54	2303.71	2225.78	2249.84	2368.31	2355.17	2278.05	1.03385	0.0791764	0.590259	FALSE
Q3UHB8	Coiled-coil domain-containing protein 177 OS=Mus musculus OX=10090 GN=Ccdc177 PE=1 SV=1	20	2629.54	2515.5	2572.49	2622.73	2661.11	2675.81	2609.95	2612.29	2766.25	2584.66	2664.48	0.970043	0.0825987	0.594963	FALSE
Q80U78	Pumilio homolog 1 OS=Mus musculus OX=10090 GN=Pum1 PE=1 SV=2	22	1669.71	1705.9	1675.64	1702.84	1676.79	1638.58	1672.26	1641.81	1618.26	1688.45	1649.39	1.02368	0.0348155	0.494178	FALSE
Q8R3V5	Endophilin-B2 OS=Mus musculus OX=10090 GN=Sh3glb2 PE=1 SV=2	25	7222.97	6475.5	6467.19	7434.66	6485.86	6867.87	6485.08	6407.43	7562.53	6886.39	6748.56	1.02042	0.682761	0.959174	FALSE
Q9CZ30	Obg-like ATPase 1 OS=Mus musculus OX=10090 GN=Ola1 PE=1 SV=1	20	4972.54	5025.2	4919.51	4810.6	5003.39	5063.44	5179.14	4829.31	4453.8	4931.32	4899.11	1.00658	0.838602	0.981378	FALSE
Q8BP92	Reticulocalbin-2 OS=Mus musculus OX=10090 GN=Rcn2 PE=1 SV=1	16	1703.96	1904.3	1840.52	1755.64	1717.7	1742.01	1643.08	1691.85	1714.68	1799.46	1701.53	1.05755	0.055454	0.549138	FALSE
P22892	AP-1 complex subunit gamma-1 OS=Mus musculus OX=10090 GN=Ap1g1 PE=1 SV=3	24	3314.81	3402	3361.11	3351.41	3618.28	3307.3	3536.09	3596.88	3442.14	3357.19	3498.25	0.959677	0.0701419	0.576364	FALSE
P49443	Protein phosphatase 1A OS=Mus musculus OX=10090 GN=Ppm1a PE=1 SV=1	26	5009.86	4925.5	4959.55	4876.75	4885	4960.13	4928.1	4901.86	4761.49	4942.68	4886.84	1.01143	0.264282	0.793885	FALSE
Q8C167	Prolyl endopeptidase-like OS=Mus musculus OX=10090 GN=Prepl PE=1 SV=1	18	2298.18	2142.2	2153.92	2216.56	2183.35	2066.7	2178.24	2168.38	2153.57	2201.85	2149.61	1.0243	0.22887	0.770467	FALSE
P59016	Vacuolar protein sorting-associated protein 33B OS=Mus musculus OX=10090 GN=Vps33b PE=1 SV=1	23	3303.48	3233.4	3148.3	3236.02	3271.4	3252.14	3318.35	3344.11	3369.15	3229.83	3310.74	0.975561	0.0675671	0.574336	FALSE
Q7TN29	Stromal membrane-associated protein 2 OS=Mus musculus OX=10090 GN=Smap2 PE=1 SV=1	16	2921.69	3100.3	3154.65	2949.16	3083.18	2993.49	3039.83	2963.82	2897.31	3029.86	2994.85	1.01169	0.586848	0.935402	FALSE
Q8CBY8	Dynactin subunit 4 OS=Mus musculus OX=10090 GN=Dctn4 PE=1 SV=1	17	2031.19	2109.1	2124.36	2167.2	2106.12	2057.2	2172.89	2095.43	2205.96	2107.38	2126.84	0.990853	0.637685	0.949757	FALSE
P51855	Glutathione synthetase OS=Mus musculus OX=10090 GN=Gss PE=1 SV=1	20	2741.73	2701.4	2640.69	2639.14	2651.42	2658.17	2644.96	2628.79	2574.55	2680.39	2631.41	1.01862	0.121074	0.657591	FALSE
A6H5Z3	Exocyst complex component 6B OS=Mus musculus OX=10090 GN=Exoc6b PE=1 SV=1	21	2071.45	1999.5	1977.26	2095.91	2036.54	2033.06	1951.63	1951.81	2027.79	2035.44	1999.77	1.01784	0.323134	0.835397	FALSE
Q5XJY5	Coatomer subunit delta OS=Mus musculus OX=10090 GN=Arcn1 PE=1 SV=2	25	3738.4	3657.1	3643.77	3777.42	3730.94	3737.8	3618.27	3679.27	3751.9	3703.75	3703.31	1.00012	0.991304	0.999464	FALSE
Q02257	Junction plakoglobin OS=Mus musculus OX=10090 GN=Jup PE=1 SV=3	13	979.721	1063.1	1105.73	1066.89	993.984	1021.72	1027.56	1070.51	996.433	1052.84	1021.67	1.0305	0.304616	0.825325	FALSE
Q922D4	Serine/threonine-protein phosphatase 6 regulatory subunit 3 OS=Mus musculus OX=10090 GN=Ppp6r3 PE=1 SV=1	22	1500.14	1646.6	1677.17	1537.36	1618.8	1583.42	1613.54	1606.8	1487.84	1588.61	1581.31	1.00462	0.880209	0.990019	FALSE
Q9D0M1	Phosphoribosyl pyrophosphate synthase-associated protein 1 OS=Mus musculus OX=10090 GN=Prpsap1 PE=1 SV=1	13	1497.66	1357.7	1339.75	1421.25	1278.17	1439.96	1370.88	1315.03	1461.45	1402.74	1371.3	1.02293	0.554715	0.925014	FALSE
Q8CCJ4	APC membrane recruitment protein 2 OS=Mus musculus OX=10090 GN=Amer2 PE=1 SV=2	17	1171.26	1211.6	1231.86	1238.98	1231.4	1153.92	1263.17	1212.01	1135.22	1213.14	1198.18	1.01248	0.638244	0.949757	FALSE
Q8C3F2	Constitutive coactivator of PPAR-gamma-like protein 2 OS=Mus musculus OX=10090 GN=Fam120c PE=1 SV=3	22	1786.62	1760.1	1811.2	1814.06	1754.14	1827.69	1753.1	1741.9	1936.51	1792.86	1801.21	0.995368	0.849146	0.981384	FALSE
Q91YI0	Argininosuccinate lyase OS=Mus musculus OX=10090 GN=Asl PE=1 SV=1	23	3187.51	3391.7	3331.43	3194.99	3434.01	3438.5	3510.56	3333.86	3302.85	3275.24	3403.11	0.962423	0.0774215	0.588369	FALSE
Q149F3	Eukaryotic peptide chain release factor GTP-binding subunit ERF3B OS=Mus musculus OX=10090 GN=Gspt2 PE=1 SV=1	9	564.52	666.5	657.948	596.29	643.279	608.228	643.998	609.963	592.441	619.844	619.241	1.00097	0.981153	0.998368	FALSE
Q9CQD1	Ras-related protein Rab-5A OS=Mus musculus OX=10090 GN=Rab5a PE=1 SV=1	12	2898.19	2906.9	2839.49	2823.85	2968.74	2845.4	2877.41	2842.83	2675.36	2866.88	2840.34	1.00935	0.658901	0.954797	FALSE
Q61290	Voltage-dependent R-type calcium channel subunit alpha-1E OS=Mus musculus OX=10090 GN=Cacna1e PE=1 SV=1	22	1634.88	1794.2	1794.71	1674.31	1652.19	1807.55	1733.53	1669.09	1737.09	1723.04	1719	1.00235	0.935085	0.993939	FALSE
Q4V9Z5	Seizure 6-like protein 2 OS=Mus musculus OX=10090 GN=Sez6l2 PE=1 SV=1	19	1602.76	1645.3	1639.25	1697.95	1781.54	1646.83	1690.13	1631.42	1682.89	1645.96	1685.77	0.976389	0.276395	0.807327	FALSE
P21278	Guanine nucleotide-binding protein subunit alpha-11 OS=Mus musculus OX=10090 GN=Gna11 PE=1 SV=1	13	2733.34	2699.8	2696.86	2636.69	2735.78	2772.61	2678.76	2742.87	2794.31	2691.45	2744.59	0.980639	0.103684	0.628263	FALSE
P28661	Septin-4 OS=Mus musculus OX=10090 GN=Septin4 PE=1 SV=1	18	4241.57	3960.8	4055.4	4090.74	4344.92	4186.56	4296.4	4079.79	4059.33	4085.89	4191.87	0.974718	0.236444	0.774792	FALSE
Q69ZF3	Non-lysosomal glucosylceramidase OS=Mus musculus OX=10090 GN=Gba2 PE=1 SV=2	17	1424.21	1474.1	1504.63	1508.95	1516.09	1506.5	1531.36	1417.92	1535.48	1477.58	1500.84	0.984505	0.46659	0.90092	FALSE
Q9QYR9	Acyl-coenzyme A thioesterase 2, mitochondrial OS=Mus musculus OX=10090 GN=Acot2 PE=1 SV=2	16	2670.05	3058.9	3004.02	2713.49	2887.18	2920.7	2915.22	2951.18	2779.25	2856.46	2890.09	0.988366	0.73051	0.96546	FALSE
Q9ESE1	Lipopolysaccharide-responsive and beige-like anchor protein OS=Mus musculus OX=10090 GN=Lrba PE=1 SV=1	15	1132.65	1098.7	1115.38	1111.72	1098.61	1140.41	1064.03	1086.62	1068.14	1114.55	1091.22	1.02137	0.205528	0.748206	FALSE
Q9JKF6	Nectin-1 OS=Mus musculus OX=10090 GN=Nectin1 PE=1 SV=3	15	1808.71	1655.3	1611.69	1720.73	1709.67	1597.3	1527.71	1506.04	1766.57	1697.5	1618.31	1.04893	0.288313	0.817124	FALSE
Q8CBE3	WD repeat-containing protein 37 OS=Mus musculus OX=10090 GN=Wdr37 PE=1 SV=1	25	5280.05	5235.1	5232.44	5318.93	5506.51	5203.78	5422.77	5500.7	5374.69	5266.51	5400.55	0.975181	0.0783609	0.590259	FALSE
Q9JK42	[Pyruvate dehydrogenase (acetyl-transferring)] kinase isozyme 2, mitochondrial OS=Mus musculus OX=10090 GN=Pdk2 PE=1 SV=2	15	3088.91	3180.2	3168.79	3048.37	3142.82	3218.75	3260.36	3211.14	2934.13	3121.08	3151.24	0.990429	0.689817	0.959377	FALSE
P47791	Glutathione reductase, mitochondrial OS=Mus musculus OX=10090 GN=Gsr PE=1 SV=3	15	1811.66	1983	1929.8	1910.95	2131.61	1961.52	2173.62	2117.8	2033.06	1907.83	2082.11	0.916297	0.0136894	0.376183	FALSE
Q3TLI0	Trafficking protein particle complex subunit 10 OS=Mus musculus OX=10090 GN=Trappc10 PE=1 SV=2	24	1625.67	1630.4	1629	1752.45	1590.39	1625.44	1617.92	1633.02	1798.24	1658.53	1651.41	1.00431	0.888033	0.990427	FALSE
P59759	Myocardin-related transcription factor B OS=Mus musculus OX=10090 GN=Mrtfb PE=1 SV=1	23	2152.7	2291.5	2426.22	2372.85	2152.76	2204.03	2099.59	2410.5	2288.49	2308.48	2228.44	1.03592	0.356747	0.851308	FALSE
Q8C0E2	Vacuolar protein sorting-associated protein 26B OS=Mus musculus OX=10090 GN=Vps26b PE=1 SV=1	24	4010.95	4075.3	4052.1	4063.18	4034.87	4008.96	4002.93	3978.89	3892.87	4050.31	3983.4	1.0168	0.0650293	0.570233	FALSE
Q9WTX5	S-phase kinase-associated protein 1 OS=Mus musculus OX=10090 GN=Skp1 PE=1 SV=3	15	3978.71	4077.7	3981.43	4332.9	3981.48	4229.71	3975.82	3657.84	4534.13	4090.19	4065.37	1.00611	0.894332	0.991655	FALSE
Q91V09	WD repeat-containing protein 13 OS=Mus musculus OX=10090 GN=Wdr13 PE=1 SV=1	20	2443.32	2467.9	2382.64	2483.34	2494.68	2476.06	2511.11	2502.08	2594.89	2444	2515.43	0.971601	0.0501192	0.54085	FALSE
P57746	V-type proton ATPase subunit D OS=Mus musculus OX=10090 GN=Atp6v1d PE=1 SV=1	20	4498.77	5380.2	5264.59	4740.79	5467.51	5002.41	5271.78	6107.8	5425.03	4957.66	5443.05	0.910823	0.119572	0.653453	FALSE
Q9CZW4	Long-chain-fatty-acid--CoA ligase 3 OS=Mus musculus OX=10090 GN=Acsl3 PE=1 SV=2	19	2414.74	2557.3	2474.15	2539.31	2403.18	2551.11	2520.23	2361.78	2862.68	2495.74	2533.92	0.98493	0.714837	0.965053	FALSE
Q91ZM2	SH2B adapter protein 1 OS=Mus musculus OX=10090 GN=Sh2b1 PE=1 SV=2	16	1287.34	1282.7	1309.71	1277.44	1299.7	1306.51	1236.3	1249.67	1230.36	1289.24	1264.1	1.01989	0.235341	0.774792	FALSE
Q8BH57	WD repeat-containing protein 48 OS=Mus musculus OX=10090 GN=Wdr48 PE=1 SV=1	19	1929.63	2053	2069.12	1984.81	2100	2034.18	2035.15	2072.27	2080.7	2008.36	2064.3	0.972903	0.126332	0.661042	FALSE
Q8K0S0	Phytanoyl-CoA hydroxylase-interacting protein OS=Mus musculus OX=10090 GN=Phyhip PE=1 SV=1	17	4258.11	4009.3	3957.64	3887.41	4423.55	4133.4	4534.56	4515.45	4182.41	4025.74	4354.6	0.924479	0.0264927	0.450775	FALSE
Q8C163	Nuclease EXOG, mitochondrial OS=Mus musculus OX=10090 GN=Exog PE=1 SV=1	16	2252.84	2258.9	2206.57	2368.81	2172.26	2136.87	2267.24	2395.86	2067.31	2271.01	2205.01	1.02993	0.384593	0.864862	FALSE
Q6WQJ1	Sn1-specific diacylglycerol lipase alpha OS=Mus musculus OX=10090 GN=Dagla PE=1 SV=2	18	1737.14	1769.7	1781.4	1826.07	1650.41	1751.64	1716.51	1707.43	1848.7	1778.29	1733.72	1.02571	0.307194	0.828192	FALSE
Q9ERG2	Striatin-3 OS=Mus musculus OX=10090 GN=Strn3 PE=1 SV=1	16	2143.25	2068.7	2109.4	2034.05	2166.65	2133.62	2079.41	2045.65	2010.53	2088.45	2086.4	1.00098	0.958981	0.996514	FALSE
P63028	Translationally-controlled tumor protein OS=Mus musculus OX=10090 GN=Tpt1 PE=1 SV=1	15	6817.45	6223	6213.85	6770.65	6262.59	6646.99	6275	6435.65	6669.96	6499.85	6455.67	1.00684	0.809308	0.975998	FALSE
Q61655	ATP-dependent RNA helicase DDX19A OS=Mus musculus OX=10090 GN=Ddx19a PE=1 SV=2	22	2289.45	2283.4	2207.86	2228.32	2244.26	2239.18	2182.99	2118.6	2221.93	2251.98	2200.89	1.02322	0.156633	0.7021	FALSE
Q9R257	Heme-binding protein 1 OS=Mus musculus OX=10090 GN=Hebp1 PE=1 SV=2	15	4504.56	4573.1	4377.75	4366.46	4519.26	4484.61	4758.38	4738	4461.65	4454.62	4590.59	0.970381	0.150826	0.696558	FALSE
Q62415	Apoptosis-stimulating of p53 protein 1 OS=Mus musculus OX=10090 GN=Ppp1r13b PE=1 SV=2	21	2036.03	2033.4	2117.18	2037.48	2036.92	2075.71	2031.02	1953.68	1985.69	2055.72	2016.15	1.01963	0.229346	0.770467	FALSE
Q8VEH3	ADP-ribosylation factor-like protein 8A OS=Mus musculus OX=10090 GN=Arl8a PE=1 SV=1	6	1921.13	1938.6	1854.19	1841.99	1925.03	1831.19	1893.28	1899.1	1949.77	1888.52	1899.26	0.994347	0.738701	0.967196	FALSE
Q8C0D5	Elongation factor-like GTPase 1 OS=Mus musculus OX=10090 GN=Efl1 PE=1 SV=1	21	1630.16	1633.3	1668.81	1678.59	1627.22	1639.33	1649.04	1746.43	1697.95	1652.58	1671.41	0.988731	0.50841	0.917643	FALSE
Q91YE6	Importin-9 OS=Mus musculus OX=10090 GN=Ipo9 PE=1 SV=3	18	2154	2043.9	2050.87	1971.95	2122.69	2145.5	2179.82	2113.8	1944.75	2054.16	2099.68	0.978323	0.45337	0.895338	FALSE
Q99PT1	Rho GDP-dissociation inhibitor 1 OS=Mus musculus OX=10090 GN=Arhgdia PE=1 SV=3	15	5548.7	5485.5	5333.49	5412.75	5655.73	5410.27	5598.2	5567.26	5439.19	5444.52	5533.33	0.98395	0.227388	0.770418	FALSE
Q68FE6	Rho family-interacting cell polarization regulator 1 OS=Mus musculus OX=10090 GN=Ripor1 PE=1 SV=2	21	1442.75	1469.4	1462.47	1429.08	1456.71	1450.59	1457.93	1410.73	1381.76	1450.84	1431.22	1.01371	0.34107	0.844099	FALSE
Q8C2E7	WASH complex subunit 5 OS=Mus musculus OX=10090 GN=Washc5 PE=1 SV=2	28	2015.6	1999.4	1972.79	2158.99	2018.19	1984.28	1959.05	2024.09	2010.79	2035.44	1999.13	1.01816	0.37474	0.859301	FALSE
P61294	Ras-related protein Rab-6B OS=Mus musculus OX=10090 GN=Rab6b PE=1 SV=1	8	2349.55	2305.6	2258.62	2344.31	2387.5	2329.85	2350.63	2380.82	2357.88	2314.23	2361.24	0.980091	0.0712284	0.576364	FALSE
Q99MR6	Serrate RNA effector molecule homolog OS=Mus musculus OX=10090 GN=Srrt PE=1 SV=1	26	2815.06	2909	2951.02	2908	2920.7	2927.83	2825.98	2787.32	2812.08	2895.34	2854.19	1.01442	0.355427	0.851308	FALSE
P97820	Mitogen-activated protein kinase kinase kinase kinase 4 OS=Mus musculus OX=10090 GN=Map4k4 PE=1 SV=1	12	594.633	553.5	594.349	640.876	589.756	599.473	563.517	594.257	602.225	595.039	589.68	1.00909	0.768346	0.973932	FALSE
P49615	Cyclin-dependent-like kinase 5 OS=Mus musculus OX=10090 GN=Cdk5 PE=1 SV=1	21	4659.14	4510.7	4481.51	4565.14	4618.28	4593.17	4693.82	4651.62	4516.24	4553.62	4614.24	0.986863	0.248329	0.784551	FALSE
Q9Z1T6	1-phosphatidylinositol 3-phosphate 5-kinase OS=Mus musculus OX=10090 GN=Pikfyve PE=1 SV=3	18	713.076	745.5	749.812	781.737	758.482	745.683	731.651	712.322	738.434	747.135	737.154	1.01354	0.529255	0.924296	FALSE
Q99J85	Neuronal pentraxin receptor OS=Mus musculus OX=10090 GN=Nptxr PE=1 SV=1	18	2292.99	2475.9	2419.15	2227.83	2515.7	2321.22	2509.29	2619.61	2202.62	2351.91	2428.96	0.968277	0.461512	0.898947	FALSE
Q80YE4	Serine/threonine-protein kinase LMTK1 OS=Mus musculus OX=10090 GN=Aatk PE=1 SV=1	20	686.152	738.5	750.754	731.394	760.393	712.414	725.451	705.667	729.036	726.282	726.349	0.999907	0.996832	0.999791	FALSE
Q8C5W0	Calmin OS=Mus musculus OX=10090 GN=Clmn PE=1 SV=2	22	1644.33	1671.6	1713.56	1684.1	1639.58	1698.24	1671.53	1612.66	1641.56	1678.21	1652.45	1.01559	0.258035	0.792012	FALSE
Q9EP69	Phosphatidylinositide phosphatase SAC1 OS=Mus musculus OX=10090 GN=Sacm1l PE=1 SV=1	27	2609.11	2718.4	2726.43	2821.16	2679.97	2621.9	2609.83	2604.17	2833.97	2717.73	2668.6	1.01841	0.450493	0.895338	FALSE
Q7M6Y3	Phosphatidylinositol-binding clathrin assembly protein OS=Mus musculus OX=10090 GN=Picalm PE=1 SV=1	19	2563.06	2603.7	2570.26	2518.12	2580.06	2646.91	2560.35	2572.09	2432.81	2563.6	2557.48	1.00239	0.890443	0.990881	FALSE
P98203	Armadillo repeat protein deleted in velo-cardio-facial syndrome homolog OS=Mus musculus OX=10090 GN=Arvcf PE=1 SV=2	23	1612.21	1683.3	1724.75	1747.68	1635.75	1643.71	1565.88	1669.76	1657.14	1691.19	1634.04	1.03497	0.131116	0.668719	FALSE
O35685	Nuclear migration protein nudC OS=Mus musculus OX=10090 GN=Nudc PE=1 SV=1	23	4950.46	4996.6	5016.32	4894.51	5047.23	4905.48	5053.07	4767.55	4647.43	4964.25	4881.57	1.01694	0.407939	0.87644	FALSE
Q8BWG8	Beta-arrestin-1 OS=Mus musculus OX=10090 GN=Arrb1 PE=1 SV=1	17	1745.41	1803.8	1808.96	1762.86	1803.72	1758.27	1759.18	1817.37	1763.99	1780.05	1780.33	0.999844	0.989095	0.999135	FALSE
Q0GNC1	Inverted formin-2 OS=Mus musculus OX=10090 GN=Inf2 PE=1 SV=1	17	1398.11	1515.5	1526.42	1410.59	1435.68	1416.07	1389.97	1404.34	1366.57	1461.48	1402.33	1.04218	0.108001	0.637426	FALSE
P09055	Integrin beta-1 OS=Mus musculus OX=10090 GN=Itgb1 PE=1 SV=1	24	2500.12	2723.2	2664.83	2779.27	2770.7	2910.57	2738.57	2860.67	2744.49	2664.77	2804.17	0.950289	0.0749894	0.58344	FALSE
Q99K01	Pyridoxal-dependent decarboxylase domain-containing protein 1 OS=Mus musculus OX=10090 GN=Pdxdc1 PE=1 SV=2	15	1606.54	1656.1	1739.36	1607.67	1656.91	1590.17	1644.78	1628.63	1555.04	1651.55	1614.67	1.02284	0.319554	0.833148	FALSE
Q9Z1F9	SUMO-activating enzyme subunit 2 OS=Mus musculus OX=10090 GN=Uba2 PE=1 SV=1	25	3188.1	3215.9	3198.11	3090.75	3138.36	3217.25	3078	3064.19	2960.78	3172.84	3090.55	1.02663	0.175712	0.721996	FALSE
Q06890	Clusterin OS=Mus musculus OX=10090 GN=Clu PE=1 SV=1	20	3630.11	3411.8	3478.77	3605.2	4004.16	3275.9	3473.48	3898.5	3510.89	3530.32	3622.3	0.974609	0.581875	0.934218	FALSE
Q9EQZ7	Regulating synaptic membrane exocytosis protein 2 OS=Mus musculus OX=10090 GN=Rims2 PE=1 SV=1	22	1402.36	1396.9	1345.63	1436.56	1428.29	1383.43	1375.74	1381.45	1401.58	1394.98	1393.97	1.00073	0.960486	0.996514	FALSE
P61750	ADP-ribosylation factor 4 OS=Mus musculus OX=10090 GN=Arf4 PE=1 SV=2	7	1134.06	1291.8	1280.86	1150.91	1195.33	1211.7	1201.04	1243.42	1111.66	1212.26	1191.81	1.01716	0.658907	0.954797	FALSE
Q62442	Vesicle-associated membrane protein 1 OS=Mus musculus OX=10090 GN=Vamp1 PE=1 SV=1	9	1484.79	1323	1339.98	1360.37	1383.18	1421.33	1334.89	1243.15	1429.26	1375.61	1360.6	1.01103	0.775398	0.975718	FALSE
Q6PFD5	Disks large-associated protein 3 OS=Mus musculus OX=10090 GN=Dlgap3 PE=1 SV=1	19	2023.39	2171	2162.64	2317.24	1981.11	2018.92	2049.13	2456.55	2212.92	2166.08	2136.87	1.01367	0.798031	0.975998	FALSE
P68037	Ubiquitin-conjugating enzyme E2 L3 OS=Mus musculus OX=10090 GN=Ube2l3 PE=1 SV=1	14	4251.26	4265.7	4125.83	4261.86	4200.28	4306	4164.86	4126.64	4023.93	4225.76	4163.32	1.015	0.335408	0.840132	FALSE
Q61411	GTPase HRas OS=Mus musculus OX=10090 GN=Hras PE=1 SV=2	15	4058.77	3758.6	3695.36	3852.14	3945.79	3878.38	3910.29	3891.58	3831.46	3838.79	3891.32	0.986502	0.49257	0.912337	FALSE
Q61024	Asparagine synthetase [glutamine-hydrolyzing] OS=Mus musculus OX=10090 GN=Asns PE=1 SV=3	21	3588.78	3427.7	3453.33	3493.98	3516.46	3354.58	3305.34	3337.45	3325.38	3490.42	3367	1.03665	0.0520585	0.541882	FALSE
Q7TSI3	Serine/threonine-protein phosphatase 6 regulatory subunit 1 OS=Mus musculus OX=10090 GN=Ppp6r1 PE=1 SV=1	15	687.333	691.2	774.898	718.411	690.176	679.77	694.085	702.739	698.653	717.129	693.04	1.03476	0.215911	0.761014	FALSE
Q8BLR2	Copine-4 OS=Mus musculus OX=10090 GN=Cpne4 PE=1 SV=1	22	2884.14	2900.2	2857.39	2939.85	2742.67	2854.78	2855.4	2781.33	2973.27	2895.24	2840.4	1.01931	0.284516	0.812595	FALSE
P70392	Ras-specific guanine nucleotide-releasing factor 2 OS=Mus musculus OX=10090 GN=Rasgrf2 PE=1 SV=2	26	2230.52	2271.8	2273.46	2405.92	2244.01	2268.19	2282.67	2200.46	2424.31	2294.49	2282.71	1.00516	0.832241	0.98074	FALSE
Q8R366	Immunoglobulin superfamily member 8 OS=Mus musculus OX=10090 GN=Igsf8 PE=1 SV=2	16	3740.64	3816.5	3895.1	3948.05	3903.87	3929.28	3905.55	3995.53	4257.47	3849.27	3996.16	0.963241	0.121796	0.657702	FALSE
Q8R5H1	Ubiquitin carboxyl-terminal hydrolase 15 OS=Mus musculus OX=10090 GN=Usp15 PE=1 SV=1	27	2487.24	2489.9	2506.89	2510.16	2497.48	2486.7	2461.27	2410.63	2421.48	2498.53	2455.27	1.01762	0.0713203	0.576364	FALSE
Q99KQ4	Nicotinamide phosphoribosyltransferase OS=Mus musculus OX=10090 GN=Nampt PE=1 SV=1	21	3249.27	3245.7	3263.36	3327.03	3188.82	3255.02	3210.4	3198.49	3177.84	3271.18	3206	1.02033	0.0225938	0.429002	FALSE
O35350	Calpain-1 catalytic subunit OS=Mus musculus OX=10090 GN=Capn1 PE=1 SV=1	21	1957.97	1854.7	1895.41	1817.13	1872.02	1934.5	1946.53	1932.78	1716.1	1880.58	1878.33	1.0012	0.969544	0.998029	FALSE
P70297	Signal transducing adapter molecule 1 OS=Mus musculus OX=10090 GN=Stam PE=1 SV=3	17	2645.6	2825.2	2749.04	2707.73	2837.61	2740.47	2716.57	2721.7	2603.39	2731.12	2722.92	1.00301	0.883128	0.990039	FALSE
Q61171	Peroxiredoxin-2 OS=Mus musculus OX=10090 GN=Prdx2 PE=1 SV=3	15	10543.7	10303.7	10309.2	10595.1	10928.8	10668.1	10858.3	10780	9720.25	10437.1	10581.4	0.986363	0.604486	0.940281	FALSE
Q9CZT8	Ras-related protein Rab-3B OS=Mus musculus OX=10090 GN=Rab3b PE=1 SV=1	8	2165.81	2220.6	2183.84	2286.25	2182.33	2144.87	1952.85	1957.4	2349.51	2213.65	2112.17	1.04804	0.291301	0.820516	FALSE
Q8BIW1	Exopolyphosphatase PRUNE1 OS=Mus musculus OX=10090 GN=Prune1 PE=1 SV=1	20	2557.04	2600	2490.17	2509.79	2519.65	2516.96	2524.6	2408.9	2402.55	2538.89	2473.89	1.02627	0.138102	0.677201	FALSE
A2ARP1	Inositol hexakisphosphate and diphosphoinositol-pentakisphosphate kinase 1 OS=Mus musculus OX=10090 GN=Ppip5k1 PE=1 SV=1	20	1142.8	1144.7	1136.7	1195.26	1173.16	1107.89	1110.59	1111.38	1154.79	1154.63	1131.24	1.02068	0.265929	0.795356	FALSE
Q5DU25	IQ motif and SEC7 domain-containing protein 2 OS=Mus musculus OX=10090 GN=Iqsec2 PE=1 SV=3	19	811.208	953.7	982.77	1003.32	800.026	843.99	848.726	1161.69	984.846	934.563	919.038	1.01689	0.854469	0.981384	FALSE
Q8R574	Phosphoribosyl pyrophosphate synthase-associated protein 2 OS=Mus musculus OX=10090 GN=Prpsap2 PE=1 SV=1	20	2777.27	2761.1	2658	2696.59	2657.67	2815.89	2783.8	2555.19	2939.15	2722.81	2747.13	0.991147	0.766943	0.973379	FALSE
Q9CZR8	Elongation factor Ts, mitochondrial OS=Mus musculus OX=10090 GN=Tsfm PE=1 SV=1	13	1489.04	1455.7	1470.95	1570.31	1439.12	1459.1	1407.72	1440.95	1556.46	1495.86	1459.81	1.02469	0.349412	0.849371	FALSE
O89026	Roundabout homolog 1 OS=Mus musculus OX=10090 GN=Robo1 PE=1 SV=1	19	1493.41	1483.1	1490.85	1557.7	1486.78	1485.61	1464.13	1547.57	1503.93	1505.97	1497.35	1.00576	0.703761	0.961765	FALSE
Q9CQM9	Glutaredoxin-3 OS=Mus musculus OX=10090 GN=Glrx3 PE=1 SV=1	15	2309.99	2316.4	2315.39	2311.61	2336.14	2225.04	2370.94	2267.14	2175.19	2313.35	2273.77	1.0174	0.364747	0.854646	FALSE
Q8CCT4	Transcription elongation factor A protein-like 5 OS=Mus musculus OX=10090 GN=Tceal5 PE=1 SV=1	28	5349.25	5210.5	5089.58	5294.92	5026.45	5127.23	4926.51	4926.48	5778.55	5235.14	5147.64	1.017	0.646169	0.951394	FALSE
Q8R307	Vacuolar protein sorting-associated protein 18 homolog OS=Mus musculus OX=10090 GN=Vps18 PE=1 SV=2	19	1564.38	1532.9	1573.06	1756.37	1660.86	1527.01	1487.83	1635.02	1689.71	1604.37	1598.13	1.0039	0.923139	0.993521	FALSE
Q640R3	Hepatocyte cell adhesion molecule OS=Mus musculus OX=10090 GN=Hepacam PE=1 SV=2	17	3465.14	3223.4	3255.94	3261.5	3445.1	3510.04	3137.45	3215.26	3222.9	3300.14	3303.02	0.999129	0.976521	0.998368	FALSE
Q3UEB3	Poly(U)-binding-splicing factor PUF60 OS=Mus musculus OX=10090 GN=Puf60 PE=1 SV=2	18	2676.54	2844.3	2783.08	2723.9	2809.44	2703.82	2833.28	2751.92	2664.67	2756.24	2751.9	1.00157	0.930491	0.993521	FALSE
Q3V3V9	Capping protein, Arp2/3 and myosin-I linker protein 2 OS=Mus musculus OX=10090 GN=Carmil2 PE=1 SV=2	18	1483.02	1502.6	1449.28	1414.75	1548.46	1460.85	1523.82	1510.96	1393.34	1462.03	1486.45	0.98357	0.516514	0.921197	FALSE
Q60714	Long-chain fatty acid transport protein 1 OS=Mus musculus OX=10090 GN=Slc27a1 PE=1 SV=1	22	2160.26	2107.7	2028.02	2167.32	2172.39	2223.29	2069.56	2091.57	2257.98	2115.08	2161.73	0.978423	0.382271	0.864227	FALSE
Q9DBS5	Kinesin light chain 4 OS=Mus musculus OX=10090 GN=Klc4 PE=1 SV=1	12	616.952	625.4	648.408	637.324	620.723	608.603	604.851	618.083	611.494	631.909	612.723	1.03131	0.0263212	0.450775	FALSE
P62484	Abl interactor 2 OS=Mus musculus OX=10090 GN=Abi2 PE=1 SV=1	10	1562.02	1601.1	1682.47	1611.35	1640.09	1633.07	1651.11	1653.12	1618.13	1613.65	1639.05	0.984503	0.310172	0.828192	FALSE
Q3UMB5	Guanine nucleotide exchange protein SMCR8 OS=Mus musculus OX=10090 GN=Smcr8 PE=1 SV=2	18	1371.78	1386	1342.22	1391.11	1335	1387.31	1372.95	1421.52	1374.42	1372.64	1377.96	0.996144	0.782185	0.975998	FALSE
P99026	Proteasome subunit beta type-4 OS=Mus musculus OX=10090 GN=Psmb4 PE=1 SV=1	14	2001.19	2075.8	2059.11	2068.59	1923	1939.5	1987.25	2005.59	2182.02	2050.96	2005.42	1.02271	0.424726	0.882806	FALSE
Q80UP3	Diacylglycerol kinase zeta OS=Mus musculus OX=10090 GN=Dgkz PE=1 SV=2	18	2215.4	2227.7	2232.71	2424.18	2018.96	2131.36	2002.81	2084.65	2309.73	2273.4	2106.71	1.07913	0.0635649	0.568985	FALSE
P20444	Protein kinase C alpha type OS=Mus musculus OX=10090 GN=Prkca PE=1 SV=3	11	1523.64	1608.8	1614.51	1453.09	1575.35	1611.94	1671.41	1631.56	1575.51	1548.57	1612.75	0.960204	0.153535	0.699458	FALSE
Q8C5H8	NAD kinase 2, mitochondrial OS=Mus musculus OX=10090 GN=Nadk2 PE=1 SV=2	23	2138.17	2183.9	2157.1	2056.71	2308.75	2124.74	2300.67	2248.77	2154.47	2133.44	2226.2	0.958332	0.098635	0.619794	FALSE
Q8CHP8	Glycerol-3-phosphate phosphatase OS=Mus musculus OX=10090 GN=Pgp PE=1 SV=1	22	4829.07	4823.5	4718.59	4665.33	4833.26	4768.77	4803.12	4655.21	4218.07	4758.61	4649.91	1.02338	0.459302	0.896677	FALSE
P31230	Aminoacyl tRNA synthase complex-interacting multifunctional protein 1 OS=Mus musculus OX=10090 GN=Aimp1 PE=1 SV=2	17	1823.35	1783.3	1867.73	1751.84	1793.78	1849.83	1772.43	1755.88	1862.22	1806.03	1806.34	0.999831	0.992752	0.999464	FALSE
Q60932	Voltage-dependent anion-selective channel protein 1 OS=Mus musculus OX=10090 GN=Vdac1 PE=1 SV=3	17	2686.58	2890.4	2900.61	2652.37	2620.2	2458.93	2924.82	2928.95	2867.05	2780.16	2753.38	1.00973	0.834625	0.981378	FALSE
Q810J8	Zinc finger FYVE domain-containing protein 1 OS=Mus musculus OX=10090 GN=Zfyve1 PE=1 SV=2	18	2005.68	2006.9	2024.96	2027.07	1997.16	2027.3	1990.66	1998.53	2065.64	2016.13	2015.67	1.00023	0.978522	0.998368	FALSE
Q6P8X1	Sorting nexin-6 OS=Mus musculus OX=10090 GN=Snx6 PE=1 SV=2	23	3924.03	4234.6	4099.44	3996.67	4235.84	4087.38	4075.26	4022.29	3698.6	4062.02	4019.85	1.01049	0.732785	0.965963	FALSE
Q7TQK5	Coiled-coil domain-containing protein 93 OS=Mus musculus OX=10090 GN=Ccdc93 PE=1 SV=1	24	2653.4	2593	2603.47	2659.6	2620.07	2553.61	2606.91	2552.92	2518.81	2627.2	2570.19	1.02218	0.0651779	0.570233	FALSE
Q60865	Caprin-1 OS=Mus musculus OX=10090 GN=Caprin1 PE=1 SV=2	18	3364.76	3410.8	3337.44	3411.43	3496.2	3374.46	3290.63	3263.18	3296.02	3380.96	3343.05	1.01134	0.475293	0.904005	FALSE
Q9EQP2	EH domain-containing protein 4 OS=Mus musculus OX=10090 GN=Ehd4 PE=1 SV=1	17	1722.5	1728.1	1791.77	1770.09	1795.56	1760.77	1782.04	1836.68	1706.83	1752.88	1775.86	0.987058	0.44319	0.893236	FALSE
Q80W21	Glutathione S-transferase Mu 7 OS=Mus musculus OX=10090 GN=Gstm7 PE=1 SV=1	17	2605.81	2502.3	2423.16	2838.18	2420.51	2771.74	2512.69	2321.18	2676.64	2587.77	2535.24	1.02072	0.678218	0.958807	FALSE
Q9CPW4	Actin-related protein 2/3 complex subunit 5 OS=Mus musculus OX=10090 GN=Arpc5 PE=1 SV=3	18	6433.54	6188.5	6110.21	6337.9	6232.38	6470.01	6254.21	6161.58	6563.88	6266.27	6334.57	0.989219	0.545131	0.924296	FALSE
O88532	Zinc finger RNA-binding protein OS=Mus musculus OX=10090 GN=Zfr PE=1 SV=2	15	1316.04	1207	1152.37	1261.52	1140.15	1323.02	1213.81	1102.33	1280.18	1232.72	1209.07	1.01956	0.68746	0.959377	FALSE
P61226	Ras-related protein Rap-2b OS=Mus musculus OX=10090 GN=Rap2b PE=1 SV=1	17	4710.39	4480.9	4454.06	4482.21	4541.94	4603.93	4442.05	4499.74	4553.19	4530.73	4527.84	1.00064	0.96325	0.996514	FALSE
O55201	Transcription elongation factor SPT5 OS=Mus musculus OX=10090 GN=Supt5h PE=1 SV=1	22	1455.03	1481.1	1504.16	1522.79	1518	1467.48	1512.03	1509.23	1499.81	1490.55	1501.2	0.992906	0.538262	0.924296	FALSE
P47740	Aldehyde dehydrogenase family 3 member A2 OS=Mus musculus OX=10090 GN=Aldh3a2 PE=1 SV=2	24	3187.16	3200.8	3214.84	3200.01	3093.24	3155.33	3120.55	3129.01	3072.65	3200.69	3114.03	1.02783	0.00150432	0.210911	FALSE
Q9D2M8	Ubiquitin-conjugating enzyme E2 variant 2 OS=Mus musculus OX=10090 GN=Ube2v2 PE=1 SV=4	20	5805.9	5634.7	5559.62	5734.41	5602.72	5545.6	5702.15	5635.54	5443.7	5682.88	5585.26	1.01748	0.199106	0.743915	FALSE
Q80WQ2	Protein VAC14 homolog OS=Mus musculus OX=10090 GN=Vac14 PE=1 SV=1	20	2412.85	2437	2429.52	2383.14	2464.98	2400.77	2457.74	2487.17	2240.98	2415.54	2408.62	1.00287	0.899679	0.993521	FALSE
Q9Z0S1	3'(2'),5'-bisphosphate nucleotidase 1 OS=Mus musculus OX=10090 GN=Bpnt1 PE=1 SV=2	18	4983.53	5061.5	4984.64	4575.55	5119.86	5000.53	5182.67	4850.88	4541.47	4897.49	4933.66	0.992669	0.832364	0.98074	FALSE
Q9WVJ2	26S proteasome non-ATPase regulatory subunit 13 OS=Mus musculus OX=10090 GN=Psmd13 PE=1 SV=1	21	5373.57	5451.8	5442.55	5092.57	5245.39	5381.88	5273.36	5126.41	4726.22	5338.09	5145.47	1.03743	0.249268	0.785078	FALSE
Q80ZF8	Adhesion G protein-coupled receptor B3 OS=Mus musculus OX=10090 GN=Adgrb3 PE=1 SV=2	18	1117.77	1172.6	1173.45	1268.63	1121.93	1176.81	1071.93	1218.53	1243.62	1181.88	1164.86	1.01462	0.716922	0.96546	FALSE
Q61029	Lamina-associated polypeptide 2, isoforms beta/delta/epsilon/gamma OS=Mus musculus OX=10090 GN=Tmpo PE=1 SV=4	16	1425.86	1573.4	1614.28	1646.87	1627.09	1665.47	1637	1666.96	1687	1562.75	1656.56	0.943367	0.0846233	0.599125	FALSE
Q9CYR6	Phosphoacetylglucosamine mutase OS=Mus musculus OX=10090 GN=Pgm3 PE=1 SV=1	18	2790.62	2868.5	2952.79	2845.29	2869.08	2855.91	2805.56	2752.18	2816.97	2863.71	2819.64	1.01563	0.279995	0.81042	FALSE
Q9Z0U1	Tight junction protein ZO-2 OS=Mus musculus OX=10090 GN=Tjp2 PE=1 SV=2	22	1122.14	1184.7	1228.68	1222.33	1104.98	1177.93	1151.93	1327.14	1103.93	1188.69	1170.45	1.01559	0.726276	0.96546	FALSE
Q91WJ8	Far upstream element-binding protein 1 OS=Mus musculus OX=10090 GN=Fubp1 PE=1 SV=1	23	3098.95	3225.2	3270.19	3159.71	3285.29	3094.67	3189.12	2968.08	2973.65	3187.85	3099.74	1.02843	0.293205	0.821312	FALSE
P35279	Ras-related protein Rab-6A OS=Mus musculus OX=10090 GN=Rab6a PE=1 SV=4	19	4736.01	4601.8	4519.66	4425.62	4723.79	4453.96	4621.12	4685.29	4442.98	4569.36	4583.94	0.996818	0.872751	0.985509	FALSE
Q9D8N0	Elongation factor 1-gamma OS=Mus musculus OX=10090 GN=Eef1g PE=1 SV=3	25	8717.03	8579.7	8431.55	8459.51	8412.44	8411.14	8450.54	8306.06	8557.06	8546.21	8427.06	1.01414	0.146711	0.689417	FALSE
P59644	Phosphatidylinositol 4,5-bisphosphate 5-phosphatase A OS=Mus musculus OX=10090 GN=Inpp5j PE=1 SV=2	17	1899.87	1773.2	1712.5	1763.48	1811.36	1755.9	1757.85	1734.45	1726.4	1785.96	1756.94	1.01651	0.471448	0.904005	FALSE
O35841	Apoptosis inhibitor 5 OS=Mus musculus OX=10090 GN=Api5 PE=1 SV=2	17	2701.69	2892.3	2782.84	2773.39	2816.83	2755.85	2784.77	2635.32	2701.88	2786.73	2738.17	1.01773	0.365792	0.855342	FALSE
Q8R151	NFX1-type zinc finger-containing protein 1 OS=Mus musculus OX=10090 GN=Znfx1 PE=1 SV=3	23	1394.69	1390.2	1364.36	1493.76	1436.7	1363.17	1313.62	1396.22	1456.3	1409.91	1392.25	1.01268	0.658138	0.954559	FALSE
Q9D906	Ubiquitin-like modifier-activating enzyme ATG7 OS=Mus musculus OX=10090 GN=Atg7 PE=1 SV=1	22	2091.06	2106.8	2128.13	2160.21	2140.91	2145.87	2131.68	2084.79	2075.03	2121.39	2115.45	1.00281	0.789038	0.975998	FALSE
A2A699	Protein FAM171A2 OS=Mus musculus OX=10090 GN=Fam171a2 PE=1 SV=1	20	1768.56	1719.9	1758.91	1899.56	1827.55	1731.76	1776.2	1869.95	1751.76	1785.48	1790.73	0.997066	0.908738	0.993521	FALSE
Q8VE88	Protein FAM114A2 OS=Mus musculus OX=10090 GN=Fam114a2 PE=1 SV=2	15	1451.37	1421.1	1396.87	1437.66	1405.73	1404.19	1438.6	1418.85	1325.11	1426.6	1397.95	1.0205	0.284591	0.812595	FALSE
Q8R3B1	1-phosphatidylinositol 4,5-bisphosphate phosphodiesterase delta-1 OS=Mus musculus OX=10090 GN=Plcd1 PE=1 SV=2	22	1339.54	1303.7	1290.52	1364.29	1321.5	1290.5	1348.75	1312.37	1288.16	1324.19	1312.07	1.00924	0.550984	0.924767	FALSE
Q62245	Son of sevenless homolog 1 OS=Mus musculus OX=10090 GN=Sos1 PE=1 SV=2	27	1956.67	2116.6	2059.82	1938.63	2066.87	1942.5	2034.79	2075.47	1904.32	2016.6	2003.6	1.00649	0.816714	0.975998	FALSE
P61222	ATP-binding cassette sub-family E member 1 OS=Mus musculus OX=10090 GN=Abce1 PE=1 SV=1	23	3364.53	3522.8	3455.81	3543.96	3475.55	3421.49	3432.39	3384.44	3501.49	3471.06	3442.83	1.0082	0.528254	0.924296	FALSE
Q99KP3	Lambda-crystallin homolog OS=Mus musculus OX=10090 GN=Cryl1 PE=1 SV=3	17	2564	2594.7	2537.16	2521.92	2577.76	2611.77	2472.33	2438.85	2442.46	2554.3	2507.61	1.01862	0.316647	0.831561	FALSE
Q9WUR2	Enoyl-CoA delta isomerase 2, mitochondrial OS=Mus musculus OX=10090 GN=Eci2 PE=1 SV=2	14	1293.25	1353	1384.5	1379.84	1316.78	1369.55	1304.99	1340.99	1254.43	1352.15	1316.78	1.02686	0.259591	0.792012	FALSE
Q91VD9	NADH-ubiquinone oxidoreductase 75 kDa subunit, mitochondrial OS=Mus musculus OX=10090 GN=Ndufs1 PE=1 SV=2	22	1795.48	1910	1977.97	1747.55	1735.92	1830.56	1906.53	1845.46	1705.16	1855.52	1803.21	1.02901	0.428728	0.885058	FALSE
Q9QZE7	Translin-associated protein X OS=Mus musculus OX=10090 GN=Tsnax PE=1 SV=1	19	1729.23	1881.8	1846.88	1742.53	1819.64	1880.34	1692.08	1757.74	1767.98	1798.92	1782.44	1.00924	0.745496	0.969284	FALSE
Q3TDK6	Protein rogdi homolog OS=Mus musculus OX=10090 GN=Rogdi PE=1 SV=2	19	3376.45	3241.7	3275.61	3305.96	3362.52	3334.31	3283.95	3317.09	2988.46	3299.56	3254.27	1.01392	0.607364	0.940646	FALSE
Q91VE0	Long-chain fatty acid transport protein 4 OS=Mus musculus OX=10090 GN=Slc27a4 PE=1 SV=1	21	1913.57	1762.4	1723.69	1865.02	1778.87	1736.76	1802.22	1706.63	1839.56	1814.57	1772.18	1.02391	0.394999	0.868649	FALSE
Q80W04	Transmembrane and coiled-coil domains protein 2 OS=Mus musculus OX=10090 GN=Tmcc2 PE=1 SV=1	15	1463.77	1508.5	1509.69	1483.22	1517.11	1509.75	1476.04	1520.55	1493.51	1491.17	1503.3	0.991934	0.399542	0.871107	FALSE
P83093	Stromal interaction molecule 2 OS=Mus musculus OX=10090 GN=Stim2 PE=1 SV=2	22	1724.74	1842.2	1801.66	1849.59	1767.91	1867.71	1812.31	1832.02	1842.91	1803.86	1824.26	0.988815	0.541747	0.924296	FALSE
Q8BQZ4	Ral GTPase-activating protein subunit beta OS=Mus musculus OX=10090 GN=Ralgapb PE=1 SV=2	20	1412.28	1406.9	1439.62	1454.81	1472.38	1414.95	1389.24	1373.86	1473.29	1428.27	1424.14	1.00289	0.876047	0.987439	FALSE
Q9JL26	Formin-like protein 1 OS=Mus musculus OX=10090 GN=Fmnl1 PE=1 SV=1	24	2250.83	2459.9	2387.35	2314.3	2413.63	2350.37	2460.29	2427.4	2232.74	2351.79	2375.5	0.990022	0.708778	0.964095	FALSE
Q8BLF1	Neutral cholesterol ester hydrolase 1 OS=Mus musculus OX=10090 GN=Nceh1 PE=1 SV=1	16	2826.04	2760.4	2782.37	2776.45	2832.89	2673.3	2724.96	2724.36	2699.05	2786.21	2730.38	1.02045	0.136165	0.676747	FALSE
Q9WUM4	Coronin-1C OS=Mus musculus OX=10090 GN=Coro1c PE=1 SV=2	23	6004.52	6159.9	6080.65	5938.96	5780.75	5948.96	6138.47	6292.29	6352.61	6045.44	6098.87	0.99124	0.688952	0.959377	FALSE
O35857	Mitochondrial import inner membrane translocase subunit TIM44 OS=Mus musculus OX=10090 GN=Timm44 PE=1 SV=2	24	4577.66	4556.7	4588.33	4619.16	4533.91	4503.99	4417.98	4462.87	4417.49	4585.4	4467.01	1.0265	0.00455765	0.278878	FALSE
Q60900	ELAV-like protein 3 OS=Mus musculus OX=10090 GN=Elavl3 PE=1 SV=1	11	1092.02	1086.2	1060.03	1013.85	1098.1	1061.87	1105.49	1039.37	1013.56	1062.57	1063.11	0.999499	0.983779	0.998504	FALSE
Q99M87	DnaJ homolog subfamily A member 3, mitochondrial OS=Mus musculus OX=10090 GN=Dnaja3 PE=1 SV=1	19	2195.56	2216.6	2197.5	2191.69	2157.48	2213.79	2148.46	2161.59	2187.17	2200.32	2173.57	1.01231	0.105013	0.630437	FALSE
Q62383	Transcription elongation factor SPT6 OS=Mus musculus OX=10090 GN=Supt6h PE=1 SV=2	22	1674.91	1726.2	1631.24	1733.83	1644.55	1664.72	1653.54	1596.15	1734.12	1691.03	1658.02	1.01991	0.348447	0.848877	FALSE
Q9DBG5	Perilipin-3 OS=Mus musculus OX=10090 GN=Plin3 PE=1 SV=1	15	1136.66	1245.5	1218.08	1184.48	1208.08	1234.47	1244.2	1210.94	1215.29	1195.49	1222.51	0.977892	0.266463	0.79626	FALSE
P14231	Sodium/potassium-transporting ATPase subunit beta-2 OS=Mus musculus OX=10090 GN=Atp1b2 PE=1 SV=2	17	5323.86	4655.1	4671.59	5338.65	4485.74	4731.75	4477.06	4310.06	5062.1	4986.12	4606.09	1.08251	0.131248	0.668896	FALSE
Q9Z110	Delta-1-pyrroline-5-carboxylate synthase OS=Mus musculus OX=10090 GN=Aldh18a1 PE=1 SV=2	24	2822.74	3038.3	3053.96	2831.81	2953.7	2828.39	2958.13	3106.38	2958.59	2934.66	2959.73	0.991527	0.74676	0.969284	FALSE
P70372	ELAV-like protein 1 OS=Mus musculus OX=10090 GN=Elavl1 PE=1 SV=2	16	3762.25	3635.6	3632.94	3744.1	3598.4	3737.8	3600.04	3437.02	3729.11	3693.24	3618.79	1.02057	0.323215	0.835397	FALSE
Q9JIA1	Leucine-rich glioma-inactivated protein 1 OS=Mus musculus OX=10090 GN=Lgi1 PE=1 SV=1	20	8209.83	8235.5	8208.37	8417.62	8332.79	8255.3	8061.99	7727.58	8997.1	8267.38	8264.61	1.00033	0.991038	0.999464	FALSE
Q8BLK3	Limbic system-associated membrane protein OS=Mus musculus OX=10090 GN=Lsamp PE=1 SV=1	19	5354.68	4736.6	4712.11	5207.59	4895.07	5363.62	5055.14	4598.64	6077.11	4994.74	5174.34	0.96529	0.579362	0.933666	FALSE
P28028	Serine/threonine-protein kinase B-raf OS=Mus musculus OX=10090 GN=Braf PE=1 SV=3	24	3617.24	3670.4	3659.2	3598.46	3729.28	3608.72	3655.47	3605.53	3750.61	3636.21	3669.43	0.990946	0.400383	0.871831	FALSE
Q9WV55	Vesicle-associated membrane protein-associated protein A OS=Mus musculus OX=10090 GN=Vapa PE=1 SV=2	20	7468.47	7307.9	7158.76	7296.37	7268.95	7285.86	7326.36	7051.93	7505.11	7307.05	7286.2	1.00286	0.83964	0.981378	FALSE
Q8K1A6	Coiled-coil and C2 domain-containing protein 1A OS=Mus musculus OX=10090 GN=Cc2d1a PE=1 SV=2	18	1998.71	1845.9	1942.16	2009.92	1972.06	1924.12	1965.86	1827.76	1912.43	1948.08	1919.74	1.01476	0.54514	0.924296	FALSE
Q8VDM6	Heterogeneous nuclear ribonucleoprotein U-like protein 1 OS=Mus musculus OX=10090 GN=Hnrnpul1 PE=1 SV=1	21	2188.83	2204.4	2217.87	2176.87	2238.66	2306.09	2194.17	2160.92	2289.65	2196.94	2237.22	0.981997	0.248254	0.784551	FALSE
Q9D5V6	Synapse-associated protein 1 OS=Mus musculus OX=10090 GN=Syap1 PE=1 SV=1	13	889.501	957.2	963.455	891.731	983.662	945.925	942.458	876.177	930.131	924.812	935.018	0.989085	0.712567	0.96493	FALSE
Q9QZB7	Actin-related protein 10 OS=Mus musculus OX=10090 GN=Actr10 PE=1 SV=2	22	2857.22	2859	2883.3	2840.02	2913.05	2785.74	2921.17	2844.83	2673.04	2859.84	2826.06	1.01195	0.546779	0.924296	FALSE
P35438	Glutamate receptor ionotropic, NMDA 1 OS=Mus musculus OX=10090 GN=Grin1 PE=1 SV=1	28	3613.22	3952	3820.91	4417.17	3602.86	3859.37	3567.33	3816.64	4109.16	3940.09	3786.07	1.04068	0.426154	0.883316	FALSE
Q9DAR7	m7GpppX diphosphatase OS=Mus musculus OX=10090 GN=Dcps PE=1 SV=1	17	2302.32	2461.9	2429.75	2281.6	2481.93	2453.43	2361.7	2215.76	2263.38	2367.6	2352.96	1.00623	0.84239	0.981384	FALSE
P98084	Amyloid-beta A4 precursor protein-binding family A member 2 OS=Mus musculus OX=10090 GN=Apba2 PE=1 SV=2	13	1028.73	995.4	1052.49	1021.81	1017.43	1030.35	1002.39	1021.4	1051.66	1024.41	1024.52	0.99989	0.993742	0.999464	FALSE
Q3UDE2	Tubulin--tyrosine ligase-like protein 12 OS=Mus musculus OX=10090 GN=Ttll12 PE=1 SV=1	20	2184.82	2096.2	2129.54	2129.96	2109.82	2142.37	2159.16	2161.59	2038.47	2134.89	2121.78	1.00618	0.683158	0.959174	FALSE
Q8K021	Secretory carrier-associated membrane protein 1 OS=Mus musculus OX=10090 GN=Scamp1 PE=1 SV=1	16	2907.17	2899	2845.5	3074.71	2762.29	2945.34	2878.99	2921.76	3288.56	2930.35	2954.33	0.991885	0.827394	0.979849	FALSE
O55023	Inositol monophosphatase 1 OS=Mus musculus OX=10090 GN=Impa1 PE=1 SV=1	18	6551.75	6135.2	6095.37	6345.74	6387.47	6333.06	6319.25	6068.94	6795.1	6279.39	6376.51	0.984768	0.56317	0.928188	FALSE
Q8R2R9	AP-3 complex subunit mu-2 OS=Mus musculus OX=10090 GN=Ap3m2 PE=1 SV=1	21	4043.42	3961.1	4029.6	4303.38	3922.73	3968.81	4062.74	4000.59	4134.39	4082.34	4017.17	1.01622	0.425778	0.883316	FALSE
Q9Z2W9	Glutamate receptor 3 OS=Mus musculus OX=10090 GN=Gria3 PE=1 SV=2	16	1699.36	1738.3	1698.84	1673.69	1546.8	1686.11	1663.51	1655.25	1772.75	1702.39	1663.3	1.0235	0.396121	0.869386	FALSE
Q8C878	NEDD8-activating enzyme E1 catalytic subunit OS=Mus musculus OX=10090 GN=Uba3 PE=1 SV=2	17	2286.97	2236.5	2226.71	2221.21	2309.26	2244.43	2243.16	2179.16	2197.72	2242.7	2234.29	1.00376	0.778107	0.975998	FALSE
Q61937	Nucleophosmin OS=Mus musculus OX=10090 GN=Npm1 PE=1 SV=1	18	4643.19	5052.3	4832.95	4712.86	4912.02	4913.73	4846.52	4653.48	4808.87	4807.85	4825.97	0.996245	0.85462	0.981384	FALSE
G5E870	E3 ubiquitin-protein ligase TRIP12 OS=Mus musculus OX=10090 GN=Trip12 PE=1 SV=1	17	1139.38	1161.4	1114.21	1201.01	1119.38	1149.17	1087.01	1095	1184.4	1153.56	1126.42	1.02409	0.330251	0.838133	FALSE
Q9R1L5	Microtubule-associated serine/threonine-protein kinase 1 OS=Mus musculus OX=10090 GN=Mast1 PE=1 SV=3	20	1291.48	1325.4	1338.57	1378.62	1320.09	1310.51	1368.08	1397.69	1403.77	1333.15	1359.48	0.980633	0.360999	0.853721	FALSE
Q6PCP5	Mitochondrial fission factor OS=Mus musculus OX=10090 GN=Mff PE=1 SV=1	14	1537.46	1505.8	1501.33	1659.48	1479.39	1522.01	1451.36	1472.1	1528.91	1549.73	1490.45	1.03977	0.140823	0.679059	FALSE
Q921M4	Golgin subfamily A member 2 OS=Mus musculus OX=10090 GN=Golga2 PE=1 SV=3	18	1240.34	1210.9	1178.98	1276.95	1216.87	1218.58	1143.17	1157.17	1292.28	1226.26	1204.46	1.0181	0.554611	0.925014	FALSE
Q9CZ13	Cytochrome b-c1 complex subunit 1, mitochondrial OS=Mus musculus OX=10090 GN=Uqcrc1 PE=1 SV=2	19	3484.51	3577.9	3503.86	3900.15	3031.82	3239.01	3495	2891.41	4027.92	3612.85	3313.99	1.09018	0.256962	0.792012	FALSE
Q05816	Fatty acid-binding protein, epidermal OS=Mus musculus OX=10090 GN=Fabp5 PE=1 SV=3	16	4182.29	3944.3	3925.49	4126.88	4214.3	4137.53	3920.38	4052.64	3829.79	4043.2	4028.48	1.00365	0.884615	0.990039	FALSE
Q3U487	E3 ubiquitin-protein ligase HECTD3 OS=Mus musculus OX=10090 GN=Hectd3 PE=1 SV=2	19	1847.2	1758.5	1905.06	1808.55	1810.6	1814.05	1773.53	1882.2	1887.58	1829.04	1833.06	0.99781	0.916577	0.993521	FALSE
Q9R0P5	Destrin OS=Mus musculus OX=10090 GN=Dstn PE=1 SV=3	15	6803.75	6877.1	6757.62	5748	7369.75	7067.61	7340.58	7108.9	5243.76	6529.29	6772.99	0.96402	0.669149	0.956722	FALSE
P05480	Neuronal proto-oncogene tyrosine-protein kinase Src OS=Mus musculus OX=10090 GN=Src PE=1 SV=4	18	2255.32	2198.2	2234.25	2490.07	2250.38	2261.69	2262.37	2321.32	2789.81	2291.68	2368.71	0.96748	0.552055	0.924767	FALSE
Q6P5D8	Structural maintenance of chromosomes flexible hinge domain-containing protein 1 OS=Mus musculus OX=10090 GN=Smchd1 PE=1 SV=2	19	1152.72	1167.3	1190.17	1167.21	1139.39	1202.32	1138.68	1090.21	1179.76	1169.27	1149.42	1.01727	0.419072	0.880209	FALSE
Q80Y98	Phospholipase DDHD2 OS=Mus musculus OX=10090 GN=Ddhd2 PE=1 SV=3	20	1763.95	1716.5	1686	1723.3	1751.98	1789.16	1832.01	1716.48	1773.65	1722.21	1772.24	0.971774	0.0932658	0.61139	FALSE
Q80WJ7	Protein LYRIC OS=Mus musculus OX=10090 GN=Mtdh PE=1 SV=1	15	1797.01	2013.3	2054.29	1959.95	1953.45	1908.48	1996.49	1733.52	1682.63	1953.63	1850.7	1.05562	0.280889	0.81042	FALSE
Q99K46	Ubiquitin carboxyl-terminal hydrolase 11 OS=Mus musculus OX=10090 GN=Usp11 PE=1 SV=4	17	1164.65	1250.8	1239.52	1193.91	1160.67	1209.58	1199.95	1212.54	1190.58	1211.72	1194.52	1.0144	0.430724	0.887279	FALSE
P45952	Medium-chain specific acyl-CoA dehydrogenase, mitochondrial OS=Mus musculus OX=10090 GN=Acadm PE=1 SV=1	17	2310.11	2627	2835.37	2510.65	2534.44	2512.96	2371.79	2627.86	2332.13	2563.73	2473.43	1.03651	0.453503	0.895338	FALSE
Q9CWK8	Sorting nexin-2 OS=Mus musculus OX=10090 GN=Snx2 PE=1 SV=2	21	4394.97	4549.9	4540.63	4408.11	4581.19	4552.27	4368.86	4458.21	4244.46	4472.82	4439.27	1.00756	0.685593	0.959377	FALSE
P60229	Eukaryotic translation initiation factor 3 subunit E OS=Mus musculus OX=10090 GN=Eif3e PE=1 SV=1	19	2185.76	2166.2	2208.33	2150.66	2141.68	2234.67	2195.63	2144.15	2035.12	2177.63	2149.19	1.01323	0.501785	0.917643	FALSE
P97467	Peptidyl-glycine alpha-amidating monooxygenase OS=Mus musculus OX=10090 GN=Pam PE=1 SV=2	23	1645.39	1545.9	1516.41	1652.5	1613.58	1554.03	1567.22	1725.26	1594.05	1588.92	1609.71	0.987085	0.661143	0.955026	FALSE
P52760	2-iminobutanoate/2-iminopropanoate deaminase OS=Mus musculus OX=10090 GN=Rida PE=1 SV=3	14	3466.56	4493.5	4473.38	3548.73	3273.06	3368.08	3586.18	3795.34	3378.03	3965.5	3475.17	1.14109	0.0985105	0.619794	FALSE
Q99JI4	26S proteasome non-ATPase regulatory subunit 6 OS=Mus musculus OX=10090 GN=Psmd6 PE=1 SV=1	27	2899.26	2884.3	2890.13	2831.45	2913.3	2833.65	2745.14	2638.11	2860.87	2876.16	2796.52	1.02848	0.210339	0.754256	FALSE
Q62376	U1 small nuclear ribonucleoprotein 70 kDa OS=Mus musculus OX=10090 GN=Snrnp70 PE=1 SV=2	16	2114.56	2214.9	2175.59	2155.8	2188.45	2228.05	2204.87	2079.99	2255.01	2164.91	2190.44	0.988347	0.532983	0.924296	FALSE
Q80TH2	Erbin OS=Mus musculus OX=10090 GN=Erbin PE=1 SV=3	21	967.322	1061.9	1007.97	1072.16	980.731	1010.21	989.872	1038.57	1027.2	1026.46	1009.08	1.01722	0.506024	0.917643	FALSE
Q9CQW2	ADP-ribosylation factor-like protein 8B OS=Mus musculus OX=10090 GN=Arl8b PE=1 SV=1	14	3871.84	4033.7	3934.21	3677.96	4511.48	3846.99	4451.9	4313.53	3721.26	3877.23	4156.25	0.932867	0.18959	0.736443	FALSE
Q9EPE9	Manganese-transporting ATPase 13A1 OS=Mus musculus OX=10090 GN=Atp13a1 PE=1 SV=2	20	1363.75	1402.4	1437.26	1463.99	1432.62	1369.67	1406.74	1373.33	1338.11	1416.35	1383.71	1.02359	0.259006	0.792012	FALSE
Q7TQ95	Endoplasmic reticulum junction formation protein lunapark OS=Mus musculus OX=10090 GN=Lnpk PE=1 SV=1	12	1795.13	1872.4	1823.68	1823.37	1858.9	1753.89	1901.42	1802.87	1740.05	1828.43	1810.39	1.00997	0.645255	0.951394	FALSE
Q99PU8	Putative ATP-dependent RNA helicase DHX30 OS=Mus musculus OX=10090 GN=Dhx30 PE=1 SV=1	26	2358.76	2365.5	2378.28	2403.23	2365.58	2411.9	2323.64	2278.59	2389.04	2376.38	2353.27	1.00982	0.444467	0.893997	FALSE
P02089	Hemoglobin subunit beta-2 OS=Mus musculus OX=10090 GN=Hbb-b2 PE=1 SV=2	6	356.684	304.3	349.26	3868.31	2849.46	266.905	240.012	306.347	326.331	618.819	448.998	1.37822	0.682866	0.959174	FALSE
P61027	Ras-related protein Rab-10 OS=Mus musculus OX=10090 GN=Rab10 PE=1 SV=1	16	8430.42	8353.4	8316.02	8374.87	8248.68	8072.69	8410.06	8162.17	8115.61	8368.58	8200.98	1.02044	0.0505497	0.54085	FALSE
A2AHG0	Leucine zipper putative tumor suppressor 3 OS=Mus musculus OX=10090 GN=Lzts3 PE=1 SV=1	18	1459.63	1454.3	1465.76	1469.75	1427.01	1414.32	1420.48	1514.42	1503.68	1462.35	1455.33	1.00482	0.785701	0.975998	FALSE
Q3TC72	Fumarylacetoacetate hydrolase domain-containing protein 2A OS=Mus musculus OX=10090 GN=Fahd2 PE=1 SV=1	13	1888.77	1869.8	1847.47	1838.07	1927.46	1859.83	1886.71	1936.77	1822.7	1860.92	1886.22	0.986591	0.362476	0.854035	FALSE
Q8QZS1	3-hydroxyisobutyryl-CoA hydrolase, mitochondrial OS=Mus musculus OX=10090 GN=Hibch PE=1 SV=1	21	4216.66	4599.8	4505.41	4142.43	4337.79	4281.61	4479.86	4486.3	3933.04	4361.89	4298.84	1.01467	0.691045	0.95943	FALSE
Q8R0A7	Uncharacterized protein KIAA0513 OS=Mus musculus OX=10090 GN=Kiaa0513 PE=1 SV=1	22	4561.48	4506.6	4364.67	4543.09	4346.07	4284.12	4221.27	4255.36	4530.79	4493.29	4326.16	1.03863	0.0572562	0.555579	FALSE
Q9JJV2	Profilin-2 OS=Mus musculus OX=10090 GN=Pfn2 PE=1 SV=3	14	9953.42	9329	9110.41	8922.52	10027.3	9365.57	9727.78	9834.13	9023.62	9320.91	9588.92	0.972049	0.37342	0.858332	FALSE
P51859	Hepatoma-derived growth factor OS=Mus musculus OX=10090 GN=Hdgf PE=1 SV=2	17	3032.34	3071.8	3058.32	3145.26	3071.07	3172.34	3101.71	2938.93	3180.8	3076.65	3091.71	0.995126	0.789554	0.975998	FALSE
Q6Y685	Transforming acidic coiled-coil-containing protein 1 OS=Mus musculus OX=10090 GN=Tacc1 PE=1 SV=1	18	1704.67	1625.1	1580.71	1689.62	1671.31	1663.34	1934.13	1687.06	1894.15	1649.26	1766.09	0.933849	0.13537	0.676149	FALSE
O35435	Dihydroorotate dehydrogenase (quinone), mitochondrial OS=Mus musculus OX=10090 GN=Dhodh PE=1 SV=2	15	1873.77	1963.3	1993.63	1939.25	1985.82	1971.77	1894.98	1937.3	2040.02	1941.98	1965.38	0.988095	0.530795	0.924296	FALSE
Q63932	Dual specificity mitogen-activated protein kinase kinase 2 OS=Mus musculus OX=10090 GN=Map2k2 PE=1 SV=2	7	1194.17	1185.6	1188.76	1200.03	1190.75	1190.57	1191.44	1160.36	1142.81	1192.13	1175.01	1.01457	0.191567	0.738397	FALSE
P20108	Thioredoxin-dependent peroxide reductase, mitochondrial OS=Mus musculus OX=10090 GN=Prdx3 PE=1 SV=1	18	7423.24	7386.6	7301.62	7206.59	7191.34	7187.8	6906.57	7146.17	6769.48	7329.04	7038.17	1.04133	0.0311917	0.474511	FALSE
P55288	Cadherin-11 OS=Mus musculus OX=10090 GN=Cdh11 PE=1 SV=1	18	1496.6	1674.9	1664.92	1559.66	1613.71	1588.17	1574.88	1676.95	1595.6	1597.27	1609.47	0.992422	0.784988	0.975998	FALSE
Q9QXJ1	Amyloid-beta A4 precursor protein-binding family B member 1 OS=Mus musculus OX=10090 GN=Apbb1 PE=1 SV=3	17	1415	1345.6	1346.11	1371.39	1334.75	1346.78	1342.19	1346.04	1338.63	1369.24	1341.67	1.02054	0.0954416	0.614761	FALSE
Q8R146	Acylamino-acid-releasing enzyme OS=Mus musculus OX=10090 GN=Apeh PE=1 SV=3	19	2115.85	2040	2052.52	2042.75	2055.4	2026.8	2080.74	2023.56	2048.38	2062.55	2046.87	1.00766	0.448332	0.895338	FALSE
P35436	Glutamate receptor ionotropic, NMDA 2A OS=Mus musculus OX=10090 GN=Grin2a PE=1 SV=2	17	1314.62	1382	1519	1490.57	1315.89	1346.16	1303.65	1411.8	1477.41	1424.15	1369.46	1.03993	0.357056	0.851308	FALSE
Q8BJ42	Disks large-associated protein 2 OS=Mus musculus OX=10090 GN=Dlgap2 PE=1 SV=2	22	1536.86	1676.5	1701.2	1792.87	1532.28	1607.18	1450.63	1839.47	1622.63	1674.31	1605.37	1.04294	0.451964	0.895338	FALSE
P54728	UV excision repair protein RAD23 homolog B OS=Mus musculus OX=10090 GN=Rad23b PE=1 SV=2	17	4387.65	4199.8	4336.52	4322.61	4390.16	4211.95	4267.59	4219.82	4306	4311.09	4278.61	1.00759	0.543594	0.924296	FALSE
O08808	Protein diaphanous homolog 1 OS=Mus musculus OX=10090 GN=Diaph1 PE=1 SV=1	28	2194.5	2141.2	2182.19	2274.62	2159.14	2225.29	2111.87	2069.35	2188.2	2197.6	2150.06	1.02211	0.270964	0.797578	FALSE
Q8BJY1	26S proteasome non-ATPase regulatory subunit 5 OS=Mus musculus OX=10090 GN=Psmd5 PE=1 SV=4	23	3492.06	3392.5	3368.06	3489.45	3401.13	3449.76	3276.77	3269.04	3370.56	3435.06	3352.71	1.02456	0.138246	0.677427	FALSE
Q80VD1	Protein FAM98B OS=Mus musculus OX=10090 GN=Fam98b PE=1 SV=1	18	2346.72	2481.7	2427.04	2499.63	2430.32	2509.46	2410.45	2309.74	2308.19	2438.04	2392.41	1.01907	0.418646	0.880209	FALSE
P16460	Argininosuccinate synthase OS=Mus musculus OX=10090 GN=Ass1 PE=1 SV=1	25	3412.12	3668.3	3632.94	3617.57	3655.88	3547.06	3552.5	3445.8	3535.74	3581.3	3546.77	1.00974	0.605258	0.940281	FALSE
P60202	Myelin proteolipid protein OS=Mus musculus OX=10090 GN=Plp1 PE=1 SV=2	21	32127.2	33324.6	33849.6	37320.3	35497.8	36153.5	37556.8	35044	39500.3	34102.3	36715.6	0.928823	0.0884851	0.606735	FALSE
Q9CT10	Ran-binding protein 3 OS=Mus musculus OX=10090 GN=Ranbp3 PE=1 SV=2	17	983.146	987.6	969.58	948.81	1013.48	1028.97	993.64	980.266	989.223	972.166	1000.96	0.971232	0.0554733	0.549138	FALSE
P60840	Alpha-endosulfine OS=Mus musculus OX=10090 GN=Ensa PE=1 SV=1	21	5168.69	5542.9	5406.86	4935.79	5375.12	5189.27	5446.36	5496.44	5223.03	5258.41	5344.67	0.983861	0.549692	0.924767	FALSE
Q80U87	Ubiquitin carboxyl-terminal hydrolase 8 OS=Mus musculus OX=10090 GN=Usp8 PE=1 SV=2	24	1934.47	1883.3	1861.37	1925.04	1902.86	1938	1828.48	1879.27	1853.73	1900.81	1880.08	1.01102	0.458158	0.896217	FALSE
Q8K0D5	Elongation factor G, mitochondrial OS=Mus musculus OX=10090 GN=Gfm1 PE=1 SV=1	23	3418.02	3639.1	3531.3	3548	3676.9	3390.6	3509.46	3534.58	3581.44	3533.23	3537.36	0.998832	0.952184	0.996514	FALSE
Q8CHT1	Ephexin-1 OS=Mus musculus OX=10090 GN=Ngef PE=1 SV=1	23	3296.51	3178.6	3205.65	3252.31	3208.96	3139.7	3045.91	2984.72	3152.99	3232.96	3105.41	1.04107	0.0431411	0.521795	FALSE
Q9CXT8	Mitochondrial-processing peptidase subunit beta OS=Mus musculus OX=10090 GN=Pmpcb PE=1 SV=1	20	2010.87	1987.9	2061.23	1982.24	2012.58	2011.04	2061.17	2031.94	1990.32	2010.32	2021.27	0.994583	0.613298	0.94364	FALSE
P97315	Cysteine and glycine-rich protein 1 OS=Mus musculus OX=10090 GN=Csrp1 PE=1 SV=3	14	3459.71	4474.9	4242.66	3888.39	4297.65	4300	4376.52	4288.5	3742.89	3997.68	4194.38	0.953103	0.443367	0.893236	FALSE
P0DI97	Neurexin-1-beta OS=Mus musculus OX=10090 GN=Nrxn1 PE=1 SV=1	1	149.91	118.3	113.946	159.989	113.909	99.3072	120.141	138.632	111.718	134.092	116.05	1.15547	0.177738	0.722488	FALSE
Q7TPS5	C2 domain-containing protein 5 OS=Mus musculus OX=10090 GN=C2cd5 PE=1 SV=2	17	979.721	908.8	947.674	979.555	911.023	902.524	935.042	882.832	967.466	953.487	919.32	1.03716	0.168031	0.719237	FALSE
Q9CQW1	Synaptobrevin homolog YKT6 OS=Mus musculus OX=10090 GN=Ykt6 PE=1 SV=1	15	4510.82	4363	4211.92	4241.28	4562.08	4288.37	4470.5	4633.38	4210.35	4330.16	4430.02	0.97746	0.387594	0.865515	FALSE
O89084	cAMP-specific 3',5'-cyclic phosphodiesterase 4A OS=Mus musculus OX=10090 GN=Pde4a PE=1 SV=2	17	1108.56	1134.5	1178.51	1239.47	1275.87	1218.58	1162.63	1292.27	1151.57	1164.22	1218.85	0.955178	0.220855	0.763218	FALSE
Q60631	Growth factor receptor-bound protein 2 OS=Mus musculus OX=10090 GN=Grb2 PE=1 SV=1	23	4029.37	3706.1	3793.82	3968.99	3834.67	3900.14	3752.61	3851.11	3988.91	3872.38	3864.71	1.00198	0.92576	0.993521	FALSE
Q6PFD9	Nuclear pore complex protein Nup98-Nup96 OS=Mus musculus OX=10090 GN=Nup98 PE=1 SV=2	20	1972.97	1846.8	1866.79	1940.35	1906.81	1896.48	1825.44	1833.61	1900.07	1906.03	1872.15	1.0181	0.338085	0.842454	FALSE
Q8VHL1	Histone-lysine N-methyltransferase SETD7 OS=Mus musculus OX=10090 GN=Setd7 PE=1 SV=2	16	2527.51	2616.9	2649.4	2591.98	2697.68	2606.64	2603.99	2677.11	2514.43	2596.06	2619.17	0.991178	0.609309	0.940663	FALSE
P97333	Neuropilin-1 OS=Mus musculus OX=10090 GN=Nrp1 PE=1 SV=2	14	1500.14	1583.7	1553.98	1564.31	1516.09	1594.05	1475.8	1474.62	1538.31	1550.22	1519.13	1.02046	0.329924	0.838133	FALSE
P36993	Protein phosphatase 1B OS=Mus musculus OX=10090 GN=Ppm1b PE=1 SV=1	14	1907.55	1871.6	1887.87	1945.49	1850.87	1906.61	1838.08	1795.55	1861.32	1902.93	1850.14	1.02853	0.0706814	0.576364	FALSE
P14576	Signal recognition particle 54 kDa protein OS=Mus musculus OX=10090 GN=Srp54 PE=1 SV=2	18	2677.96	2810.5	2719.71	2699.77	2716.03	2649.04	2697.12	2581.94	2625.15	2726.52	2653.41	1.02755	0.0920877	0.611016	FALSE
Q5PR69	Cancer-related regulator of actin dynamics OS=Mus musculus OX=10090 GN=Crad PE=1 SV=3	18	870.489	843.8	870.767	861.476	887.32	861.375	866.84	818.675	857.907	861.563	858.129	1.004	0.81284	0.975998	FALSE
Q8CIP4	MAP/microtubule affinity-regulating kinase 4 OS=Mus musculus OX=10090 GN=Mark4 PE=1 SV=1	21	1977.45	2051.9	2045.22	1873.35	1999.84	1992.16	2163.66	2063.22	1992.38	1985.66	2041.2	0.972792	0.322817	0.835397	FALSE
Q62443	Neuronal pentraxin-1 OS=Mus musculus OX=10090 GN=Nptx1 PE=1 SV=1	21	5005.96	4939.6	4949.66	4935.17	5192.25	4948	5454.87	5462.64	4999.02	4957.52	5206.81	0.952123	0.0789009	0.590259	FALSE
Q8C3W1	Uncharacterized protein C1orf198 homolog OS=Mus musculus OX=10090 PE=1 SV=1	22	2032.96	2028.4	2060.65	2091.38	1965.56	2075.96	2018.01	1963.66	2144.04	2053.19	2032.29	1.01028	0.625687	0.947519	FALSE
Q8C2Q3	RNA-binding protein 14 OS=Mus musculus OX=10090 GN=Rbm14 PE=1 SV=1	21	2121.41	2279	2223.29	2120.77	2307.98	2217.54	2261.03	2293.63	2176.61	2185.07	2250.83	0.970782	0.180696	0.726804	FALSE
Q6RHR9	Membrane-associated guanylate kinase, WW and PDZ domain-containing protein 1 OS=Mus musculus OX=10090 GN=Magi1 PE=1 SV=1	19	1689.67	1639.7	1682.82	1622.13	1653.72	1637.33	1566.86	1572.06	1593.8	1658.34	1604.37	1.03363	0.064089	0.568985	FALSE
Q08509	Epidermal growth factor receptor kinase substrate 8 OS=Mus musculus OX=10090 GN=Eps8 PE=1 SV=2	13	780.269	759.6	740.626	763.486	743.699	754.813	722.29	716.981	710.883	760.864	729.543	1.04293	0.0339672	0.489873	FALSE
Q61792	LIM and SH3 domain protein 1 OS=Mus musculus OX=10090 GN=Lasp1 PE=1 SV=1	21	3856.96	3647.5	3567.46	3613.65	3714.24	3621.23	3630.06	3560.54	3634.61	3669.75	3631.81	1.01045	0.558572	0.926234	FALSE
Q9ET77	Junctophilin-3 OS=Mus musculus OX=10090 GN=Jph3 PE=1 SV=1	25	2660.48	2783.8	2755.28	2778.9	2716.41	2752.85	2778.33	2871.85	2939.79	2744.16	2810.66	0.97634	0.245464	0.783565	FALSE
Q9JHW2	Omega-amidase NIT2 OS=Mus musculus OX=10090 GN=Nit2 PE=1 SV=1	14	1242	1280.5	1293.46	1287.37	1261.47	1214.33	1284.93	1328.74	1194.44	1275.67	1255.86	1.01578	0.521523	0.922806	FALSE
Q61701	ELAV-like protein 4 OS=Mus musculus OX=10090 GN=Elavl4 PE=1 SV=1	7	422.696	410.5	414.036	442.936	449.831	404.485	407.904	402.184	414.004	422.357	415.325	1.01693	0.5631	0.928188	FALSE
Q9Z2A0	3-phosphoinositide-dependent protein kinase 1 OS=Mus musculus OX=10090 GN=Pdpk1 PE=1 SV=2	14	1662.16	1566.8	1587.07	1606.57	1608.86	1621.94	1601.14	1544.64	1541.01	1605.26	1583.15	1.01396	0.428681	0.885058	FALSE
Q68FM6	Protein phosphatase 1 regulatory subunit 29 OS=Mus musculus OX=10090 GN=Elfn2 PE=1 SV=1	21	2487.84	2343.6	2313.04	2521.43	2317.67	2446.42	2272.22	2251.17	2681.28	2414.81	2388.67	1.01094	0.799051	0.975998	FALSE
O08795	Glucosidase 2 subunit beta OS=Mus musculus OX=10090 GN=Prkcsh PE=1 SV=1	19	3254	3200.5	3209.42	3280.24	3150.46	3186.85	3138.3	2985.12	3331.3	3235.88	3156.47	1.02516	0.265414	0.795356	FALSE
Q8R554	OTU domain-containing protein 7A OS=Mus musculus OX=10090 GN=Otud7a PE=1 SV=1	20	1455.97	1420.9	1429.25	1447.7	1458.36	1408.32	1414.4	1475.29	1430.81	1438.39	1437.21	1.00082	0.943774	0.996117	FALSE
Q99MU3	Double-stranded RNA-specific adenosine deaminase OS=Mus musculus OX=10090 GN=Adar PE=1 SV=2	21	1099.82	1118.1	1138.82	1130.83	1088.41	1060.12	1096	1069.31	1106.12	1121.79	1083.86	1.035	0.0174482	0.414771	FALSE
Q9QZ06	Toll-interacting protein OS=Mus musculus OX=10090 GN=Tollip PE=1 SV=1	18	3154.92	3016.4	3041.36	3128.23	3065.08	3068.66	2943.18	2999.5	3164.58	3084.69	3047.29	1.01227	0.490537	0.911772	FALSE
Q91W89	Alpha-mannosidase 2C1 OS=Mus musculus OX=10090 GN=Man2c1 PE=1 SV=1	20	1992.57	1949.6	1981.26	2033.07	1955.11	1947.26	2027.74	1946.75	2052.37	1988.9	1985.34	1.00179	0.907456	0.993521	FALSE
P61021	Ras-related protein Rab-5B OS=Mus musculus OX=10090 GN=Rab5b PE=1 SV=1	11	2457.96	2454.9	2505.83	2379.47	2573.3	2450.17	2435.37	2446.44	2359.81	2449.12	2452.07	0.998797	0.949482	0.996514	FALSE
Q61990	Poly(rC)-binding protein 2 OS=Mus musculus OX=10090 GN=Pcbp2 PE=1 SV=1	8	1494.12	1525.5	1454.22	1465.95	1585.03	1565.91	1509.72	1481.95	1419.99	1484.69	1511.35	0.982365	0.487377	0.909049	FALSE
P09671	Superoxide dismutase [Mn], mitochondrial OS=Mus musculus OX=10090 GN=Sod2 PE=1 SV=3	16	8324.74	8788.6	8638.13	8374.63	8514.9	8256.68	8164.11	8062.21	8240.74	8529.41	8246.37	1.03432	0.0626334	0.568273	FALSE
Q7TPM1	Protein PRRC2B OS=Mus musculus OX=10090 GN=Prrc2b PE=1 SV=1	21	1382.99	1342.9	1389.8	1378.01	1435.04	1396.06	1379.27	1329.67	1419.09	1373.31	1391.34	0.987035	0.452854	0.895338	FALSE
Q9WVE8	Protein kinase C and casein kinase substrate in neurons protein 2 OS=Mus musculus OX=10090 GN=Pacsin2 PE=1 SV=1	19	3902.66	3984	3896.4	3909.46	3924.89	3867.5	3945.79	3860.56	3701.56	3922.97	3859.09	1.01655	0.264122	0.793885	FALSE
Q08331	Calretinin OS=Mus musculus OX=10090 GN=Calb2 PE=1 SV=3	20	5260.21	5187.2	5102.89	5564.39	4954.83	5405.39	5204.43	5582.96	5304.65	5275.85	5286.28	0.998027	0.94567	0.996337	FALSE
Q9QZX7	Serine racemase OS=Mus musculus OX=10090 GN=Srr PE=1 SV=1	14	4614.26	4559.2	4571.13	4495.69	4613.56	4603.93	4656.38	4503.87	4435.13	4559.87	4561.85	0.999566	0.970087	0.998029	FALSE
Q7TPM6	Fibronectin type III and SPRY domain-containing protein 1 OS=Mus musculus OX=10090 GN=Fsd1 PE=1 SV=1	17	2815.18	2790.4	2839.25	2859.01	2942.49	2804.01	2855.77	2911.25	2694.93	2825.84	2840.33	0.9949	0.786744	0.975998	FALSE
Q8VBW6	NEDD8-activating enzyme E1 regulatory subunit OS=Mus musculus OX=10090 GN=Nae1 PE=1 SV=1	18	2458.19	2268.8	2314.1	2440.47	2350.42	2344.49	2305.04	2258.09	2351.96	2369.01	2321.71	1.02037	0.335064	0.840132	FALSE
P56695	Wolframin OS=Mus musculus OX=10090 GN=Wfs1 PE=1 SV=1	20	2490.2	2331.6	2333.18	2284.42	2400.75	2018.05	2288.02	2326.11	1981.82	2358.59	2196.28	1.0739	0.175618	0.721996	FALSE
O70311	Glycylpeptide N-tetradecanoyltransferase 2 OS=Mus musculus OX=10090 GN=Nmt2 PE=1 SV=1	14	1374.61	1409.3	1406.64	1347.02	1392.22	1402.82	1342.19	1344.58	1358.46	1384.16	1367.83	1.01194	0.422615	0.882214	FALSE
Q8C129	Leucyl-cystinyl aminopeptidase OS=Mus musculus OX=10090 GN=Lnpep PE=1 SV=1	17	1122.61	1170.9	1212.78	1186.8	1185.52	1137.91	1198	1175.27	1097.62	1172.81	1158.28	1.01255	0.605652	0.940281	FALSE
Q6PAV2	Probable E3 ubiquitin-protein ligase HERC4 OS=Mus musculus OX=10090 GN=Herc4 PE=1 SV=2	19	1253.1	1194.7	1193.71	1222.57	1215.6	1204.32	1173.08	1174.34	1206.28	1215.78	1194.59	1.01773	0.221929	0.765388	FALSE
O55091	Protein IMPACT OS=Mus musculus OX=10090 GN=Impact PE=1 SV=2	16	1734.78	1777.7	1808.61	1758.21	1764.46	1818.43	1718.09	1771.05	1663.96	1769.62	1746.41	1.01329	0.504332	0.917643	FALSE
Q9CXY6	Interleukin enhancer-binding factor 2 OS=Mus musculus OX=10090 GN=Ilf2 PE=1 SV=1	14	2375.65	2276.5	2185.84	2184.22	2199.15	2320.47	2196.84	2070.28	2265.7	2254.19	2208.88	1.02051	0.490479	0.911772	FALSE
Q9Z2A5	Arginyl-tRNA--protein transferase 1 OS=Mus musculus OX=10090 GN=Ate1 PE=1 SV=2	18	2091.06	2255.7	2155.57	2146.01	2196.35	2116.86	2102.75	2093.7	2135.41	2161.28	2128.7	1.0153	0.397695	0.869839	FALSE
Q99J39	Malonyl-CoA decarboxylase, mitochondrial OS=Mus musculus OX=10090 GN=Mlycd PE=1 SV=1	17	1300.69	1365.6	1350.11	1295.21	1368.52	1306.26	1399.81	1373.73	1257.26	1327.55	1340.1	0.990639	0.718818	0.96546	FALSE
Q6ZPU9	KIF-binding protein OS=Mus musculus OX=10090 GN=Kifbp PE=1 SV=2	22	2230.16	2346.5	2308.09	2213.86	2332.32	2257.81	2310.03	2337.96	2193.09	2274	2285.58	0.994931	0.789005	0.975998	FALSE
Q9CZY3	Ubiquitin-conjugating enzyme E2 variant 1 OS=Mus musculus OX=10090 GN=Ube2v1 PE=1 SV=1	10	2084.92	1912.5	1906.12	2073.49	1983.78	1989.03	2005.98	1973.51	2026.11	1992.44	1995.6	0.99842	0.945369	0.996337	FALSE
Q9DBC7	cAMP-dependent protein kinase type I-alpha regulatory subunit OS=Mus musculus OX=10090 GN=Prkar1a PE=1 SV=3	20	3974.93	3960.9	3944.57	4157.01	3884.24	3974.94	3836.13	3803.73	4006.55	4008.45	3900.33	1.02772	0.123627	0.658166	FALSE
P08556	GTPase NRas OS=Mus musculus OX=10090 GN=Nras PE=1 SV=1	3	668.557	599	598.236	621.768	633.084	583.089	627.828	625.404	614.842	621.25	616.584	1.00757	0.797895	0.975998	FALSE
P10518	Delta-aminolevulinic acid dehydratase OS=Mus musculus OX=10090 GN=Alad PE=1 SV=1	12	1770.68	1703.2	1671.64	1719.26	1773.64	1656.71	1752.25	1664.83	1613.49	1715.82	1691.1	1.01462	0.545904	0.924296	FALSE
Q99NB1	Acetyl-coenzyme A synthetase 2-like, mitochondrial OS=Mus musculus OX=10090 GN=Acss1 PE=1 SV=1	18	1483.96	1578.1	1615.1	1475.51	1502.33	1469.6	1460.72	1390.5	1433.38	1537	1450.82	1.0594	0.0515792	0.54085	FALSE
Q80TQ2	Ubiquitin carboxyl-terminal hydrolase CYLD OS=Mus musculus OX=10090 GN=Cyld PE=1 SV=2	22	1655.07	1669.6	1699.08	1763.97	1641.87	1711.74	1620.71	1803	1770.56	1696.42	1708.12	0.993151	0.802875	0.975998	FALSE
Q8VED9	Galectin-related protein OS=Mus musculus OX=10090 GN=Lgalsl PE=1 SV=1	13	2262.05	2256.9	2267.1	2314.3	2287.21	2238.05	2297.87	2204.98	2377.19	2274.97	2280.31	0.99766	0.883213	0.990039	FALSE
O35381	Acidic leucine-rich nuclear phosphoprotein 32 family member A OS=Mus musculus OX=10090 GN=Anp32a PE=1 SV=1	20	7681.03	7565	7435.06	7931.84	7224.48	7686.09	8023.46	7101.31	7333.11	7651.06	7466.21	1.02476	0.411516	0.877442	FALSE
Q80YR5	Scaffold attachment factor B2 OS=Mus musculus OX=10090 GN=Safb2 PE=1 SV=2	6	326.571	354.3	344.078	341.638	360.243	344.825	327.058	296.364	327.49	341.502	330.498	1.0333	0.438309	0.891937	FALSE
Q00612	Glucose-6-phosphate 1-dehydrogenase X OS=Mus musculus OX=10090 GN=G6pdx PE=1 SV=3	26	4585.09	4885.9	4964.85	4745.32	4876.97	4861.45	4969.43	4927.95	4614.86	4793.1	4848.52	0.988569	0.605343	0.940281	FALSE
P27659	60S ribosomal protein L3 OS=Mus musculus OX=10090 GN=Rpl3 PE=1 SV=3	18	2385.81	1945.2	1969.49	2446.22	2111.6	2447.8	2090.83	1784.63	2877.61	2174.51	2232.84	0.973878	0.810169	0.975998	FALSE
Q8BG95	Protein phosphatase 1 regulatory subunit 12B OS=Mus musculus OX=10090 GN=Ppp1r12b PE=1 SV=2	16	1353.12	1341.1	1295.82	1353.51	1277.53	1336.4	1328.82	1392.9	1417.55	1335.67	1349.73	0.989588	0.659155	0.954843	FALSE
Q9WU60	Attractin OS=Mus musculus OX=10090 GN=Atrn PE=1 SV=3	22	1590.95	1671.4	1651.85	1682.39	1579.81	1590.8	1535.49	1556.22	1601.91	1648.76	1572.66	1.04839	0.0117995	0.361886	FALSE
P22682	E3 ubiquitin-protein ligase CBL OS=Mus musculus OX=10090 GN=Cbl PE=1 SV=3	21	1689.08	1662.1	1607.68	1728.2	1702.02	1637.08	1634.45	1580.31	1713.14	1671.19	1652.68	1.0112	0.619252	0.946534	FALSE
Q8R016	Bleomycin hydrolase OS=Mus musculus OX=10090 GN=Blmh PE=1 SV=1	21	2668.39	2841.3	2791.32	2598.35	2767.39	2753.73	2806.77	2677.24	2547.65	2723.13	2708.98	1.00523	0.849631	0.981384	FALSE
O89001	Carboxypeptidase D OS=Mus musculus OX=10090 GN=Cpd PE=1 SV=2	18	1490.69	1479.4	1535.61	1494.98	1489.97	1435.33	1439.81	1459.58	1396.56	1500.02	1443.93	1.03885	0.0296689	0.46749	FALSE
Q9WTS4	Teneurin-1 OS=Mus musculus OX=10090 GN=Tenm1 PE=1 SV=1	17	964.015	928.2	1040.83	952.852	893.182	951.178	861.126	963.229	959.098	970.584	924.639	1.04969	0.189631	0.736443	FALSE
Q9QY76	Vesicle-associated membrane protein-associated protein B OS=Mus musculus OX=10090 GN=Vapb PE=1 SV=3	17	5514.93	5356.2	5415.22	5419.37	5217.74	5416.27	5318.83	5150.37	5480.13	5426.13	5315.27	1.02086	0.184647	0.731388	FALSE
Q3U5Q7	UMP-CMP kinase 2, mitochondrial OS=Mus musculus OX=10090 GN=Cmpk2 PE=1 SV=2	15	2309.52	2284	2318.34	2354.97	2010.54	2176.52	2177.51	2195.53	2221.41	2316.57	2154.97	1.07499	0.0104607	0.344095	FALSE
Q3UJD6	Ubiquitin carboxyl-terminal hydrolase 19 OS=Mus musculus OX=10090 GN=Usp19 PE=1 SV=1	14	762.083	749.1	767.36	743.031	794.037	781.204	788.791	759.975	699.168	755.331	763.817	0.988889	0.694177	0.95943	FALSE
Q9CQI3	Glia maturation factor beta OS=Mus musculus OX=10090 GN=Gmfb PE=1 SV=3	12	3585	3435.1	3352.87	3408.49	3439.49	3503.29	3389.96	3388.7	3177.45	3444.31	3377.97	1.01964	0.41568	0.878919	FALSE
Q6WVG3	BTB/POZ domain-containing protein KCTD12 OS=Mus musculus OX=10090 GN=Kctd12 PE=1 SV=1	19	2898.55	3077.8	3081.4	2986.88	3037.94	2870.79	3019.04	2960.23	2850.06	3010.21	2946.63	1.02158	0.307803	0.828192	FALSE
Q80U93	Nuclear pore complex protein Nup214 OS=Mus musculus OX=10090 GN=Nup214 PE=1 SV=2	17	1195.71	1239.6	1231.86	1264.58	1259.05	1225.59	1195.09	1230.77	1226.75	1232.69	1227.28	1.00441	0.760071	0.971838	FALSE
Q9JJC6	RILP-like protein 1 OS=Mus musculus OX=10090 GN=Rilpl1 PE=1 SV=1	18	1888.65	1879.5	1917.31	1845.18	1896.36	1878.09	1842.46	1803.27	1964.96	1882.48	1876.25	1.00332	0.857009	0.981384	FALSE
Q8R3Z5	Voltage-dependent L-type calcium channel subunit beta-1 OS=Mus musculus OX=10090 GN=Cacnb1 PE=1 SV=1	18	2523.62	2323.3	2272.29	2456.88	2338.57	2509.08	2406.56	2362.05	2476.58	2391.9	2417.69	0.989335	0.694855	0.95943	FALSE
Q62351	Transferrin receptor protein 1 OS=Mus musculus OX=10090 GN=Tfrc PE=1 SV=1	18	1908.14	1951	1956.18	1866.61	2129.19	2170.01	2004.15	1916.41	2343.46	1920.14	2107.61	0.911049	0.0539119	0.548703	FALSE
Q78ZA7	Nucleosome assembly protein 1-like 4 OS=Mus musculus OX=10090 GN=Nap1l4 PE=1 SV=1	17	2971.65	2969.5	2897.43	2932.13	2970.01	2839.15	2935.4	2739.54	2794.57	2942.52	2854.44	1.03086	0.132401	0.671289	FALSE
P60670	Nuclear protein localization protein 4 homolog OS=Mus musculus OX=10090 GN=Nploc4 PE=1 SV=3	16	1790.4	1902	1878.57	1732.12	1882.22	1829.31	1785.2	1812.98	1715.84	1824.49	1804.28	1.0112	0.677786	0.958807	FALSE
Q80U35	Rho guanine nucleotide exchange factor 17 OS=Mus musculus OX=10090 GN=Arhgef17 PE=1 SV=2	19	1075.14	1144.7	1167.79	1259.56	1122.44	1114.15	1122.14	1265.65	1316.87	1159.94	1185.23	0.978663	0.675535	0.958473	FALSE
P54285	Voltage-dependent L-type calcium channel subunit beta-3 OS=Mus musculus OX=10090 GN=Cacnb3 PE=1 SV=2	12	592.271	584	585.869	614.051	588.609	593.094	605.459	597.318	593.084	593.929	595.486	0.997386	0.825797	0.97955	FALSE
Q9D0L8	mRNA cap guanine-N7 methyltransferase OS=Mus musculus OX=10090 GN=Rnmt PE=1 SV=1	17	1856.3	1848.8	1850.42	1767.15	1882.6	1847.95	1883.19	1738.97	1798.88	1830.29	1829.48	1.00044	0.982986	0.998391	FALSE
O35286	Pre-mRNA-splicing factor ATP-dependent RNA helicase DHX15 OS=Mus musculus OX=10090 GN=Dhx15 PE=1 SV=2	25	2717.99	2656.3	2700.4	2813.2	2672.32	2693.32	2692.86	2744.6	2792.13	2721.37	2718.7	1.00098	0.945687	0.996337	FALSE
Q6P5E8	Diacylglycerol kinase theta OS=Mus musculus OX=10090 GN=Dgkq PE=1 SV=1	22	2347.9	2315	2334.59	2482.11	2307.22	2293.83	2348.2	2365.24	2523.83	2369	2366.27	1.00116	0.962688	0.996514	FALSE
Q61102	ATP-binding cassette sub-family B member 7, mitochondrial OS=Mus musculus OX=10090 GN=Abcb7 PE=1 SV=3	19	2572.98	2535.9	2484.99	2628.61	2508.44	2518.34	2436.59	2379.22	2636.35	2555.08	2494.29	1.02437	0.313693	0.829897	FALSE
O88741	Ganglioside-induced differentiation-associated protein 1 OS=Mus musculus OX=10090 GN=Gdap1 PE=1 SV=1	15	2835.13	2802.5	2668.13	2789.31	2741.39	2650.04	2624.78	2660.07	2771.91	2773.04	2689.04	1.03124	0.107876	0.637426	FALSE
Q61687	Transcriptional regulator ATRX OS=Mus musculus OX=10090 GN=Atrx PE=1 SV=3	16	1186.73	1180.5	1199.59	1258.58	1094.15	1251.48	1142.69	1137.33	1733.09	1205.96	1252.64	0.962733	0.704824	0.961765	FALSE
Q3U0M1	Trafficking protein particle complex subunit 9 OS=Mus musculus OX=10090 GN=Trappc9 PE=1 SV=2	21	1739.03	1763.4	1818.74	1829.62	1702.66	1735.88	1771.34	1664.43	1775.84	1787.3	1729.51	1.03341	0.102987	0.628263	FALSE
Q6V4S5	Protein sidekick-2 OS=Mus musculus OX=10090 GN=Sdk2 PE=1 SV=1	15	752.4	712.6	697.756	824.24	738.347	674.642	700.894	750.524	736.76	745.183	719.673	1.03545	0.408551	0.87644	FALSE
Q8BR92	Paralemmin-2 OS=Mus musculus OX=10090 GN=Palm2 PE=1 SV=1	19	3241.24	3309.3	3269.96	3217.04	3187.93	3259.27	3210.03	3064.72	3297.7	3259.2	3202.93	1.01757	0.288094	0.816855	FALSE
Q9DBL1	Short/branched chain specific acyl-CoA dehydrogenase, mitochondrial OS=Mus musculus OX=10090 GN=Acadsb PE=1 SV=1	20	2492.2	2620.4	2635.39	2374.2	2658.05	2486.07	2558.64	2712.92	2260.81	2528.3	2530.21	0.999243	0.986139	0.998897	FALSE
Q69ZZ6	Transmembrane and coiled-coil domains protein 1 OS=Mus musculus OX=10090 GN=Tmcc1 PE=1 SV=2	12	820.301	799.5	807.639	831.222	777.98	799.339	825.262	809.757	840.784	814.576	810.338	1.00523	0.766022	0.973088	FALSE
Q9Z0N1	Eukaryotic translation initiation factor 2 subunit 3, X-linked OS=Mus musculus OX=10090 GN=Eif2s3x PE=1 SV=2	15	3181.02	3339.2	3294.45	3317.6	3120.39	3255.39	3189.12	3109.97	3175.26	3282.49	3169.6	1.03562	0.0341647	0.490092	FALSE
Q8BML9	Glutamine--tRNA ligase OS=Mus musculus OX=10090 GN=Qars PE=1 SV=1	21	2057.87	2236.8	2194.08	2074.11	2084.71	2160.63	2186.02	2084.52	2047.48	2139.35	2112.04	1.01293	0.590858	0.935584	FALSE
P20917	Myelin-associated glycoprotein OS=Mus musculus OX=10090 GN=Mag PE=1 SV=2	16	4155.84	4393.5	4452.89	4357.28	4914.18	4658.21	5094.89	4685.03	4154.35	4338.42	4690.34	0.92497	0.100714	0.621658	FALSE
Q569Z6	Thyroid hormone receptor-associated protein 3 OS=Mus musculus OX=10090 GN=Thrap3 PE=1 SV=1	25	2925.12	3043.8	3021.81	3030.98	3081.14	3082.04	3135.63	3021.33	2986.01	3005.05	3060.78	0.981792	0.186649	0.734027	FALSE
Q8K4G5	Actin-binding LIM protein 1 OS=Mus musculus OX=10090 GN=Ablim1 PE=1 SV=1	16	1679.87	1670.4	1666.22	1716.56	1630.78	1694.74	1695.72	1664.04	1788.58	1683.15	1693.97	0.993612	0.737924	0.96696	FALSE
Q8K1X1	WD repeat-containing protein 11 OS=Mus musculus OX=10090 GN=Wdr11 PE=1 SV=1	20	1115.76	1161.4	1193.82	1230.65	1174.18	1136.66	1134.54	1169.81	1189.8	1174.65	1160.79	1.01193	0.592706	0.935584	FALSE
Q8VBZ3	Cleft lip and palate transmembrane protein 1 homolog OS=Mus musculus OX=10090 GN=Clptm1 PE=1 SV=1	14	959.174	1015.8	980.533	1039.82	940.206	1006.83	986.346	947.655	985.747	998.346	973.028	1.02602	0.273761	0.803009	FALSE
Q6P2B1	Transportin-3 OS=Mus musculus OX=10090 GN=Tnpo3 PE=1 SV=1	20	1956.91	1938.1	1916.84	1963.87	1918.54	1913.74	1949.32	1872.75	1947.19	1943.84	1920.1	1.01236	0.238429	0.775393	FALSE
Q8BKZ9	Pyruvate dehydrogenase protein X component, mitochondrial OS=Mus musculus OX=10090 GN=Pdhx PE=1 SV=1	18	2858.04	3225.5	3118.97	3206.38	2999.07	2781.74	2933.09	3355.02	3864.29	3098.65	3164.31	0.979252	0.77569	0.975718	FALSE
Q80TA6	Myotubularin-related protein 12 OS=Mus musculus OX=10090 GN=Mtmr12 PE=1 SV=2	16	1321.94	1282	1312.54	1265.44	1375.66	1313.01	1375.5	1340.19	1282.5	1295.28	1336.88	0.968883	0.118848	0.652785	FALSE
P62881	Guanine nucleotide-binding protein subunit beta-5 OS=Mus musculus OX=10090 GN=Gnb5 PE=1 SV=1	22	4458.15	4640	4580.32	4247.28	4930.75	4389.05	4779.65	4782.06	4197.09	4478.88	4607.32	0.972123	0.485889	0.909049	FALSE
Q01279	Epidermal growth factor receptor OS=Mus musculus OX=10090 GN=Egfr PE=1 SV=1	18	1249.32	1228.8	1188.88	1241.8	1195.46	1192.69	1134.18	1193.77	1157.75	1226.98	1174.51	1.04467	0.0253829	0.446925	FALSE
Q9CQ62	2,4-dienoyl-CoA reductase, mitochondrial OS=Mus musculus OX=10090 GN=Decr1 PE=1 SV=1	19	3277.85	3484.3	3469.47	3109	3266.43	3311.05	3310.09	3399.35	3105.87	3331.56	3277.11	1.01661	0.588446	0.935402	FALSE
P08228	Superoxide dismutase [Cu-Zn] OS=Mus musculus OX=10090 GN=Sod1 PE=1 SV=2	17	7920.75	7213	7582.4	7793.06	7347.07	7593.67	7427.87	7792	8089.09	7622.53	7645.32	0.997019	0.913946	0.993521	FALSE
P47199	Quinone oxidoreductase OS=Mus musculus OX=10090 GN=Cryz PE=1 SV=1	15	2059.41	2309.8	2251.79	1943.66	2065.72	2095.34	2077.83	2036.6	1886.94	2136.07	2031.05	1.05171	0.260149	0.792012	FALSE
Q8R164	Valacyclovir hydrolase OS=Mus musculus OX=10090 GN=Bphl PE=1 SV=1	20	4147.58	4206.7	4194.02	4143.17	4090.94	4053.48	4082.8	4108.01	4072.59	4172.77	4081.53	1.02236	0.00121634	0.197834	FALSE
Q8BFY9	Transportin-1 OS=Mus musculus OX=10090 GN=Tnpo1 PE=1 SV=2	23	2972.12	3121	3041.94	3143.67	3031.44	3042.02	2972.96	2933.74	2921.64	3068.93	2979.96	1.02986	0.0841203	0.598867	FALSE
Q06138	Calcium-binding protein 39 OS=Mus musculus OX=10090 GN=Cab39 PE=1 SV=2	26	5696.9	5554.7	5563.62	5707.34	5611.39	5600.38	5561	5359.08	5212.99	5630.18	5466.68	1.02991	0.139386	0.677631	FALSE
Q9WUL7	ADP-ribosylation factor-like protein 3 OS=Mus musculus OX=10090 GN=Arl3 PE=1 SV=1	13	2174.9	2356.5	2286.54	2174.54	2288.99	2294.71	2344.19	2242.78	2014.14	2246.79	2233.82	1.00581	0.873354	0.985859	FALSE
Q8C052	Microtubule-associated protein 1S OS=Mus musculus OX=10090 GN=Map1s PE=1 SV=2	18	2669.34	2709.6	2655.29	2711.29	2668.88	2738.47	2543.57	2601.64	2600.82	2686.27	2629.83	1.02146	0.202231	0.7472	FALSE
Q99KP6	Pre-mRNA-processing factor 19 OS=Mus musculus OX=10090 GN=Prpf19 PE=1 SV=1	12	1939.67	1980.4	1990.69	1977.46	2053.11	1976.77	1951.27	1946.75	1890.8	1971.96	1963.04	1.00454	0.784511	0.975998	FALSE
Q8R0G9	Nuclear pore complex protein Nup133 OS=Mus musculus OX=10090 GN=Nup133 PE=1 SV=2	16	784.638	809.1	809.288	790.678	843.992	812.222	771.892	813.35	760.835	798.351	799.885	0.998082	0.934596	0.993759	FALSE
P00493	Hypoxanthine-guanine phosphoribosyltransferase OS=Mus musculus OX=10090 GN=Hprt1 PE=1 SV=3	15	4051.69	4145.8	4100.03	4157.25	4051.18	4203.32	4009.49	3915.67	4113.66	4113.48	4057.51	1.01379	0.375395	0.85933	FALSE
Q60899	ELAV-like protein 2 OS=Mus musculus OX=10090 GN=Elavl2 PE=2 SV=1	19	2638.28	2543.1	2523.15	2621.63	2721.51	2631.4	2661.37	2510.86	2674.46	2581.07	2638.96	0.978063	0.261955	0.792012	FALSE
Q80TY0	Formin-binding protein 1 OS=Mus musculus OX=10090 GN=Fnbp1 PE=1 SV=2	22	2398.32	2535.8	2520.44	2489.83	2578.02	2480.44	2541.99	2404.38	2390.45	2485.52	2477.96	1.00305	0.883912	0.990039	FALSE
Q8CHT0	Delta-1-pyrroline-5-carboxylate dehydrogenase, mitochondrial OS=Mus musculus OX=10090 GN=Aldh4a1 PE=1 SV=3	20	3357.32	4024.8	3930.79	3500.23	3612.04	3664.01	3450.02	3525.53	3557.63	3692.57	3561.09	1.03692	0.399145	0.871107	FALSE
Q02819	Nucleobindin-1 OS=Mus musculus OX=10090 GN=Nucb1 PE=1 SV=2	22	1546.31	1824.3	1820.86	1776.7	1862.97	1757.52	1785.32	1714.35	2070.14	1738.09	1833.94	0.947734	0.328639	0.838133	FALSE
Q63810	Calcineurin subunit B type 1 OS=Mus musculus OX=10090 GN=Ppp3r1 PE=1 SV=3	12	2159.08	2798.9	2710.88	2499.99	2349.53	2492.95	2383.34	2276.73	2128.46	2529.74	2323.01	1.08899	0.191428	0.738397	FALSE
Q91YJ2	Sorting nexin-4 OS=Mus musculus OX=10090 GN=Snx4 PE=1 SV=1	19	2354.51	2349.3	2453.19	2332.8	2411.2	2345.61	2391.24	2406.5	2132.58	2371.99	2334.97	1.01585	0.59349	0.935799	FALSE
B2RXC1	Trafficking protein particle complex subunit 11 OS=Mus musculus OX=10090 GN=Trappc11 PE=1 SV=1	21	1821.22	1820	1780.22	1832.68	1772.75	1831.81	1804.65	1758.54	1792.32	1813.42	1791.83	1.01205	0.260487	0.792012	FALSE
Q8CGF7	Transcription elongation regulator 1 OS=Mus musculus OX=10090 GN=Tcerg1 PE=1 SV=2	26	3248.45	3138.2	3081.99	3225.73	3047.24	3190.23	3027.19	2935.34	3236.03	3172.88	3085.23	1.02841	0.261502	0.792012	FALSE
O35678	Monoglyceride lipase OS=Mus musculus OX=10090 GN=Mgll PE=1 SV=1	20	3611.57	3544.4	3603.26	3585.85	3498.62	3523.3	3557.85	3539.38	3349.84	3586.18	3492.99	1.02668	0.078807	0.590259	FALSE
O70481	E3 ubiquitin-protein ligase UBR1 OS=Mus musculus OX=10090 GN=Ubr1 PE=1 SV=2	12	763.855	761	741.214	758.832	740.258	797.713	748.55	718.046	787.614	756.173	757.85	0.997787	0.926196	0.993521	FALSE
Q0KK55	Protein very KIND OS=Mus musculus OX=10090 GN=Kndc1 PE=1 SV=2	19	1328.56	1434.6	1417.12	1308.68	1402.55	1395.94	1388.63	1434.69	1374.55	1371.16	1399.13	0.98001	0.382796	0.864227	FALSE
Q8R123	FAD synthase OS=Mus musculus OX=10090 GN=Flad1 PE=1 SV=1	20	2021.27	1979.6	1924.26	1997.67	1920.19	1932.75	1910.05	1907.62	1871.49	1980.37	1908.31	1.03776	0.0121942	0.365487	FALSE
P32883	GTPase KRas OS=Mus musculus OX=10090 GN=Kras PE=1 SV=1	4	1040.18	1000.2	931.656	970.246	1007.62	966.687	1016.25	957.239	977.25	984.767	984.741	1.00003	0.999175	0.999791	FALSE
P63276	40S ribosomal protein S17 OS=Mus musculus OX=10090 GN=Rps17 PE=1 SV=2	10	2036.74	1940.3	1935.45	2094.93	1945.04	2186.4	2032.6	1749.89	2342.56	2000.73	2041.18	0.980181	0.744506	0.969284	FALSE
Q9Z2D1	Myotubularin-related protein 2 OS=Mus musculus OX=10090 GN=Mtmr2 PE=1 SV=3	20	2455.48	2396.7	2307.5	2464.35	2342.9	2376.13	2367.65	2498.08	2526.79	2405.19	2421.16	0.993402	0.771562	0.975035	FALSE
Q8BLY2	Threonine--tRNA ligase 2, cytoplasmic OS=Mus musculus OX=10090 GN=Tarsl2 PE=1 SV=1	19	1685.54	1650.8	1688.48	1670.14	1700.24	1705.62	1702.04	1695.45	1710.69	1673.67	1702.8	0.982894	0.0092906	0.335445	FALSE
Q8CFI7	DNA-directed RNA polymerase II subunit RPB2 OS=Mus musculus OX=10090 GN=Polr2b PE=1 SV=2	21	1144.1	1159.1	1199	1266.05	1133.78	1182.06	1121.29	1160.36	1225.98	1191.14	1164.11	1.02323	0.419655	0.880209	FALSE
P69566	Ran-binding protein 9 OS=Mus musculus OX=10090 GN=Ranbp9 PE=1 SV=1	13	996.844	921.7	951.442	939.991	915.866	917.658	900.394	937.539	882.496	952.096	910.604	1.04557	0.0477352	0.534817	FALSE
Q8VCX5	Calcium uptake protein 1, mitochondrial OS=Mus musculus OX=10090 GN=Micu1 PE=1 SV=1	19	2680.44	2795.7	2730.08	2694.14	2747.89	2706.7	2628.67	2589.53	2691.19	2724.73	2672.2	1.01966	0.224006	0.767274	FALSE
Q8VHI6	Wiskott-Aldrich syndrome protein family member 3 OS=Mus musculus OX=10090 GN=Wasf3 PE=1 SV=1	13	1085.77	1169.8	1196.41	1151.16	1125.5	1138.04	1085.18	1100.86	1132.13	1150.05	1116.16	1.03036	0.195414	0.743345	FALSE
Q8BJ71	Nuclear pore complex protein Nup93 OS=Mus musculus OX=10090 GN=Nup93 PE=1 SV=1	19	2048.19	2080.8	2167.47	2088.68	2050.05	2082.84	2043.3	2165.85	2123.96	2095.83	2092.69	1.0015	0.929315	0.993521	FALSE
Q91XU3	Phosphatidylinositol 5-phosphate 4-kinase type-2 gamma OS=Mus musculus OX=10090 GN=Pip4k2c PE=1 SV=1	25	4726.21	4550.2	4538.04	4662.03	4413.1	4747.89	4637.41	4541.4	4853.03	4618.45	4636.01	0.996212	0.85974	0.982307	FALSE
Q91YP0	L-2-hydroxyglutarate dehydrogenase, mitochondrial OS=Mus musculus OX=10090 GN=L2hgdh PE=1 SV=1	19	2917.68	2849.2	2913.81	2907.27	2949.5	2901.06	2838.87	2936.14	3000.82	2896.85	2924.78	0.990452	0.43335	0.888532	FALSE
Q9QY81	Nuclear pore membrane glycoprotein 210 OS=Mus musculus OX=10090 GN=Nup210 PE=1 SV=2	15	1378.27	1310.7	1370.01	1376.29	1309.26	1335.65	1267.67	1346.18	1368.24	1358.53	1324.94	1.02535	0.212458	0.756654	FALSE
D3YZP9	Coiled-coil domain-containing protein 6 OS=Mus musculus OX=10090 GN=Ccdc6 PE=1 SV=1	17	2641.35	2558.6	2600.41	2642.57	2714.89	2649.42	2668.42	2578.48	2679.99	2610.5	2657.85	0.982185	0.171848	0.719809	FALSE
Q80ZJ1	Ras-related protein Rap-2a OS=Mus musculus OX=10090 GN=Rap2a PE=1 SV=2	10	1417.36	1413.6	1381.08	1382.29	1410.83	1422.7	1402.98	1314.9	1345.2	1398.48	1378.68	1.01436	0.46341	0.899918	FALSE
Q9D1G5	Leucine-rich repeat-containing protein 57 OS=Mus musculus OX=10090 GN=Lrrc57 PE=1 SV=1	18	3466.32	3208	3137.11	3198.91	3285.29	3421.49	3313.61	3178.12	3275.94	3250.19	3293.97	0.986709	0.58752	0.935402	FALSE
Q5PR73	GTP-binding protein Di-Ras2 OS=Mus musculus OX=10090 GN=Diras2 PE=1 SV=1	19	4402.17	4644.6	4609.06	4520.31	4659.82	4309.26	4433.9	4550.72	4427.28	4543.06	4474.61	1.0153	0.436134	0.890115	FALSE
O54984	ATPase Asna1 OS=Mus musculus OX=10090 GN=Asna1 PE=1 SV=2	13	2933.27	2928.2	2911.1	2934.95	2978.3	2844.15	2976.13	2866.92	2785.56	2926.86	2889.22	1.01303	0.415695	0.878919	FALSE
Q91VW5	Golgin subfamily A member 4 OS=Mus musculus OX=10090 GN=Golga4 PE=1 SV=2	18	960.945	1016.2	1087.47	1053.54	1026.61	981.07	976.62	1075.04	985.361	1028.46	1008.25	1.02004	0.545509	0.924296	FALSE
Q9Z1T1	AP-3 complex subunit beta-1 OS=Mus musculus OX=10090 GN=Ap3b1 PE=1 SV=2	18	1344.5	1400.7	1465.88	1460.81	1375.02	1398.44	1335.62	1357.36	1397.34	1417.1	1372.54	1.03246	0.162372	0.713599	FALSE
Q6P9S0	Protein MTSS 2 OS=Mus musculus OX=10090 GN=Mtss2 PE=1 SV=1	15	1262.54	1293.2	1267.43	1274.63	1268.23	1268.74	1230.59	1245.81	1254.56	1274.4	1253.5	1.01667	0.0773372	0.588369	FALSE
O35375	Neuropilin-2 OS=Mus musculus OX=10090 GN=Nrp2 PE=1 SV=2	15	1311.08	1274.2	1276.27	1380.33	1318.06	1335.9	1244.81	1338.32	1345.07	1309.78	1315.9	0.995348	0.845432	0.981384	FALSE
Q9Z1N5	Spliceosome RNA helicase Ddx39b OS=Mus musculus OX=10090 GN=Ddx39b PE=1 SV=1	21	4203.2	4386.1	4369.38	4172.57	4448.91	4405.31	4425.76	4107.21	3917.07	4281.74	4255.45	1.00618	0.847588	0.981384	FALSE
Q07417	Short-chain specific acyl-CoA dehydrogenase, mitochondrial OS=Mus musculus OX=10090 GN=Acads PE=1 SV=2	17	1361.74	1570.1	1558.92	1396.99	1474.04	1488.24	1421.94	1543.57	1371.33	1468.96	1458.63	1.00708	0.863706	0.982409	FALSE
P49442	Inositol polyphosphate 1-phosphatase OS=Mus musculus OX=10090 GN=Inpp1 PE=1 SV=2	16	2904.1	2817.9	2811.93	2750.85	2874.69	2839.53	2842.52	2824.59	2764.83	2820.67	2829	0.997055	0.81572	0.975998	FALSE
Q99KR7	Peptidyl-prolyl cis-trans isomerase F, mitochondrial OS=Mus musculus OX=10090 GN=Ppif PE=1 SV=1	12	2474.73	2572.3	2589.81	2357.66	2623.39	2494.7	2465.4	2577.41	2255.14	2496.89	2479.85	1.00687	0.851504	0.981384	FALSE
Q922H2	[Pyruvate dehydrogenase (acetyl-transferring)] kinase isozyme 3, mitochondrial OS=Mus musculus OX=10090 GN=Pdk3 PE=1 SV=1	19	3047.34	3179.8	3161.72	2954.67	3019.46	3056.15	3111.31	3125.02	2860.62	3084.53	3033	1.01699	0.496372	0.914966	FALSE
Q8K1R3	Polyribonucleotide nucleotidyltransferase 1, mitochondrial OS=Mus musculus OX=10090 GN=Pnpt1 PE=1 SV=1	26	2651.03	2794.4	2886.36	2697.2	2894.32	2658.92	2811.27	2984.59	2739.21	2755.76	2815.35	0.978834	0.474977	0.904005	FALSE
Q9WUA6	RAC-gamma serine/threonine-protein kinase OS=Mus musculus OX=10090 GN=Akt3 PE=1 SV=1	22	3440.81	3397.7	3442.14	3398.08	3501.93	3342.19	3378.41	3307.77	3280.57	3419.61	3361.3	1.01735	0.236816	0.774792	FALSE
Q99L47	Hsc70-interacting protein OS=Mus musculus OX=10090 GN=St13 PE=1 SV=1	21	7195.92	6739.7	7134.85	7220.8	6692.81	6545.43	6689.68	6593.91	6423.68	7070.08	6588.34	1.07312	0.00380513	0.257043	FALSE
Q80ZI6	E3 ubiquitin-protein ligase LRSAM1 OS=Mus musculus OX=10090 GN=Lrsam1 PE=1 SV=1	20	1558.48	1640	1608.04	1603.75	1613.71	1547.9	1582.05	1570.99	1504.06	1602.3	1563.31	1.02494	0.172377	0.719809	FALSE
O35465	Peptidyl-prolyl cis-trans isomerase FKBP8 OS=Mus musculus OX=10090 GN=Fkbp8 PE=1 SV=2	14	2524.8	2570.2	2530.57	2457.25	2597.9	2487.07	2516.58	2509.4	2388.39	2520.37	2498.96	1.00857	0.638203	0.949757	FALSE
Q9QZQ8	Core histone macro-H2A.1 OS=Mus musculus OX=10090 GN=H2afy PE=1 SV=3	12	2371.99	2241.1	2272.29	2554.38	2156.97	2656.42	2400.24	2008.12	2552.41	2356.84	2342.21	1.00625	0.925795	0.993521	FALSE
Q91VR2	ATP synthase subunit gamma, mitochondrial OS=Mus musculus OX=10090 GN=Atp5c1 PE=1 SV=1	23	9976.21	8679.1	8471.24	7612.63	9329.47	9304.04	9509.68	8982.91	9432.64	8644.31	9309.98	0.9285	0.182093	0.727479	FALSE
Q8CGK7	Guanine nucleotide-binding protein G(olf) subunit alpha OS=Mus musculus OX=10090 GN=Gnal PE=1 SV=1	10	1135.36	1134.5	1159.67	1049.86	1144.74	1095.76	1149.98	1105.79	1025.14	1119.05	1103.35	1.01423	0.654969	0.952707	FALSE
Q8R127	Saccharopine dehydrogenase-like oxidoreductase OS=Mus musculus OX=10090 GN=Sccpdh PE=1 SV=1	14	2341.4	2235.8	2276.64	2274.01	2139	2258.19	2264.56	2358.05	2336.25	2281.65	2269.89	1.00518	0.813794	0.975998	FALSE
Q5U3K5	Rab-like protein 6 OS=Mus musculus OX=10090 GN=Rabl6 PE=1 SV=2	12	1310.72	1306.6	1300.06	1300.84	1229.23	1272.86	1353.37	1285.61	1296.4	1304.55	1286.88	1.01373	0.465531	0.900403	FALSE
Q61885	Myelin-oligodendrocyte glycoprotein OS=Mus musculus OX=10090 GN=Mog PE=1 SV=1	19	5044.7	5419.8	5459.51	5660.91	6059.2	6004.12	5967.91	5472.22	5746.11	5391.56	5845.81	0.922295	0.0310879	0.474511	FALSE
Q3TMH2	Secernin-3 OS=Mus musculus OX=10090 GN=Scrn3 PE=1 SV=1	16	2570.5	2638.3	2674.84	2489.22	2776.05	2763.98	2650.19	2592.06	2409.25	2592.24	2634.83	0.983835	0.630496	0.948091	FALSE
Q9D0M5	Dynein light chain 2, cytoplasmic OS=Mus musculus OX=10090 GN=Dynll2 PE=1 SV=1	11	7531.53	6714.5	6661.52	7454.99	6615.97	7142.4	6748.89	6927.87	8023.04	7079.12	7074.92	1.00059	0.990521	0.999464	FALSE
Q61282	Aggrecan core protein OS=Mus musculus OX=10090 GN=Acan PE=1 SV=2	18	1815.91	1868.2	1902	1812.84	1907.96	1853.33	2077.7	2052.31	1738.12	1849.36	1921.7	0.962358	0.356294	0.851308	FALSE
Q8VHR5	Transcriptional repressor p66-beta OS=Mus musculus OX=10090 GN=Gatad2b PE=1 SV=1	18	1481.01	1542.8	1643.13	1581.83	1550.5	1564.28	1534.27	1533.99	1530.45	1561.08	1542.65	1.01195	0.566119	0.929915	FALSE
Q9JHU2	Palmdelphin OS=Mus musculus OX=10090 GN=Palmd PE=1 SV=1	16	1505.45	1461.5	1503.57	1525.11	1397.32	1478.36	1380.24	1376.66	1523.37	1498.73	1429.99	1.04807	0.0964321	0.61484	FALSE
Q9ER00	Syntaxin-12 OS=Mus musculus OX=10090 GN=Stx12 PE=1 SV=1	16	3466.91	3361.8	3375.01	3384.48	3478.74	3475.15	3495.73	3466.17	3422.96	3396.8	3467.66	0.979566	0.0253865	0.446925	FALSE
Q64674	Spermidine synthase OS=Mus musculus OX=10090 GN=Srm PE=1 SV=1	13	1833.39	1820.8	1839.82	1716.56	1891.65	1751.39	1827.99	1783.57	1572.3	1801.93	1761.99	1.02267	0.576243	0.932827	FALSE
O88545	COP9 signalosome complex subunit 6 OS=Mus musculus OX=10090 GN=Cops6 PE=1 SV=1	15	2374	2345	2284.18	2202.59	2338.57	2424.41	2374.58	2296.43	2160.26	2300.5	2317.08	0.992846	0.795177	0.975998	FALSE
Q9CQT1	Methylthioribose-1-phosphate isomerase OS=Mus musculus OX=10090 GN=Mri1 PE=1 SV=1	12	1331.98	1252.7	1293.81	1252.95	1212.79	1259.36	1179.77	1210.94	1259.07	1282.44	1224	1.04775	0.0459644	0.532505	FALSE
Q3UH99	Protein shisa-6 homolog OS=Mus musculus OX=10090 GN=Shisa6 PE=1 SV=1	19	2551.72	2569.2	2533.86	2578.14	2599.05	2530.1	2621.25	2727.69	2648.71	2558.18	2624.57	0.974703	0.116548	0.650569	FALSE
Q62393	Tumor protein D52 OS=Mus musculus OX=10090 GN=Tpd52 PE=1 SV=2	13	1731.36	1563.3	1532.31	1659.85	1706.86	1775.03	1591.41	1525.74	1767.6	1619.8	1670.36	0.96973	0.486844	0.909049	FALSE
P37804	Transgelin OS=Mus musculus OX=10090 GN=Tagln PE=1 SV=3	20	2772.55	5544.9	5622.39	4681.26	4961.72	6043.26	4177.02	5129.6	4863.71	4485.02	4999.93	0.897015	0.51918	0.922806	FALSE
Q9D7B6	Isobutyryl-CoA dehydrogenase, mitochondrial OS=Mus musculus OX=10090 GN=Acad8 PE=1 SV=2	16	2212.33	2393.5	2423.63	2390.61	2448.54	2364.25	2346.14	2429	2455.72	2353.5	2408.31	0.977243	0.312832	0.829495	FALSE
A2APV2	Formin-like protein 2 OS=Mus musculus OX=10090 GN=Fmnl2 PE=1 SV=2	23	2220.48	2219.6	2175.59	2140.37	2318.94	2270.32	2237.21	2171.04	2219.35	2188.76	2242.82	0.975892	0.141617	0.679155	FALSE
Q9ERR1	Nuclear distribution protein nudE-like 1 OS=Mus musculus OX=10090 GN=Ndel1 PE=1 SV=2	18	1541.94	1421.2	1392.16	1439.01	1493.92	1441.59	1446.5	1409.14	1446.77	1447.5	1447.33	1.00012	0.99594	0.999791	FALSE
O55137	Acyl-coenzyme A thioesterase 1 OS=Mus musculus OX=10090 GN=Acot1 PE=1 SV=1	5	486.7	495.5	505.783	509.079	490.611	511.922	472.094	497.621	493.567	499.187	492.995	1.01256	0.494294	0.913587	FALSE
A2AJI0	MAP7 domain-containing protein 1 OS=Mus musculus OX=10090 GN=Map7d1 PE=1 SV=1	18	1736.55	1793.5	1817.32	1805.73	1697.69	1776.91	1802.34	1757.74	1779.83	1788.01	1762.54	1.01445	0.357232	0.851308	FALSE
Q569Z5	Probable ATP-dependent RNA helicase DDX46 OS=Mus musculus OX=10090 GN=Ddx46 PE=1 SV=2	20	1281.32	1335.2	1376.26	1373.35	1284.67	1308.01	1344.86	1286.28	1300.78	1340.98	1304.74	1.02777	0.15938	0.707258	FALSE
Q7TNP2	Serine/threonine-protein phosphatase 2A 65 kDa regulatory subunit A beta isoform OS=Mus musculus OX=10090 GN=Ppp2r1b PE=1 SV=2	3	97.4787	128.6	125.37	98.7452	119.134	109.438	113.576	105.489	92.6643	111.613	107.677	1.03656	0.672663	0.95758	FALSE
A6H630	Protein-glutamate O-methyltransferase OS=Mus musculus OX=10090 GN=Armt1 PE=1 SV=1	21	2215.52	2166.2	2120.12	2214.35	2296	2252.06	2247.66	2176.1	2159.1	2178.69	2225.6	0.978923	0.223273	0.767274	FALSE
Q8BG40	Katanin p80 WD40 repeat-containing subunit B1 OS=Mus musculus OX=10090 GN=Katnb1 PE=1 SV=1	16	900.956	858	846.387	830.609	899.299	833.859	886.535	882.034	856.877	858.597	871.403	0.985303	0.515776	0.920404	FALSE
Q93092	Transaldolase OS=Mus musculus OX=10090 GN=Taldo1 PE=1 SV=2	25	9491.45	9339.2	9070.48	9613.59	9465.57	9678.5	9282.1	9061.58	9627.3	9376.48	9420.24	0.995354	0.799427	0.975998	FALSE
P53395	Lipoamide acyltransferase component of branched-chain alpha-keto acid dehydrogenase complex, mitochondrial OS=Mus musculus OX=10090 GN=Dbt PE=1 SV=2	20	3178.18	3342.2	3344.39	3237.25	3255.85	3255.27	3277.63	3238.95	3295.76	3274.73	3264.63	1.00309	0.796598	0.975998	FALSE
Q99NF2	NMDA receptor synaptonuclear signaling and neuronal migration factor OS=Mus musculus OX=10090 GN=Nsmf PE=1 SV=1	16	1767.61	1748.9	1780.46	1741.8	1748.66	1734.26	1736.57	1706.5	1740.69	1759.63	1733.28	1.0152	0.0513177	0.54085	FALSE
O35343	Importin subunit alpha-3 OS=Mus musculus OX=10090 GN=Kpna4 PE=1 SV=1	14	2670.05	2671.5	2664.01	2601.54	2706.98	2613.27	2691.28	2633.72	2389.29	2651.61	2604.31	1.01816	0.513247	0.919667	FALSE
Q9JKB1	Ubiquitin carboxyl-terminal hydrolase isozyme L3 OS=Mus musculus OX=10090 GN=Uchl3 PE=1 SV=2	15	2661.31	2814.2	2829.36	2825.08	2826.77	2834.52	2829.14	2749.12	2805.64	2781.58	2808.86	0.990288	0.52179	0.922806	FALSE
Q5U430	E3 ubiquitin-protein ligase UBR3 OS=Mus musculus OX=10090 GN=Ubr3 PE=1 SV=3	18	1178.58	1129.2	1148.48	1194.4	1126.65	1144.79	1056.25	1084.36	1131.87	1162.39	1108.28	1.04882	0.0520015	0.541882	FALSE
Q9QUI0	Transforming protein RhoA OS=Mus musculus OX=10090 GN=Rhoa PE=1 SV=1	14	5699.85	5508.9	5546.42	5662.02	5420.87	5485.56	5536.32	5486.2	5556.22	5603.74	5496.83	1.01945	0.0610505	0.566692	FALSE
Q91YS8	Calcium/calmodulin-dependent protein kinase type 1 OS=Mus musculus OX=10090 GN=Camk1 PE=1 SV=1	8	680.366	698.4	689.865	669.048	688.519	652.254	660.775	638.315	619.476	684.332	651.462	1.05046	0.0564553	0.551993	FALSE
Q66T02	Pleckstrin homology domain-containing family G member 5 OS=Mus musculus OX=10090 GN=Plekhg5 PE=1 SV=1	11	672.218	726.3	710.593	762.996	680.618	711.913	679.132	709.261	722.985	717.286	700.558	1.02388	0.41372	0.878053	FALSE
Q3TVA9	Coiled-coil domain-containing protein 136 OS=Mus musculus OX=10090 GN=Ccdc136 PE=1 SV=2	14	751.928	756.7	756.643	759.812	773.902	753.563	723.263	701.541	759.548	756.265	741.894	1.01937	0.376096	0.859624	FALSE
O54724	Caveolae-associated protein 1 OS=Mus musculus OX=10090 GN=Cavin1 PE=1 SV=1	14	1354.18	1848.7	1811.55	1689.98	1610.27	1919.24	1751.16	1756.68	1564.96	1663.87	1715.97	0.969638	0.69248	0.95943	FALSE
Q9Z2X1	Heterogeneous nuclear ribonucleoprotein F OS=Mus musculus OX=10090 GN=Hnrnpf PE=1 SV=3	9	1489.51	1589.1	1560.69	1580.48	1577.77	1662.34	1617.06	1555.82	1520.16	1554.44	1585.87	0.980184	0.388688	0.865515	FALSE
Q4VAA2	Protein CDV3 OS=Mus musculus OX=10090 GN=Cdv3 PE=1 SV=2	15	1707.86	1854.5	1720.39	1673.33	1698.96	1628.07	1715.9	1696.25	1673.74	1737.69	1682.31	1.03292	0.189135	0.736443	FALSE
O70172	Phosphatidylinositol 5-phosphate 4-kinase type-2 alpha OS=Mus musculus OX=10090 GN=Pip4k2a PE=1 SV=1	12	2053.39	1939.5	1916.14	2090.15	3095.67	2000.16	1886.59	1977.24	2006.41	1998.44	2153.75	0.927889	0.500096	0.917492	FALSE
P97434	Myosin phosphatase Rho-interacting protein OS=Mus musculus OX=10090 GN=Mprip PE=1 SV=2	21	952.797	971.9	1002.44	1037.86	949.127	973.441	936.988	991.048	987.292	990.728	967.345	1.02417	0.2846	0.812595	FALSE
Q80YD1	ATP-dependent RNA helicase SUPV3L1, mitochondrial OS=Mus musculus OX=10090 GN=Supv3l1 PE=1 SV=1	18	1646.69	1612.6	1597.2	1732.36	1629.64	1570.66	1633.48	1604.4	1676.06	1646.4	1622.48	1.01474	0.488706	0.909621	FALSE
Q8BFP9	[Pyruvate dehydrogenase (acetyl-transferring)] kinase isozyme 1, mitochondrial OS=Mus musculus OX=10090 GN=Pdk1 PE=1 SV=2	18	1848.5	1839.1	1830.63	1847.5	1846.02	1836.94	2000.99	2016.9	1768.63	1841.42	1891.38	0.973583	0.390484	0.865515	FALSE
Q6PCN3	Tau-tubulin kinase 1 OS=Mus musculus OX=10090 GN=Ttbk1 PE=1 SV=3	18	926.227	888.7	908.219	901.897	945.431	888.391	871.582	934.344	851.598	906.16	897.546	1.0096	0.702025	0.961765	FALSE
O35239	Tyrosine-protein phosphatase non-receptor type 9 OS=Mus musculus OX=10090 GN=Ptpn9 PE=1 SV=2	22	2373.64	2404.2	2388.06	2426.5	2363.16	2342.11	2413.37	2420.21	2268.92	2398.02	2360.91	1.01572	0.299218	0.822422	FALSE
G3XA57	Rab11 family-interacting protein 2 OS=Mus musculus OX=10090 GN=Rab11fip2 PE=1 SV=1	13	1059.31	1052.7	1044.48	1079.01	1078.98	1086.51	1039.23	1025.92	1084.49	1058.8	1062.72	0.99631	0.811087	0.975998	FALSE
O35344	Importin subunit alpha-4 OS=Mus musculus OX=10090 GN=Kpna3 PE=1 SV=1	8	1031.09	1099.9	1062.74	1048.52	1085.48	1038.1	1062.09	995.307	911.463	1060.26	1016.59	1.04296	0.292759	0.821312	FALSE
P24547	Inosine-5'-monophosphate dehydrogenase 2 OS=Mus musculus OX=10090 GN=Impdh2 PE=1 SV=2	15	1405.67	1447.6	1460.23	1440.48	1363.55	1364.29	1399.33	1301.32	1405.06	1438.35	1366.2	1.05281	0.019536	0.422999	FALSE
Q8BTG7	Protein NDRG4 OS=Mus musculus OX=10090 GN=Ndrg4 PE=1 SV=1	12	2933.5	3067.1	3045.01	3065.03	3024.94	2913.94	2960.56	2957.3	2777.96	3027.15	2925.76	1.03465	0.110684	0.642229	FALSE
Q91YH5	Atlastin-3 OS=Mus musculus OX=10090 GN=Atl3 PE=1 SV=1	16	1018.1	1080.9	1024.11	1064.68	1068.66	1099.89	1049.56	1051.35	1082.43	1046.61	1070.21	0.97795	0.214119	0.75856	FALSE
Q8K1N1	Calcium-independent phospholipase A2-gamma OS=Mus musculus OX=10090 GN=Pnpla8 PE=1 SV=1	23	2701.58	2798.8	2842.08	2685.07	2729.16	2719.96	2671.83	2668.46	2639.57	2756.1	2685.58	1.02626	0.10649	0.637268	FALSE
Q8BNU0	Armadillo repeat-containing protein 6 OS=Mus musculus OX=10090 GN=Armc6 PE=1 SV=1	18	2036.85	2225.5	2215.52	2125.55	2181.69	2132.61	2182.13	2142.29	1971.27	2149.48	2120.52	1.01366	0.643405	0.951394	FALSE
Q9D7N9	Adipocyte plasma membrane-associated protein OS=Mus musculus OX=10090 GN=Apmap PE=1 SV=1	19	3203.93	3206.8	3146.65	3276.93	3174.68	3139.83	3040.07	3053.14	3322.54	3208.25	3144.42	1.0203	0.338933	0.843343	FALSE
Q9WVA4	Transgelin-2 OS=Mus musculus OX=10090 GN=Tagln2 PE=1 SV=4	13	1633.23	1939.1	1934.51	2133.14	2010.54	2313.6	2111.62	2187.15	1903.94	1901.34	2100.63	0.905128	0.151331	0.696558	FALSE
Q9DBC3	Cap-specific mRNA (nucleoside-2'-O-)-methyltransferase 1 OS=Mus musculus OX=10090 GN=Cmtr1 PE=1 SV=1	16	1158.27	1167	1166.38	1191.34	1151.88	1188.69	1142.2	1127.08	1199.59	1170.68	1161.56	1.00785	0.606422	0.940281	FALSE
Q6NS60	F-box only protein 41 OS=Mus musculus OX=10090 GN=Fbxo41 PE=1 SV=3	20	1606.77	1911.3	1944.99	1933.24	1724.45	1727.63	1666.54	2254.9	1901.49	1843.41	1843.43	0.999987	0.999862	0.999862	FALSE
Q5SWP3	NAC-alpha domain-containing protein 1 OS=Mus musculus OX=10090 GN=Nacad PE=1 SV=1	15	483.511	476.4	496.95	532.719	497.492	492.911	514.887	460.085	500.519	496.932	492.839	1.00831	0.793149	0.975998	FALSE
Q14CH0	Protein FAM171B OS=Mus musculus OX=10090 GN=Fam171b PE=1 SV=2	15	1108.91	1166.2	1186.4	1237.15	1219.04	1167.55	1219.4	1295.46	1183.37	1173.76	1216.18	0.965126	0.251853	0.787775	FALSE
Q91YT0	NADH dehydrogenase [ubiquinone] flavoprotein 1, mitochondrial OS=Mus musculus OX=10090 GN=Ndufv1 PE=1 SV=1	13	1147.05	1168.4	1196.65	1148.96	1076.69	1166.05	1147.31	1196.83	1270.65	1165.09	1169.8	0.995982	0.902985	0.993521	FALSE
P49446	Receptor-type tyrosine-protein phosphatase epsilon OS=Mus musculus OX=10090 GN=Ptpre PE=1 SV=3	16	1318.52	1364.2	1373.78	1353.26	1400.25	1312.64	1366.99	1399.55	1300.78	1352.28	1355.38	0.99771	0.909187	0.993521	FALSE
Q9Z0H4	CUGBP Elav-like family member 2 OS=Mus musculus OX=10090 GN=Celf2 PE=1 SV=1	16	3462.42	3020.3	3118.97	3102.02	3230.37	3215.62	3174.77	3456.32	3248.9	3171.55	3263.74	0.971752	0.39063	0.865515	FALSE
Q91Y86	Mitogen-activated protein kinase 8 OS=Mus musculus OX=10090 GN=Mapk8 PE=1 SV=1	10	1172.44	1108.4	1090.53	1126.54	1131.62	1079.75	1125.67	1107.92	1181.95	1124.07	1124.88	0.999276	0.974251	0.998332	FALSE
P39688	Tyrosine-protein kinase Fyn OS=Mus musculus OX=10090 GN=Fyn PE=1 SV=4	24	3891.09	3743	3773.09	3681.76	3769.29	3868.5	3809.26	3798.14	3700.4	3771.47	3788.72	0.995447	0.737592	0.96696	FALSE
Q61207	Prosaposin OS=Mus musculus OX=10090 GN=Psap PE=1 SV=2	20	1939.78	2210.9	2169.7	2193.78	2161.17	2120.36	2143.72	2043.92	2376.93	2125.59	2166.45	0.981136	0.641919	0.951372	FALSE
Q61140	Breast cancer anti-estrogen resistance protein 1 OS=Mus musculus OX=10090 GN=Bcar1 PE=1 SV=2	20	1551.74	1611.3	1657.5	1641.72	1566.81	1598.18	1548.62	1563.27	1572.17	1615.06	1569.73	1.02888	0.0825301	0.594963	FALSE
P59279	Ras-related protein Rab-2B OS=Mus musculus OX=10090 GN=Rab2b PE=1 SV=1	4	521.654	508.1	511.318	491.808	522.087	520.302	526.923	521.181	522.405	508.106	522.575	0.972314	0.038289	0.50666	FALSE
O08582	GTP-binding protein 1 OS=Mus musculus OX=10090 GN=Gtpbp1 PE=1 SV=2	16	1152.72	1177.9	1182.99	1182.76	1164.11	1139.66	1165.3	1143.59	1176.29	1174.03	1157.71	1.0141	0.152494	0.69692	FALSE
A2ADY9	Protein DDI1 homolog 2 OS=Mus musculus OX=10090 GN=Ddi2 PE=1 SV=1	13	1317.1	1275.1	1287.22	1325.95	1300.34	1309.51	1279.34	1303.98	1335.28	1301.17	1305.57	0.996636	0.773574	0.975035	FALSE
Q7TSQ8	Pyruvate dehydrogenase phosphatase regulatory subunit, mitochondrial OS=Mus musculus OX=10090 GN=Pdpr PE=1 SV=1	23	2137.94	2247.3	2304.56	2361.83	2174.81	2174.39	2140.8	2146.02	2429.07	2261.38	2210.45	1.02304	0.510209	0.917643	FALSE
P57776	Elongation factor 1-delta OS=Mus musculus OX=10090 GN=Eef1d PE=1 SV=3	15	2065.55	2163.6	2144.62	2160.58	2087.13	2112.48	2127.31	2176.23	2221.8	2133.21	2144.45	0.994757	0.7504	0.969606	FALSE
Q8C079	Striatin-interacting protein 1 OS=Mus musculus OX=10090 GN=Strip1 PE=1 SV=2	18	1581.86	1581.2	1579.77	1535.04	1700.11	1584.8	1580.84	1586.57	1469.82	1569.34	1582.75	0.991528	0.761013	0.972133	FALSE
Q8R550	SH3 domain-containing kinase-binding protein 1 OS=Mus musculus OX=10090 GN=Sh3kbp1 PE=1 SV=1	19	1944.63	1945.8	1967.13	2026.09	1964.92	1968.64	1974.37	1933.98	1952.73	1970.64	1958.87	1.006	0.545324	0.924296	FALSE
P70698	CTP synthase 1 OS=Mus musculus OX=10090 GN=Ctps1 PE=1 SV=2	16	1177.17	1243.8	1210.66	1175.29	1258.54	1180.31	1224.63	1218.26	1174.48	1201.4	1210.85	0.992198	0.68679	0.959377	FALSE
Q9JM96	Cdc42 effector protein 4 OS=Mus musculus OX=10090 GN=Cdc42ep4 PE=1 SV=1	14	1336	1408.4	1496.27	1404.22	1403.44	1380.3	1320.06	1362.42	1328.46	1410.08	1358.58	1.03791	0.16775	0.718481	FALSE
Q80WT5	Aftiphilin OS=Mus musculus OX=10090 GN=Aftph PE=1 SV=2	16	1002.16	927.2	936.603	997.315	933.579	945.424	843.377	879.771	963.218	965.216	911.966	1.05839	0.132064	0.671151	FALSE
Q9WUM3	Coronin-1B OS=Mus musculus OX=10090 GN=Coro1b PE=1 SV=1	17	3088.67	2963.8	2923.23	2846.51	3045.84	2956.59	3074.6	3001.89	2911.21	2954.26	2997.44	0.985594	0.462658	0.899918	FALSE
Q9DC51	Guanine nucleotide-binding protein G(i) subunit alpha OS=Mus musculus OX=10090 GN=Gnai3 PE=1 SV=3	7	929.061	976.2	968.873	877.522	986.593	958.557	1008.47	1002.63	911.206	937.081	972.826	0.963256	0.253355	0.788877	FALSE
Q6PHN9	Ras-related protein Rab-35 OS=Mus musculus OX=10090 GN=Rab35 PE=1 SV=1	18	4757.86	4520	4469.37	4731.48	4580.17	4589.29	4555.84	4386.47	4947.78	4617.94	4608.34	1.00208	0.938907	0.994647	FALSE
P57759	Endoplasmic reticulum resident protein 29 OS=Mus musculus OX=10090 GN=Erp29 PE=1 SV=2	17	3588.19	3705.4	3601.73	3609.98	3633.7	3525.17	3582.04	3408.13	3352.28	3626.03	3498.67	1.0364	0.0915101	0.610473	FALSE
Q9JM13	Rab5 GDP/GTP exchange factor OS=Mus musculus OX=10090 GN=Rabgef1 PE=1 SV=1	19	2414.38	2305.9	2339.77	2327.65	2332.7	2322.85	2282.8	2296.69	2273.55	2346.58	2301.61	1.01954	0.104749	0.629591	FALSE
Q9Z1L5	Voltage-dependent calcium channel subunit alpha-2/delta-3 OS=Mus musculus OX=10090 GN=Cacna2d3 PE=1 SV=1	19	1554.46	1381.1	1551.62	1509.93	1449.82	1412.32	1404.92	1430.83	1533.03	1497.57	1445.47	1.03605	0.279364	0.81042	FALSE
Q8CDA1	Phosphatidylinositide phosphatase SAC2 OS=Mus musculus OX=10090 GN=Inpp5f PE=1 SV=1	17	1555.88	1551.1	1736.65	1618.7	1593.83	1529.51	1500.23	1602.41	1510.11	1613.89	1546.63	1.04348	0.17048	0.719263	FALSE
P56959	RNA-binding protein FUS OS=Mus musculus OX=10090 GN=Fus PE=1 SV=1	15	5325.87	5362.7	5373.65	5313.78	5263.23	5568.86	5309.83	5161.95	5803.4	5343.94	5416.51	0.986603	0.595516	0.936936	FALSE
Q0P5W1	Vacuolar protein sorting-associated protein 8 homolog OS=Mus musculus OX=10090 GN=Vps8 PE=1 SV=1	15	1310.37	1326.8	1303.35	1374.7	1283.65	1312.26	1278.12	1292.27	1275.16	1328.52	1288.22	1.03128	0.0376382	0.506531	FALSE
Q8BJH1	Zinc finger C2HC domain-containing protein 1A OS=Mus musculus OX=10090 GN=Zc2hc1a PE=1 SV=1	20	3296.51	3222.9	3200.7	3120.89	3372.46	3191.23	3199.58	3233.76	3084.76	3209.64	3215.03	0.998323	0.932168	0.993521	FALSE
P63321	Ras-related protein Ral-A OS=Mus musculus OX=10090 GN=Rala PE=1 SV=1	8	2313.54	2402.9	2283.12	2306.22	2347.87	2276.07	2285.71	2335.43	2317.2	2326	2312.29	1.00593	0.636171	0.949282	FALSE
Q8C6E0	Cilia- and flagella-associated protein 36 OS=Mus musculus OX=10090 GN=Cfap36 PE=1 SV=1	15	1919.83	1893.4	1993.28	1887.19	1783.71	1896.73	1853.65	1846.26	1956.2	1922.97	1866.43	1.03029	0.189859	0.73674	FALSE
[truncated: 4,951 more rows]

## Sheet: List of DE Proteins
List of differentially expressed proteins in the hippocampus
[truncated: 227 more rows]

## Sheet: GO DE Up IKKon
Proteins upregulated in IKK-ON mice were analyzed using the Gene Set Enrichment Analysis (GSEA) software to determine Gene Ontology (GO) terms.
[truncated: 103 more rows]

[truncated: 3 more sheets: CP DE Up IKKon, GO DE Down IKKon, CP DE Down IKKon]
