# Supplementary material for: The impact of astrocytic NF-κB on healthy and Alzheimer’s disease brains
Source: Sci Rep. 2024 Jun 21;14:14305. doi: 10.1038/s41598-024-65248-1 (PMC11192733; doi:10.1038/s41598-024-65248-1)
Supplement: Supplementary file 4 — Supplementary Table 3. [file 41598_2024_65248_MOESM4_ESM.xlsx]

## Sheet: Comp CTX
Results of targeted pairwise proteomic analysis of cortical lysates obtained IKK-OFF and IKK-ON mice.
Accession	Description	Counts1	R1.127N	R1.127C	R1.128N	R1.128C	R1.129N	R1.129C	R1.130N	R1.130C	R1.131	Means.IKK-OFF.Ctx	Means.IKK-ON.Ctx	FC OFF vs ON	TwoSplTTest	TwoSplTTestAdj	Significant
P50516	V-type proton ATPase catalytic subunit A OS=Mus musculus OX=10090 GN=Atp6v1a PE=1 SV=2	80	32354.7	36767.3	33041.1	35454.5	36038.7	38639.7	39196.5	39721	38285.3	34358.3	38354.9	0.8958	0.0115352	0.400686	TRUE
P62631	Elongation factor 1-alpha 2 OS=Mus musculus OX=10090 GN=Eef1a2 PE=1 SV=1	23	8736.55	9124.21	9377.38	7962.6	8380.77	7954.53	8230.43	7598.57	7676.07	8783.51	7962.3	1.10314	0.0368287	0.525326	TRUE
P07724	Serum albumin OS=Mus musculus OX=10090 GN=Alb PE=1 SV=3	48	15876.8	12067.4	16904.6	16897.1	9136.47	10554.7	6173.43	7473.5	11215.2	15295	8701.94	1.75765	0.00577313	0.339492	TRUE
Q8BMF4	Dihydrolipoyllysine-residue acetyltransferase component of pyruvate dehydrogenase complex, mitochondrial OS=Mus musculus OX=10090 GN=Dlat PE=1 SV=2	25	5951.75	6000.97	5195.71	6318.2	6107.88	7149.46	6839.58	6381.51	6972.84	5851.62	6678.91	0.876134	0.0318442	0.512493	TRUE
Q61753	D-3-phosphoglycerate dehydrogenase OS=Mus musculus OX=10090 GN=Phgdh PE=1 SV=3	31	7494.51	7772.51	7811.6	6936	6837.09	7092	6871.48	6644.56	6512.46	7495.29	6788.6	1.1041	0.0117232	0.401108	TRUE
P62761	Visinin-like protein 1 OS=Mus musculus OX=10090 GN=Vsnl1 PE=1 SV=2	34	14041.8	13517.3	15313.5	15347.1	16752.6	16988.6	17240.9	15180.5	16841.2	14533	16584.1	0.876318	0.010264	0.383789	TRUE
Q9CZW5	Mitochondrial import receptor subunit TOM70 OS=Mus musculus OX=10090 GN=Tomm70 PE=1 SV=2	35	6415.94	5478.58	6314.11	6429.4	5211.18	5375.05	5755.67	5677.89	5481.83	6146.14	5496.74	1.11814	0.0256778	0.496694	TRUE
Q9D051	Pyruvate dehydrogenase E1 component subunit beta, mitochondrial OS=Mus musculus OX=10090 GN=Pdhb PE=1 SV=1	26	9668.61	10082.3	8221.13	10311.3	10349.3	11139.1	10786.5	10608.1	11371.6	9534.36	10844.8	0.879165	0.0335437	0.515892	TRUE
Q9Z1G3	V-type proton ATPase subunit C 1 OS=Mus musculus OX=10090 GN=Atp6v1c1 PE=1 SV=4	37	9057.79	10636.2	9444.32	10043.8	10552.5	11364	11527.6	11156.1	11219.3	9777.31	11158.9	0.87619	0.00723323	0.346133	TRUE
P50247	Adenosylhomocysteinase OS=Mus musculus OX=10090 GN=Ahcy PE=1 SV=3	26	4535.8	4320.53	4247.14	4490.5	4759.81	4901.57	4622.06	4869.23	5233.76	4396.89	4873.12	0.902275	0.00672944	0.346133	TRUE
Q8BGZ1	Hippocalcin-like protein 4 OS=Mus musculus OX=10090 GN=Hpcal4 PE=1 SV=3	17	3974.22	3789.74	3515.7	4123.3	4176.01	4225.46	4321.01	4597.27	4240.58	3843.96	4309.52	0.89197	0.0153555	0.44905	TRUE
P48036	Annexin A5 OS=Mus musculus OX=10090 GN=Anxa5 PE=1 SV=1	30	7877.56	8807.17	7454.75	8687.2	8763.54	9813.02	8988.31	8708.13	9775.7	8187.2	9197.01	0.890202	0.0392458	0.533807	TRUE
Q78ZA7	Nucleosome assembly protein 1-like 4 OS=Mus musculus OX=10090 GN=Nap1l4 PE=1 SV=1	23	3493.06	3549.92	3563.32	3235.9	3227.73	3243.16	3161.52	2990.16	2930.04	3457.95	3107.89	1.11264	0.010213	0.383789	TRUE
P57746	V-type proton ATPase subunit D OS=Mus musculus OX=10090 GN=Atp6v1d PE=1 SV=1	19	4628.57	5147.29	4535.25	4927.1	5087.84	5515.14	5661.13	5717.42	5517.33	4803.46	5495.21	0.874118	0.00590552	0.339492	TRUE
Q9Z0H4	CUGBP Elav-like family member 2 OS=Mus musculus OX=10090 GN=Celf2 PE=1 SV=1	22	3528.06	4025.42	3892.31	3438.3	3342.87	3405.02	3391.34	3340.54	3265.28	3713	3348.65	1.1088	0.0197502	0.475994	TRUE
Q9D154	Leukocyte elastase inhibitor A OS=Mus musculus OX=10090 GN=Serpinb1a PE=1 SV=1	19	2826.49	2898.06	2492.32	2819.9	2349.57	2516.61	2173.94	2476.33	2392.93	2754.54	2378.8	1.15795	0.00962965	0.3809	TRUE
P60904	DnaJ homolog subfamily C member 5 OS=Mus musculus OX=10090 GN=Dnajc5 PE=1 SV=1	13	5154.92	4320.65	4452.47	5247.6	5159.6	5442.55	5555.31	5302.31	5460.82	4776.21	5382.33	0.887388	0.0357418	0.522484	TRUE
Q60634	Flotillin-2 OS=Mus musculus OX=10090 GN=Flot2 PE=1 SV=2	16	1898.22	1818.58	1740.77	1701.6	2020.78	2088.01	1963.72	1934.34	1925.64	1788.21	1985.58	0.9006	0.00645327	0.340742	TRUE
Q9CRB6	Tubulin polymerization-promoting protein family member 3 OS=Mus musculus OX=10090 GN=Tppp3 PE=1 SV=1	16	3897.46	4068.9	3624.54	3961.9	4388.01	4265.01	4497.79	4621.04	3843.36	3884.67	4314.47	0.900381	0.0414681	0.539542	TRUE
Q8R191	Synaptogyrin-3 OS=Mus musculus OX=10090 GN=Syngr3 PE=1 SV=1	9	1901.78	1719.31	1742.12	1905.4	2024.06	2007.32	2047.5	1837.31	2119.55	1815.08	2004.92	0.905309	0.0286371	0.506606	TRUE
P06537	Glucocorticoid receptor OS=Mus musculus OX=10090 GN=Nr3c1 PE=1 SV=1	12	717.752	785.982	758.73	745	660.344	708.806	626.416	694.93	645.113	751.463	666.419	1.12761	0.00596676	0.339492	TRUE
Q9QYS9	Protein quaking OS=Mus musculus OX=10090 GN=Qki PE=1 SV=1	14	1210.77	1365.37	1373.47	1239.7	1190.42	1149.51	1142.81	1204.49	1114.37	1295.28	1159.85	1.11676	0.0119011	0.401178	TRUE
P52196	Thiosulfate sulfurtransferase OS=Mus musculus OX=10090 GN=Tst PE=1 SV=3	18	3800.07	4124.32	3945.11	3828	3571.77	3697.78	3431.31	3524.91	3474.46	3922.33	3538.86	1.10836	0.00222317	0.291757	TRUE
Q62159	Rho-related GTP-binding protein RhoC OS=Mus musculus OX=10090 GN=Rhoc PE=1 SV=2	4	321.652	383.077	369.531	319.9	310.115	288.187	308.584	319.993	274.122	347.404	299.73	1.15905	0.0249095	0.496694	TRUE
Q62277	Synaptophysin OS=Mus musculus OX=10090 GN=Syp PE=1 SV=2	14	5358.02	5059.48	4839.08	5383.6	5588.27	5507.03	6147.29	5420.14	5750.52	5155.09	5677	0.908065	0.0239247	0.496694	TRUE
P15864	Histone H1.2 OS=Mus musculus OX=10090 GN=H1-2 PE=1 SV=2	6	1774.37	1792.88	1595.54	1710.1	1835.26	2011.31	1967.18	1714.96	1946.39	1716.45	1891.91	0.907257	0.0455326	0.546631	TRUE
P10833	Ras-related protein R-Ras OS=Mus musculus OX=10090 GN=Rras PE=1 SV=1	9	1310.06	1205.82	1295.07	1313.9	1418.94	1435.73	1441.43	1328.78	1436.81	1280.43	1411.68	0.907028	0.00575536	0.339492	TRUE
Q9JII5	DAZ-associated protein 1 OS=Mus musculus OX=10090 GN=Dazap1 PE=1 SV=2	10	927.961	1038.35	1029.77	870.1	912.706	868.126	897.361	822.966	840.852	963.929	867.754	1.11083	0.0459826	0.548448	TRUE
Q9EP89	Serine beta-lactamase-like protein LACTB, mitochondrial OS=Mus musculus OX=10090 GN=Lactb PE=1 SV=1	17	1815.42	1978.38	1777.39	1858.9	2252.71	2241.52	2037	2150.88	2208.16	1856.01	2176.59	0.852716	0.000942299	0.291757	TRUE
P62774	Myotrophin OS=Mus musculus OX=10090 GN=Mtpn PE=1 SV=2	8	1545.78	2048.53	1663.49	1940.3	1659.45	1490.16	1500.74	1424.78	1365.17	1788.01	1484.87	1.20415	0.0299853	0.509652	TRUE
P59808	SAM and SH3 domain-containing protein 1 OS=Mus musculus OX=10090 GN=Sash1 PE=1 SV=1	15	841.126	923.613	820.283	864	770.067	718.363	741.071	852.682	762.687	861.404	767.667	1.12211	0.0230142	0.487616	TRUE
Q91WS0	CDGSH iron-sulfur domain-containing protein 1 OS=Mus musculus OX=10090 GN=Cisd1 PE=1 SV=1	9	1834.99	1508.12	2070.21	1679.8	1590.46	1459.44	1558.78	1499.58	1414.11	1761.31	1503.1	1.17178	0.0418221	0.539542	TRUE
Q921T2	Torsin-1A-interacting protein 1 OS=Mus musculus OX=10090 GN=Tor1aip1 PE=1 SV=3	9	702.449	598.049	650.002	613.1	562.098	567.632	538.279	541.182	536.543	639.66	548.993	1.16515	0.00287958	0.291757	TRUE
Q5SWP3	NAC-alpha domain-containing protein 1 OS=Mus musculus OX=10090 GN=Nacad PE=1 SV=1	7	196.974	192.1	214.75	196.2	171.637	169.393	166.257	192.732	174.034	199.821	174.572	1.14464	0.00759141	0.36075	TRUE
P47758	Signal recognition particle receptor subunit beta OS=Mus musculus OX=10090 GN=Srprb PE=1 SV=1	10	713.244	570.279	601.928	746	525.903	492.75	528.671	638.34	515.272	653.736	537.974	1.21518	0.0375391	0.527827	TRUE
P56375	Acylphosphatase-2 OS=Mus musculus OX=10090 GN=Acyp2 PE=1 SV=2	10	1637.6	1722.36	1600.82	1596.2	1447.57	1486.78	1483.7	1540.8	1471.52	1638.47	1485.76	1.10278	0.00146166	0.291757	TRUE
Q09LZ8	Cytosolic carboxypeptidase 6 OS=Mus musculus OX=10090 GN=Agbl4 PE=1 SV=1	8	434.349	504.022	427.602	413.8	398.397	378.553	370.203	371.544	374.862	443.639	378.576	1.17186	0.00634757	0.340742	TRUE
P16390	Potassium voltage-gated channel subfamily A member 3 OS=Mus musculus OX=10090 GN=Kcna3 PE=1 SV=3	3	113.104	122.553	109.841	109.7	95.8406	98.9871	102.973	101.259	98.8697	113.682	99.5564	1.14189	0.00161578	0.291757	TRUE
O88351	Inhibitor of nuclear factor kappa-B kinase subunit beta OS=Mus musculus OX=10090 GN=Ikbkb PE=1 SV=1	11	545.978	571.619	564.861	617.6	686.072	663.683	619.114	599.839	621.233	574.424	637.203	0.901477	0.0241482	0.496694	TRUE
Q6ZWR4	Serine/threonine-protein phosphatase 2A 55 kDa regulatory subunit B beta isoform OS=Mus musculus OX=10090 GN=Ppp2r2b PE=1 SV=1	3	145.964	152.272	147.469	147.7	135.946	138.787	121.933	144.024	130.318	148.333	133.985	1.10709	0.0186251	0.467826	TRUE
Q3U3E2	Protein FAM117B OS=Mus musculus OX=10090 GN=Fam117b PE=1 SV=1	6	365.07	383.199	400.645	368	356.148	325.688	348.425	345.833	316.793	378.968	338.249	1.12038	0.00836964	0.36249	TRUE
Q9D8X2	Coiled-coil domain-containing protein 124 OS=Mus musculus OX=10090 GN=Ccdc124 PE=1 SV=1	9	828.314	811.316	807.366	788.2	700.45	685.942	713.4	701.519	652.551	808.673	690.447	1.17123	8.80084e-05	0.218892	TRUE
P51910	Apolipoprotein D OS=Mus musculus OX=10090 GN=Apod PE=1 SV=1	10	678.249	640.556	787.26	752	801.47	813.93	758.109	819.478	819.451	712.149	802.146	0.887804	0.0320708	0.512493	TRUE
Q9R0N5	Synaptotagmin-5 OS=Mus musculus OX=10090 GN=Syt5 PE=1 SV=1	5	317.738	327.416	334.824	335.1	361.571	324.479	379.17	443.379	391.435	328.692	378.033	0.869481	0.0490809	0.559551	TRUE
Q8CIZ8	von Willebrand factor OS=Mus musculus OX=10090 GN=Vwf PE=1 SV=2	8	201.007	222.305	235.53	207.8	231.922	258.065	252.729	232.913	247.24	216.254	244.347	0.885025	0.0175112	0.465887	TRUE
Q80ZS3	28S ribosomal protein S26, mitochondrial OS=Mus musculus OX=10090 GN=Mrps26 PE=1 SV=1	7	607.309	579.414	604.399	642.5	547.09	529.163	491.264	590.666	573.342	607.993	545.185	1.11521	0.0323872	0.514318	TRUE
Q91ZH7	Phospholipase ABHD3 OS=Mus musculus OX=10090 GN=Abhd3 PE=1 SV=1	3	200.889	210.247	222.613	196.5	189.42	191.772	194.441	187.822	162.42	207.324	184.789	1.12195	0.0357681	0.522484	TRUE
Q9CR68	Cytochrome b-c1 complex subunit Rieske, mitochondrial OS=Mus musculus OX=10090 GN=Uqcrfs1 PE=1 SV=1	8	1058.22	988.043	1009.1	1040.1	856.71	906.353	968.845	893.897	1030.2	1023.5	929.22	1.10147	0.0431959	0.539542	TRUE
Q3U1V6	Ubiquitin-conjugating enzyme E2 variant 3 OS=Mus musculus OX=10090 GN=Uevld PE=1 SV=1	6	297.808	259.332	254.176	314.8	318.313	327.019	304.356	322.319	333.626	280.376	320.975	0.873513	0.0283546	0.506606	TRUE
P53986	Monocarboxylate transporter 1 OS=Mus musculus OX=10090 GN=Slc16a1 PE=1 SV=1	6	512.051	542.266	473.542	516.1	566.765	598.117	574.149	598.676	594.743	510.393	586.336	0.870478	0.00159232	0.291757	TRUE
Q8BVA2	Transmembrane protein 222 OS=Mus musculus OX=10090 GN=Tmem222 PE=1 SV=1	5	207.295	192.709	201.833	215.6	295.485	279.477	322.675	248.934	315.488	204.189	291.167	0.701278	0.000423427	0.241459	TRUE
P54869	Hydroxymethylglutaryl-CoA synthase, mitochondrial OS=Mus musculus OX=10090 GN=Hmgcs2 PE=1 SV=2	8	454.16	497.201	448.27	493.3	587.322	596.181	644.223	584.723	727.584	472.713	625.784	0.755393	0.00110514	0.291757	TRUE
O88809	Neuronal migration protein doublecortin OS=Mus musculus OX=10090 GN=Dcx PE=1 SV=1	4	234.816	256.287	235.081	246.8	215.653	226.37	225.571	207.59	202.611	243.083	215.35	1.12878	0.00594428	0.339492	TRUE
Q6P549	Phosphatidylinositol 3,4,5-trisphosphate 5-phosphatase 2 OS=Mus musculus OX=10090 GN=Inppl1 PE=1 SV=1	10	642.66	683.307	672.916	675	633.229	622.19	601.82	595.834	580.91	668.291	606.508	1.10187	0.00248254	0.291757	TRUE
P51432	1-phosphatidylinositol 4,5-bisphosphate phosphodiesterase beta-3 OS=Mus musculus OX=10090 GN=Plcb3 PE=1 SV=2	9	659.861	692.442	629.671	687.2	590.979	649.772	579.017	546.092	642.242	666.82	600.341	1.11074	0.0399289	0.53598	TRUE
P51880	Fatty acid-binding protein, brain OS=Mus musculus OX=10090 GN=Fabp7 PE=1 SV=2	6	943.858	1106.19	958.328	1058.4	853.557	829.415	733.513	952.941	659.206	1014.44	799.282	1.26918	0.0202124	0.478909	TRUE
Q8VD66	(Lyso)-N-acylphosphatidylethanolamine lipase OS=Mus musculus OX=10090 GN=Abhd4 PE=1 SV=1	9	690.23	653.101	786.923	608.1	601.952	613.722	562.619	548.288	542.023	681.507	573	1.18937	0.0169193	0.463116	TRUE
P13864	DNA (cytosine-5)-methyltransferase 1 OS=Mus musculus OX=10090 GN=Dnmt1 PE=1 SV=5	10	495.443	532.157	467.702	499.1	619.104	621.343	509.07	612.371	532.367	498.078	576.793	0.863531	0.0288132	0.506606	TRUE
Q9QUR8	Semaphorin-7A OS=Mus musculus OX=10090 GN=Sema7a PE=1 SV=1	8	501.611	449.7	497.692	487.3	614.816	542.349	524.443	570.252	487.347	483.629	546.167	0.885496	0.0435681	0.539542	TRUE
Q8CA72	Gigaxonin OS=Mus musculus OX=10090 GN=Gan PE=1 SV=2	8	364.596	408.411	415.472	373.3	362.202	348.915	357.905	342.861	342.239	389.832	350.733	1.11148	0.0116894	0.401108	TRUE
Q8BMS4	Ubiquinone biosynthesis O-methyltransferase, mitochondrial OS=Mus musculus OX=10090 GN=Coq3 PE=1 SV=1	6	691.417	810.22	725.82	739.3	818.622	780.905	834.717	864.698	812.927	740.454	821.916	0.900888	0.0198183	0.475994	TRUE
Q9R1Q9	V-type proton ATPase subunit S1 OS=Mus musculus OX=10090 GN=Atp6ap1 PE=1 SV=1	8	702.093	626.428	689.652	759.7	775.111	742.799	791.673	727.229	804.184	692.842	767.647	0.902553	0.0406732	0.539542	TRUE
P58158	Galactosylgalactosylxylosylprotein 3-beta-glucuronosyltransferase 3 OS=Mus musculus OX=10090 GN=B3gat3 PE=1 SV=1	7	673.029	631.909	702.12	668.8	605.735	605.859	599.385	612.5	601.528	668.496	604.985	1.10498	0.00135824	0.291757	TRUE
Q60963	Platelet-activating factor acetylhydrolase OS=Mus musculus OX=10090 GN=Pla2g7 PE=2 SV=2	5	317.738	317.307	380.427	321.9	320.835	281.534	288.855	282.396	282.865	333.338	290.928	1.14577	0.0251458	0.496694	TRUE
Q8BZJ7	DCN1-like protein 2 OS=Mus musculus OX=10090 GN=Dcun1d2 PE=1 SV=3	5	612.292	556.395	593.391	600	539.145	527.469	532.258	510.821	499.613	590.144	521.657	1.13129	0.00137723	0.291757	TRUE
Q8C190	VPS9 domain-containing protein 1 OS=Mus musculus OX=10090 GN=Vps9d1 PE=1 SV=1	6	397.456	467.483	440.632	417.7	379.606	399.118	382.245	398.546	378.385	430.03	387.47	1.10984	0.0170586	0.463274	TRUE
P15327	Bisphosphoglycerate mutase OS=Mus musculus OX=10090 GN=Bpgm PE=1 SV=2	5	778.964	730.564	723.91	771.9	677.118	677.353	629.875	715.989	647.331	750.94	668.888	1.12267	0.00604124	0.339492	TRUE
Q64133	Amine oxidase [flavin-containing] A OS=Mus musculus OX=10090 GN=Maoa PE=1 SV=3	6	691.179	571.132	694.369	646.9	595.015	553.599	577.992	563.663	567.339	648.916	571.349	1.13576	0.0197555	0.475994	TRUE
Q00623	Apolipoprotein A-I OS=Mus musculus OX=10090 GN=Apoa1 PE=1 SV=2	10	818.349	544.702	770.524	769.5	508.498	509.807	332.283	286.66	579.475	717.007	427.682	1.67649	0.0216709	0.484621	TRUE
P63213	Guanine nucleotide-binding protein G(I)/G(S)/G(O) subunit gamma-2 OS=Mus musculus OX=10090 GN=Gng2 PE=1 SV=2	3	193.178	165.061	158.477	209.2	217.544	207.015	208.917	238.856	228.319	180.315	219.806	0.820336	0.0188005	0.467826	TRUE
Q8CHE4	PH domain leucine-rich repeat-containing protein phosphatase 1 OS=Mus musculus OX=10090 GN=Phlpp1 PE=1 SV=2	5	310.738	298.794	302.25	306.5	276.063	275.606	273.354	246.22	253.504	304.538	264.647	1.15073	0.0016156	0.291757	TRUE
Q9DBR0	A-kinase anchor protein 8 OS=Mus musculus OX=10090 GN=Akap8 PE=1 SV=1	6	256.407	258.601	233.284	265.2	265.974	277.421	270.152	283.042	304.265	253.078	279.858	0.904308	0.0276381	0.504417	TRUE
Q8JZR6	Electroneutral sodium bicarbonate exchanger 1 OS=Mus musculus OX=10090 GN=Slc4a8 PE=2 SV=1	1	49.1631	54.3471	50.1974	53	59.897	59.0665	55.7015	72.964	57.8949	51.6349	60.8236	0.848928	0.0242219	0.496694	TRUE
Q8BNY6	Neuronal calcium sensor 1 OS=Mus musculus OX=10090 GN=Ncs1 PE=1 SV=3	7	949.67	983.537	880.488	1040.9	1116.26	1076.2	1146.66	1144.54	1131.2	961.887	1122.67	0.856785	0.00242381	0.291757	TRUE
Q9CSU0	Regulation of nuclear pre-mRNA domain-containing protein 1B OS=Mus musculus OX=10090 GN=Rprd1b PE=1 SV=2	8	807.198	826.297	831.179	811.2	940.578	910.103	1211.73	845.447	1191.23	818.907	1008.78	0.811783	0.041209	0.539542	TRUE
P19536	Cytochrome c oxidase subunit 5B, mitochondrial OS=Mus musculus OX=10090 GN=Cox5b PE=1 SV=1	4	666.267	570.645	614.845	665.8	583.412	562.309	574.661	560.304	566.687	628.103	569.411	1.10308	0.0225851	0.487616	TRUE
P60041	Somatostatin OS=Mus musculus OX=10090 GN=Sst PE=1 SV=1	3	155.929	135.951	158.364	156.5	175.925	163.586	186.114	169.605	178.209	151.398	174.52	0.867512	0.00959575	0.3809	TRUE
Q00558	Factor VIII intron 22 protein OS=Mus musculus OX=10090 GN=F8a1 PE=1 SV=1	3	276.811	277.601	300.004	273.5	278.585	259.759	263.746	228.52	235.757	281.788	252.593	1.11558	0.0476759	0.558007	TRUE
Q91WK5	Glycine cleavage system H protein, mitochondrial OS=Mus musculus OX=10090 GN=Gcsh PE=1 SV=2	4	917.997	1084.26	993.597	1005.4	927.336	930.305	738.509	796.48	921.366	998.576	858.945	1.16256	0.0452067	0.546444	TRUE
P41105	60S ribosomal protein L28 OS=Mus musculus OX=10090 GN=Rpl28 PE=1 SV=2	5	1244.58	1144.92	1038.08	1112.9	1315.02	1365.08	1368.67	1111.47	1346.51	1132.72	1297.47	0.873015	0.0441879	0.540926	TRUE
P07758	Alpha-1-antitrypsin 1-1 OS=Mus musculus OX=10090 GN=Serpina1a PE=1 SV=4	9	828.551	1164.16	989.217	954.9	727.439	803.89	524.699	528.392	758.642	977.002	657.626	1.48565	0.0137276	0.436058	TRUE
Q71FD5	E3 ubiquitin-protein ligase ZNRF2 OS=Mus musculus OX=10090 GN=Znrf2 PE=1 SV=1	3	123.187	141.919	136.911	125.4	108.074	125.48	117.833	123.61	108.265	131.624	116.418	1.13061	0.0343457	0.518825	TRUE
Q3TKY6	Peptidyl-prolyl cis-trans isomerase CWC27 homolog OS=Mus musculus OX=10090 GN=Cwc27 PE=1 SV=1	4	270.523	305.736	273.608	289.1	247.308	257.46	265.156	263.921	249.589	284.402	256.584	1.10842	0.0100863	0.383446	TRUE
Q8C0M0	GATOR complex protein WDR59 OS=Mus musculus OX=10090 GN=Wdr59 PE=1 SV=2	6	429.485	422.418	446.81	411.1	390.326	410.731	371.356	366.763	383.866	427.258	384.298	1.11179	0.00613816	0.339492	TRUE
Q8CC27	Voltage-dependent L-type calcium channel subunit beta-2 OS=Mus musculus OX=10090 GN=Cacnb2 PE=1 SV=1	2	39.3169	41.802	35.2585	40.9	51.9516	43.3401	44.3	49.4497	44.3236	39.2366	46.552	0.842854	0.0139032	0.436058	TRUE
P61924	Coatomer subunit zeta-1 OS=Mus musculus OX=10090 GN=Copz1 PE=1 SV=1	5	539.691	616.562	625.403	582.9	538.64	530.01	538.535	513.146	549.331	590.159	533.795	1.10559	0.0166451	0.461204	TRUE
Q99NH2	Partitioning defective 3 homolog OS=Mus musculus OX=10090 GN=Pard3 PE=1 SV=2	6	224.258	229.857	245.415	296.5	307.214	310.325	259.903	317.538	279.733	247.476	294.118	0.841416	0.0431705	0.539542	TRUE
Q8BLC3	Ly6/PLAUR domain-containing protein 1 OS=Mus musculus OX=10090 GN=Lypd1 PE=1 SV=1	1	58.5347	69.0846	77.6042	52	46.0241	34.6302	50.4491	46.2198	38.4515	63.5581	42.7569	1.4865	0.00871953	0.374668	TRUE
Q8BX02	KN motif and ankyrin repeat domain-containing protein 2 OS=Mus musculus OX=10090 GN=Kank2 PE=1 SV=1	3	116.425	126.329	116.356	120.1	105.552	106.85	101.051	114.695	112.049	119.735	107.931	1.10936	0.0114948	0.400686	TRUE
Q61646	Haptoglobin OS=Mus musculus OX=10090 GN=Hp PE=1 SV=1	6	464.955	570.523	401.431	479.6	1558.3	1460.52	680.093	546.609	1362.82	475.383	1028.89	0.462035	0.0190277	0.471763	TRUE
Q9JI59	Junctional adhesion molecule B OS=Mus musculus OX=10090 GN=Jam2 PE=1 SV=1	6	471.836	500.977	507.576	491	454.141	456.338	443.736	426.841	425.232	492.661	441.061	1.11699	0.00150242	0.291757	TRUE
P07759	Serine protease inhibitor A3K OS=Mus musculus OX=10090 GN=Serpina3k PE=1 SV=2	2	75.2613	115.367	94.6773	94.5	61.6627	46.1225	45.5811	46.7366	47.9774	93.8822	49.2814	1.90502	0.000352973	0.236962	TRUE
Q80VJ2	Steroid receptor RNA activator 1 OS=Mus musculus OX=10090 GN=Sra1 PE=1 SV=3	6	449.178	447.021	428.276	319.5	309.232	323.148	301.154	309.528	287.432	407.132	305.873	1.33105	0.00652741	0.34097	TRUE
Q571I4	Tyrosine-protein kinase PRAG1 OS=Mus musculus OX=10090 GN=PRAG1 PE=1 SV=2	5	204.566	235.703	207.899	215.7	196.104	199.515	203.408	196.737	173.12	215.638	193.47	1.11458	0.038479	0.531082	TRUE
Q8VE95	UPF0598 protein C8orf82 homolog OS=Mus musculus OX=10090 PE=1 SV=1	4	194.008	185.888	200.71	236.6	278.333	280.324	274.892	240.923	295.392	203.429	273.359	0.744185	0.0017333	0.291757	TRUE
Q80Y14	Glutaredoxin-related protein 5, mitochondrial OS=Mus musculus OX=10090 GN=Glrx5 PE=1 SV=2	2	277.641	292.582	307.642	299	254.875	252.137	256.957	249.709	257.679	294.01	254.254	1.15636	0.000177569	0.236962	TRUE
Q8BXA7	PH domain leucine-rich repeat-containing protein phosphatase 2 OS=Mus musculus OX=10090 GN=Phlpp2 PE=1 SV=3	2	67.1946	69.5717	75.1331	65	65.9507	52.7759	51.9864	51.1293	60.7657	69.1239	56.2309	1.22929	0.0137963	0.436058	TRUE
Q6PDJ6	F-box only protein 42 OS=Mus musculus OX=10090 GN=Fbxo42 PE=1 SV=1	3	249.052	255.19	290.007	259.2	253.236	234.838	237.613	222.706	214.486	262.905	232.198	1.13224	0.0252372	0.496694	TRUE
Q6IEE6	Transmembrane protein 132E OS=Mus musculus OX=10090 GN=Tmem132e PE=1 SV=1	2	149.523	122.188	127.925	152.9	197.996	180.401	150.885	219.605	160.593	137.491	180.211	0.762944	0.0211889	0.484621	TRUE
Q8VCZ6	Small G protein signaling modulator 3 OS=Mus musculus OX=10090 GN=Sgsm3 PE=1 SV=1	4	268.032	270.172	299.554	253.2	241.255	252.258	255.163	232.654	225.709	272.233	241.146	1.12892	0.0202257	0.478909	TRUE
Q8VCX6	KICSTOR complex protein kaptin OS=Mus musculus OX=10090 GN=Kptn PE=2 SV=1	3	168.266	190.76	203.631	177.4	176.178	150.279	173.944	159.915	157.33	184.531	163.227	1.13052	0.0448122	0.54433	TRUE
Q6NZF1	Zinc finger CCCH domain-containing protein 11A OS=Mus musculus OX=10090 GN=Zc3h11a PE=1 SV=1	2	45.367	51.5458	42.3348	42.9	37.0697	36.2028	40.713	36.1422	38.5819	45.3965	37.7032	1.20405	0.00552817	0.339492	TRUE
Q9DCS9	NADH dehydrogenase [ubiquinone] 1 beta subcomplex subunit 10 OS=Mus musculus OX=10090 GN=Ndufb10 PE=1 SV=3	5	508.136	472.842	476.014	474.1	449.601	412.062	442.455	411.595	427.059	482.554	428.276	1.12674	0.00223984	0.291757	TRUE
O88745	Scrapie-responsive protein 1 OS=Mus musculus OX=10090 GN=Scrg1 PE=2 SV=1	6	506.238	499.637	492.076	524.8	572.188	546.583	555.189	546.092	576.213	505.544	559.109	0.904195	0.000722475	0.2608	TRUE
Q70IV5	Synemin OS=Mus musculus OX=10090 GN=Synm PE=1 SV=2	4	84.6329	85.4054	83.2204	92.9	124.343	112.415	186.883	136.401	191.52	86.4604	146.828	0.588855	0.00374695	0.299459	TRUE
P50114	Protein S100-B OS=Mus musculus OX=10090 GN=S100b PE=1 SV=2	4	503.865	596.588	531.501	666.4	479.491	483.677	478.837	425.937	479.256	571.225	468.908	1.2182	0.0145091	0.443264	TRUE
Q91YR5	Methyltransferase-like protein 13 OS=Mus musculus OX=10090 GN=Mettl13 PE=1 SV=1	3	200.296	210.247	207.113	189.6	199.636	181.853	169.716	176.582	171.946	201.656	179.64	1.12256	0.0198108	0.475994	TRUE
P05622	Platelet-derived growth factor receptor beta OS=Mus musculus OX=10090 GN=Pdgfrb PE=1 SV=1	3	120.103	107.816	111.076	135	182.105	185.482	151.781	177.745	160.984	118.045	171.114	0.689864	0.000558465	0.2608	TRUE
Q91YI4	Beta-arrestin-2 OS=Mus musculus OX=10090 GN=Arrb2 PE=1 SV=1	3	238.494	228.639	212.841	235.5	251.975	245.605	244.018	247.125	271.773	228.648	251.9	0.907697	0.0182822	0.467826	TRUE
P55065	Phospholipid transfer protein OS=Mus musculus OX=10090 GN=Pltp PE=1 SV=1	4	127.814	135.342	151.4	122.9	126.74	116.77	120.267	113.533	116.747	133.944	118.728	1.12816	0.0319536	0.512493	TRUE
Q8K097	Protein lifeguard 2 OS=Mus musculus OX=10090 GN=Faim2 PE=2 SV=1	4	298.757	240.088	244.067	360	329.663	315.406	389.163	395.962	387.52	281.757	361.913	0.778522	0.0406933	0.539542	TRUE
P97352	Protein S100-A13 OS=Mus musculus OX=10090 GN=S100a13 PE=1 SV=1	6	1510.9	1223.96	1372.57	1358.3	1197.48	1232.37	1251.96	1248.94	1228.02	1362.65	1231.6	1.10641	0.0353793	0.522484	TRUE
Q8VCI5	Peroxisomal biogenesis factor 19 OS=Mus musculus OX=10090 GN=Pex19 PE=1 SV=1	3	147.862	198.311	167.238	202.5	158.521	152.457	137.049	152.809	144.151	177.517	148.804	1.19296	0.0431081	0.539542	TRUE
Q3V3I2	Guanine nucleotide-binding protein G(t) subunit alpha-3 OS=Mus musculus OX=10090 GN=Gnat3 PE=1 SV=2	1	126.034	109.156	97.2607	82.3	73.3917	70.3168	59.929	78.0028	52.5447	102.44	66.1601	1.54836	0.00640855	0.340742	TRUE
Q9R0L6	Pericentriolar material 1 protein OS=Mus musculus OX=10090 GN=Pcm1 PE=1 SV=2	3	154.98	194.292	163.307	188.4	156.251	143.989	147.298	144.799	158.766	174.463	150.098	1.16233	0.0254932	0.496694	TRUE
Q80WB5	Protein N-terminal glutamine amidohydrolase OS=Mus musculus OX=10090 GN=Wdyhv1 PE=1 SV=1	3	158.657	154.221	179.256	172.9	157.134	147.618	143.198	153.843	134.103	165.946	146.951	1.12926	0.0290208	0.506606	TRUE
Q8BKE9	Intraflagellar transport protein 74 homolog OS=Mus musculus OX=10090 GN=Ift74 PE=1 SV=2	2	129.237	134.124	137.585	133.4	110.849	117.375	114.374	121.026	126.665	133.553	117.933	1.13246	0.00324033	0.291757	TRUE
O08800	Serpin B8 OS=Mus musculus OX=10090 GN=Serpinb8 PE=1 SV=2	4	423.317	420.104	425.131	400.5	476.843	470.37	477.172	457.461	452.505	417.145	466.76	0.893703	0.000334833	0.236962	TRUE
Q9Z0R9	Acyl-CoA 6-desaturase OS=Mus musculus OX=10090 GN=Fads2 PE=1 SV=1	3	238.968	201.234	233.284	228.3	196.483	195.886	197.131	207.719	200.785	224.962	199.553	1.12733	0.0123606	0.410599	TRUE
Q8C669	E3 ubiquitin-protein ligase pellino homolog 1 OS=Mus musculus OX=10090 GN=Peli1 PE=1 SV=2	1	71.7025	69.5717	75.4701	82.5	72.2566	66.3248	66.3343	63.1449	68.3343	74.6533	67.2131	1.1107	0.0383538	0.531082	TRUE
Q8K1N4	Spermatogenesis-associated serine-rich protein 2 OS=Mus musculus OX=10090 GN=Spats2 PE=1 SV=1	5	181.908	204.401	198.014	192.7	171.007	173.264	181.502	176.84	175.599	194.079	175.607	1.10519	0.00470219	0.325021	TRUE
Q9JJV5	Voltage-dependent calcium channel gamma-3 subunit OS=Mus musculus OX=10090 GN=Cacng3 PE=1 SV=2	3	341.582	368.096	317.301	336.7	297.377	322.543	296.285	282.784	329.581	340.442	305.214	1.11542	0.0355871	0.522484	TRUE
Q9WUK6	Zinc finger and BTB domain-containing protein 18 OS=Mus musculus OX=10090 GN=Zbtb18 PE=1 SV=1	3	90.8016	83.9438	90.2967	94.1	98.2369	94.6322	96.6956	101.129	109.701	89.709	99.945	0.897583	0.0197171	0.475994	TRUE
P12787	Cytochrome c oxidase subunit 5A, mitochondrial OS=Mus musculus OX=10090 GN=Cox5a PE=1 SV=2	4	892.017	993.524	940.019	1079.9	921.156	827.6	846.247	791.571	794.005	973.908	834.82	1.16661	0.0143782	0.4432	TRUE
Q9JJA4	Ribosome biogenesis protein WDR12 OS=Mus musculus OX=10090 GN=Wdr12 PE=1 SV=1	3	301.367	310.73	295.735	320.6	291.449	271.614	261.056	257.331	271.12	306.963	270.259	1.13581	0.003203	0.291757	TRUE
O35594	Intraflagellar transport protein 81 homolog OS=Mus musculus OX=10090 GN=Ift81 PE=1 SV=4	4	270.642	268.101	263.611	275.7	290.819	298.349	309.224	290.794	302.83	269.478	298.319	0.903322	0.000350348	0.236962	TRUE
P63089	Pleiotrophin OS=Mus musculus OX=10090 GN=Ptn PE=1 SV=1	4	476.937	444.585	468.039	504.7	401.046	391.739	387.882	358.495	364.031	473.078	380.279	1.24403	0.000343458	0.236962	TRUE
P07309	Transthyretin OS=Mus musculus OX=10090 GN=Ttr PE=1 SV=1	2	256.881	270.659	235.867	311.7	190.303	224.435	174.456	224.644	206.787	267.387	203.165	1.31611	0.00834002	0.36249	TRUE
Q8BHI4	Kelch repeat and BTB domain-containing protein 3 OS=Mus musculus OX=10090 GN=Kbtbd3 PE=2 SV=1	1	38.6052	40.0969	44.469	40.2	39.9704	32.6946	34.9482	36.2714	37.016	40.7859	36.101	1.12977	0.0327639	0.514318	TRUE
B2RWS6	Histone acetyltransferase p300 OS=Mus musculus OX=10090 GN=Ep300 PE=1 SV=2	1	56.3994	58.8536	53.2302	53.8	48.042	47.0902	46.8621	52.2921	54.2411	55.5261	49.6167	1.1191	0.0244706	0.496694	TRUE
Q91WG8	Bifunctional UDP-N-acetylglucosamine 2-epimerase/N-acetylmannosamine kinase OS=Mus musculus OX=10090 GN=Gne PE=1 SV=1	3	53.671	60.8024	62.3283	70.3	54.6001	49.0258	49.8086	53.8425	52.4142	61.4929	51.8919	1.18502	0.0165573	0.461204	TRUE
Q99JF5	Diphosphomevalonate decarboxylase OS=Mus musculus OX=10090 GN=Mvd PE=1 SV=2	4	215.599	208.055	245.976	239.1	210.86	213.547	203.152	181.621	197	226.634	200.904	1.12807	0.0409796	0.539542	TRUE
O09111	NADH dehydrogenase [ubiquinone] 1 beta subcomplex subunit 11, mitochondrial OS=Mus musculus OX=10090 GN=Ndufb11 PE=1 SV=2	2	118.561	95.7581	112.2	117.2	93.9489	93.0595	103.998	80.3284	88.8217	110.537	91.7092	1.2053	0.0228768	0.487616	TRUE
O88492	Perilipin-4 OS=Mus musculus OX=10090 GN=Plin4 PE=1 SV=2	4	309.315	279.063	290.905	311.5	433.71	420.167	545.325	393.249	499.744	297.391	455.133	0.653416	0.000573516	0.2608	TRUE
P52483	Ubiquitin-conjugating enzyme E2 E3 OS=Mus musculus OX=10090 GN=Ube2e3 PE=1 SV=2	1	29.708	46.7957	37.168	27.4	29.2504	25.5573	22.9062	26.8399	22.2703	34.4945	25.236	1.36687	0.035404	0.522484	TRUE
Q8BZ36	RAD50-interacting protein 1 OS=Mus musculus OX=10090 GN=Rint1 PE=1 SV=2	3	352.258	351.532	339.991	297.7	282.873	293.147	269.767	261.078	279.602	334.594	277.074	1.2076	0.00268887	0.291757	TRUE
Q9CQA6	Coiled-coil-helix-coiled-coil-helix domain-containing protein 1 OS=Mus musculus OX=10090 GN=Chchd1 PE=1 SV=1	2	172.892	163.355	193.971	167.1	151.711	162.618	160.108	145.057	160.332	173.942	155.823	1.11628	0.0326487	0.514318	TRUE
Q9Z1P6	NADH dehydrogenase [ubiquinone] 1 alpha subcomplex subunit 7 OS=Mus musculus OX=10090 GN=Ndufa7 PE=1 SV=3	2	131.372	100.508	129.947	132.6	104.164	89.5513	109.891	82.5248	101.349	122.816	96.9686	1.26655	0.0255954	0.496694	TRUE
Q61704	Inter-alpha-trypsin inhibitor heavy chain H3 OS=Mus musculus OX=10090 GN=Itih3 PE=1 SV=3	2	118.205	116.585	117.703	110.2	124.469	132.375	129.619	134.334	142.324	115.628	132.495	0.872695	0.00212691	0.291757	TRUE
Q61183	Poly(A) polymerase alpha OS=Mus musculus OX=10090 GN=Papola PE=1 SV=4	2	96.733	97.8287	93.7787	89.4	80.5804	98.2613	81.1947	75.1604	72.3796	94.378	81.0492	1.16445	0.0446513	0.54433	TRUE
Q9R061	Cytosolic Fe-S cluster assembly factor NUBP2 OS=Mus musculus OX=10090 GN=Nubp2 PE=1 SV=1	2	109.308	120.848	125.341	113.6	110.47	95.116	107.713	105.651	103.698	117.109	104.396	1.12178	0.022763	0.487616	TRUE
Q9DBY8	Nuclear valosin-containing protein-like OS=Mus musculus OX=10090 GN=Nvl PE=1 SV=1	3	85.582	80.4117	90.0721	87.2	68.9775	83.8657	83.3725	73.61	72.9016	85.7437	76.3129	1.12358	0.0486275	0.559329	TRUE
Q60715	Prolyl 4-hydroxylase subunit alpha-1 OS=Mus musculus OX=10090 GN=P4ha1 PE=1 SV=2	1	32.7924	38.5135	36.7187	33.7	27.2325	30.3961	31.6175	29.4239	30.7524	35.357	29.8457	1.18466	0.00615413	0.339492	TRUE
Q69ZQ1	Myogenesis-regulating glycosidase OS=Mus musculus OX=10090 GN=Myorg PE=1 SV=2	5	205.278	207.324	216.098	213.3	189.546	182.337	201.999	181.362	190.215	210.455	188.95	1.11381	0.00302594	0.291757	TRUE
Q8JZU2	Tricarboxylate transport protein, mitochondrial OS=Mus musculus OX=10090 GN=Slc25a1 PE=1 SV=1	2	273.726	255.921	238.114	246.8	216.535	218.507	226.596	184.98	242.542	253.302	216.986	1.16736	0.0298408	0.509652	TRUE
Q9D6T0	Nitric oxide synthase-interacting protein OS=Mus musculus OX=10090 GN=Nosip PE=1 SV=1	2	45.1297	51.424	46.0415	52.1	51.5733	51.5662	56.4701	57.2017	54.3716	48.574	54.1849	0.89645	0.0317907	0.512493	TRUE
Q61586	Glycerol-3-phosphate acyltransferase 1, mitochondrial OS=Mus musculus OX=10090 GN=Gpam PE=1 SV=2	1	47.9768	51.1804	56.5998	46.9	44.5107	32.6946	42.2503	43.119	43.2797	50.5278	40.9208	1.23477	0.024954	0.496694	TRUE
P21614	Vitamin D-binding protein OS=Mus musculus OX=10090 GN=Gc PE=1 SV=2	1	28.0472	27.6736	22.6783	29.4	14.7468	16.2424	10.3518	10.044	17.1811	26.8212	13.3741	2.00546	0.00150616	0.291757	TRUE
Q8BQ47	Protein canopy homolog 4 OS=Mus musculus OX=10090 GN=Cnpy4 PE=1 SV=1	4	279.539	303.909	294.949	266.1	275.811	250.565	246.58	271.285	240.063	285.756	256.477	1.11416	0.0314186	0.512493	TRUE
Q9D799	Methionyl-tRNA formyltransferase, mitochondrial OS=Mus musculus OX=10090 GN=Mtfmt PE=2 SV=3	1	44.2993	36.6865	44.2443	39.3	39.8443	35.356	34.4358	30.0698	35.8416	41.0004	34.9681	1.17251	0.0454202	0.546631	TRUE
Q8C7Q4	RNA-binding protein 4 OS=Mus musculus OX=10090 GN=Rbm4 PE=1 SV=1	2	110.019	129.618	128.037	122.4	103.786	114.351	105.151	103.972	110.092	122.268	107.392	1.13852	0.0129408	0.423703	TRUE
Q8K2G4	Bardet-Biedl syndrome 7 protein homolog OS=Mus musculus OX=10090 GN=Bbs7 PE=1 SV=1	3	210.142	190.882	194.195	205.3	265.217	246.815	221.215	245.445	223.229	199.975	239.827	0.83383	0.00411208	0.307727	TRUE
P49817	Caveolin-1 OS=Mus musculus OX=10090 GN=Cav1 PE=1 SV=1	2	87.9545	117.925	104.112	105	123.839	163.586	111.172	141.44	147.152	103.19	136.203	0.757622	0.0205198	0.479239	TRUE
Q6PDS0	V-set and transmembrane domain-containing protein 2-like protein OS=Mus musculus OX=10090 GN=Vstm2l PE=2 SV=1	3	256.051	270.293	264.397	247.6	238.102	219.475	206.355	240.277	217.227	259.443	223.912	1.15868	0.00521561	0.337783	TRUE
Q8CBG9	E3 ubiquitin-protein ligase RNF170 OS=Mus musculus OX=10090 GN=Rnf170 PE=1 SV=1	2	81.1927	110.983	88.8365	83.4	73.5178	73.0992	70.6899	84.3336	71.0747	90.3925	74.3833	1.21523	0.0307896	0.512493	TRUE
Q8BXA5	Cleft lip and palate transmembrane protein 1-like protein OS=Mus musculus OX=10090 GN=Clptm1l PE=1 SV=1	2	44.2993	39.9751	48.6249	45.6	48.1681	50.5984	53.3956	62.2405	60.3743	44.5146	54.6846	0.814024	0.0177014	0.465887	TRUE
O55003	BCL2/adenovirus E1B 19 kDa protein-interacting protein 3 OS=Mus musculus OX=10090 GN=Bnip3 PE=1 SV=1	2	149.167	148.862	177.347	147	135.063	136.972	139.611	121.931	106.047	155.113	127.274	1.21873	0.0258564	0.496694	TRUE
Q3TZX8	Polynucleotide 5'-hydroxyl-kinase NOL9 OS=Mus musculus OX=10090 GN=Nol9 PE=1 SV=1	1	13.5746	12.8143	13.4678	14.1	10.585	12.1294	11.2485	9.52716	11.1784	13.4814	10.8992	1.23692	0.00323663	0.291757	TRUE
Q8K273	Membrane magnesium transporter 1 OS=Mus musculus OX=10090 GN=Mmgt1 PE=1 SV=1	1	94.5977	89.1811	108.718	105.7	126.487	115.318	103.485	119.347	119.879	99.2275	116.647	0.850662	0.0229086	0.487616	TRUE
Q8BGY3	Leucine zipper protein 2 OS=Mus musculus OX=10090 GN=Luzp2 PE=2 SV=1	2	120.696	126.816	135.114	119.4	115.515	122.335	102.204	115.858	106.177	125.355	112.182	1.11743	0.0409475	0.539542	TRUE
Q9JI44	DNA methyltransferase 1-associated protein 1 OS=Mus musculus OX=10090 GN=Dmap1 PE=1 SV=1	1	52.6033	49.3534	48.2879	57.6	38.5831	43.945	42.8908	50.0957	40.6698	51.838	43.0674	1.20365	0.0185583	0.467826	TRUE
Q3U1V8	Mitogen-activated protein kinase kinase kinase 9 OS=Mus musculus OX=10090 GN=Map3k9 PE=2 SV=2	2	111.562	133.515	124.443	120.2	105.804	112.778	105.791	114.179	114.007	122.174	110.443	1.10622	0.0341078	0.518666	TRUE
A2AIV2	Protein virilizer homolog OS=Mus musculus OX=10090 GN=Virma PE=1 SV=1	2	69.3299	67.8666	63.4515	63.4	78.1841	74.9138	89.5216	72.964	81.3836	65.9594	79.1864	0.832964	0.00503827	0.334727	TRUE
Q8CCA0	DCN1-like protein 4 OS=Mus musculus OX=10090 GN=Dcun1d4 PE=2 SV=1	3	274.913	256.408	272.484	291.2	313.52	313.712	299.744	280.458	307.528	273.473	302.733	0.903348	0.0175335	0.465887	TRUE
Q99LW6	YY1-associated factor 2 OS=Mus musculus OX=10090 GN=Yaf2 PE=1 SV=1	2	230.664	227.786	226.769	283.5	206.446	207.62	200.974	184.463	186.3	241.08	196.91	1.22432	0.00824031	0.36249	TRUE
Q9CQL4	39S ribosomal protein L20, mitochondrial OS=Mus musculus OX=10090 GN=Mrpl20 PE=1 SV=1	1	28.0472	30.2313	33.7983	27.8	25.0885	29.5493	24.0592	25.2895	26.3156	29.8759	25.9951	1.14929	0.0424356	0.539542	TRUE
Q8K0B2	Probable lysosomal cobalamin transporter OS=Mus musculus OX=10090 GN=Lmbrd1 PE=1 SV=1	2	117.256	114.637	132.755	116.8	105.93	106.487	95.0302	102.421	116.225	120.154	104.996	1.14436	0.0245329	0.496694	TRUE
Q6ZQA6	Immunoglobulin superfamily member 3 OS=Mus musculus OX=10090 GN=Igsf3 PE=1 SV=2	1	42.0454	42.2892	41.7732	38.9	41.2316	38.2593	32.258	33.2998	37.016	41.2286	36.265	1.13687	0.0491414	0.559551	TRUE
Q9DAA6	Exosome complex component CSL4 OS=Mus musculus OX=10090 GN=Exosc1 PE=1 SV=1	1	15.354	14.8849	16.9499	19	14.2424	12.8552	13.5544	14.8243	14.5713	16.4711	13.9908	1.17728	0.0235968	0.493801	TRUE
Q8C6G1	Protein C21orf2 homolog OS=Mus musculus OX=10090 PE=1 SV=1	2	137.304	136.317	129.16	131	118.037	116.044	115.143	107.331	127.97	133.401	116.719	1.14292	0.00611653	0.339492	TRUE
Q8K157	Aldose 1-epimerase OS=Mus musculus OX=10090 GN=Galm PE=1 SV=1	2	108.833	101.239	93.5541	116.7	114.128	116.286	115.399	113.92	126.273	104.727	117.113	0.89424	0.0492009	0.559551	TRUE
Q9JLY7	Dual specificity protein phosphatase 14 OS=Mus musculus OX=10090 GN=Dusp14 PE=2 SV=2	1	26.0306	30.5967	30.0916	29.8	23.3229	19.6297	25.3402	22.0595	22.9228	29.0707	22.5774	1.2876	0.00315823	0.291757	TRUE
Q9WVL2	Signal transducer and activator of transcription 2 OS=Mus musculus OX=10090 GN=Stat2 PE=1 SV=1	1	60.4328	62.8729	60.4188	60.4	53.7173	52.534	61.082	47.2534	51.2398	61.022	52.9787	1.15182	0.0216499	0.484621	TRUE
Q80W37	Snurportin-1 OS=Mus musculus OX=10090 GN=Snupn PE=2 SV=1	2	183.094	162.381	154.321	158	152.972	143.142	148.194	147.254	139.583	164.087	146.158	1.12267	0.0182388	0.467826	TRUE
Q8VCM7	Fibrinogen gamma chain OS=Mus musculus OX=10090 GN=Fgg PE=1 SV=1	3	280.844	234.241	274.506	277.5	238.354	205.805	131.412	150.742	179.514	266.064	177.145	1.50195	0.0146056	0.443264	TRUE
Q80ZU0	ADP-ribosylation factor-like protein 5A OS=Mus musculus OX=10090 GN=Arl5a PE=1 SV=1	1	92.1065	77.8539	84.2313	100.2	98.6152	104.915	100.026	98.4163	96.9123	88.2019	99.7397	0.884321	0.0448636	0.54433	TRUE
A2AJL3	FGGY carbohydrate kinase domain-containing protein OS=Mus musculus OX=10090 GN=Fggy PE=1 SV=1	1	31.6061	36.4429	31.8888	28.6	33.2862	24.8314	25.8527	24.3851	24.6192	32.0145	26.4018	1.21259	0.0461649	0.548448	TRUE
P23953	Carboxylesterase 1C OS=Mus musculus OX=10090 GN=Ces1c PE=1 SV=4	2	149.997	88.3285	169.147	163.2	68.2208	77.3332	46.9902	56.9433	84.7764	138.29	65.4036	2.11442	0.00418217	0.307727	TRUE
Q9CZD5	Translation initiation factor IF-3, mitochondrial OS=Mus musculus OX=10090 GN=Mtif3 PE=1 SV=1	3	207.176	220.235	234.744	227.7	200.14	201.45	183.936	200.096	200.263	222.226	197.061	1.1277	0.00569201	0.339492	TRUE
Q8CG79	Apoptosis-stimulating of p53 protein 2 OS=Mus musculus OX=10090 GN=Tp53bp2 PE=1 SV=3	2	155.098	149.592	165.328	154.3	135.694	136.972	142.173	133.171	122.358	155.976	133.909	1.16479	0.00273662	0.291757	TRUE
Q9Z1M7	LARGE xylosyl- and glucuronyltransferase 1 OS=Mus musculus OX=10090 GN=Large1 PE=1 SV=1	1	83.0908	39.8533	80.5246	68.9	34.5474	45.7596	40.0725	48.5454	39.3649	65.4698	41.3618	1.58286	0.0267708	0.500526	TRUE
Q00898	Alpha-1-antitrypsin 1-5 OS=Mus musculus OX=10090 GN=Serpina1e PE=1 SV=1	2	82.9721	151.907	115.232	96.1	82.4721	80.1155	76.3266	74.6436	79.2957	108.693	78.5215	1.38425	0.0265352	0.498847	TRUE
Q8VCM4	Lipoyltransferase 1, mitochondrial OS=Mus musculus OX=10090 GN=Lipt1 PE=1 SV=1	4	173.841	192.709	175.774	181.9	193.708	190.079	216.219	200.355	199.349	180.909	199.746	0.905697	0.0179291	0.466496	TRUE
Q14BV6	Carbohydrate deacetylase OS=Mus musculus OX=10090 GN=Ydjc PE=2 SV=2	3	119.154	117.316	121.859	129.5	157.008	148.586	141.277	131.879	138.931	121.871	143.281	0.85057	0.00415653	0.307727	TRUE
A2AB59	Rho GTPase-activating protein 27 OS=Mus musculus OX=10090 GN=Arhgap27 PE=1 SV=1	2	118.561	116.829	120.961	119.3	105.173	102.495	107.457	109.398	110.484	118.903	106.962	1.11164	0.000380912	0.236962	TRUE
Q9CXY1	Endosomal/lysosomal potassium channel TMEM175 OS=Mus musculus OX=10090 GN=Tmem175 PE=1 SV=2	2	62.3308	63.1165	69.6293	68.2	60.7799	58.2197	51.0896	51.5169	60.1133	65.7439	56.1845	1.17014	0.0152598	0.448771	TRUE
Q8BYI6	Lysophosphatidylcholine acyltransferase 2 OS=Mus musculus OX=10090 GN=Lpcat2 PE=1 SV=1	3	285.115	285.274	272.372	252.5	224.859	252.5	235.435	235.238	197.914	273.481	228.458	1.19707	0.010834	0.390194	TRUE
Q9CYC6	m7GpppN-mRNA hydrolase OS=Mus musculus OX=10090 GN=Dcp2 PE=1 SV=2	2	69.923	75.1744	85.6915	68.7	72.3827	67.2925	60.1852	55.5221	57.6339	74.5841	62.2941	1.19729	0.0396246	0.534815	TRUE
Q9CQH3	NADH dehydrogenase [ubiquinone] 1 beta subcomplex subunit 5, mitochondrial OS=Mus musculus OX=10090 GN=Ndufb5 PE=1 SV=1	3	272.659	243.498	284.503	253	240.624	209.676	245.171	194.928	202.35	262.924	217.604	1.20827	0.0173795	0.465887	TRUE
Q8C0D0	Probable tRNA pseudouridine synthase 1 OS=Mus musculus OX=10090 GN=Trub1 PE=1 SV=1	2	85.7006	83.7002	83.108	96.7	93.6966	97.7774	99.0015	100.871	107.874	87.1355	99.7372	0.87365	0.0126083	0.416806	TRUE
Q6Q899	Antiviral innate immune response receptor RIG-I OS=Mus musculus OX=10090 GN=Ddx58 PE=1 SV=2	1	24.4884	22.1927	24.2508	24.4	25.4669	27.7348	27.0056	26.8399	26.8376	23.8134	26.7667	0.889664	0.00280348	0.291757	TRUE
Q8VCE2	GPN-loop GTPase 1 OS=Mus musculus OX=10090 GN=Gpn1 PE=1 SV=1	2	68.6181	60.5588	55.1396	70.6	77.5535	80.2365	79.2731	87.6928	89.7352	63.4193	82.7571	0.76633	0.0030739	0.291757	TRUE
Q65Z40	Wings apart-like protein homolog OS=Mus musculus OX=10090 GN=Wapl PE=1 SV=2	1	29.5894	25.7248	23.0153	30.7	29.6288	32.8156	30.9769	35.7546	38.4515	27.0808	33.3745	0.81142	0.0334434	0.515892	TRUE
C0HKG5	Ribonuclease T2-A OS=Mus musculus OX=10090 GN=Rnaset2a PE=1 SV=1	3	251.899	268.71	280.01	241.6	243.903	241.371	227.364	233.817	223.229	260.133	233.803	1.11261	0.0178634	0.466496	TRUE
Q9Z131	SH3 domain-binding protein 5 OS=Mus musculus OX=10090 GN=Sh3bp5 PE=1 SV=3	2	75.9731	117.925	113.323	86.4	88.1474	68.9861	72.9959	68.4421	63.8976	96.7775	72.0469	1.34326	0.0336992	0.515892	TRUE
Q8BXN7	Protein phosphatase 1K, mitochondrial OS=Mus musculus OX=10090 GN=Ppm1k PE=1 SV=1	3	216.666	239.357	205.652	233.2	205.185	191.652	193.288	188.21	214.356	223.319	198.302	1.12615	0.0230875	0.487616	TRUE
Q3V188	Poly(U)-specific endoribonuclease OS=Mus musculus OX=10090 GN=Endou PE=2 SV=1	1	135.524	112.566	159.6	127.7	93.6966	96.3258	77.4796	94.4111	73.0321	132.789	86.4247	1.53647	0.00218798	0.291757	TRUE
Q8C7U1	NEDD4-binding protein 3 OS=Mus musculus OX=10090 GN=N4bp3 PE=1 SV=1	2	70.3975	74.2	78.5028	83.2	62.2933	69.47	67.2311	62.4989	58.8083	76.4262	63.9476	1.19514	0.00620144	0.339492	TRUE
Q8BSI6	R3H and coiled-coil domain-containing protein 1 OS=Mus musculus OX=10090 GN=R3hcc1 PE=1 SV=3	1	12.9815	15.6156	12.6816	13.1	11.8461	11.2826	11.8891	10.1732	11.5699	13.5467	11.334	1.19522	0.0121085	0.404186	TRUE
P13597	Intercellular adhesion molecule 1 OS=Mus musculus OX=10090 GN=Icam1 PE=1 SV=1	2	80.3623	76.5142	80.1876	81.9	91.931	96.9306	109.122	92.4731	92.4755	79.7162	96.3774	0.827125	0.00181202	0.291757	TRUE
Q8C120	E3 ubiquitin-protein ligase SH3RF3 OS=Mus musculus OX=10090 GN=Sh3rf3 PE=1 SV=2	3	112.629	136.317	132.979	116.2	110.849	111.689	111.556	113.403	98.8697	124.107	109.14	1.13714	0.0386495	0.531082	TRUE
P52734	FYVE, RhoGEF and PH domain-containing protein 1 OS=Mus musculus OX=10090 GN=Fgd1 PE=1 SV=2	1	77.5152	72.8603	76.818	68	63.05	59.5503	65.0533	62.6281	65.594	73.6991	63.1385	1.16726	0.00216209	0.291757	TRUE
Q5GH64	XK-related protein 7 OS=Mus musculus OX=10090 GN=Xkr7 PE=2 SV=1	2	69.5671	67.8666	67.8321	67.6	55.8613	52.534	60.4414	62.1113	50.1958	68.212	56.046	1.21707	0.00376347	0.299459	TRUE
Q5U405	Transmembrane protease serine 13 OS=Mus musculus OX=10090 GN=Tmprss13 PE=2 SV=2	2	3436.48	4042.35	3731.47	5358.5	6208.52	5416.66	5429.51	5358.77	6716.55	4082.42	5801.48	0.703686	0.00946674	0.3809	TRUE
Q8BGU2	Cerebellin-2 OS=Mus musculus OX=10090 GN=Cbln2 PE=1 SV=1	2	163.046	154.099	184.423	173.7	143.765	148.344	153.447	148.933	145.456	168.435	147.952	1.13844	0.00921986	0.377794	TRUE
Q60769	Tumor necrosis factor alpha-induced protein 3 OS=Mus musculus OX=10090 GN=Tnfaip3 PE=1 SV=2	3	137.423	134.002	138.034	129	122.578	128.988	118.217	121.672	117.139	134.566	121.649	1.10619	0.00363033	0.299459	TRUE
Q8K224	RNA cytidine acetyltransferase OS=Mus musculus OX=10090 GN=Nat10 PE=1 SV=1	2	117.256	117.073	114.446	141.1	174.286	167.82	159.083	181.104	163.725	122.02	169.026	0.721896	0.000330476	0.236962	TRUE
Q9CQ20	Mid1-interacting protein 1 OS=Mus musculus OX=10090 GN=Mid1ip1 PE=1 SV=1	3	324.618	297.576	323.367	317.4	284.008	301.857	280.913	275.419	283.256	315.55	284.954	1.10737	0.00454813	0.319558	TRUE
Q8CI59	Metalloreductase STEAP3 OS=Mus musculus OX=10090 GN=Steap3 PE=1 SV=1	1	33.2669	39.8533	38.9651	30	27.3586	24.2266	28.1586	33.0414	23.7058	35.2832	27.1008	1.30193	0.0218955	0.484889	TRUE
P01864	Ig gamma-2A chain C region secreted form OS=Mus musculus OX=10090 PE=1 SV=1	2	126.627	134.124	167.238	132.3	92.3093	130.319	118.73	90.0183	103.306	139.23	105.841	1.31546	0.0263252	0.498847	TRUE
Q9CQ91	NADH dehydrogenase [ubiquinone] 1 alpha subcomplex subunit 3 OS=Mus musculus OX=10090 GN=Ndufa3 PE=1 SV=1	2	192.11	152.028	164.43	172.8	137.964	151.368	151.013	155.135	156.156	169.727	150.181	1.13014	0.0438564	0.539542	TRUE
Q9DCX1	MAD2L1-binding protein OS=Mus musculus OX=10090 GN=Mad2l1bp PE=1 SV=2	1	5.50787	4.77571	6.05453	5.2	7.93648	6.80665	5.73994	5.90957	6.21971	5.36447	6.47678	0.828261	0.0495186	0.561019	TRUE
Q5RJ54	Zinc finger and SCAN domain-containing protein 26 OS=Mus musculus OX=10090 GN=Zscan26 PE=2 SV=1	1	65.771	63.7255	78.7274	68.6	52.33	68.1393	56.4701	59.7857	58.8083	68.9762	58.8845	1.17138	0.0421876	0.539542	TRUE
Q8BWY4	Metallo-beta-lactamase domain-containing protein 1 OS=Mus musculus OX=10090 GN=Mblac1 PE=1 SV=1	1	38.3679	42.411	38.1789	35.6	113.749	114.955	150.372	106.556	159.288	38.5638	127.257	0.303039	5.60111e-06	0.0383284	TRUE
P49135	General transcription and DNA repair factor IIH helicase subunit XPB OS=Mus musculus OX=10090 GN=Ercc3 PE=2 SV=1	1	44.2993	51.1804	48.5126	49.5	47.1591	40.0739	40.3287	42.8606	44.7151	48.3048	42.9448	1.12481	0.0328328	0.514318	TRUE
Q9CQZ6	NADH dehydrogenase [ubiquinone] 1 beta subcomplex subunit 3 OS=Mus musculus OX=10090 GN=Ndufb3 PE=1 SV=1	1	89.3781	89.4247	94.6773	89.4	87.8952	77.5751	86.7033	73.4808	77.7298	90.6918	80.4817	1.12686	0.0234102	0.491399	TRUE
Q8BGN2	UPF0462 protein C4orf33 homolog OS=Mus musculus OX=10090 GN=D3Ertd751e PE=2 SV=1	3	187.721	182.965	183.637	184.8	161.422	172.054	177.787	149.321	163.072	184.772	164.439	1.12365	0.0113718	0.400686	TRUE
P27870	Proto-oncogene vav OS=Mus musculus OX=10090 GN=Vav1 PE=1 SV=1	1	83.2094	92.4696	84.6806	89.2	96.4712	97.5355	98.7453	92.4731	98.8697	87.3132	96.7901	0.902088	0.00479423	0.328069	TRUE
Q9Z239	Phospholemman OS=Mus musculus OX=10090 GN=Fxyd1 PE=1 SV=1	1	203.261	127.669	263.162	173.6	122.83	110.117	141.789	113.016	106.047	185.557	118.11	1.57105	0.0170605	0.463274	TRUE
Q8VCF0	Mitochondrial antiviral-signaling protein OS=Mus musculus OX=10090 GN=Mavs PE=1 SV=1	2	105.749	111.47	115.345	106.9	98.1108	94.8741	91.6994	103.197	91.3011	109.8	95.7358	1.14691	0.0032175	0.291757	TRUE
Q9D4J7	PHD finger protein 6 OS=Mus musculus OX=10090 GN=Phf6 PE=1 SV=1	2	101.36	81.6297	99.8442	110.4	71.8782	73.2202	69.9213	72.318	80.4702	97.724	73.4757	1.33002	0.00256819	0.291757	TRUE
Q7TPG8	Chemokine-like protein TAFA-1 OS=Mus musculus OX=10090 GN=Tafa1 PE=1 SV=1	1	87.9545	98.3159	95.3512	95.9	90.0392	84.2286	66.0781	78.3904	74.598	94.2989	78.2326	1.20537	0.0218571	0.484889	TRUE
Q61107	Guanylate-binding protein 4 OS=Mus musculus OX=10090 GN=Gbp4 PE=1 SV=1	2	163.402	190.029	185.097	175.1	156.377	153.787	164.464	155.652	166.987	178.111	159.368	1.11761	0.015014	0.4467	TRUE
P70255	Nuclear factor 1 C-type OS=Mus musculus OX=10090 GN=Nfic PE=1 SV=1	1	50.468	36.4429	31.1025	39.5	47.1591	51.6872	53.3956	123.998	103.437	38.7709	69.9051	0.554622	0.0460917	0.548448	TRUE
Q6P8G8	Protein orai-3 OS=Mus musculus OX=10090 GN=Orai3 PE=1 SV=1	1	10.0157	9.52579	8.52563	10	7.81036	9.22608	7.66154	7.07237	7.39415	9.49681	7.79995	1.21755	0.0146394	0.443264	TRUE
Q3TUA9	Protein O-mannose kinase OS=Mus musculus OX=10090 GN=Pomk PE=1 SV=2	1	22.8276	19.1478	19.084	19.1	15.6297	19.2667	14.7074	9.78555	15.3542	19.9788	14.609	1.36757	0.0485166	0.559329	TRUE
Q9CPQ1	Cytochrome c oxidase subunit 6C OS=Mus musculus OX=10090 GN=Cox6c PE=1 SV=3	2	531.624	466.021	508.7	507.1	473.69	411.336	467.948	425.42	435.28	502.795	442.074	1.13736	0.0135499	0.436058	TRUE
Q8CAM5	Ras-related protein Rab-36 OS=Mus musculus OX=10090 GN=Rab36 PE=1 SV=1	1	30.8943	35.225	24.8125	30.6	33.5384	40.1949	32.3861	44.9278	44.3236	30.1495	38.7119	0.778818	0.0418498	0.539542	TRUE
Q99ME9	Nucleolar GTP-binding protein 1 OS=Mus musculus OX=10090 GN=Gtpbp4 PE=1 SV=3	1	57.9416	60.3152	55.7013	53.3	50.3121	52.292	50.9615	54.1009	46.02	56.7548	50.6641	1.12022	0.0214535	0.484621	TRUE
Q8BVE8	Histone-lysine N-methyltransferase NSD2 OS=Mus musculus OX=10090 GN=Nsd2 PE=1 SV=2	1	16.7776	18.2952	18.1854	22.9	15.6297	15.2747	18.2944	14.9535	12.2224	18.9085	15.1505	1.24804	0.0499295	0.561953	TRUE
Q76HP3	Transmembrane protein 132D OS=Mus musculus OX=10090 GN=Tmem132d PE=2 SV=1	3	139.914	157.509	144.661	178.8	213.004	220.201	203.921	200.096	204.308	154.515	208.18	0.74222	0.000702682	0.2608	TRUE
P47877	Insulin-like growth factor-binding protein 2 OS=Mus musculus OX=10090 GN=Igfbp2 PE=2 SV=2	1	28.4031	34.7378	34.3599	31.5	26.6019	28.3396	27.9024	30.845	23.8363	32.1464	27.4078	1.17289	0.0394214	0.534179	TRUE
P40694	DNA-binding protein SMUBP-2 OS=Mus musculus OX=10090 GN=Ighmbp2 PE=1 SV=1	2	194.127	203.305	205.652	173.4	172.268	153.424	152.294	147.77	154.721	193.689	155.878	1.24257	0.0019732	0.291757	TRUE
P30875	Somatostatin receptor type 2 OS=Mus musculus OX=10090 GN=Sstr2 PE=2 SV=1	1	71.7025	74.2	65.1364	58.1	56.618	56.526	61.082	61.2069	52.5447	66.9861	57.5028	1.16492	0.0338286	0.516717	TRUE
A0A088MLT8	IQCJ-SCHIP1 readthrough transcript protein OS=Mus musculus OX=10090 GN=Iqcj-Schip1 PE=1 SV=2	1	28.1659	29.6223	28.9684	28.4	26.4758	24.9524	22.7781	25.6771	23.9667	28.7837	24.7358	1.16364	0.00193027	0.291757	TRUE
Q5DTJ9	Myopalladin OS=Mus musculus OX=10090 GN=Mypn PE=1 SV=2	1	160.199	144.477	124.218	156.8	146.036	167.941	189.573	185.497	191.65	145.713	175.246	0.831477	0.0478288	0.558142	TRUE
Q91VH1	Adiponectin receptor protein 1 OS=Mus musculus OX=10090 GN=Adipor1 PE=1 SV=1	1	26.9796	27.7954	26.4973	27.2	24.3318	18.7829	18.9349	21.6719	19.1385	27.1141	20.4645	1.32493	0.00185144	0.291757	TRUE
Q9EPR2	Group XIIA secretory phospholipase A2 OS=Mus musculus OX=10090 GN=Pla2g12a PE=1 SV=2	2	137.067	155.073	153.647	127.5	126.487	135.4	123.982	117.021	117.922	142.848	123.987	1.15212	0.027746	0.504417	TRUE
O08912	Polypeptide N-acetylgalactosaminyltransferase 1 OS=Mus musculus OX=10090 GN=Galnt1 PE=1 SV=1	2	121.052	107.572	123.657	105.1	96.9757	107.092	104.126	92.9899	107.091	114.057	101.492	1.1238	0.0464411	0.548871	TRUE
Q924Z4	Ceramide synthase 2 OS=Mus musculus OX=10090 GN=Cers2 PE=1 SV=1	1	110.613	103.919	114.446	103.9	99.6242	91.2449	103.357	99.3207	83.9935	108.126	95.2445	1.13524	0.0318267	0.512493	TRUE
Q9Z247	Peptidyl-prolyl cis-trans isomerase FKBP9 OS=Mus musculus OX=10090 GN=Fkbp9 PE=1 SV=1	1	55.8063	61.7767	55.0273	57.6	46.6547	53.2598	49.8086	49.3206	50.5873	57.4946	49.8808	1.15264	0.00361858	0.299459	TRUE
Q9D3B1	Very-long-chain (3R)-3-hydroxyacyl-CoA dehydratase 2 OS=Mus musculus OX=10090 GN=Hacd2 PE=1 SV=1	2	87.0055	88.3285	88.0503	88.8	98.2369	91.3659	110.787	114.695	134.886	88.0436	108.996	0.807766	0.0265314	0.498847	TRUE
Q8BY02	NF-kappa-B-repressing factor OS=Mus musculus OX=10090 GN=Nkrf PE=2 SV=3	1	54.62	53.0073	55.3643	55.7	48.5464	48.179	46.3497	45.5738	51.2398	54.663	47.9377	1.14029	0.00120336	0.291757	TRUE
Q9D823	60S ribosomal protein L37 OS=Mus musculus OX=10090 GN=Rpl37 PE=3 SV=3	2	244.188	249.71	207.562	234.5	248.191	284.921	265.284	275.29	296.697	233.406	273.568	0.853194	0.0157727	0.450129	TRUE
Q8BPM6	Protein RIC-3 OS=Mus musculus OX=10090 GN=Ric3 PE=1 SV=2	1	54.9759	66.0396	72.7743	52.2	50.8166	51.8081	48.7837	51.6461	44.1931	60.9406	49.3644	1.2345	0.0277897	0.504417	TRUE
Q62504	Msx2-interacting protein OS=Mus musculus OX=10090 GN=Spen PE=1 SV=2	1	16.1844	17.5644	19.8702	15.5	19.9177	18.299	22.5219	19.8631	19.269	17.2015	19.9267	0.863239	0.0485851	0.559329	TRUE
Q9D7F2	Ly6/PLAUR domain-containing protein 6B OS=Mus musculus OX=10090 GN=Lypd6b PE=2 SV=1	1	29.2335	29.6223	33.349	29.1	25.2146	27.1299	22.7781	17.0207	24.8802	30.2774	23.1148	1.30987	0.0267306	0.500526	TRUE
Q8VD57	Vesicle transport protein SFT2B OS=Mus musculus OX=10090 GN=Sft2d2 PE=1 SV=1	1	253.56	259.21	247.773	252.5	279.847	306.091	339.97	283.817	313.4	253.228	303.857	0.833378	0.00296689	0.291757	TRUE
Q8CG80	SH2 domain-containing adapter protein F OS=Mus musculus OX=10090 GN=Shf PE=1 SV=2	1	131.728	141.31	145.335	143.8	122.073	122.214	111.812	129.941	120.531	140.441	121.176	1.15899	0.00309917	0.291757	TRUE
Q61083	Mitogen-activated protein kinase kinase kinase 2 OS=Mus musculus OX=10090 GN=Map3k2 PE=1 SV=2	1	52.4847	52.1548	54.4657	50.2	47.5375	42.1304	41.3535	49.5789	40.8003	52.3044	44.1389	1.185	0.0089705	0.377794	TRUE
Q8BGR8	GSK3B-interacting protein OS=Mus musculus OX=10090 GN=Gskip PE=2 SV=1	1	81.0741	81.5079	81.7602	92.7	82.5983	74.067	70.0494	61.0777	67.1599	84.1251	70.6315	1.19104	0.0286916	0.506606	TRUE
Q80Y50	Calmodulin-binding transcription activator 2 OS=Mus musculus OX=10090 GN=Camta2 PE=2 SV=1	1	31.962	35.5904	33.2367	35.1	31.3944	27.8557	29.3115	27.8735	32.8403	33.9408	29.7907	1.13931	0.0191891	0.474047	TRUE
P16546	Spectrin alpha chain, non-erythrocytic 1 OS=Mus musculus OX=10090 GN=Sptan1 PE=1 SV=4	339	112870	115954	107269	108014	112608	113454	111631	107820	111953	110970	111476	0.99546	0.817989	0.949767	FALSE
Q9JHU4	Cytoplasmic dynein 1 heavy chain 1 OS=Mus musculus OX=10090 GN=Dync1h1 PE=1 SV=2	366	84048.7	78388.9	81393.4	81614.5	84475.2	84277.8	85825.6	79006.7	83654.2	81336.5	83414.6	0.975087	0.25642	0.729551	FALSE
Q62261	Spectrin beta chain, non-erythrocytic 1 OS=Mus musculus OX=10090 GN=Sptbn1 PE=1 SV=2	280	73739.3	73306.9	68835.3	70501.1	72942.9	74082.4	74718.1	68661	74922.6	71567	73028	0.979994	0.413289	0.80673	FALSE
Q8C8R3	Ankyrin-2 OS=Mus musculus OX=10090 GN=Ank2 PE=1 SV=2	270	47699.1	47249.2	45293.1	45824	48608	47700.1	47124	46687.3	47308.3	46505.8	47481.1	0.97946	0.161549	0.665952	FALSE
P20357	Microtubule-associated protein 2 OS=Mus musculus OX=10090 GN=Map2 PE=1 SV=2	223	64360.9	72244.2	63723.6	67686.1	63890.3	64350.2	60600.8	73756.6	63347.6	66920	65042.7	1.02886	0.549417	0.855307	FALSE
Q9QXS1	Plectin OS=Mus musculus OX=10090 GN=Plec PE=1 SV=3	328	42300.6	43776.8	41305.2	41003.2	44165.1	44507.2	41123.3	43846.7	44511.6	42082.7	43611.6	0.964943	0.138232	0.647096	FALSE
Q9QYR6	Microtubule-associated protein 1A OS=Mus musculus OX=10090 GN=Map1a PE=1 SV=2	231	54916.2	57762	54618.7	55652	54300.8	54869.9	52664.8	57783.6	54821.7	55723.9	54863.5	1.01568	0.467274	0.827249	FALSE
O88737	Protein bassoon OS=Mus musculus OX=10090 GN=Bsn PE=1 SV=4	198	25574.8	29453.2	24344.9	27108.5	24073	26570.4	24654.7	29220.6	28299.9	26553	26488.7	1.00243	0.966528	0.9913	FALSE
Q9QXZ0	Microtubule-actin cross-linking factor 1 OS=Mus musculus OX=10090 GN=Macf1 PE=1 SV=2	237	24000.8	24051.7	23155.9	23554	23737	24278.5	22932.1	23471	23785.2	23687.8	23636.6	1.00216	0.874123	0.965823	FALSE
Q68FD5	Clathrin heavy chain 1 OS=Mus musculus OX=10090 GN=Cltc PE=1 SV=3	151	56704.5	61846.1	63953.6	64452.4	57947.4	62741.1	64364.1	64285.5	69133.6	61660.7	63592.6	0.969621	0.478274	0.832209	FALSE
O88935	Synapsin-1 OS=Mus musculus OX=10090 GN=Syn1 PE=1 SV=2	95	48580.5	50166.4	49781.2	48858.6	48690.4	47893.8	49136.5	52144.6	47095.1	49342.4	48962.4	1.00776	0.720504	0.917115	FALSE
P14873	Microtubule-associated protein 1B OS=Mus musculus OX=10090 GN=Map1b PE=1 SV=2	150	30442.1	30923.1	29741.6	31349.5	30370.1	29921.3	30440.8	31958.8	35135.4	30608.2	31509.7	0.971392	0.43155	0.809933	FALSE
Q6ZWR6	Nesprin-1 OS=Mus musculus OX=10090 GN=Syne1 PE=1 SV=2	186	13932.2	14079.6	14070.5	14276.4	14183.5	14431.1	13627.9	14231.1	14862.3	14089.2	14261.6	0.987909	0.485403	0.834366	FALSE
Q9QYX7	Protein piccolo OS=Mus musculus OX=10090 GN=Pclo PE=1 SV=4	151	14346.2	18212.6	14836.4	16288.4	14530.3	15260.9	14408.8	19497.7	16034.8	15851.8	15845.5	1.0004	0.996066	0.998644	FALSE
Q71LX4	Talin-2 OS=Mus musculus OX=10090 GN=Tln2 PE=1 SV=3	143	18890.5	19039.3	18436.1	18539.2	18725.5	18999.3	18511.2	18427.2	18395.4	18724.7	18610.3	1.00614	0.542346	0.854925	FALSE
P68372	Tubulin beta-4B chain OS=Mus musculus OX=10090 GN=Tubb4b PE=1 SV=1	99	145857	150299	156208	139132	148438	143472	145717	147522	138819	147742	144752	1.02065	0.447371	0.818763	FALSE
Q91ZX7	Prolow-density lipoprotein receptor-related protein 1 OS=Mus musculus OX=10090 GN=Lrp1 PE=1 SV=1	147	14183.2	14240.4	14303.9	14383.6	14280.7	14305.9	14188.5	13734.2	14740.3	14277.6	14246.3	1.00219	0.871374	0.965823	FALSE
Q7TMM9	Tubulin beta-2A chain OS=Mus musculus OX=10090 GN=Tubb2a PE=1 SV=1	36	35309	40078.4	38180.7	35693.1	37227.6	36612.5	36521.2	38741.2	33387.6	37265.4	36455.2	1.02223	0.581687	0.868783	FALSE
Q8BPN8	DmX-like protein 2 OS=Mus musculus OX=10090 GN=Dmxl2 PE=1 SV=3	153	21649.6	20468.4	21167.6	22014.6	22818	22400.4	21750.9	21802.4	22475	21317.1	22245.5	0.958266	0.0437089	0.539542	FALSE
Q7TSJ2	Microtubule-associated protein 6 OS=Mus musculus OX=10090 GN=Map6 PE=1 SV=2	122	31010.4	33324.6	28984.6	32421	30392.4	32110.5	30582.8	36411.7	31729.7	31391.8	32175.1	0.975657	0.606214	0.880936	FALSE
Q9CWF2	Tubulin beta-2B chain OS=Mus musculus OX=10090 GN=Tubb2b PE=1 SV=1	3	1253.83	1647.82	1743.24	1138	1449.84	1295.52	1463.34	1149.45	941.593	1422.86	1243.63	1.14411	0.335744	0.774765	FALSE
P39053	Dynamin-1 OS=Mus musculus OX=10090 GN=Dnm1 PE=1 SV=2	122	63316	59356.4	58475.3	59707.2	64563.1	64221.5	63355.7	55199.1	63210.7	60185.9	62006.1	0.970645	0.44286	0.816351	FALSE
Q6PIC6	Sodium/potassium-transporting ATPase subunit alpha-3 OS=Mus musculus OX=10090 GN=Atp1a3 PE=1 SV=1	65	27219.2	21905.8	26947.3	20449.8	29299.8	26200.3	28565.7	23592	24196.5	23942	26272.8	0.911282	0.285588	0.74536	FALSE
P99024	Tubulin beta-5 chain OS=Mus musculus OX=10090 GN=Tubb5 PE=1 SV=1	13	7985.63	9231.27	9223.61	8037	8840.47	8325.67	8571.2	8986.56	7916.18	8597.88	8519.4	1.00921	0.840997	0.955618	FALSE
Q99KI0	Aconitate hydratase, mitochondrial OS=Mus musculus OX=10090 GN=Aco2 PE=1 SV=1	100	41125	42098.6	43258.8	40816.2	40934.7	41276.6	41070.9	43128.3	41412.9	41813.9	41557.1	1.00618	0.707468	0.912574	FALSE
Q9D6F9	Tubulin beta-4A chain OS=Mus musculus OX=10090 GN=Tubb4a PE=1 SV=3	19	11370.5	12818.8	14159.8	10507.8	11844	11338.8	11203.5	10696.1	10395	12135.2	11083.9	1.09485	0.194959	0.690669	FALSE
P19096	Fatty acid synthase OS=Mus musculus OX=10090 GN=Fasn PE=1 SV=2	123	18992.3	17772.4	18836.4	19477.5	19383.9	18694	18155	18059.1	18922.9	18759.2	18636.5	1.00658	0.780255	0.937643	FALSE
Q64332	Synapsin-2 OS=Mus musculus OX=10090 GN=Syn2 PE=1 SV=2	56	21534.2	21646.4	20124.7	21818.6	21741.7	21441.7	22204.8	25207	20994.2	21270	22270.2	0.955088	0.289555	0.746143	FALSE
Q61879	Myosin-10 OS=Mus musculus OX=10090 GN=Myh10 PE=1 SV=2	141	14999.6	21167.4	19177.7	17885.6	17437.8	18138.2	19031	22567.7	19379.5	18166.1	19234.2	0.944467	0.503278	0.845327	FALSE
P68369	Tubulin alpha-1A chain OS=Mus musculus OX=10090 GN=Tuba1a PE=1 SV=1	87	171612	165588	174702	168110	170827	170706	169759	171050	167672	169968	169998	0.999823	0.987743	0.995893	FALSE
O08553	Dihydropyrimidinase-related protein 2 OS=Mus musculus OX=10090 GN=Dpysl2 PE=1 SV=2	80	63496.9	64346	64730.7	62472.8	65275.1	64475.2	65421.5	65654.2	64445.4	63755.7	65052.4	0.980067	0.0433718	0.539542	FALSE
Q8VDN2	Sodium/potassium-transporting ATPase subunit alpha-1 OS=Mus musculus OX=10090 GN=Atp1a1 PE=1 SV=1	57	17704	15537.9	18076.3	14145.7	18561.4	17228	17514.2	14756.7	16073.4	16285.5	16775.2	0.970808	0.674173	0.902416	FALSE
O08599	Syntaxin-binding protein 1 OS=Mus musculus OX=10090 GN=Stxbp1 PE=1 SV=2	103	62139.9	59523.5	63572.2	59417.2	61888.3	62395.2	63579.1	62860.1	60873.7	61137.8	62312.6	0.981146	0.294797	0.748775	FALSE
Q6PIE5	Sodium/potassium-transporting ATPase subunit alpha-2 OS=Mus musculus OX=10090 GN=Atp1a2 PE=1 SV=1	99	36520.1	30174.6	34319.4	31212.9	36800.7	35512.3	36914	31706.1	35766.9	32961.9	35286.6	0.934119	0.212425	0.706278	FALSE
P63260	Actin, cytoplasmic 2 OS=Mus musculus OX=10090 GN=Actg1 PE=1 SV=1	80	102078	104146	109379	99585.9	104826	101638	104258	107780	100969	103735	103866	0.998746	0.955981	0.986694	FALSE
P68368	Tubulin alpha-4A chain OS=Mus musculus OX=10090 GN=Tuba4a PE=1 SV=1	23	20707.9	20326.5	21856.2	19983	20532.9	19797.3	19883.1	20215.7	18981.6	20706.6	19875.2	1.04183	0.113874	0.622948	FALSE
P52480	Pyruvate kinase PKM OS=Mus musculus OX=10090 GN=Pkm PE=1 SV=4	71	66029.3	66694.4	69001.7	63220.1	68035.3	65515.2	67083.7	66248.6	64053.6	66204.2	66173.3	1.00047	0.981743	0.995307	FALSE
P16858	Glyceraldehyde-3-phosphate dehydrogenase OS=Mus musculus OX=10090 GN=Gapdh PE=1 SV=2	88	128389	125831	130851	126536	129507	128134	128217	127700	128832	127887	128476	0.995414	0.590742	0.871723	FALSE
Q91ZU6	Dystonin OS=Mus musculus OX=10090 GN=Dst PE=1 SV=2	133	11126.4	10456.7	10777.9	10771.3	10915	11146.1	11059.8	10761.4	11390.5	10780.5	11052.5	0.975387	0.15379	0.657312	FALSE
Q9ERD7	Tubulin beta-3 chain OS=Mus musculus OX=10090 GN=Tubb3 PE=1 SV=1	38	28983.9	27013.9	30292.2	28357	28908.3	29158.2	28432.6	26806.8	28493.5	28637.4	28347.7	1.01022	0.715256	0.913866	FALSE
Q9R0K7	Plasma membrane calcium-transporting ATPase 2 OS=Mus musculus OX=10090 GN=Atp2b2 PE=1 SV=2	106	32467.7	27748.1	32769.9	27637.5	31574.5	30071.3	31687.5	27603.4	29640.8	30054.8	30077.8	0.999237	0.988342	0.99635	FALSE
P63017	Heat shock cognate 71 kDa protein OS=Mus musculus OX=10090 GN=Hspa8 PE=1 SV=1	100	84020.7	86738.2	88658.1	82838.2	86077.8	82900.3	83850.4	85925.8	79996.5	85533.5	83720	1.02166	0.327344	0.767918	FALSE
Q01853	Transitional endoplasmic reticulum ATPase OS=Mus musculus OX=10090 GN=Vcp PE=1 SV=4	89	20462.6	20488.7	20727.7	19933.1	21087	20774.5	20572.3	21149.6	20415.8	20401	20797.9	0.980913	0.112423	0.620164	FALSE
E9Q401	Ryanodine receptor 2 OS=Mus musculus OX=10090 GN=Ryr2 PE=1 SV=1	124	11997	10788.4	11772	11338	11839.6	12193.4	12791.3	11149.9	12378.8	11464.5	12057.7	0.950803	0.174584	0.677554	FALSE
P63038	60 kDa heat shock protein, mitochondrial OS=Mus musculus OX=10090 GN=Hspd1 PE=1 SV=1	81	32494.7	34716.1	34225.5	32395.4	33177.8	32152.9	32882.9	34121.9	30107.8	33442.1	32460.1	1.03025	0.330852	0.769612	FALSE
P05064	Fructose-bisphosphate aldolase A OS=Mus musculus OX=10090 GN=Aldoa PE=1 SV=2	71	49606.8	49023	52405.4	48413	50614.5	49698.3	49542.6	50890.9	49769.7	49839	50100.3	0.994786	0.760801	0.932314	FALSE
P07901	Heat shock protein HSP 90-alpha OS=Mus musculus OX=10090 GN=Hsp90aa1 PE=1 SV=4	63	28038.8	25674.7	28755.7	27084.9	27782.2	26514.6	27944.6	25954.8	24966.2	27364	26608.7	1.02838	0.41418	0.80673	FALSE
P17182	Alpha-enolase OS=Mus musculus OX=10090 GN=Eno1 PE=1 SV=3	70	66628.5	66644.6	65750.1	65565.1	65730.9	65454.8	65965.9	67193.4	64191.5	66145.2	65700.2	1.00677	0.484021	0.833038	FALSE
Q04447	Creatine kinase B-type OS=Mus musculus OX=10090 GN=Ckb PE=1 SV=1	67	61373.1	61928.2	65367.9	61302.5	60392.5	61064.2	59852	60448.3	61110.8	62470.8	60571.7	1.03135	0.0650364	0.58445	FALSE
Q9ES97	Reticulon-3 OS=Mus musculus OX=10090 GN=Rtn3 PE=1 SV=2	82	16506.6	17710.2	16452.7	16730	16481.7	16625.1	16060.2	17266.2	16222.6	16842.4	16525.9	1.01915	0.389349	0.796189	FALSE
P62814	V-type proton ATPase subunit B, brain isoform OS=Mus musculus OX=10090 GN=Atp6v1b2 PE=1 SV=1	73	21127.5	25208	22925.1	22820.4	23446.9	24564	24562.1	26280	23926.6	22975	24537.6	0.936319	0.13144	0.640509	FALSE
P05214	Tubulin alpha-3 chain OS=Mus musculus OX=10090 GN=Tuba3a PE=1 SV=1	4	508.373	405.732	418.841	491.1	440.521	447.87	426.057	447.513	447.416	453.848	441.795	1.02728	0.611688	0.882518	FALSE
P26039	Talin-1 OS=Mus musculus OX=10090 GN=Tln1 PE=1 SV=2	78	7401.39	7872.99	7697.03	7451.3	7451.92	7610.97	7317.42	7256.19	7381.94	7603.3	7402.68	1.0271	0.133103	0.641875	FALSE
Q99P72	Reticulon-4 OS=Mus musculus OX=10090 GN=Rtn4 PE=1 SV=2	78	15116	15697.1	14733.5	15159.4	15148.1	15210.4	14410	15269.5	14544.7	15172.6	14912.1	1.01747	0.367413	0.784532	FALSE
P68373	Tubulin alpha-1C chain OS=Mus musculus OX=10090 GN=Tuba1c PE=1 SV=1	3	1489.07	1540.51	1518.59	1534.7	1507.48	1496.94	1446.94	1475.42	1465.52	1520.59	1478.3	1.02861	0.0333372	0.515892	FALSE
Q99104	Unconventional myosin-Va OS=Mus musculus OX=10090 GN=Myo5a PE=1 SV=2	121	24211.3	23479.5	23894.2	25522.3	25561.4	24550	26399.7	25030.3	26514.3	24265	25599.8	0.947858	0.0537181	0.568221	FALSE
Q3UNH4	G protein-regulated inducer of neurite outgrowth 1 OS=Mus musculus OX=10090 GN=Gprin1 PE=1 SV=2	106	16140	18161.2	15464.9	16525.1	16237.9	16645.1	16212.9	17757.6	16110.3	16543.8	16581.9	0.997704	0.951091	0.985455	FALSE
P11499	Heat shock protein HSP 90-beta OS=Mus musculus OX=10090 GN=Hsp90ab1 PE=1 SV=3	89	45211.4	42504.4	47178.8	44264.2	46157.2	43170	45192	43014.3	40371.7	44758	43534.6	1.0281	0.421498	0.808844	FALSE
P46460	Vesicle-fusing ATPase OS=Mus musculus OX=10090 GN=Nsf PE=1 SV=2	90	44771.1	42919.2	44759.8	41609.5	45251.3	44219.8	45645	42764	42389.3	43494.3	44034.7	0.987728	0.606452	0.881081	FALSE
Q7TMY8	E3 ubiquitin-protein ligase HUWE1 OS=Mus musculus OX=10090 GN=Huwe1 PE=1 SV=5	111	9084.96	8771.48	8836.66	9230.1	9199.78	9351.39	8986.77	8880.35	9463.3	8978.89	9173.73	0.978761	0.248371	0.725699	FALSE
P13595	Neural cell adhesion molecule 1 OS=Mus musculus OX=10090 GN=Ncam1 PE=1 SV=3	87	25987.8	26207.2	23804.1	25463.8	27428.9	26634.9	26154.2	29212.1	25660.6	25347.9	26990.2	0.939152	0.0906524	0.599937	FALSE
P56480	ATP synthase subunit beta, mitochondrial OS=Mus musculus OX=10090 GN=Atp5b PE=1 SV=2	65	39986.7	39349.6	40075.9	39317.9	38515.4	39417.7	41906.6	35571.5	42929.6	39681	39581.6	1.00251	0.949093	0.985455	FALSE
Q02053	Ubiquitin-like modifier-activating enzyme 1 OS=Mus musculus OX=10090 GN=Uba1 PE=1 SV=1	74	25408.6	25480.5	25327.1	24940.2	25608.6	25738.7	25713.6	25459.3	25517.6	25288.2	25607.3	0.987538	0.0357379	0.522484	FALSE
Q60597	2-oxoglutarate dehydrogenase, mitochondrial OS=Mus musculus OX=10090 GN=Ogdh PE=1 SV=3	84	15856.9	15241.8	15340.8	15399.5	16018.7	16138.4	16035.2	15349.8	16146.2	15458	15934.8	0.970075	0.0552146	0.568221	FALSE
G5E8K5	Ankyrin-3 OS=Mus musculus OX=10090 GN=Ank3 PE=1 SV=1	82	9442.63	9249.17	9449.15	9251.6	9387.45	9429.3	9336.89	8871.05	9717.5	9347.63	9344.41	1.00034	0.984865	0.995561	FALSE
P12960	Contactin-1 OS=Mus musculus OX=10090 GN=Cntn1 PE=1 SV=1	77	14621.9	14805.7	14530.4	15396.9	14634.1	14569.6	15442.8	14457.8	15162.3	14835	14848.5	0.99909	0.961994	0.989699	FALSE
Q8CHC4	Synaptojanin-1 OS=Mus musculus OX=10090 GN=Synj1 PE=1 SV=3	83	20795.5	20245.4	20461.4	20897.6	21547.1	21370.4	21373.1	20907	21067.1	20598.3	21251.7	0.969255	0.0100178	0.383446	FALSE
Q61316	Heat shock 70 kDa protein 4 OS=Mus musculus OX=10090 GN=Hspa4 PE=1 SV=1	84	23009.5	23210.3	23029.3	22587.1	22838.3	22548.1	22821.3	22362.9	21361.5	22957.9	22379.7	1.02584	0.128945	0.637517	FALSE
G5E829	Plasma membrane calcium-transporting ATPase 1 OS=Mus musculus OX=10090 GN=Atp2b1 PE=1 SV=1	58	13043.7	11112.8	13162.3	11360.2	13327	12197.5	13351.7	11569.6	12355.3	12133.5	12541.3	0.967482	0.530371	0.851914	FALSE
Q6Q477	Plasma membrane calcium-transporting ATPase 4 OS=Mus musculus OX=10090 GN=Atp2b4 PE=1 SV=1	45	9644.77	8496.35	8618.75	9198.4	9008.34	9085.98	9584.78	8923.64	8754.72	8977.8	9067.27	0.990133	0.759122	0.931946	FALSE
P50396	Rab GDP dissociation inhibitor alpha OS=Mus musculus OX=10090 GN=Gdi1 PE=1 SV=3	72	26671.4	25458.5	26476.2	26498.8	26712.8	26384.3	26595.4	25933.9	27032.6	26271.8	26529.3	0.990295	0.449181	0.819354	FALSE
Q9DBG3	AP-2 complex subunit beta OS=Mus musculus OX=10090 GN=Ap2b1 PE=1 SV=1	90	26530.8	20604.6	23244.1	23539	26249.7	26805.1	27200.2	21766.7	28046.3	23385.9	25912.9	0.90248	0.176166	0.677565	FALSE
Q9EPN1	Neurobeachin OS=Mus musculus OX=10090 GN=Nbea PE=1 SV=1	99	11275.3	10593.6	10552.6	11501.2	11204.8	11152.5	10858.2	10918.2	11526.5	10972.8	11129.5	0.98592	0.550849	0.855723	FALSE
O08788	Dynactin subunit 1 OS=Mus musculus OX=10090 GN=Dctn1 PE=1 SV=3	95	14100	14476.7	13527.9	14071.5	13703.8	14096.3	13694.9	14308.8	13943.6	14039.9	13947.5	1.00663	0.683507	0.905625	FALSE
P09411	Phosphoglycerate kinase 1 OS=Mus musculus OX=10090 GN=Pgk1 PE=1 SV=4	63	52731.3	54509.7	56381.9	50128.9	51872.4	50501.2	51980.2	52299.6	47760	53387.9	50854.3	1.04982	0.138757	0.647096	FALSE
Q9QWI6	SRC kinase signaling inhibitor 1 OS=Mus musculus OX=10090 GN=Srcin1 PE=1 SV=2	85	10630.9	15332.1	12092.9	13622.8	10968.5	11706.7	11255.5	16264	12895.3	12801	12483.1	1.02547	0.820272	0.949767	FALSE
Q9WV92	Band 4.1-like protein 3 OS=Mus musculus OX=10090 GN=Epb41l3 PE=1 SV=1	81	17896.2	18653	18018.2	18147.4	18319.1	18820.9	18079.9	18823.3	18760.9	18176.4	18558.3	0.979423	0.135056	0.643763	FALSE
P05063	Fructose-bisphosphate aldolase C OS=Mus musculus OX=10090 GN=Aldoc PE=1 SV=4	46	17453.9	17275.5	17917.2	17533.2	17216.8	17726.8	18077.9	16919.3	18509.2	17543.4	17680.7	0.992234	0.70202	0.910524	FALSE
Q810U3	Neurofascin OS=Mus musculus OX=10090 GN=Nfasc PE=1 SV=1	62	13885.3	14164.8	13729.4	13592.3	13547.4	13709.3	14247.1	14279.3	13248.4	13841.3	13800.5	1.00296	0.875789	0.966341	FALSE
Q80TJ1	Calcium-dependent secretion activator 1 OS=Mus musculus OX=10090 GN=Cadps PE=1 SV=3	85	19653.1	18320.3	18660.8	19905.2	19559.6	19795.6	19726.8	19211.1	19903.9	19123.4	19637.9	0.973798	0.202862	0.695833	FALSE
Q8CI94	Glycogen phosphorylase, brain form OS=Mus musculus OX=10090 GN=Pygb PE=1 SV=3	90	25885.1	23801.5	25116.1	25273.1	23614.7	25326.7	25667.9	20025.1	25200.3	25007.3	23868.6	1.04771	0.42197	0.808844	FALSE
Q920I9	WD repeat-containing protein 7 OS=Mus musculus OX=10090 GN=Wdr7 PE=1 SV=3	69	10403.8	10101	10191.4	10582.4	10747.8	10696	10352.5	10521.4	10746.6	10317.9	10611.7	0.972315	0.0575677	0.572151	FALSE
P97427	Dihydropyrimidinase-related protein 1 OS=Mus musculus OX=10090 GN=Crmp1 PE=1 SV=1	49	19993.2	20027.2	19849.5	19656.7	20656.2	20481.9	20639.3	19630.8	20213	19881.1	20320.6	0.978371	0.0958613	0.605904	FALSE
O55131	Septin-7 OS=Mus musculus OX=10090 GN=Septin7 PE=1 SV=1	67	21621.6	22491.3	22074.9	21168.1	21864.7	21862.4	21853.8	21544.5	21388.8	21833.4	21701.9	1.00606	0.646868	0.893495	FALSE
Q9WUA3	ATP-dependent 6-phosphofructokinase, platelet type OS=Mus musculus OX=10090 GN=Pfkp PE=1 SV=1	69	18963	18847.3	19583.8	17960.6	19031.2	18428.8	18893.6	18025.9	17573.3	18829.7	18382.5	1.02433	0.329895	0.769108	FALSE
P38647	Stress-70 protein, mitochondrial OS=Mus musculus OX=10090 GN=Hspa9 PE=1 SV=3	73	20819.8	22149.2	21931.4	20575.6	21476.6	20933.8	20802.4	21112.8	19722.9	21358.1	20801.2	1.02677	0.287233	0.746143	FALSE
Q9Z1B3	1-phosphatidylinositol 4,5-bisphosphate phosphodiesterase beta-1 OS=Mus musculus OX=10090 GN=Plcb1 PE=1 SV=2	85	15016.5	15307.7	13514.2	15686.6	13845.1	15036.9	14753.7	13383	16203.5	14857.6	14611.8	1.01682	0.735964	0.923257	FALSE
Q8VDD5	Myosin-9 OS=Mus musculus OX=10090 GN=Myh9 PE=1 SV=4	79	6823.79	9276.7	8495.08	7200.2	8255.04	8177.72	7946.42	9418.34	7937.32	7888.29	8329.79	0.946997	0.475513	0.830857	FALSE
Q7TPR4	Alpha-actinin-1 OS=Mus musculus OX=10090 GN=Actn1 PE=1 SV=1	75	20564.7	19805.9	19635.7	21423.3	19769.3	20132.6	21054.8	20027.5	21345.1	20345.2	20456.6	0.994556	0.829458	0.953366	FALSE
P17183	Gamma-enolase OS=Mus musculus OX=10090 GN=Eno2 PE=1 SV=2	49	27718.4	29416.2	29746.5	27366.7	28598.6	27250.5	28443.2	28480.5	26204.1	28543.2	27779.4	1.0275	0.342601	0.774765	FALSE
P48722	Heat shock 70 kDa protein 4L OS=Mus musculus OX=10090 GN=Hspa4l PE=1 SV=2	89	18962	19267.7	19539.6	18647.7	19422.6	18554.6	19160.6	18820.2	17667.3	19101.3	18715.1	1.02064	0.353606	0.777547	FALSE
Q9JJZ2	Tubulin alpha-8 chain OS=Mus musculus OX=10090 GN=Tuba8 PE=1 SV=1	14	2556.73	2623.29	2321.37	2561	2395.6	2493.87	2435.79	2483.18	2423.34	2512.88	2446.08	1.02731	0.321713	0.761759	FALSE
Q8BZ98	Dynamin-3 OS=Mus musculus OX=10090 GN=Dnm3 PE=1 SV=1	59	10070.4	9306.9	9791.29	10011.8	10508.8	10531.1	10333.9	9320.41	10658.6	9790.41	10258.5	0.954367	0.186735	0.686074	FALSE
Q6P9K8	Caskin-1 OS=Mus musculus OX=10090 GN=Caskin1 PE=1 SV=2	64	7512.78	8056.41	7519	7460.9	7271.19	7342.78	7354.19	7771.44	7202.12	7633.49	7385.71	1.03355	0.174945	0.677554	FALSE
P60469	Liprin-alpha-3 OS=Mus musculus OX=10090 GN=Ppfia3 PE=1 SV=2	96	13216.4	14418.2	13108.1	13499.3	13089	13406	12972	13925.5	13209.5	13550.9	13316.3	1.01762	0.48375	0.833038	FALSE
Q61301	Catenin alpha-2 OS=Mus musculus OX=10090 GN=Ctnna2 PE=1 SV=3	67	12241.5	12554.5	11943.6	12375.3	12620.7	12528.8	11829.2	12225.2	12708.7	12276.7	12378.3	0.991792	0.651831	0.893495	FALSE
P08553	Neurofilament medium polypeptide OS=Mus musculus OX=10090 GN=Nefm PE=1 SV=4	85	22927.3	24502.2	24200.9	21848.4	23358.7	24686.4	19511.2	24632.6	23407.8	23345.4	23036.3	1.01342	0.812676	0.94895	FALSE
Q9JMH9	Unconventional myosin-XVIIIa OS=Mus musculus OX=10090 GN=Myo18a PE=1 SV=2	92	9261.12	9705.91	9203.95	9906.3	9425.16	9474.78	9814.09	10190.7	9939.73	9514.73	9764.66	0.974404	0.295436	0.748775	FALSE
Q03265	ATP synthase subunit alpha, mitochondrial OS=Mus musculus OX=10090 GN=Atp5a1 PE=1 SV=1	78	43810.8	43357.3	45914	41917.2	42059.5	42866.1	46999.8	37897.5	45419.2	43726.6	42932.4	1.0185	0.696363	0.909566	FALSE
P15508	Spectrin beta chain, erythrocytic OS=Mus musculus OX=10090 GN=Sptb PE=1 SV=4	82	7988.6	7742.06	7382.86	7781.5	7829.14	8131.76	7714.04	7590.69	8214.61	7720.65	7892.41	0.978237	0.359546	0.781427	FALSE
P17426	AP-2 complex subunit alpha-1 OS=Mus musculus OX=10090 GN=Ap2a1 PE=1 SV=1	74	24742.7	20311.9	22192.2	22998.8	24393.8	24815.6	25571.1	20397.7	26069.2	22504.8	24159.7	0.931501	0.285705	0.74536	FALSE
Q64521	Glycerol-3-phosphate dehydrogenase, mitochondrial OS=Mus musculus OX=10090 GN=Gpd2 PE=1 SV=2	72	14333.9	14748.1	14679.8	14409	14702.9	14767.2	15040.6	14243.3	14850.3	14541.6	14718.5	0.987987	0.344992	0.774765	FALSE
Q8BYI9	Tenascin-R OS=Mus musculus OX=10090 GN=Tnr PE=1 SV=2	68	20088.4	19654.9	19517.4	19984.2	19693.9	19792.8	20698.9	19352.2	20431.6	19809.9	19987.8	0.9911	0.576197	0.865768	FALSE
A2AN08	E3 ubiquitin-protein ligase UBR4 OS=Mus musculus OX=10090 GN=Ubr4 PE=1 SV=1	100	8372.48	8030.71	8623.58	8398.3	8502.35	8469.27	8540.07	7969.63	8512.79	8353.56	8395.98	0.994949	0.804401	0.947483	FALSE
Q8CC35	Synaptopodin OS=Mus musculus OX=10090 GN=Synpo PE=1 SV=2	55	11254.6	12418.3	11191.2	11453.5	10846.9	11083	11100.4	11740.7	11036.8	11569.1	11157.5	1.03689	0.207066	0.702103	FALSE
Q3UHJ0	AP2-associated protein kinase 1 OS=Mus musculus OX=10090 GN=Aak1 PE=1 SV=2	59	9130.87	9328.22	8539.9	9450.6	8890.29	9481.8	9089.52	9612.4	9764.22	9105.54	9361.89	0.972618	0.355655	0.780298	FALSE
A2AGT5	Cytoskeleton-associated protein 5 OS=Mus musculus OX=10090 GN=Ckap5 PE=1 SV=1	90	13163.8	12606.1	13107.3	13398.1	12855.6	13180.8	13260.7	12921.3	12861.2	13065.6	13014.8	1.0039	0.781171	0.938475	FALSE
P16330	2',3'-cyclic-nucleotide 3'-phosphodiesterase OS=Mus musculus OX=10090 GN=Cnp PE=1 SV=3	65	45769.6	46889	52095.4	45735.2	48431	49593.5	45615.5	50062.4	47729.6	47552.6	48260.5	0.985331	0.667461	0.898547	FALSE
Q61699	Heat shock protein 105 kDa OS=Mus musculus OX=10090 GN=Hsph1 PE=1 SV=2	76	15893.7	15042.7	16046	15528	16532.9	15127.6	15879.7	15847.9	14095	15622.8	15473.9	1.00962	0.782461	0.938548	FALSE
Q61644	Protein kinase C and casein kinase substrate in neurons protein 1 OS=Mus musculus OX=10090 GN=Pacsin1 PE=1 SV=1	73	24122	26349.4	25164.3	23399.3	23896.6	23639	23497.4	24395	22294.5	24733.9	23534	1.05098	0.122576	0.633891	FALSE
F6SEU4	Ras/Rap GTPase-activating protein SynGAP OS=Mus musculus OX=10090 GN=Syngap1 PE=1 SV=2	76	10823.5	12115.8	10658.2	11779.8	10552.1	11374.8	10744.3	11379.5	12084.1	11327.5	11214	1.01013	0.80241	0.946542	FALSE
P58281	Dynamin-like 120 kDa protein, mitochondrial OS=Mus musculus OX=10090 GN=Opa1 PE=1 SV=1	75	14241.7	14812.7	14263	14444.2	14323.1	14502.9	14426.6	14754.8	14141.9	14438.6	14428.4	1.00071	0.951728	0.985724	FALSE
B0V2N1	Receptor-type tyrosine-protein phosphatase S OS=Mus musculus OX=10090 GN=Ptprs PE=1 SV=1	74	6741.34	6608	6852.14	6839.6	6852.48	6675.62	6577.99	6464.2	6822.12	6759.56	6676.88	1.01238	0.422868	0.808844	FALSE
O55143	Sarcoplasmic/endoplasmic reticulum calcium ATPase 2 OS=Mus musculus OX=10090 GN=Atp2a2 PE=1 SV=2	67	16090.2	13330.1	16404	15510.6	16858.8	15295.2	16570.2	15075.5	16643.3	15284.2	16071	0.951041	0.340967	0.774765	FALSE
Q9QXL2	Kinesin-like protein KIF21A OS=Mus musculus OX=10090 GN=Kif21a PE=1 SV=2	77	9533.85	9439.91	9284.04	9569.6	9516.59	9521.72	9369.3	9314.72	9158.34	9456.2	9375.15	1.00865	0.424633	0.808844	FALSE
Q8BL66	Early endosome antigen 1 OS=Mus musculus OX=10090 GN=Eea1 PE=1 SV=2	81	10620.2	11341.9	10277.1	11318.8	10260.3	10542.8	10253.9	11499	10621.7	10879.8	10626	1.02388	0.4846	0.833531	FALSE
P42859	Huntingtin OS=Mus musculus OX=10090 GN=Htt PE=1 SV=2	76	7616.22	7134.65	7504.73	7781.5	7632.39	7660.69	7786.54	7365.62	7829.27	7505.47	7653.16	0.980702	0.3679	0.784532	FALSE
Q4KMM3	Oxidation resistance protein 1 OS=Mus musculus OX=10090 GN=Oxr1 PE=1 SV=3	62	12099.7	11614.8	11089.2	12411.5	11947.1	12239.8	12049.4	12700.3	12412	11793.1	12266.8	0.96138	0.157948	0.660815	FALSE
P70336	Rho-associated protein kinase 2 OS=Mus musculus OX=10090 GN=Rock2 PE=1 SV=1	90	14113.3	14177.7	13299.8	13842	13522	14151.1	13316.8	14028.4	13649	13853.8	13729.9	1.00902	0.63567	0.890118	FALSE
D3Z7P3	Glutaminase kidney isoform, mitochondrial OS=Mus musculus OX=10090 GN=Gls PE=1 SV=1	61	15460.3	14167.1	16210.5	15892.6	15848.2	15471.8	15647.9	15670.7	15878.5	15412.5	15702.7	0.981517	0.506394	0.847458	FALSE
E9Q3L2	Phosphatidylinositol 4-kinase alpha OS=Mus musculus OX=10090 GN=Pi4ka PE=1 SV=2	79	11564.5	10331.6	11037.4	11247.8	11762.6	11598.3	11931.2	10854.1	11675.5	11035.9	11558.2	0.954809	0.143784	0.655223	FALSE
Q0KL02	Triple functional domain protein OS=Mus musculus OX=10090 GN=Trio PE=1 SV=3	81	7733.43	7634.39	7788.01	7888.7	7908.72	7959.49	7950.78	7694.17	7993.04	7760.59	7900.51	0.98229	0.11104	0.620164	FALSE
Q8CGC7	Bifunctional glutamate/proline--tRNA ligase OS=Mus musculus OX=10090 GN=Eprs PE=1 SV=4	86	9408.58	8981.83	9288.08	8584.9	9022.59	9207.8	9281.29	8671.83	8969.77	9060.19	9028.12	1.00355	0.87893	0.967292	FALSE
Q91V92	ATP-citrate synthase OS=Mus musculus OX=10090 GN=Acly PE=1 SV=1	75	16574	15412.3	17243.2	16000.2	17220.5	17018.8	16651.1	15124.2	16460.6	16293.3	16478.1	0.988787	0.74565	0.926269	FALSE
Q8K1M6	Dynamin-1-like protein OS=Mus musculus OX=10090 GN=Dnm1l PE=1 SV=2	68	15026.8	14186.7	14694	15053.6	15486.8	15042.6	15158.9	15163.6	14983.7	14736.1	15166.1	0.971644	0.0746741	0.590589	FALSE
Q05920	Pyruvate carboxylase, mitochondrial OS=Mus musculus OX=10090 GN=Pc PE=1 SV=1	75	11712.8	11780.4	12016.1	11580.8	11810.8	11908	11930.8	11614.3	12007.4	11771.5	11853.5	0.993079	0.483886	0.833038	FALSE
Q6ZPE2	Myotubularin-related protein 5 OS=Mus musculus OX=10090 GN=Sbf1 PE=1 SV=2	67	7969.62	7872.01	7748.36	7852.2	8100.41	8012.36	8024.31	7787.71	7961.33	7860.16	7976.53	0.98541	0.147927	0.656301	FALSE
P28738	Kinesin heavy chain isoform 5C OS=Mus musculus OX=10090 GN=Kif5c PE=1 SV=3	85	13197.8	13265.8	12707.5	12888.1	12647.5	13184.5	12423.6	13184.5	12407.2	13012.8	12764.7	1.01944	0.316106	0.758931	FALSE
P63328	Serine/threonine-protein phosphatase 2B catalytic subunit alpha isoform OS=Mus musculus OX=10090 GN=Ppp3ca PE=1 SV=1	64	23631.8	24999.8	25435.8	22478.7	23970.1	22975.7	23129	22636.1	21968.8	24108.1	22926.6	1.05153	0.13227	0.641024	FALSE
P47708	Rabphilin-3A OS=Mus musculus OX=10090 GN=Rph3a PE=1 SV=2	56	9423.88	9777.89	10025.8	9724	9127.77	9200.06	8717.75	9067.18	8929.19	9735.54	9006.76	1.08091	0.00155053	0.291757	FALSE
Q8BRT1	CLIP-associating protein 2 OS=Mus musculus OX=10090 GN=Clasp2 PE=1 SV=1	70	8693.72	8715.21	8960.44	8584.4	8383.17	8497.21	8344.83	8447.54	8131.88	8737.37	8359.97	1.04514	0.00694364	0.346133	FALSE
Q6ZQ38	Cullin-associated NEDD8-dissociated protein 1 OS=Mus musculus OX=10090 GN=Cand1 PE=1 SV=2	82	21107.2	18732.4	20187.4	20997.2	21796.9	21613.1	22120.9	20731	21361.1	20233.3	21519.5	0.940232	0.0577454	0.572151	FALSE
F6ZDS4	Nucleoprotein TPR OS=Mus musculus OX=10090 GN=Tpr PE=1 SV=1	91	9088.28	9876.31	9056.25	9277.8	8980.84	9341.71	9286.03	9393.02	9280.61	9318.96	9255.31	1.00688	0.738816	0.923924	FALSE
P06745	Glucose-6-phosphate isomerase OS=Mus musculus OX=10090 GN=Gpi PE=1 SV=4	61	29682.7	29005.4	30373.5	28535.6	30412.2	29105.7	29491.8	27661.7	29190.2	29391.1	29158.7	1.00797	0.717556	0.915406	FALSE
P15105	Glutamine synthetase OS=Mus musculus OX=10090 GN=Glul PE=1 SV=6	58	26120.2	26000.3	27558.1	24530.8	26205.9	26709.9	26852.3	24304.7	27309.2	26030.3	26254.9	0.991445	0.790685	0.94028	FALSE
O35643	AP-1 complex subunit beta-1 OS=Mus musculus OX=10090 GN=Ap1b1 PE=1 SV=2	42	6894.85	6435.05	6571.44	6524.6	6983.52	6983.49	7135.25	6421.17	6918.56	6604.24	6883.94	0.959369	0.133015	0.641875	FALSE
P61922	4-aminobutyrate aminotransferase, mitochondrial OS=Mus musculus OX=10090 GN=Abat PE=1 SV=1	50	14960.6	14258.2	16641.8	14810.3	15600.1	15323.6	14951.3	14624	15026.6	15142.4	15101.5	1.00271	0.934313	0.982617	FALSE
D3YZU1	SH3 and multiple ankyrin repeat domains protein 1 OS=Mus musculus OX=10090 GN=Shank1 PE=1 SV=1	67	5609.51	6296.32	5783.5	6074.3	5576.04	5769.06	5712.37	5821.69	5962.31	5935.05	5766.9	1.02916	0.300956	0.752996	FALSE
Q8QZT1	Acetyl-CoA acetyltransferase, mitochondrial OS=Mus musculus OX=10090 GN=Acat1 PE=1 SV=1	45	15239.8	16425.2	15416.3	15211.8	15995	15598.5	15828.3	16722	15359.7	15565.5	15894.1	0.979327	0.390847	0.796189	FALSE
Q64487	Receptor-type tyrosine-protein phosphatase delta OS=Mus musculus OX=10090 GN=Ptprd PE=1 SV=3	48	5715.44	5995.85	5924.01	5976	5715.27	5664.29	5601.69	5296.49	5433.94	5901.76	5540.14	1.06527	0.011684	0.401108	FALSE
P47857	ATP-dependent 6-phosphofructokinase, muscle type OS=Mus musculus OX=10090 GN=Pfkm PE=1 SV=3	52	16058.8	15472.1	16332.8	15461.7	16085.7	15780.2	16109.9	15108.5	15727.9	15826.9	15758.2	1.00436	0.814477	0.94895	FALSE
P11881	Inositol 1,4,5-trisphosphate receptor type 1 OS=Mus musculus OX=10090 GN=Itpr1 PE=1 SV=2	75	8339.74	7432.2	9084.22	8350.6	8430.97	7686.1	8505.61	7724.54	8152.76	8280.73	8092.69	1.02324	0.613688	0.882987	FALSE
Q8CHG7	Rap guanine nucleotide exchange factor 2 OS=Mus musculus OX=10090 GN=Rapgef2 PE=1 SV=2	58	5900.86	5883.8	5741.37	5829.6	6009.25	5999.26	5956.93	5932.93	5997.54	5838.58	5979.11	0.976496	0.00584209	0.339492	FALSE
Q8C0T5	Signal-induced proliferation-associated 1-like protein 1 OS=Mus musculus OX=10090 GN=Sipa1l1 PE=1 SV=2	72	7019.05	7338.18	6894.48	7137.7	6932.69	6836.15	6804.22	7380.61	6723.47	7095.48	6931.63	1.02364	0.323102	0.763198	FALSE
Q64727	Vinculin OS=Mus musculus OX=10090 GN=Vcl PE=1 SV=4	74	10088.4	9679.85	10321.9	10186.6	9962.42	9942.7	10243.1	10052.2	10287.9	10066.3	10096.7	0.996994	0.842187	0.955618	FALSE
Q76MZ3	Serine/threonine-protein phosphatase 2A 65 kDa regulatory subunit A alpha isoform OS=Mus musculus OX=10090 GN=Ppp2r1a PE=1 SV=3	54	19765.5	18750.9	19445.1	19395.2	20109.2	19971.1	19933.9	18966	19683.1	19335.7	19728.4	0.980092	0.230591	0.71109	FALSE
P27546	Microtubule-associated protein 4 OS=Mus musculus OX=10090 GN=Map4 PE=1 SV=3	74	8842.84	9778.62	9296.96	9187	8658.86	9092.63	8080.16	9525.7	8582.34	9270.35	8774.35	1.05653	0.174948	0.677554	FALSE
P57780	Alpha-actinin-4 OS=Mus musculus OX=10090 GN=Actn4 PE=1 SV=1	52	6959.62	7651.44	7097.22	7884.8	7061.33	7193.98	7571.33	7259.03	7797.82	7388.43	7371.84	1.00225	0.948004	0.984899	FALSE
P17710	Hexokinase-1 OS=Mus musculus OX=10090 GN=Hk1 PE=1 SV=3	73	17331.6	21488	17151.7	17557.5	18792.9	21627.6	21000	20281.9	20131.5	18300	20344.2	0.899518	0.0920079	0.602213	FALSE
Q922J3	CAP-Gly domain-containing linker protein 1 OS=Mus musculus OX=10090 GN=Clip1 PE=1 SV=1	62	8307.59	9009.84	8258.87	8473.4	8536.03	8396.8	8254.39	8789.78	7845.06	8507.32	8358.45	1.01781	0.543981	0.854925	FALSE
P17427	AP-2 complex subunit alpha-2 OS=Mus musculus OX=10090 GN=Ap2a2 PE=1 SV=2	49	13773.5	11760.4	12727.9	13010.9	14204.6	14067.4	14564.3	12028.7	14343.1	12797.7	13808.9	0.926774	0.164453	0.667508	FALSE
P10637	Microtubule-associated protein tau OS=Mus musculus OX=10090 GN=Mapt PE=1 SV=3	60	21738.6	23692.4	21575.6	21669.9	21625.5	21732.6	21525.7	23711.1	20329	22152.1	21758.1	1.01811	0.616135	0.883347	FALSE
P33173	Kinesin-like protein KIF1A OS=Mus musculus OX=10090 GN=Kif1a PE=1 SV=2	68	6356.51	6397.29	6439.8	6453.4	6310.05	6375.49	6198.92	6294.04	6228.25	6411.64	6281.04	1.02079	0.0145632	0.443264	FALSE
Q8BGQ7	Alanine--tRNA ligase, cytoplasmic OS=Mus musculus OX=10090 GN=Aars PE=1 SV=1	66	11388.1	11770.5	11298.7	11387.3	11035.7	11367.3	10750.8	11470.4	11538.7	11459.7	11228.6	1.02058	0.271604	0.74184	FALSE
Q6PB66	Leucine-rich PPR motif-containing protein, mitochondrial OS=Mus musculus OX=10090 GN=Lrpprc PE=1 SV=2	80	14315.8	12893.8	14010.4	14156.9	14182.2	14297.6	14048.8	13576.2	14250.6	13832.6	14068.6	0.983224	0.494626	0.840092	FALSE
P58871	182 kDa tankyrase-1-binding protein OS=Mus musculus OX=10090 GN=Tnks1bp1 PE=1 SV=2	59	5091.22	5605.13	5180.88	5180.9	5225.05	5131.66	4984.47	5233.7	4923.58	5260.83	5098.14	1.03191	0.223828	0.707837	FALSE
Q8R0Y6	Cytosolic 10-formyltetrahydrofolate dehydrogenase OS=Mus musculus OX=10090 GN=Aldh1l1 PE=1 SV=1	55	11122.8	10919	11272.6	11349.8	11017.4	10905.6	11015.7	10618.6	10993.2	11164.8	10909	1.02345	0.0712913	0.590589	FALSE
Q80UG5	Septin-9 OS=Mus musculus OX=10090 GN=Sept9 PE=1 SV=1	69	8351.48	8515.95	7984.91	8148	8353.16	8340.79	8326.64	8349.86	8240.97	8247.64	8322.18	0.991043	0.501107	0.843492	FALSE
Q80U28	MAP kinase-activating death domain protein OS=Mus musculus OX=10090 GN=Madd PE=1 SV=2	69	7650.39	7459.73	7523.38	7640.4	7829.64	7659.97	7716.98	7679.19	7613.17	7568.05	7699.44	0.982934	0.0577753	0.572151	FALSE
Q9Z0H8	CAP-Gly domain-containing linker protein 2 OS=Mus musculus OX=10090 GN=Clip2 PE=1 SV=2	59	7198.53	7812.45	7252.23	7441	7257.44	7426.37	7057.75	7744.43	7096.55	7422.22	7312.28	1.01503	0.571822	0.864691	FALSE
Q8K0T0	Reticulon-1 OS=Mus musculus OX=10090 GN=Rtn1 PE=1 SV=1	43	8416.73	8915.69	8115.66	8658.3	8668.2	8678.18	8567.99	9034.23	8530.54	8521.45	8694.02	0.980151	0.372565	0.785775	FALSE
P70398	Probable ubiquitin carboxyl-terminal hydrolase FAF-X OS=Mus musculus OX=10090 GN=Usp9x PE=1 SV=2	68	8942.61	8098.07	8813.63	9021.5	9175.32	9142.96	9058.13	8533.45	9225.93	8711.04	9023.53	0.965369	0.235105	0.712464	FALSE
Q9QYC0	Alpha-adducin OS=Mus musculus OX=10090 GN=Add1 PE=1 SV=2	54	9937.31	10441.7	10115.5	10025.9	9937.2	9881.97	9888.9	9782.29	9883.09	10128.3	9874.56	1.0257	0.0375232	0.527827	FALSE
Q61598	Rab GDP dissociation inhibitor beta OS=Mus musculus OX=10090 GN=Gdi2 PE=1 SV=1	43	9698.74	9148.2	10106.7	9743.7	10066.8	9861.05	9940.91	9454.13	9757.17	9668.21	9813.81	0.985164	0.514051	0.849925	FALSE
P08551	Neurofilament light polypeptide OS=Mus musculus OX=10090 GN=Nefl PE=1 SV=5	61	18916.3	20065.4	21034.4	17612.7	19598.3	20475.2	16090.8	19458.7	18919.1	19364.6	18845.5	1.02755	0.652861	0.893602	FALSE
P80314	T-complex protein 1 subunit beta OS=Mus musculus OX=10090 GN=Cct2 PE=1 SV=4	46	9390.43	9232.24	9451.18	8796	9644.35	9419.14	9523.54	9056.71	9226.98	9213.85	9371.79	0.983147	0.403371	0.802376	FALSE
Q91XV3	Brain acid soluble protein 1 OS=Mus musculus OX=10090 GN=Basp1 PE=1 SV=3	45	17954.6	20784.1	14035.3	21561.2	17135.2	18303.7	15973.3	22825.6	19548.7	18331.6	18615.4	0.984753	0.892896	0.97144	FALSE
Q62188	Dihydropyrimidinase-related protein 3 OS=Mus musculus OX=10090 GN=Dpysl3 PE=1 SV=1	36	6939.21	6937.71	6699.94	7023.6	7018.45	7022.2	7390.7	7190.04	6971.28	6899.05	7116.86	0.969394	0.0794214	0.590589	FALSE
Q11011	Puromycin-sensitive aminopeptidase OS=Mus musculus OX=10090 GN=Npepps PE=1 SV=2	67	15788.6	15462.8	15539.5	15317.4	15621.2	15494.2	16002.7	14831.5	15021.4	15526.1	15388.4	1.00895	0.605647	0.880484	FALSE
Q922F4	Tubulin beta-6 chain OS=Mus musculus OX=10090 GN=Tubb6 PE=1 SV=1	13	5836.44	4614.79	5723.51	5814.1	6094.13	6339.92	6110.66	5236.29	6610.33	5471.56	6059.91	0.902912	0.171501	0.677527	FALSE
P58252	Elongation factor 2 OS=Mus musculus OX=10090 GN=Eef2 PE=1 SV=2	72	22394.1	21996.5	22298.4	22196.6	22447.6	21704.9	22203.5	22003.9	21390.2	22220.9	21946.9	1.01249	0.26213	0.734055	FALSE
Q9QVP9	Protein-tyrosine kinase 2-beta OS=Mus musculus OX=10090 GN=Ptk2b PE=1 SV=2	63	9636.35	9510.91	9179.8	9734	9838.82	9954.19	10247.5	9894.96	9994.01	9512.94	9984.91	0.952732	0.00976055	0.381665	FALSE
Q9JLM8	Serine/threonine-protein kinase DCLK1 OS=Mus musculus OX=10090 GN=Dclk1 PE=1 SV=1	54	11068.5	10967.7	10808.1	11048.2	10620	10866.8	10436.7	10642	10630.3	10972.7	10638.3	1.03143	0.00916169	0.377794	FALSE
D3YVF0	A-kinase anchor protein 5 OS=Mus musculus OX=10090 GN=Akap5 PE=1 SV=2	42	6567.19	6969.5	6127.99	6604.1	6517.64	6548.48	6279.5	7053.6	6361.87	6560.37	6546.82	1.00207	0.951145	0.985455	FALSE
Q60864	Stress-induced-phosphoprotein 1 OS=Mus musculus OX=10090 GN=Stip1 PE=1 SV=1	68	17932.6	18498.1	17184.9	18168.4	17520.9	17263.9	17661.1	19407.8	16236.8	17939.4	17588.9	1.01993	0.593785	0.873654	FALSE
P17751	Triosephosphate isomerase OS=Mus musculus OX=10090 GN=Tpi1 PE=1 SV=4	40	33873.6	34538.3	34869.1	33073.6	33160.3	33100.5	33409.1	34949.7	32657.4	34081.7	33446.3	1.019	0.296201	0.748933	FALSE
P28660	Nck-associated protein 1 OS=Mus musculus OX=10090 GN=Nckap1 PE=1 SV=2	68	11861.3	11839.4	12294.3	12308.7	13102.6	12529.4	12775.3	11810.2	13278	12073.8	12688.5	0.951557	0.0889675	0.594879	FALSE
P68033	Actin, alpha cardiac muscle 1 OS=Mus musculus OX=10090 GN=Actc1 PE=1 SV=1	16	11468.3	9676.31	9020.3	12170.9	10827.8	11926.3	11324.2	11984	13125.7	10506	11812.9	0.889371	0.14632	0.655223	FALSE
O08539	Myc box-dependent-interacting protein 1 OS=Mus musculus OX=10090 GN=Bin1 PE=1 SV=1	49	15973.2	16311.2	15202.7	16514.3	15752.5	16105.5	15436.9	16850.9	15588.9	15992.4	15939.1	1.00334	0.892593	0.97144	FALSE
Q5SQX6	Cytoplasmic FMR1-interacting protein 2 OS=Mus musculus OX=10090 GN=Cyfip2 PE=1 SV=2	70	11748.3	10953.8	11791	12036.4	12635.9	12472.6	12529.7	11237.9	13487.4	11625.1	12451.5	0.933628	0.112042	0.620164	FALSE
Q9QYB8	Beta-adducin OS=Mus musculus OX=10090 GN=Add2 PE=1 SV=4	65	12629.1	13224.6	12174.3	12984.4	12492.7	12559.6	12455.1	12770.3	12601.5	12746.9	12575.4	1.01364	0.440429	0.815216	FALSE
Q810U4	Neuronal cell adhesion molecule OS=Mus musculus OX=10090 GN=Nrcam PE=1 SV=2	54	7474.7	7855.81	7462.61	7509.1	7896.23	7499.31	7441.43	7937.46	7251.71	7573.84	7600.53	0.996488	0.88091	0.96765	FALSE
Q99NE5	Regulating synaptic membrane exocytosis protein 1 OS=Mus musculus OX=10090 GN=Rims1 PE=1 SV=2	61	4676.73	5700.25	5066.54	5141.2	4704.06	4924.55	4800	5602.44	4987.52	5133.38	4994.23	1.02786	0.597351	0.876619	FALSE
Q64514	Tripeptidyl-peptidase 2 OS=Mus musculus OX=10090 GN=Tpp2 PE=1 SV=3	61	8469.87	7916.71	8575.17	8671.5	8530.98	8248.98	8309.6	8184.36	8719.36	8403.1	8396.33	1.00081	0.972244	0.99334	FALSE
P70175	Disks large homolog 3 OS=Mus musculus OX=10090 GN=Dlg3 PE=1 SV=1	60	8020.27	8001.61	7610.54	8021.6	7764.31	7932.03	7729.15	7642.11	7872.85	7911.53	7787.41	1.01594	0.283817	0.745105	FALSE
Q80U49	Centrosomal protein of 170 kDa protein B OS=Mus musculus OX=10090 GN=Cep170b PE=1 SV=2	66	6267.06	6817.62	6564.36	6858.1	6443.86	6486.18	6261.69	7372.73	6649.48	6622.52	6632.06	0.998562	0.969863	0.993057	FALSE
P40142	Transketolase OS=Mus musculus OX=10090 GN=Tkt PE=1 SV=1	41	16881.4	17873.7	16892.7	16756.4	16880.5	17022.3	16695.7	16863.8	16728.9	17095.3	16837.8	1.01529	0.305146	0.753832	FALSE
P08249	Malate dehydrogenase, mitochondrial OS=Mus musculus OX=10090 GN=Mdh2 PE=1 SV=3	46	32365.2	33206.9	35717.4	31921.7	32890.6	32034.1	33110.4	33626.7	32349.9	33271.2	32797.5	1.01444	0.569442	0.863999	FALSE
Q6ZPJ3	(E3-independent) E2 ubiquitin-conjugating enzyme UBE2O OS=Mus musculus OX=10090 GN=Ube2o PE=1 SV=3	56	6910.98	7057.56	6983.55	6974.4	6821.33	6850.78	6693.28	6831.64	6704.03	6981.43	6779.88	1.02973	0.0034975	0.299459	FALSE
Q9DBJ1	Phosphoglycerate mutase 1 OS=Mus musculus OX=10090 GN=Pgam1 PE=1 SV=3	40	26591.5	27853.6	25984.8	26961.2	26337.8	26333.3	25794	27729.5	25587.5	26839.3	26346	1.01872	0.392646	0.796584	FALSE
O35927	Catenin delta-2 OS=Mus musculus OX=10090 GN=Ctnnd2 PE=1 SV=1	61	7355.24	7964.09	8057.47	7749.7	7933.94	7810.82	7430.15	8147.02	7774.85	7776.86	7815.82	0.995015	0.845304	0.956156	FALSE
Q61768	Kinesin-1 heavy chain OS=Mus musculus OX=10090 GN=Kif5b PE=1 SV=3	47	5375.57	5429.13	5218.29	5388.1	5300.98	5459.49	5301.92	5548.43	5226.59	5352.17	5366.19	0.997387	0.862768	0.963099	FALSE
P26443	Glutamate dehydrogenase 1, mitochondrial OS=Mus musculus OX=10090 GN=Glud1 PE=1 SV=1	52	24391	26322.9	23762.2	23741.9	23881.8	24488.7	24851.4	23986.2	24611.2	24532.5	24361	1.00704	0.769554	0.935392	FALSE
O70318	Band 4.1-like protein 2 OS=Mus musculus OX=10090 GN=Epb41l2 PE=1 SV=2	55	7981.12	8555.05	8548.55	8178.4	8084.52	8071.75	8129.74	8048.05	8082.29	8312.12	8083.23	1.02832	0.108436	0.618764	FALSE
A2CG49	Kalirin OS=Mus musculus OX=10090 GN=Kalrn PE=1 SV=1	57	4395.11	4689.09	4637.02	4648.9	4411.97	4556.92	4464.1	4404.11	4697.83	4591.05	4505.66	1.01895	0.352344	0.777547	FALSE
Q6A065	Centrosomal protein of 170 kDa OS=Mus musculus OX=10090 GN=Cep170 PE=1 SV=2	68	5905.25	6227.27	5690.72	6160	5988.45	6060.84	5909.78	6491.46	6128.03	5991.99	6112.46	0.98029	0.466056	0.826438	FALSE
Q4ACU6	SH3 and multiple ankyrin repeat domains protein 3 OS=Mus musculus OX=10090 GN=Shank3 PE=1 SV=3	49	4219.54	5296.61	4242.99	4885.2	4115.34	4320.42	4339.58	4992.36	4708.53	4639.32	4484.5	1.03452	0.604423	0.880201	FALSE
P80316	T-complex protein 1 subunit epsilon OS=Mus musculus OX=10090 GN=Cct5 PE=1 SV=1	52	12015.8	11424	11530.7	11209.4	12164.3	11830.1	12000.1	11338.4	11903.6	11541.2	11844	0.974437	0.206932	0.702103	FALSE
P97807	Fumarate hydratase, mitochondrial OS=Mus musculus OX=10090 GN=Fh PE=1 SV=3	42	14469.1	14315.4	13977.7	14797.1	14699.8	14551.7	14601.4	15030.1	14938.9	14386.8	14763.2	0.974506	0.0805473	0.590799	FALSE
Q8CJ40	Rootletin OS=Mus musculus OX=10090 GN=Crocc PE=1 SV=2	66	5709.51	6069.17	5613.78	5565.1	5607.32	5740.87	5738.51	5712.64	5584.01	5736.07	5676.27	1.01053	0.587736	0.870725	FALSE
Q3UHL1	CaM kinase-like vesicle-associated protein OS=Mus musculus OX=10090 GN=Camkv PE=1 SV=2	43	10531.6	9724.91	9087.59	10283.1	9996.85	10593.3	10325	10389.3	10799.2	9890.96	10417.2	0.949482	0.15304	0.657312	FALSE
Q9Z0P4	Paralemmin-1 OS=Mus musculus OX=10090 GN=Palm PE=1 SV=1	49	7660.71	8192.58	7146.2	7773.3	7691.54	8170.59	7559.41	7992.75	8072.64	7684.09	7893.93	0.973418	0.397498	0.800023	FALSE
P20029	Endoplasmic reticulum chaperone BiP OS=Mus musculus OX=10090 GN=Hspa5 PE=1 SV=3	57	19862.7	20382.3	20993.9	19840.5	20424	18993.7	19231.6	19879.1	18147.5	20264.4	19319.5	1.04891	0.105385	0.614014	FALSE
P30275	Creatine kinase U-type, mitochondrial OS=Mus musculus OX=10090 GN=Ckmt1 PE=1 SV=1	43	19136.9	20274	19995.3	18871.4	19940.9	19039.3	19812.2	19560.7	19152.1	19560.8	19497.8	1.00323	0.86492	0.963131	FALSE
Q80TV8	CLIP-associating protein 1 OS=Mus musculus OX=10090 GN=Clasp1 PE=1 SV=2	67	6048.2	6315.93	6454.18	6003.2	6067.14	6039.91	5970.51	6224.66	5873.44	6202.57	6034.02	1.02793	0.184526	0.683655	FALSE
P63101	14-3-3 protein zeta/delta OS=Mus musculus OX=10090 GN=Ywhaz PE=1 SV=1	50	49877.6	51833.4	53281.6	49248.9	50420.1	46801.4	49840.3	48640.7	48463.1	51035.5	48817	1.04545	0.0778763	0.590589	FALSE
P62874	Guanine nucleotide-binding protein G(I)/G(S)/G(T) subunit beta-1 OS=Mus musculus OX=10090 GN=Gnb1 PE=1 SV=3	17	7608.51	7135.02	7185.96	7690.2	7542.47	7595.49	7556.72	8078.8	7890.73	7400.81	7729.89	0.957428	0.100633	0.608546	FALSE
Q9R1V6	Disintegrin and metalloproteinase domain-containing protein 22 OS=Mus musculus OX=10090 GN=Adam22 PE=1 SV=2	47	7263.42	6773.16	6607.5	7076.7	7066.37	7174.63	7319.98	6640.81	7341.62	6925.48	7104.01	0.974869	0.391658	0.796189	FALSE
Q8K0U4	Heat shock 70 kDa protein 12A OS=Mus musculus OX=10090 GN=Hspa12a PE=1 SV=1	51	11999.7	10377.6	11486.4	11875.3	11884.6	12125.2	11686.5	10858.7	12167.1	11416.2	11734.5	0.972881	0.486102	0.83473	FALSE
Q8BTM8	Filamin-A OS=Mus musculus OX=10090 GN=Flna PE=1 SV=5	61	5081.73	5137.3	5259.06	5320.2	5502.13	5471.83	5313.06	4936.29	5416.32	5198.71	5323.81	0.976502	0.360176	0.781447	FALSE
Q812A2	SLIT-ROBO Rho GTPase-activating protein 3 OS=Mus musculus OX=10090 GN=Srgap3 PE=1 SV=1	58	6424.96	6442.85	6168.09	6434.9	6371.09	6559.61	6472.17	6553.99	6392.67	6366.64	6469.43	0.984111	0.208544	0.702178	FALSE
Q8BX70	Vacuolar protein sorting-associated protein 13C OS=Mus musculus OX=10090 GN=Vps13c PE=1 SV=2	63	5081.49	4651.21	5234.8	4844.3	5164.14	4932.05	5225.44	4670.78	4966.65	4947.91	4987.93	0.991978	0.808846	0.948412	FALSE
Q9D0K2	Succinyl-CoA:3-ketoacid coenzyme A transferase 1, mitochondrial OS=Mus musculus OX=10090 GN=Oxct1 PE=1 SV=1	38	12477.4	13119	13278	12538.1	12829.5	12859.8	12326.4	12519	12575.3	12848.4	12620.4	1.01806	0.313606	0.757757	FALSE
P68134	Actin, alpha skeletal muscle OS=Mus musculus OX=10090 GN=Acta1 PE=1 SV=1	1	32.4365	35.3468	37.5049	33.1	34.2951	26.888	30.5926	35.1086	24.3582	34.5402	29.9566	1.15301	0.136485	0.646714	FALSE
Q9Z0E0	Neurochondrin OS=Mus musculus OX=10090 GN=Ncdn PE=1 SV=1	44	13169	11651.4	13306.9	12996.1	13905.1	13319.4	13941.3	12632.8	13316.5	12763.1	13414.4	0.951446	0.185062	0.684245	FALSE
O35098	Dihydropyrimidinase-related protein 4 OS=Mus musculus OX=10090 GN=Dpysl4 PE=1 SV=1	32	7225.34	7860.32	7213.37	7227.3	7659.38	7541.41	7841.76	8036.29	7546.49	7376.55	7722.75	0.955171	0.0884692	0.594676	FALSE
Q60875	Rho guanine nucleotide exchange factor 2 OS=Mus musculus OX=10090 GN=Arhgef2 PE=1 SV=4	59	7525.35	7445.24	7558.65	7743.2	7044.18	7169.67	7052.88	7289.39	7475.11	7567.33	7204.45	1.05037	0.0118895	0.401178	FALSE
Q8VD37	SH3-containing GRB2-like protein 3-interacting protein 1 OS=Mus musculus OX=10090 GN=Sgip1 PE=1 SV=1	44	7659.64	7665.2	7098.8	7650.3	7615.24	7886.79	7647.16	7762.52	7863.2	7514.48	7754.2	0.969084	0.133398	0.642001	FALSE
P05202	Aspartate aminotransferase, mitochondrial OS=Mus musculus OX=10090 GN=Got2 PE=1 SV=1	55	34363	33451.5	35404.8	34059.5	34066.1	33684.1	34889.4	35566.1	33798	34312.5	34393.3	0.99765	0.885251	0.969025	FALSE
Q922S4	cGMP-dependent 3',5'-cyclic phosphodiesterase OS=Mus musculus OX=10090 GN=Pde2a PE=1 SV=3	53	10940.8	9605.06	10139.3	10883.4	11696.8	10610.2	10896.2	10963.2	10278.2	10377.2	10878.9	0.953884	0.237148	0.714575	FALSE
Q811P8	Rho GTPase-activating protein 32 OS=Mus musculus OX=10090 GN=Arhgap32 PE=1 SV=2	51	4222.27	4711.14	4456.62	4591.6	4237.68	4313.64	4133.08	4677.63	4401.22	4491.7	4348.79	1.03286	0.338753	0.774765	FALSE
Q80UG2	Plexin-A4 OS=Mus musculus OX=10090 GN=Plxna4 PE=1 SV=3	60	6800.18	6775.11	7015.79	6764.8	7197.29	6748.56	6836.89	7119.37	6758.18	6838.2	6929.5	0.986825	0.464239	0.825991	FALSE
Q8BWT1	3-ketoacyl-CoA thiolase, mitochondrial OS=Mus musculus OX=10090 GN=Acaa2 PE=1 SV=3	42	4038.87	4169.99	4244.78	4108.8	4184.2	4323.2	4215.7	4160.83	4333.49	4139.91	4242.89	0.975731	0.107668	0.617663	FALSE
Q80TE7	Leucine-rich repeat-containing protein 7 OS=Mus musculus OX=10090 GN=Lrrc7 PE=1 SV=2	57	4762.38	4791.89	4372.94	4573.1	4761.07	4873.02	4302.56	4956.44	4765.03	4621.99	4725.99	0.977993	0.528494	0.851914	FALSE
Q91WC3	Long-chain-fatty-acid--CoA ligase 6 OS=Mus musculus OX=10090 GN=Acsl6 PE=1 SV=1	56	10364.7	9895.55	10929	10357.8	9808.05	9962.42	9936.04	9521.7	10001.2	10380.3	9844.31	1.05445	0.0362677	0.522484	FALSE
Q9EQ20	Methylmalonate-semialdehyde dehydrogenase [acylating], mitochondrial OS=Mus musculus OX=10090 GN=Aldh6a1 PE=1 SV=1	53	7389.41	7890.04	8735.79	7301.2	7725.21	7792.55	7936.05	7152.05	7644.49	7809.02	7645.3	1.02141	0.62396	0.88621	FALSE
Q9R111	Guanine deaminase OS=Mus musculus OX=10090 GN=Gda PE=1 SV=1	42	15061.9	14754.8	13824.7	14964.9	14817.1	15100.9	14151.3	13937.3	14859	14643.2	14566.2	1.00528	0.836372	0.954722	FALSE
Q8C419	Probable G-protein coupled receptor 158 OS=Mus musculus OX=10090 GN=Gpr158 PE=1 SV=2	42	3945.63	4445.62	4031.48	4332.7	3969.05	4350.78	4253.11	4417.29	4437.5	4183.77	4282.04	0.977051	0.517058	0.851071	FALSE
Q9WUB3	Glycogen phosphorylase, muscle form OS=Mus musculus OX=10090 GN=Pygm PE=1 SV=3	50	9347.25	7667.15	9174.64	9255.2	8194.37	8354.59	8709.55	6794.82	8595.91	8832.29	8098.06	1.09067	0.229514	0.710941	FALSE
Q8BKX1	Brain-specific angiogenesis inhibitor 1-associated protein 2 OS=Mus musculus OX=10090 GN=Baiap2 PE=1 SV=2	54	11433.8	9905.42	9516.66	11831.2	9726.58	9513.86	10947.4	9653.48	10752.2	10626.6	10100.9	1.05204	0.406963	0.805252	FALSE
P16054	Protein kinase C epsilon type OS=Mus musculus OX=10090 GN=Prkce PE=1 SV=1	55	9979.89	9607.74	9951.35	9856.5	9791.91	9900.73	9856.11	10182.8	9986.97	9847.77	9942.79	0.990444	0.403405	0.802376	FALSE
Q811D0	Disks large homolog 1 OS=Mus musculus OX=10090 GN=Dlg1 PE=1 SV=1	43	5982.71	6236.77	5712.51	6050.1	5865.23	6025.88	6003.05	5944.17	5985.4	5992.55	5964.48	1.00471	0.788893	0.939669	FALSE
Q9Z2H5	Band 4.1-like protein 1 OS=Mus musculus OX=10090 GN=Epb41l1 PE=1 SV=2	48	10506.6	11463.2	10286.1	10797.7	11031.9	10807	10699.3	11051.5	10891.4	10754.4	10895.4	0.987059	0.568411	0.863963	FALSE
P17156	Heat shock-related 70 kDa protein 2 OS=Mus musculus OX=10090 GN=Hspa2 PE=1 SV=2	35	6661.98	7202.49	6653.44	6670.5	6628.75	7072.41	6927.33	6854.38	6747.48	6793.17	6844.39	0.992517	0.734001	0.923242	FALSE
P08113	Endoplasmin OS=Mus musculus OX=10090 GN=Hsp90b1 PE=1 SV=2	56	12799	11975.2	12761.7	12741.3	12487.9	12099.5	12217.9	12190.3	11935.4	12564.5	12184.9	1.03116	0.10328	0.610741	FALSE
Q9QXS6	Drebrin OS=Mus musculus OX=10090 GN=Dbn1 PE=1 SV=4	50	7834.14	7999.66	7352.76	8232.2	7924.23	7718.39	8042.37	8390.95	8485.91	7847.97	8107.29	0.968014	0.300788	0.752996	FALSE
O88643	Serine/threonine-protein kinase PAK 1 OS=Mus musculus OX=10090 GN=Pak1 PE=1 SV=1	30	6420.45	6565.5	6470.13	6496.3	6390	6191.37	6318.96	6567.17	5928.64	6487.88	6275.57	1.03383	0.137176	0.646714	FALSE
P60879	Synaptosomal-associated protein 25 OS=Mus musculus OX=10090 GN=Snap25 PE=1 SV=1	49	12202.5	13622.8	12977.7	12773.2	12518.1	12379.6	13404.3	13293.2	12264.5	12884.1	12763	1.00949	0.754808	0.930491	FALSE
Q9JLN9	Serine/threonine-protein kinase mTOR OS=Mus musculus OX=10090 GN=Mtor PE=1 SV=2	66	5878.32	5901.7	5719.47	5972.7	5943.55	5889.06	5960.77	5851.66	5861.43	5867.31	5901.13	0.994269	0.546298	0.855059	FALSE
Q148V7	LisH domain and HEAT repeat-containing protein KIAA1468 OS=Mus musculus OX=10090 GN=Kiaa1468 PE=1 SV=1	46	4465.58	4362.92	4412.71	4544.2	4580.84	4543.01	4471.15	4617.94	4544.63	4445.84	4551.25	0.97684	0.0474855	0.557934	FALSE
Q8BWF0	Succinate-semialdehyde dehydrogenase, mitochondrial OS=Mus musculus OX=10090 GN=Aldh5a1 PE=1 SV=1	42	13300.1	13678	14210.4	13282	13753.9	13601.7	13702	13781.5	13518.5	13612.4	13671.2	0.995704	0.775211	0.937215	FALSE
Q8BVE3	V-type proton ATPase subunit H OS=Mus musculus OX=10090 GN=Atp6v1h PE=1 SV=1	42	7574.94	8333.5	7950.65	8190.2	8311.28	8900.65	8898.77	8781.26	8734.37	8007.11	8722.51	0.917983	0.00788709	0.36249	FALSE
Q9JI91	Alpha-actinin-2 OS=Mus musculus OX=10090 GN=Actn2 PE=1 SV=2	38	5251.61	5677.6	5542.56	6008.8	4795.24	5292.31	5900.18	5213.16	6543.39	5613.56	5516.26	1.01764	0.798432	0.944192	FALSE
P46660	Alpha-internexin OS=Mus musculus OX=10090 GN=Ina PE=1 SV=3	46	17977.6	19319.4	19428.8	16763.8	17787.7	18925.3	16439.8	19366.2	18004.6	18339.4	18075.8	1.01459	0.753775	0.93022	FALSE
Q80TK0	Uncharacterized protein KIAA1107 OS=Mus musculus OX=10090 GN=Kiaa1107 PE=1 SV=5	49	4311.12	4651.21	4499.31	4402.3	4476.17	4557.16	4319.85	4729.57	4259.24	4464.22	4465.24	0.999771	0.993133	0.998092	FALSE
E9PVA8	eIF-2-alpha kinase activator GCN1 OS=Mus musculus OX=10090 GN=Gcn1 PE=1 SV=1	59	4038.99	3942.23	4231.19	4065	4092.77	4082.95	4158.06	3955.15	4132.93	4068.03	4083.76	0.996149	0.81855	0.949767	FALSE
Q9CS84	Neurexin-1 OS=Mus musculus OX=10090 GN=Nrxn1 PE=1 SV=3	52	7234.48	6852.08	7205.05	7465.2	7458.85	7311.93	7352.26	6994.56	7428.78	7185.83	7307.36	0.983369	0.436087	0.81179	FALSE
P62259	14-3-3 protein epsilon OS=Mus musculus OX=10090 GN=Ywhae PE=1 SV=1	47	24452	22039.9	22174.8	24476	22546.7	23392	23732	23221.4	24973.9	23255.8	23559.8	0.987096	0.696893	0.90991	FALSE
Q7TT50	Serine/threonine-protein kinase MRCK beta OS=Mus musculus OX=10090 GN=Cdc42bpb PE=1 SV=2	70	8005.21	8403.41	8093.42	8062.2	7837.59	8291.2	8144.22	8063.81	8133.58	8139.61	8092.71	1.00579	0.695025	0.908426	FALSE
Q3U0V1	Far upstream element-binding protein 2 OS=Mus musculus OX=10090 GN=Khsrp PE=1 SV=2	40	5649.96	6199.37	5675.22	5741.9	5519.79	5683.89	5889.67	5891.71	5654.73	5812.43	5726.15	1.01507	0.550372	0.85537	FALSE
Q6R891	Neurabin-2 OS=Mus musculus OX=10090 GN=Ppp1r9b PE=1 SV=1	39	5303.8	5817.3	5100.46	5476.6	5186.59	5317.35	5271.56	5968.59	5279.83	5418.23	5397.61	1.00382	0.922518	0.981185	FALSE
Q68FF6	ARF GTPase-activating protein GIT1 OS=Mus musculus OX=10090 GN=Git1 PE=1 SV=1	44	5551.5	5933.98	5666.23	5596.3	5727.13	5738.33	5601.94	5695.07	5744.51	5685.1	5701.15	0.997184	0.847078	0.956216	FALSE
Q8BMS1	Trifunctional enzyme subunit alpha, mitochondrial OS=Mus musculus OX=10090 GN=Hadha PE=1 SV=1	47	10011.1	10100.5	10822.8	10005.4	10260.7	10404.3	10203.8	10225.3	10370.6	10229.4	10292.6	0.993854	0.730466	0.921319	FALSE
Q8BKC5	Importin-5 OS=Mus musculus OX=10090 GN=Ipo5 PE=1 SV=3	46	4895.72	4206.9	4752.26	4951	4836.23	4869.99	4806.4	4517.68	4775.6	4691.84	4759.48	0.985787	0.704226	0.910903	FALSE
Q9D0E1	Heterogeneous nuclear ribonucleoprotein M OS=Mus musculus OX=10090 GN=Hnrnpm PE=1 SV=3	64	10919.5	12010.8	11538.5	11032.9	11352.1	11557.1	11044.9	11781.4	11156.4	11367.2	11375.3	0.99929	0.976606	0.993824	FALSE
Q4KUS2	Protein unc-13 homolog A OS=Mus musculus OX=10090 GN=Unc13a PE=1 SV=3	65	7841.97	7386.41	7791.04	7805.3	7665.94	7702.06	7628.33	7462.13	7853.02	7703.91	7661.26	1.00557	0.730775	0.921327	FALSE
Q9QZQ1	Afadin OS=Mus musculus OX=10090 GN=Afdn PE=1 SV=3	61	6207.51	6803.49	6156.74	6436.6	6247.24	6387.95	6119.62	6564.46	6305.89	6396.08	6323.3	1.01151	0.647506	0.893495	FALSE
Q99KJ8	Dynactin subunit 2 OS=Mus musculus OX=10090 GN=Dctn2 PE=1 SV=3	40	8606.18	8771.97	8648.18	8170.8	8685.98	8648.91	8642.81	8566.01	8516.83	8546.22	8611.89	0.992375	0.60697	0.881099	FALSE
P70206	Plexin-A1 OS=Mus musculus OX=10090 GN=Plxna1 PE=1 SV=1	53	6653.32	6372.69	6586.27	6602	6881.36	6747.96	6890.18	6391.33	6793.94	6552.68	6738.42	0.972436	0.159034	0.661246	FALSE
Q9QWY8	Arf-GAP with SH3 domain, ANK repeat and PH domain-containing protein 1 OS=Mus musculus OX=10090 GN=Asap1 PE=1 SV=2	44	5407.96	5250.33	5231.65	5304.9	5210.3	5428.04	5180.22	5100.63	5054.73	5298.27	5193.2	1.02023	0.234665	0.712429	FALSE
P80315	T-complex protein 1 subunit delta OS=Mus musculus OX=10090 GN=Cct4 PE=1 SV=3	42	8371.41	8027.06	8346.25	7872.4	8570.58	8269.9	8518.67	7907.22	8392.21	8151.52	8328.31	0.978773	0.340578	0.774765	FALSE
P28663	Beta-soluble NSF attachment protein OS=Mus musculus OX=10090 GN=Napb PE=1 SV=2	41	15512.6	13402.1	14696.3	14083.4	15076.9	14906.4	15388.8	14457.2	14189.8	14402.7	14797.5	0.973315	0.424753	0.808844	FALSE
Q8CJ19	[F-actin]-monooxygenase MICAL3 OS=Mus musculus OX=10090 GN=Mical3 PE=1 SV=2	53	5304.51	5326.82	5098.55	5220.6	5288.87	5408.08	5277.84	5467.04	5200.62	5236.85	5327.63	0.982962	0.240757	0.71679	FALSE
P28652	Calcium/calmodulin-dependent protein kinase type II subunit beta OS=Mus musculus OX=10090 GN=Camk2b PE=1 SV=2	47	8251.36	15317	10909.7	13885.9	9379.88	9762.94	9939.25	26661.7	13044.7	11763.1	12591.9	0.934181	0.796038	0.942437	FALSE
Q8CHH9	Septin-8 OS=Mus musculus OX=10090 GN=Sept8 PE=1 SV=4	32	6539.08	6955.37	6543.92	6166.2	6455.96	6558.15	6383.52	6148.3	6140.04	6545.2	6334.99	1.03318	0.254104	0.729317	FALSE
P62880	Guanine nucleotide-binding protein G(I)/G(S)/G(T) subunit beta-2 OS=Mus musculus OX=10090 GN=Gnb2 PE=1 SV=3	25	13136.9	12121.9	12816	13073.1	13284.6	13363.8	13323.7	12673	14182.4	12780.5	13356.9	0.956847	0.132889	0.641875	FALSE
Q04690	Neurofibromin OS=Mus musculus OX=10090 GN=Nf1 PE=1 SV=1	66	6895.79	6311.43	6797.66	6926	7005.84	7141.6	7213.01	6517.04	7322.95	6728.04	7034.31	0.95646	0.180936	0.680694	FALSE
O88342	WD repeat-containing protein 1 OS=Mus musculus OX=10090 GN=Wdr1 PE=1 SV=3	41	16732.3	16364.6	15779.6	15857	16241.7	16092.9	16068	15811.4	15733.4	16178.7	15988.4	1.01191	0.421261	0.808844	FALSE
P40124	Adenylyl cyclase-associated protein 1 OS=Mus musculus OX=10090 GN=Cap1 PE=1 SV=4	40	10597.7	9939.4	10402	10924	11355.1	10550.5	10765.8	10919.1	11211.1	10459.7	10956.4	0.954659	0.0836603	0.592754	FALSE
Q8VEK3	Heterogeneous nuclear ribonucleoprotein U OS=Mus musculus OX=10090 GN=Hnrnpu PE=1 SV=1	51	15391.7	16284.2	14997.6	15688.5	14908.4	15689.1	15349.6	15977.4	15575.6	15583.5	15495.8	1.00565	0.787477	0.939669	FALSE
Q8CGK3	Lon protease homolog, mitochondrial OS=Mus musculus OX=10090 GN=Lonp1 PE=1 SV=2	41	7374.93	7624.28	7674.9	7333	7456.71	7535	7453.47	7366.52	7155.01	7500.29	7392.18	1.01462	0.343464	0.774765	FALSE
P11983	T-complex protein 1 subunit alpha OS=Mus musculus OX=10090 GN=Tcp1 PE=1 SV=3	43	9018.17	8278.94	8752.53	8600.1	9090.82	8886.26	9014.7	8286.04	8861.86	8658.3	8823.26	0.981304	0.463073	0.825991	FALSE
P17742	Peptidyl-prolyl cis-trans isomerase A OS=Mus musculus OX=10090 GN=Ppia PE=1 SV=2	32	52343.1	56731.5	55854.2	50992.4	51071.8	48501.2	50419.5	51222.2	50964.3	53927.6	50425.6	1.06945	0.0321291	0.512493	FALSE
P49025	Citron Rho-interacting kinase OS=Mus musculus OX=10090 GN=Cit PE=1 SV=3	63	6762.1	7449.5	7092.62	7268.5	6811.36	7017.24	6785.39	7413.94	7135.83	7138.63	7029	1.0156	0.568818	0.863999	FALSE
Q3TXS7	26S proteasome non-ATPase regulatory subunit 1 OS=Mus musculus OX=10090 GN=Psmd1 PE=1 SV=1	47	5420.41	5092	5449.67	5194.1	5335.28	5335.73	5364.44	4972.07	5425.2	5286.89	5284.04	1.00054	0.981754	0.995307	FALSE
P06837	Neuromodulin OS=Mus musculus OX=10090 GN=Gap43 PE=1 SV=1	38	13911	13998	10922.8	15694	13528.4	14612.6	13022.9	19241.2	14548	13516.8	14843.7	0.910606	0.39136	0.796189	FALSE
P56399	Ubiquitin carboxyl-terminal hydrolase 5 OS=Mus musculus OX=10090 GN=Usp5 PE=1 SV=1	44	9842.52	10037.6	9396.36	9947	9728.72	9777.09	9654.85	10084.1	9676.65	9802.72	9783.06	1.00201	0.901743	0.973132	FALSE
Q9WU78	Programmed cell death 6-interacting protein OS=Mus musculus OX=10090 GN=Pdcd6ip PE=1 SV=3	52	8593.48	9389.97	9080.73	8616.1	8702	8750.04	8761.31	8950.25	8274.12	8913.87	8684.62	1.0264	0.313009	0.757409	FALSE
P80318	T-complex protein 1 subunit gamma OS=Mus musculus OX=10090 GN=Cct3 PE=1 SV=1	54	10513.8	9618.58	10333.9	9682.7	10558.2	10280.1	10642.4	9546.38	10173.7	10029.6	10232.7	0.980154	0.518148	0.851071	FALSE
Q8K310	Matrin-3 OS=Mus musculus OX=10090 GN=Matr3 PE=1 SV=1	55	10826.5	11288.8	10979.4	10853.5	10586.2	10895.4	10578.4	10519.9	10714.2	10985.5	10658	1.03074	0.0285126	0.506606	FALSE
P48678	Prelamin-A/C OS=Mus musculus OX=10090 GN=Lmna PE=1 SV=2	52	9138.94	9472.43	8781.96	8797.7	9571.08	9885	8909.14	9394.83	9505.84	9043.35	9447.8	0.957192	0.121719	0.633891	FALSE
P31324	cAMP-dependent protein kinase type II-beta regulatory subunit OS=Mus musculus OX=10090 GN=Prkar2b PE=1 SV=3	41	9281.77	8994.74	9243.15	9039.5	9391.74	9332.16	9161.38	8824.67	9009.71	9138.94	9141.55	0.999715	0.985074	0.995561	FALSE
Q9ERU9	E3 SUMO-protein ligase RanBP2 OS=Mus musculus OX=10090 GN=Ranbp2 PE=1 SV=2	63	5542.84	5590.51	5469.1	5549.9	5427.35	5624.74	5598.1	5510.19	5506.62	5537.91	5532.95	1.0009	0.916862	0.979561	FALSE
Q9JKR6	Hypoxia up-regulated protein 1 OS=Mus musculus OX=10090 GN=Hyou1 PE=1 SV=1	57	6915.49	7012	7117.67	6876.4	6864.96	6732.96	6656	6894.82	6532.95	6979.77	6735.01	1.03634	0.030102	0.509652	FALSE
P10126	Elongation factor 1-alpha 1 OS=Mus musculus OX=10090 GN=Eef1a1 PE=1 SV=3	41	24920.1	24430.9	25186.3	24217.8	23971.6	23547.2	23190.2	23467	23847.1	24685.8	23603	1.04588	0.0034006	0.299036	FALSE
P05201	Aspartate aminotransferase, cytoplasmic OS=Mus musculus OX=10090 GN=Got1 PE=1 SV=3	45	25795.7	23890	25899.9	25745.5	26527.7	25275.1	26009.4	24361.4	25545.2	25318.6	25533.3	0.991592	0.730528	0.921319	FALSE
Q3UHD9	Arf-GAP with GTPase, ANK repeat and PH domain-containing protein 2 OS=Mus musculus OX=10090 GN=Agap2 PE=1 SV=1	44	5285.89	6122.64	5299.83	5967.1	5227.45	5408.56	5396.21	6397.01	5887.27	5656.15	5647.68	1.0015	0.978597	0.994585	FALSE
Q6VNB8	WD repeat and FYVE domain-containing protein 3 OS=Mus musculus OX=10090 GN=Wdfy3 PE=1 SV=1	55	3688.44	3612.89	3741.47	3708.1	3801.94	3685.68	3903.12	3552.95	3722	3687.42	3731.3	0.98824	0.552575	0.856592	FALSE
Q9JKY5	Huntingtin-interacting protein 1-related protein OS=Mus musculus OX=10090 GN=Hip1r PE=1 SV=2	51	4898.57	5032.92	4936.47	4892.2	4646.3	4756.88	4582.34	4753.99	4586.52	4939.72	4664.57	1.05899	0.00122405	0.291757	FALSE
O08749	Dihydrolipoyl dehydrogenase, mitochondrial OS=Mus musculus OX=10090 GN=Dld PE=1 SV=2	35	15368.8	16434.3	15458.7	15169.7	15474.7	15626.8	16096	15859.2	15613.3	15600.4	15732.5	0.991604	0.644699	0.89178	FALSE
Q61137	Astrotactin-1 OS=Mus musculus OX=10090 GN=Astn1 PE=1 SV=4	44	4216.46	4302.99	4340.15	4205.3	4241.46	4273.24	4179.83	4167.03	4204.7	4265.84	4213.07	1.01253	0.190411	0.688953	FALSE
Q8VDM4	26S proteasome non-ATPase regulatory subunit 2 OS=Mus musculus OX=10090 GN=Psmd2 PE=1 SV=1	47	5303.57	5127.93	5158.31	5351.6	5467.83	5421.87	5303.97	5117.94	5632.55	5234.5	5386.08	0.971856	0.202629	0.695533	FALSE
Q9Z0R4	Intersectin-1 OS=Mus musculus OX=10090 GN=Itsn1 PE=1 SV=2	51	5288.26	5115.5	4847.85	4906	5330.24	5283.84	5045.19	4659.02	5038.55	5036.39	5065.65	0.994225	0.862589	0.963099	FALSE
Q80SW1	S-adenosylhomocysteine hydrolase-like protein 1 OS=Mus musculus OX=10090 GN=Ahcyl1 PE=1 SV=1	53	15574.6	15797.8	17192.4	16702.8	16194.3	15469.8	14914.3	15624	14964.2	16303.7	15426.2	1.05688	0.0769216	0.590589	FALSE
P27773	Protein disulfide-isomerase A3 OS=Mus musculus OX=10090 GN=Pdia3 PE=1 SV=2	52	15550.2	16419.9	16349.3	15515.1	15367.8	15014.1	15070.6	16217.6	14345.6	15952.9	15191.1	1.05015	0.105037	0.613282	FALSE
Q9R0P9	Ubiquitin carboxyl-terminal hydrolase isozyme L1 OS=Mus musculus OX=10090 GN=Uchl1 PE=1 SV=1	32	22477.4	23753.9	23437.6	22122.5	22166.7	22010.4	22062.7	25531.7	20995.7	22938.1	22503	1.01934	0.64912	0.893495	FALSE
Q80XI3	Eukaryotic translation initiation factor 4 gamma 3 OS=Mus musculus OX=10090 GN=Eif4g3 PE=1 SV=2	59	7178.01	7191.05	7147.54	7181.2	7105.98	7245.03	6849.32	7280.74	7289.94	7174.43	7152.24	1.0031	0.82345	0.951457	FALSE
O54774	AP-3 complex subunit delta-1 OS=Mus musculus OX=10090 GN=Ap3d1 PE=1 SV=1	47	5244.25	4782.87	4785.28	5272.8	5246.62	5252.26	5241.97	5155.41	5260.65	5015.69	5231.24	0.958795	0.127711	0.636971	FALSE
Q3UGY8	Brefeldin A-inhibited guanine nucleotide-exchange protein 3 OS=Mus musculus OX=10090 GN=Arfgef3 PE=1 SV=1	44	3261.26	3130.09	3277.57	3332.5	3309.83	3298.09	3372.76	3135.51	3297.12	3249.5	3281.7	0.990187	0.601871	0.87948	FALSE
Q3U1J4	DNA damage-binding protein 1 OS=Mus musculus OX=10090 GN=Ddb1 PE=1 SV=2	56	7512.31	6979.73	7706.58	7116.9	7661.65	7408.83	7807.81	6570.27	7824.31	7323.03	7439.2	0.984385	0.719625	0.916507	FALSE
Q8BMJ2	Leucine--tRNA ligase, cytoplasmic OS=Mus musculus OX=10090 GN=Lars PE=1 SV=2	53	5292.3	5083.35	5331.96	5070.7	5078.38	5247.79	5231.33	4855.92	5223.72	5193.22	5125.23	1.01327	0.537108	0.853873	FALSE
Q7TMB8	Cytoplasmic FMR1-interacting protein 1 OS=Mus musculus OX=10090 GN=Cyfip1 PE=1 SV=1	31	2611.06	2548.51	2627.11	2524.5	2597.14	2458.66	2576.71	2237.96	2395.02	2577.44	2449.54	1.05222	0.153797	0.657312	FALSE
Q8K2B3	Succinate dehydrogenase [ubiquinone] flavoprotein subunit, mitochondrial OS=Mus musculus OX=10090 GN=Sdha PE=1 SV=1	36	8591.35	8314.26	8826.21	8855.2	7722.06	8249.22	8596.31	7807.87	9244.33	8643.99	8305.64	1.04074	0.346843	0.774765	FALSE
Q3THK7	GMP synthase [glutamine-hydrolyzing] OS=Mus musculus OX=10090 GN=Gmps PE=1 SV=2	46	5701.21	5778.69	5634.44	5741	5723.98	5838.01	5854.44	5790.16	5676.53	5713.58	5776.23	0.989155	0.223327	0.707837	FALSE
Q9D0F9	Phosphoglucomutase-1 OS=Mus musculus OX=10090 GN=Pgm1 PE=1 SV=4	47	13506.7	12232.7	12560.6	13406.9	13009.6	13164.8	13243.8	12174.3	13131.5	12915.3	12938.6	0.998192	0.949717	0.985455	FALSE
Q91XM9	Disks large homolog 2 OS=Mus musculus OX=10090 GN=Dlg2 PE=1 SV=2	51	6356.75	7120.77	6460.69	6400.2	6650.06	6439.84	6699.18	6603.6	6223.81	6577.47	6520.97	1.00866	0.766392	0.934501	FALSE
Q8CGY8	UDP-N-acetylglucosamine--peptide N-acetylglucosaminyltransferase 110 kDa subunit OS=Mus musculus OX=10090 GN=Ogt PE=1 SV=2	48	7587.28	7489.08	7312.66	7440	7589.89	7613.03	7647.81	7490.04	7581.98	7456.6	7584.37	0.983154	0.0658309	0.585364	FALSE
Q9Z2I9	Succinate--CoA ligase [ADP-forming] subunit beta, mitochondrial OS=Mus musculus OX=10090 GN=Sucla2 PE=1 SV=2	40	16895.2	16413.3	17227.9	15900.7	16634.9	16413.4	16988.8	16442.1	16225	16601.7	16538.8	1.0038	0.836671	0.954722	FALSE
Q62417	Sorbin and SH3 domain-containing protein 1 OS=Mus musculus OX=10090 GN=Sorbs1 PE=1 SV=2	49	3890.35	4312.37	4195.14	4127.4	3893.12	3980.61	3943.22	4089	3981.42	4128.4	3976.96	1.03808	0.121167	0.633891	FALSE
Q9CQV8	14-3-3 protein beta/alpha OS=Mus musculus OX=10090 GN=Ywhab PE=1 SV=3	19	5381.5	5079.45	5130.67	5397.2	5286.98	5199.4	5267.33	5517.55	5588.31	5245.25	5369.77	0.97681	0.304401	0.753832	FALSE
Q8BFR5	Elongation factor Tu, mitochondrial OS=Mus musculus OX=10090 GN=Tufm PE=1 SV=1	42	9649.75	9418.35	9521.94	9747.4	9722.92	9618.62	9673.43	9907.75	9571.48	9583.55	9698.15	0.988183	0.248836	0.725699	FALSE
O70161	Phosphatidylinositol 4-phosphate 5-kinase type-1 gamma OS=Mus musculus OX=10090 GN=Pip5k1c PE=1 SV=2	41	7166.15	6841	6933.12	7130.6	6972.42	7132.89	7118.08	7068.33	7164.28	7016.41	7090.88	0.989498	0.3759	0.78863	FALSE
Q9JME5	AP-3 complex subunit beta-2 OS=Mus musculus OX=10090 GN=Ap3b2 PE=1 SV=2	59	10169	9266.96	9802.41	10203.4	10308	10069.6	10282.3	9642.63	10196.1	9853.1	10096.8	0.975869	0.343303	0.774765	FALSE
P20152	Vimentin OS=Mus musculus OX=10090 GN=Vim PE=1 SV=3	51	8668.58	9801.52	8281.22	8876.3	9145.55	9229.94	8991.77	10554.9	9448.42	8889.8	9458.31	0.939893	0.210902	0.705032	FALSE
Q3UHK6	Teneurin-4 OS=Mus musculus OX=10090 GN=Tenm4 PE=1 SV=2	52	3477.16	3562.47	3556.58	3861.1	3752.38	3576.68	3722.49	3552.3	3733.36	3611.44	3666.45	0.984995	0.550308	0.85537	FALSE
Q7TQF7	Amphiphysin OS=Mus musculus OX=10090 GN=Amph PE=1 SV=1	36	13023.1	12471.4	12031.3	12875.2	12861.2	13037.9	12723	13175.1	12754.6	12594.3	12909.2	0.975606	0.197462	0.691981	FALSE
Q8C1B7	Septin-11 OS=Mus musculus OX=10090 GN=Septin11 PE=1 SV=4	46	14158.9	13368.6	12656.3	14021.2	13886.3	14089.3	14047.1	13853.9	14523.3	13537.9	14078	0.96164	0.154744	0.657312	FALSE
Q8K212	Phosphofurin acidic cluster sorting protein 1 OS=Mus musculus OX=10090 GN=Pacs1 PE=1 SV=2	35	5388.03	5213.67	5059.57	5351.4	5456.23	5357.75	5442.96	5447.27	5474.13	5251.56	5435.52	0.966157	0.0355105	0.522484	FALSE
Q80X80	Phospholipid transfer protein C2CD2L OS=Mus musculus OX=10090 GN=C2cd2l PE=1 SV=3	35	3609.08	3578.3	3493.01	3486	3440.49	3407.57	3385.19	3326.46	3211.26	3541.2	3353.21	1.05606	0.0104318	0.383789	FALSE
P42932	T-complex protein 1 subunit theta OS=Mus musculus OX=10090 GN=Cct8 PE=1 SV=3	48	12071.2	11695.3	11748.2	11592.3	12207.4	12024.5	12312.4	11692.1	12120	11775.4	12069.4	0.97564	0.0917228	0.602213	FALSE
Q62420	Endophilin-A1 OS=Mus musculus OX=10090 GN=Sh3gl2 PE=1 SV=2	36	23344.1	24886.9	22236.6	23388.1	23104.8	23127.1	22798.2	24771.2	22561.9	23445.1	23260	1.00796	0.781398	0.938548	FALSE
P12382	ATP-dependent 6-phosphofructokinase, liver type OS=Mus musculus OX=10090 GN=Pfkl PE=1 SV=4	33	5898.37	5319.76	5601.08	5790.5	5998.03	5706.03	5889.54	5729.44	5707.71	5648.11	5804.97	0.972978	0.27139	0.74184	FALSE
Q8CGF6	WD repeat-containing protein 47 OS=Mus musculus OX=10090 GN=Wdr47 PE=1 SV=2	39	4151.69	3817.75	4072.82	4225	4393.94	4220.62	4253.37	4025.69	4482.91	4063.86	4272.41	0.951187	0.123125	0.634446	FALSE
Q9R1T4	Septin-6 OS=Mus musculus OX=10090 GN=Sept6 PE=1 SV=4	21	4496.89	4525.15	4485.04	4306.5	4493.57	4510.71	4492.03	4266.13	4537.72	4452.55	4458.92	0.998572	0.931751	0.981647	FALSE
Q3UM45	Protein phosphatase 1 regulatory subunit 7 OS=Mus musculus OX=10090 GN=Ppp1r7 PE=1 SV=2	40	8348.87	8166.52	8030.4	8144.6	7995.48	8273.05	8102.97	7901.67	7835.4	8171.8	8020.23	1.0189	0.192281	0.688953	FALSE
Q3UH66	Serine/threonine-protein kinase WNK2 OS=Mus musculus OX=10090 GN=Wnk2 PE=1 SV=2	38	3329.24	3600.96	3377.76	3334	3414	3590.47	3445.91	3550.23	3489.99	3408.7	3497.52	0.974606	0.2268	0.708792	FALSE
Q80TZ3	Putative tyrosine-protein phosphatase auxilin OS=Mus musculus OX=10090 GN=Dnajc6 PE=1 SV=2	39	8891.48	9014.35	9145.77	9147.4	9188.43	9031.91	9094.26	9147.15	8831.58	9049.12	9057.79	0.999043	0.925499	0.981185	FALSE
P00920	Carbonic anhydrase 2 OS=Mus musculus OX=10090 GN=Ca2 PE=1 SV=4	31	11995.9	11196.2	10956.3	11660	11053.1	11102.7	10052.1	10774	10863.1	11445	10762.2	1.06345	0.0570439	0.570689	FALSE
P18872	Guanine nucleotide-binding protein G(o) subunit alpha OS=Mus musculus OX=10090 GN=Gnao1 PE=1 SV=3	41	23031.5	23260.5	23069.1	22251.1	23755.7	23401.2	23086.4	23789.2	22807.6	22899.7	23364.9	0.980091	0.155616	0.658878	FALSE
Q61553	Fascin OS=Mus musculus OX=10090 GN=Fscn1 PE=1 SV=4	39	8791.47	8329	8970.32	9029.8	9067.74	8609.11	8888.64	8322.21	8994.18	8775.77	8772	1.00043	0.986291	0.995561	FALSE
Q9QXY6	EH domain-containing protein 3 OS=Mus musculus OX=10090 GN=Ehd3 PE=1 SV=2	42	7275.17	7361.68	7007.25	7305.4	7531.62	7347.37	7639.09	8127.77	7132.83	7236.07	7548.47	0.958614	0.155991	0.659733	FALSE
Q8VD04	GRIP1-associated protein 1 OS=Mus musculus OX=10090 GN=Gripap1 PE=1 SV=1	53	5499.18	6080.13	5489.66	5774.2	5439.58	5596.43	5324.34	5854.25	5428.59	5705.74	5525.61	1.0326	0.29448	0.748775	FALSE
Q91YM2	Rho GTPase-activating protein 35 OS=Mus musculus OX=10090 GN=Arhgap35 PE=1 SV=3	44	4551.82	4369.13	4413.27	4487.4	4366.07	4472.12	4380.06	4339.26	4347.2	4454.86	4380.68	1.01693	0.138497	0.647096	FALSE
Q61543	Golgi apparatus protein 1 OS=Mus musculus OX=10090 GN=Glg1 PE=1 SV=1	51	5253.03	4996.63	5254.34	5322.2	5137.53	5226.86	5020.98	5171.56	5172.3	5205.04	5145.38	1.01159	0.450659	0.820397	FALSE
Q6PGL7	WASH complex subunit 2 OS=Mus musculus OX=10090 GN=Washc2 PE=1 SV=1	39	2335.01	2633.03	2427.74	2262.1	2393.58	2369.02	2350.99	2431.76	2230.6	2410.54	2354.19	1.02394	0.499557	0.84261	FALSE
Q80X90	Filamin-B OS=Mus musculus OX=10090 GN=Flnb PE=1 SV=3	43	2408.56	2481.88	2427.06	2402.5	2494.22	2521.69	2606.69	2398.55	2458.44	2429.8	2494.97	0.973881	0.161977	0.666111	FALSE
Q61548	Clathrin coat assembly protein AP180 OS=Mus musculus OX=10090 GN=Snap91 PE=1 SV=1	37	11757.9	11034.2	10730.8	11990.4	11626	11732	12071.1	12166.9	12414	11366.7	11998.5	0.947339	0.0823089	0.591944	FALSE
Q99PU5	Long-chain-fatty-acid--CoA ligase ACSBG1 OS=Mus musculus OX=10090 GN=Acsbg1 PE=1 SV=1	35	5676.41	5376.39	6223.01	5858.9	5605.8	5760.22	5756.95	5406.05	5801.67	5775.58	5664.23	1.01966	0.545429	0.854984	FALSE
Q3TLH4	Protein PRRC2C OS=Mus musculus OX=10090 GN=Prrc2c PE=1 SV=3	54	4503.18	4795.05	4609.83	4625.9	4554.74	4560.67	4418.37	4793.13	4569.03	4632.32	4577.62	1.01195	0.545107	0.854925	FALSE
Q02357	Ankyrin-1 OS=Mus musculus OX=10090 GN=Ank1 PE=1 SV=2	43	2654.12	2704.53	2921.62	2817.6	2753.27	2760.61	2672.53	2547	2650.79	2772.55	2675.69	1.0362	0.200251	0.692697	FALSE
Q02248	Catenin beta-1 OS=Mus musculus OX=10090 GN=Ctnnb1 PE=1 SV=1	44	7420.72	6970.84	7255.6	7596.6	7612.34	7524.11	7250.03	7118.2	7774.33	7307.28	7451.94	0.980588	0.446988	0.818501	FALSE
Q7TQD2	Tubulin polymerization-promoting protein OS=Mus musculus OX=10090 GN=Tppp PE=1 SV=1	37	13774	14993.5	14264.4	13041.7	13679.2	13385.2	13467.7	13817.3	12016.5	14000.3	13256.7	1.05609	0.19906	0.692173	FALSE
P21619	Lamin-B2 OS=Mus musculus OX=10090 GN=Lmnb2 PE=1 SV=2	50	7021.66	6833.57	6267.61	6619.5	7118.59	7267.29	6652.42	6761.87	7415.6	6679.65	7037.07	0.949209	0.146088	0.655223	FALSE
Q8CC88	von Willebrand factor A domain-containing protein 8 OS=Mus musculus OX=10090 GN=Vwa8 PE=1 SV=2	50	4144.57	4217.61	4366.54	4131.9	4170.71	4171.14	4214.17	3983.05	4228.32	4214.13	4152.52	1.01484	0.40238	0.802376	FALSE
Q8CAA7	Glucose 1,6-bisphosphate synthase OS=Mus musculus OX=10090 GN=Pgm2l1 PE=1 SV=1	44	8377.34	7320.88	8117.23	7882	7944.28	8220.19	8314.86	7715.75	8010.65	7914.59	8038.36	0.984603	0.613856	0.882987	FALSE
Q9QUR6	Prolyl endopeptidase OS=Mus musculus OX=10090 GN=Prep PE=1 SV=1	45	5751.27	5350.94	5509.32	5674.4	5726.5	5671.67	5528.92	5385.9	5708.5	5569.33	5602.79	0.994028	0.765642	0.934305	FALSE
P11798	Calcium/calmodulin-dependent protein kinase type II subunit alpha OS=Mus musculus OX=10090 GN=Camk2a PE=1 SV=2	29	7092.36	14390.6	9642.12	12848.2	8044.92	8617.09	8958.59	23588	11646.4	10604	11127.6	0.952949	0.860381	0.962392	FALSE
Q921I1	Serotransferrin OS=Mus musculus OX=10090 GN=Tf PE=1 SV=1	47	5963.14	5910.59	6671.3	6079.4	8461.11	8313.7	6123.85	6466.78	7750.58	6148.85	7359.59	0.835489	0.0567498	0.570248	FALSE
Q61036	Serine/threonine-protein kinase PAK 3 OS=Mus musculus OX=10090 GN=Pak3 PE=1 SV=2	42	7957.87	8478.81	8500.02	7672.4	8023.23	7744.89	8013.04	7666.78	7075.54	8144.62	7696.74	1.05819	0.140605	0.650518	FALSE
O88685	26S proteasome regulatory subunit 6A OS=Mus musculus OX=10090 GN=Psmc3 PE=1 SV=2	40	6172.16	6070.76	6038.24	6204.5	6197.67	6308.23	6024.57	6214.58	6334.6	6121.03	6214.96	0.984885	0.228016	0.709268	FALSE
Q9D1A2	Cytosolic non-specific dipeptidase OS=Mus musculus OX=10090 GN=Cndp2 PE=1 SV=1	34	6905.28	7225.51	7067.12	6804.6	6876.06	6855.38	6776.17	6863.03	6593.37	6998.8	6791.97	1.03045	0.0789812	0.590589	FALSE
Q9CZU6	Citrate synthase, mitochondrial OS=Mus musculus OX=10090 GN=Cs PE=1 SV=1	38	24570.6	22808.2	24837.2	24517.3	25183.3	24826.1	25622.8	24094.6	25080	24169.7	24956.2	0.968481	0.165081	0.667508	FALSE
P80313	T-complex protein 1 subunit eta OS=Mus musculus OX=10090 GN=Cct7 PE=1 SV=1	41	9040.12	8801.93	9075.01	8540	9338.51	8813.79	9358.92	8605.03	8747.15	8861.64	8967.21	0.988228	0.627314	0.886582	FALSE
O54988	STE20-like serine/threonine-protein kinase OS=Mus musculus OX=10090 GN=Slk PE=1 SV=2	47	5144.84	5598.31	5207.05	5026	5139.04	5182.1	5060.44	5318.07	4984.26	5239.75	5135.54	1.02029	0.428779	0.808844	FALSE
O35136	Neural cell adhesion molecule 2 OS=Mus musculus OX=10090 GN=Ncam2 PE=1 SV=1	45	11421.2	10798.2	10320.3	11316.1	11194.7	11152.2	11316.1	11284.1	10976.5	10955	11184.1	0.97952	0.366144	0.784532	FALSE
P46096	Synaptotagmin-1 OS=Mus musculus OX=10090 GN=Syt1 PE=1 SV=1	50	17072.7	15180.8	16054.2	16177.4	16716.5	17047.6	17664.2	15356.1	17172.6	16107.3	16772.7	0.960328	0.275573	0.743545	FALSE
P23116	Eukaryotic translation initiation factor 3 subunit A OS=Mus musculus OX=10090 GN=Eif3a PE=1 SV=5	62	7761.31	7605.4	7651.31	7549.5	7625.96	7744.04	7677.4	7476.6	7776.16	7641.48	7659.3	0.997674	0.811188	0.94895	FALSE
Q8BVI4	Dihydropteridine reductase OS=Mus musculus OX=10090 GN=Qdpr PE=1 SV=2	33	7876.85	7861.42	7706.8	7755.6	7633.02	7629.96	7290	7453.73	7184.63	7799.84	7436.1	1.04892	0.0131684	0.429103	FALSE
Q8CDG3	Deubiquitinating protein VCIP135 OS=Mus musculus OX=10090 GN=Vcpip1 PE=1 SV=1	53	4685.99	4998.09	4786.4	5038.8	4790.07	4926.97	4789.62	5345.72	4999.01	4875.12	4966.18	0.981664	0.522458	0.851072	FALSE
P39054	Dynamin-2 OS=Mus musculus OX=10090 GN=Dnm2 PE=1 SV=2	17	1239.72	1177.56	1297.99	1219.8	1252.09	1264.55	1240.05	1180.59	1256.21	1233.01	1238.32	0.995709	0.854526	0.959148	FALSE
Q8BIJ6	Isoleucine--tRNA ligase, mitochondrial OS=Mus musculus OX=10090 GN=Iars2 PE=1 SV=1	46	6705.63	6374.76	6656.58	6754.6	6824.23	6783.28	6847.27	6458.9	6744.87	6621.23	6730.21	0.983807	0.357538	0.781427	FALSE
Q9QYG0	Protein NDRG2 OS=Mus musculus OX=10090 GN=Ndrg2 PE=1 SV=1	31	6845.02	6391.45	7677.15	6963	6699.75	6956.03	7107.45	6453.86	6829.69	6954.13	6805.67	1.02181	0.588904	0.87105	FALSE
Q60598	Src substrate cortactin OS=Mus musculus OX=10090 GN=Cttn PE=1 SV=2	43	8953.64	9722.6	8071.18	8687	8784.98	8789.12	8643.45	9268.47	8143.1	8838.88	8718.35	1.01382	0.748699	0.927638	FALSE
P63318	Protein kinase C gamma type OS=Mus musculus OX=10090 GN=Prkcg PE=1 SV=1	42	6040.13	6196.21	6290.18	6012.1	5900.79	6143.7	7264.25	6050.24	6898.98	6133.6	6430.1	0.953888	0.348666	0.774765	FALSE
Q80X50	Ubiquitin-associated protein 2-like OS=Mus musculus OX=10090 GN=Ubap2l PE=1 SV=1	36	4753.72	5247.29	4825.38	4961.5	4746.31	4779.39	4845.86	5169.88	4867.86	4943.43	4879.59	1.01308	0.628627	0.886582	FALSE
Q8BSS9	Liprin-alpha-2 OS=Mus musculus OX=10090 GN=Ppfia2 PE=1 SV=2	46	3929.61	4398.36	3815.71	4161.8	3904.22	3954.36	4012.78	4530.73	4044.19	4070.28	4083.3	0.996812	0.940111	0.982895	FALSE
A2A690	Protein TANC2 OS=Mus musculus OX=10090 GN=Tanc2 PE=1 SV=1	43	3985.84	4435.51	4027.66	4412	3891.61	3951.09	3857.9	4381.89	4225.18	4210.06	4056.4	1.03788	0.360053	0.781427	FALSE
Q9EPJ9	ADP-ribosylation factor GTPase-activating protein 1 OS=Mus musculus OX=10090 GN=Arfgap1 PE=1 SV=2	30	5600.61	5828.38	5187.51	5791.2	5549.05	5718.25	5588.37	6312.39	5644.69	5596	5755.99	0.972205	0.454626	0.82289	FALSE
P04370	Myelin basic protein OS=Mus musculus OX=10090 GN=Mbp PE=1 SV=2	36	44573.7	48493.3	50457.1	43490.6	45996.1	46295.1	44318	49473.4	43126.5	46668	45792.1	1.01913	0.653584	0.893602	FALSE
P16125	L-lactate dehydrogenase B chain OS=Mus musculus OX=10090 GN=Ldhb PE=1 SV=2	32	18567.2	17806.3	20675.3	18071.9	19006.2	18305.2	18866.9	16891.2	18921.6	18747.5	18380.5	1.01997	0.626467	0.886582	FALSE
Q80TR1	Adhesion G protein-coupled receptor L1 OS=Mus musculus OX=10090 GN=Adgrl1 PE=1 SV=2	45	3631.38	3816.78	3738.88	3610.7	3721.48	3583.94	3628.98	3623.62	3566.59	3698.5	3624.53	1.02041	0.195878	0.691981	FALSE
P23819	Glutamate receptor 2 OS=Mus musculus OX=10090 GN=Gria2 PE=1 SV=3	44	6022.33	5384.8	5691.28	5963.2	5914.92	5541.39	5958.34	5508.12	5932.29	5759.78	5767.45	0.99867	0.965953	0.990858	FALSE
Q91ZA3	Propionyl-CoA carboxylase alpha chain, mitochondrial OS=Mus musculus OX=10090 GN=Pcca PE=1 SV=2	43	7155.71	7228.07	7390.72	6949.5	7133.47	7087.41	7244.01	7209.03	7124.08	7179.25	7159.37	1.00278	0.825494	0.952415	FALSE
Q9EQF6	Dihydropyrimidinase-related protein 5 OS=Mus musculus OX=10090 GN=Dpysl5 PE=1 SV=1	41	9040.95	9244.91	8953.02	8835.9	9540.05	9349.22	9405.04	8972.47	8991.57	9017.46	9248.83	0.974984	0.165561	0.667508	FALSE
O35551	Rab GTPase-binding effector protein 1 OS=Mus musculus OX=10090 GN=Rabep1 PE=1 SV=2	45	4312.31	4460.84	4138.98	4267.6	4277.78	4292.59	4090.03	4458.64	4195.82	4293.39	4261.25	1.00754	0.731752	0.921927	FALSE
Q9D2G2	Dihydrolipoyllysine-residue succinyltransferase component of 2-oxoglutarate dehydrogenase complex, mitochondrial OS=Mus musculus OX=10090 GN=Dlst PE=1 SV=1	30	8317.44	8170.17	8062.75	8066.5	8673.87	8536.04	8613.34	8017.82	8740.24	8153.56	8512.25	0.957862	0.0544978	0.568221	FALSE
O55042	Alpha-synuclein OS=Mus musculus OX=10090 GN=Snca PE=1 SV=2	26	17009	17230.3	15702.6	16179.5	13641.9	14330	13740.8	17932.8	14545.2	16518.7	14760.5	1.11912	0.102708	0.610159	FALSE
Q9Z1Z0	General vesicular transport factor p115 OS=Mus musculus OX=10090 GN=Uso1 PE=1 SV=2	38	5800.03	5579.43	5566.26	5761.5	5581.08	5694.05	5445.65	5529.18	5596.53	5675.83	5568.7	1.01924	0.172078	0.677527	FALSE
Q8K010	5-oxoprolinase OS=Mus musculus OX=10090 GN=Oplah PE=1 SV=1	39	3473.84	3482.69	3419.32	3432.5	3397.23	3496.72	3533.28	3337.06	3533.7	3451.99	3458.69	0.998062	0.890625	0.971064	FALSE
Q8VDQ8	NAD-dependent protein deacetylase sirtuin-2 OS=Mus musculus OX=10090 GN=Sirt2 PE=1 SV=2	31	5868.71	5791.72	6071.04	5963.3	6124.4	6132.33	5938.74	5905.67	5939.86	5922.77	6007.39	0.985915	0.30798	0.755695	FALSE
O08709	Peroxiredoxin-6 OS=Mus musculus OX=10090 GN=Prdx6 PE=1 SV=3	28	14521.2	12337.8	14661.5	14327	13700.8	14149.6	14478.7	13316.7	14241.3	13928.2	13971.2	0.996921	0.940059	0.982895	FALSE
P61264	Syntaxin-1B OS=Mus musculus OX=10090 GN=Stx1b PE=1 SV=1	38	19421	20578.5	20479.2	19037.9	20170.3	20009.6	21035.3	22119	19432.3	19868	20532.3	0.967646	0.319122	0.760095	FALSE
Q9JLC8	Sacsin OS=Mus musculus OX=10090 GN=Sacs PE=1 SV=2	49	2723.28	2485.05	2673.27	2634.4	2641.4	2676.53	2703.02	2421.16	2732.48	2627.47	2632.49	0.998093	0.951161	0.985455	FALSE
Q5SRX1	TOM1-like protein 2 OS=Mus musculus OX=10090 GN=Tom1l2 PE=1 SV=1	31	3582.98	3528	3533.89	3665.6	3557.4	3551.04	3438.23	3421.04	3466.5	3577.2	3486.38	1.02605	0.0706497	0.590589	FALSE
Q60676	Serine/threonine-protein phosphatase 5 OS=Mus musculus OX=10090 GN=Ppp5c PE=1 SV=3	43	7886.7	7535.37	7741.96	7629.1	7547.01	7775.86	7602.07	7347.53	7725.39	7697.17	7598.07	1.01304	0.391851	0.796189	FALSE
Q80Z38	SH3 and multiple ankyrin repeat domains protein 2 OS=Mus musculus OX=10090 GN=Shank2 PE=1 SV=2	35	2785.32	2069.84	1766.49	1956	2497.25	2655.97	1974.22	1908.76	2233.73	2112.63	2235.49	0.945041	0.63101	0.887746	FALSE
Q9Z2Q6	Septin-5 OS=Mus musculus OX=10090 GN=Septin5 PE=1 SV=2	39	12210.1	12030.9	12204.1	11808.3	12335.7	12160	12238.8	11707.8	12307.3	12062.2	12147.7	0.992964	0.599762	0.878274	FALSE
Q80VC9	Calmodulin-regulated spectrin-associated protein 3 OS=Mus musculus OX=10090 GN=Camsap3 PE=1 SV=1	39	2754.01	2728.65	2818.17	2693.9	2705.09	2705.2	2643.45	2710.7	2626.65	2748.31	2677.98	1.02626	0.0551835	0.568221	FALSE
Q8CIE6	Coatomer subunit alpha OS=Mus musculus OX=10090 GN=Copa PE=1 SV=2	51	5933.24	5693.43	6049.48	5794.1	5799.65	5764.34	5845.35	5472.98	5832.33	5866.01	5741.24	1.02173	0.273872	0.742576	FALSE
O88485	Cytoplasmic dynein 1 intermediate chain 1 OS=Mus musculus OX=10090 GN=Dync1i1 PE=1 SV=2	29	4080.39	4206.41	3953.31	4114.4	4059.85	4081.98	4107.97	4375.69	3937.58	4087.62	4110.14	0.994519	0.814796	0.94895	FALSE
Q61595	Kinectin OS=Mus musculus OX=10090 GN=Ktn1 PE=1 SV=1	50	5195.14	5179.93	4730.13	5052.1	4923.51	5107.58	4662.54	4988.61	5027.06	5035.78	4939.48	1.0195	0.482876	0.832848	FALSE
Q61656	Probable ATP-dependent RNA helicase DDX5 OS=Mus musculus OX=10090 GN=Ddx5 PE=1 SV=2	47	8939.64	9424.68	8844.18	8945.4	8502.35	9094.09	8948.21	8829.19	9140.46	9035.68	8899.89	1.01526	0.458961	0.82454	FALSE
Q5SWU9	Acetyl-CoA carboxylase 1 OS=Mus musculus OX=10090 GN=Acaca PE=1 SV=1	55	4271.38	4025.42	4161.1	4231.9	4098.44	4102.79	4038.4	3828.14	4002.56	4171.39	4012.79	1.03952	0.072745	0.590589	FALSE
P19246	Neurofilament heavy polypeptide OS=Mus musculus OX=10090 GN=Nefh PE=1 SV=3	48	10284.6	10891.4	10888.5	10094.7	10436.6	11138	9238.12	11454.7	10435.7	10533.7	10512.1	1.00206	0.965221	0.990763	FALSE
Q8BLQ9	Cell adhesion molecule 2 OS=Mus musculus OX=10090 GN=Cadm2 PE=1 SV=2	30	7130.44	8025.23	7719.16	7084.1	7509.05	7517.34	7651.01	7417.17	6904.86	7479.23	7395.24	1.01136	0.746622	0.926407	FALSE
Q99K48	Non-POU domain-containing octamer-binding protein OS=Mus musculus OX=10090 GN=Nono PE=1 SV=3	42	5555.53	5632.17	5844.49	5547.3	5611.23	5675.91	5742.35	5329.18	5547.99	5643.61	5579.51	1.01149	0.546716	0.855307	FALSE
P63011	Ras-related protein Rab-3A OS=Mus musculus OX=10090 GN=Rab3a PE=1 SV=1	28	16426.2	16568.9	17489.2	16205.4	16876.5	15822.4	16846.7	16102.9	15267.2	16665.4	16171.4	1.03055	0.287976	0.746143	FALSE
Q61315	Adenomatous polyposis coli protein OS=Mus musculus OX=10090 GN=Apc PE=1 SV=1	46	2697.54	2844.11	2690.68	2733.9	2657.17	2672.66	2535.2	2864.96	2575.23	2740.88	2658.66	1.03093	0.286848	0.746143	FALSE
Q8BUV3	Gephyrin OS=Mus musculus OX=10090 GN=Gphn PE=1 SV=2	37	5281.38	5308.43	5201.66	5133.9	5143.33	5136.49	5096.05	5091.07	5365.69	5230.89	5165.54	1.01265	0.361525	0.783403	FALSE
Q64737	Trifunctional purine biosynthetic protein adenosine-3 OS=Mus musculus OX=10090 GN=Gart PE=1 SV=3	36	4175.77	4053.92	4224.12	4159.6	4104.12	4115.25	4128.46	4013.54	4095.61	4152.88	4091.19	1.01508	0.158511	0.66092	FALSE
P63330	Serine/threonine-protein phosphatase 2A catalytic subunit alpha isoform OS=Mus musculus OX=10090 GN=Ppp2ca PE=1 SV=1	3	1421.69	1480.47	1501.3	1379.7	1421.97	1431.61	1458.47	1441.44	1332.16	1444.99	1416.42	1.02017	0.445842	0.816929	FALSE
Q8K3H0	DCC-interacting protein 13-alpha OS=Mus musculus OX=10090 GN=Appl1 PE=1 SV=1	41	5234.88	5448.13	5295.34	5179.7	5150.64	5271.74	5065.82	5109.93	4940.29	5288.57	5106.54	1.03565	0.0565983	0.569741	FALSE
P29341	Polyadenylate-binding protein 1 OS=Mus musculus OX=10090 GN=Pabpc1 PE=1 SV=2	41	5922.45	5854.57	5542.23	5602	5900.92	5837.77	5523.03	5631.12	5615.46	5728.04	5699.87	1.00494	0.813646	0.94895	FALSE
Q61696	Heat shock 70 kDa protein 1A OS=Mus musculus OX=10090 GN=Hspa1a PE=1 SV=2	32	4698.32	4704.44	4235.46	4666.5	4507.44	4692.04	5138.71	5055.54	4086.34	4571.78	4680.04	0.976868	0.667292	0.898547	FALSE
Q9JI18	Low-density lipoprotein receptor-related protein 1B OS=Mus musculus OX=10090 GN=Lrp1b PE=1 SV=1	43	2254.23	2324.89	2215.9	2327.4	2263.43	2238.37	2108.48	2318.19	2160	2280.11	2216.43	1.02873	0.236838	0.713957	FALSE
Q8K394	Inactive phospholipase C-like protein 2 OS=Mus musculus OX=10090 GN=Plcl2 PE=1 SV=2	45	5413.53	5151.19	5302.19	5294.9	5355.33	5333.32	5455.39	5036.03	5547.6	5289.63	5342.7	0.990068	0.642777	0.890995	FALSE
P62715	Serine/threonine-protein phosphatase 2A catalytic subunit beta isoform OS=Mus musculus OX=10090 GN=Ppp2cb PE=1 SV=1	28	8609.38	8497.2	8882.37	8475.1	8789.9	8786.45	8629.36	8482.81	8573.47	8614.51	8651.56	0.995717	0.737732	0.923924	FALSE
Q03137	Ephrin type-A receptor 4 OS=Mus musculus OX=10090 GN=Epha4 PE=1 SV=2	35	4590.25	4440.38	4579.06	4597.7	4701.54	4643.41	4761.18	4412.64	4517.23	4551.38	4605.45	0.988259	0.515381	0.850538	FALSE
Q60902	Epidermal growth factor receptor substrate 15-like 1 OS=Mus musculus OX=10090 GN=Eps15l1 PE=1 SV=3	35	3380.25	2985.03	2902.86	3158.6	3424.97	3519.71	3362.9	3092.48	3762.2	3101.38	3425.51	0.905376	0.070776	0.590589	FALSE
P17879	Heat shock 70 kDa protein 1B OS=Mus musculus OX=10090 GN=Hspa1b PE=1 SV=3	1	17.608	13.5451	13.8048	18	16.2603	14.7908	19.4473	14.5659	11.5699	15.6027	15.1123	1.03245	0.792403	0.94078	FALSE
Q8BMG7	Rab3 GTPase-activating protein non-catalytic subunit OS=Mus musculus OX=10090 GN=Rab3gap2 PE=1 SV=2	45	6397.32	6079.28	6195.38	6443.8	6474.63	6251.49	6312.94	6081.25	6362.4	6277.19	6295.19	0.997141	0.869605	0.965083	FALSE
Q6URW6	Myosin-14 OS=Mus musculus OX=10090 GN=Myh14 PE=1 SV=1	29	1730.24	1957.18	1952.61	1875.8	1777.24	1912.72	1873.66	1971.03	2069.96	1876.66	1918.44	0.978219	0.583638	0.869496	FALSE
Q9Z2I0	Mitochondrial proton/calcium exchanger protein OS=Mus musculus OX=10090 GN=Letm1 PE=1 SV=1	39	7496.53	8093.93	7986.82	7537.2	7744.76	7402.78	7713.01	7956.84	7381.94	7774.11	7636.73	1.01799	0.476351	0.831224	FALSE
P14733	Lamin-B1 OS=Mus musculus OX=10090 GN=Lmnb1 PE=1 SV=3	41	6066.23	5848.84	5483.37	5574	6139.28	6343.19	5731.08	5569.49	6350.13	5738.53	6018	0.953562	0.234646	0.712429	FALSE
Q9JM52	Misshapen-like kinase 1 OS=Mus musculus OX=10090 GN=Mink1 PE=1 SV=3	40	6101.58	6557.34	6043.07	6109.6	6099.81	6258.39	6104.12	6489.26	6049.74	6199.55	6198.22	1.00022	0.992482	0.998092	FALSE
P46471	26S proteasome regulatory subunit 7 OS=Mus musculus OX=10090 GN=Psmc2 PE=1 SV=5	39	5987.34	5924.72	5887.17	5919.5	6024.64	6069.43	6022.39	6052.7	6342.3	5929.57	6101.11	0.971884	0.0427161	0.539542	FALSE
Q9WTQ5	A-kinase anchor protein 12 OS=Mus musculus OX=10090 GN=Akap12 PE=1 SV=1	39	3089.25	3286.23	3148.74	3214.9	3104	3202.03	3046.09	3261.6	3028.7	3183.93	3127.2	1.01814	0.398793	0.800712	FALSE
Q3UH60	Disco-interacting protein 2 homolog B OS=Mus musculus OX=10090 GN=Dip2b PE=1 SV=1	44	4575.78	4644.88	4674.08	4830.5	4641.76	4663.98	4715.83	4456.57	4849.85	4680.39	4663.86	1.00354	0.853547	0.958541	FALSE
Q8VHJ5	Serine/threonine-protein kinase MARK1 OS=Mus musculus OX=10090 GN=Mark1 PE=1 SV=2	27	2073.32	2156.93	2062.13	2155.5	2000.85	2020.99	1940.53	2063.8	1981.75	2111.5	2001.17	1.05514	0.0113334	0.400686	FALSE
O70589	Peripheral plasma membrane protein CASK OS=Mus musculus OX=10090 GN=Cask PE=1 SV=2	46	6140.49	6185	6010.16	6026.8	5933.84	6049.59	6012.78	5848.69	5885.58	6090.16	5945.62	1.02431	0.0388377	0.531644	FALSE
Q6PDI5	Proteasome-associated protein ECM29 homolog OS=Mus musculus OX=10090 GN=Ecm29 PE=1 SV=3	43	3710.39	3545.9	3760.34	3710.4	3716.68	3617.45	3619.88	3529.43	3626.74	3680.85	3621.55	1.01637	0.302918	0.753496	FALSE
Q9Z1Q9	Valine--tRNA ligase OS=Mus musculus OX=10090 GN=Vars PE=1 SV=1	41	5007.83	4892	4887.27	4937.5	5073.46	5033.06	4968.97	4947.01	4957.9	4930.91	4995.84	0.987003	0.12184	0.633891	FALSE
Q9D8Y0	EF-hand domain-containing protein D2 OS=Mus musculus OX=10090 GN=Efhd2 PE=1 SV=1	37	8939.05	9951.21	9769.84	9550.6	9981.84	9756.04	9717.49	10155.2	9442.03	9544.9	9807.5	0.973225	0.312176	0.757409	FALSE
Q9JLV5	Cullin-3 OS=Mus musculus OX=10090 GN=Cul3 PE=1 SV=1	48	6772.07	6297.06	6827.31	6672.7	6772.14	6751.35	6681.24	6209.54	6412.77	6639	6561.69	1.01178	0.653333	0.893602	FALSE
Q8CAQ8	MICOS complex subunit Mic60 OS=Mus musculus OX=10090 GN=Immt PE=1 SV=1	50	7257.85	5229.87	7023.65	6714.8	6161.23	5249.84	5892.23	6011.61	5671.57	6504.65	5788.39	1.12374	0.152313	0.657312	FALSE
Q8CIQ7	Dedicator of cytokinesis protein 3 OS=Mus musculus OX=10090 GN=Dock3 PE=1 SV=1	37	2632.77	2524.88	2614.53	2673.2	2721.99	2690.81	2692.01	2549.59	2758.97	2610.78	2681.71	0.973548	0.191819	0.688953	FALSE
Q6P9K9	Neurexin-3 OS=Mus musculus OX=10090 GN=Nrxn3 PE=1 SV=2	33	3150.58	3085.39	3222.31	3160.5	3513.26	3246.91	3147.94	3077.88	3140.4	3154.32	3221.73	0.979078	0.46758	0.827249	FALSE
Q9CPY7	Cytosol aminopeptidase OS=Mus musculus OX=10090 GN=Lap3 PE=1 SV=3	40	7118.7	7177.89	7587.4	6967.9	6860.17	6996.92	6681.63	6586.68	6795.37	7209.38	6782.67	1.06291	0.0180219	0.467135	FALSE
P24527	Leukotriene A-4 hydrolase OS=Mus musculus OX=10090 GN=Lta4h PE=1 SV=4	41	6103.95	5868.33	5869.31	6076.9	5956.79	6022.73	6133.97	5914.45	6130.25	5978.59	6030.98	0.991313	0.511175	0.849925	FALSE
P55066	Neurocan core protein OS=Mus musculus OX=10090 GN=Ncan PE=1 SV=1	41	6359.59	6353.2	7024.21	6087.8	6468.45	5954.63	6422.85	6803.09	5718.41	6447.18	6261.42	1.02967	0.52944	0.851914	FALSE
P15116	Cadherin-2 OS=Mus musculus OX=10090 GN=Cdh2 PE=1 SV=2	30	4117.4	4184	3923.43	4140.7	4057.71	4087.18	3837.15	4232.67	4113.35	4090.14	4063.54	1.00655	0.776037	0.937229	FALSE
Q62108	Disks large homolog 4 OS=Mus musculus OX=10090 GN=Dlg4 PE=1 SV=1	36	4533.55	4710.53	4426.75	4611.4	4469.48	4614.62	4638.97	4489.51	4614.05	4569.37	4564.77	1.00101	0.946784	0.984899	FALSE
Q8R5M8	Cell adhesion molecule 1 OS=Mus musculus OX=10090 GN=Cadm1 PE=1 SV=2	21	4382.18	5200.39	4525.25	4521.4	4721.59	4938.95	4651.52	4830.34	4365.86	4646.87	4697.57	0.989208	0.799578	0.944831	FALSE
O88569	Heterogeneous nuclear ribonucleoproteins A2/B1 OS=Mus musculus OX=10090 GN=Hnrnpa2b1 PE=1 SV=2	39	10741.1	11330.3	10482.2	11044	10150.2	11089.3	11489.6	10685.7	12732.1	10894.8	11196.4	0.973062	0.569035	0.863999	FALSE
P26231	Catenin alpha-1 OS=Mus musculus OX=10090 GN=Ctnna1 PE=1 SV=1	29	2335.49	2430.49	2535.57	2372	2374.54	2362.25	2299.49	2235.89	2371.79	2417.21	2328.16	1.03825	0.110923	0.620164	FALSE
Q99KY4	Cyclin-G-associated kinase OS=Mus musculus OX=10090 GN=Gak PE=1 SV=2	41	5053.38	5256.91	5122.59	5144.9	5118.11	5184.88	5199.69	5241.58	5131.46	5143.93	5174.95	0.994006	0.513623	0.849925	FALSE
Q61361	Brevican core protein OS=Mus musculus OX=10090 GN=Bcan PE=1 SV=2	35	6849.89	7010.91	6962.66	7045.2	7029.67	7097.57	6918.37	6725.83	7130.61	6966.77	6978.85	0.998269	0.898898	0.972515	FALSE
Q6A4J8	Ubiquitin carboxyl-terminal hydrolase 7 OS=Mus musculus OX=10090 GN=Usp7 PE=1 SV=1	40	4560.12	4509.07	4601.52	4513.4	4560.79	4671.36	4672.02	4392.74	4699.79	4545.87	4597.91	0.988683	0.4673	0.827249	FALSE
Q9Z0J4	Nitric oxide synthase, brain OS=Mus musculus OX=10090 GN=Nos1 PE=1 SV=1	41	3839.46	3999.35	3722.59	3964.3	4275.13	3986.66	4238.38	4235.12	3805	3879.88	4103.89	0.945414	0.0980691	0.605904	FALSE
Q9DB05	Alpha-soluble NSF attachment protein OS=Mus musculus OX=10090 GN=Napa PE=1 SV=1	22	4518.72	3772.2	4533	3933.7	4423.07	4269.73	4568.64	3828.79	4065.2	4175.41	4222.9	0.988755	0.841806	0.955618	FALSE
Q8BYR5	Calcium-dependent secretion activator 2 OS=Mus musculus OX=10090 GN=Cadps2 PE=1 SV=2	31	3449.64	3212.67	3466.05	3383.3	3463.82	3538.94	3562.1	3175.3	3587.6	3376.4	3462.14	0.975235	0.425413	0.808844	FALSE
P14211	Calreticulin OS=Mus musculus OX=10090 GN=Calr PE=1 SV=1	35	10667.6	10473.8	10791.1	10473	10481.6	10176.5	10464.2	10336.9	9919.5	10600.5	10273.6	1.03182	0.0505369	0.56332	FALSE
Q99N28	Cell adhesion molecule 3 OS=Mus musculus OX=10090 GN=Cadm3 PE=1 SV=1	24	5799.19	5905.97	5617.82	6086.1	6055.79	6144.91	6177.4	6416.39	5846.17	5849.8	6125.35	0.955016	0.0806611	0.590968	FALSE
Q5H8C4	Vacuolar protein sorting-associated protein 13A OS=Mus musculus OX=10090 GN=Vps13a PE=1 SV=1	45	3925.46	3717.39	3747.87	3836.9	3882.78	3861.33	3998.18	3795.97	3960.94	3806.04	3899.17	0.976115	0.15209	0.657312	FALSE
Q8CJH3	Plexin-B1 OS=Mus musculus OX=10090 GN=Plxnb1 PE=1 SV=2	36	3258.41	3364.18	3448.53	3239.4	3221.04	3146.63	3185.34	3197.26	3136.35	3326.56	3177.17	1.04702	0.0134719	0.436058	FALSE
P11627	Neural cell adhesion molecule L1 OS=Mus musculus OX=10090 GN=L1cam PE=1 SV=1	41	6725.09	6752.82	6154.95	6851.3	6819.18	6672.35	6727.23	6935.39	6487.28	6615.23	6726.61	0.983442	0.523604	0.851072	FALSE
Q00PI9	Heterogeneous nuclear ribonucleoprotein U-like protein 2 OS=Mus musculus OX=10090 GN=Hnrnpul2 PE=1 SV=2	37	4836.29	4707.24	4669.25	4887	4666.6	4933.26	4755.42	4608.51	5015.45	4774.11	4793.35	0.995986	0.850881	0.958291	FALSE
Q9CWZ7	Gamma-soluble NSF attachment protein OS=Mus musculus OX=10090 GN=Napg PE=1 SV=1	34	10896.2	11162.7	10661.8	10503	10685.1	10740	10998	11057.7	10335.8	10803.1	10760.2	1.00398	0.831078	0.953886	FALSE
P06151	L-lactate dehydrogenase A chain OS=Mus musculus OX=10090 GN=Ldha PE=1 SV=3	34	15617.2	13115.6	14717.4	15663.9	16082.5	15518.5	15333.8	13983.3	16756.5	14741.1	15507.1	0.950607	0.344409	0.774765	FALSE
Q91Z67	SLIT-ROBO Rho GTPase-activating protein 2 OS=Mus musculus OX=10090 GN=Srgap2 PE=1 SV=2	36	3295.66	3208.4	3090.33	3220.7	3212.21	3286.47	3152.42	3383.05	3177.72	3202.92	3241.31	0.988158	0.542897	0.854925	FALSE
Q60625	Intercellular adhesion molecule 5 OS=Mus musculus OX=10090 GN=Icam5 PE=1 SV=2	35	7689.42	8430.09	7434.53	7941.5	7820.56	7698.43	7855.08	8578.41	7583.29	7865.39	7899.71	0.995656	0.901354	0.973132	FALSE
P19157	Glutathione S-transferase P 1 OS=Mus musculus OX=10090 GN=Gstp1 PE=1 SV=2	24	16187.1	17503.7	17625.9	16455.5	17102.1	17033	16522	17421.6	16449.8	16931.3	16901.7	1.00175	0.940294	0.982895	FALSE
Q5SNZ0	Girdin OS=Mus musculus OX=10090 GN=Ccdc88a PE=1 SV=2	48	3623.31	3674.4	3585.11	3660	3576.32	3569.3	3374.56	3746.23	3557.71	3635.54	3562.87	1.0204	0.332465	0.770944	FALSE
Q9CWJ9	Bifunctional purine biosynthesis protein PURH OS=Mus musculus OX=10090 GN=Atic PE=1 SV=2	35	4578.63	4419.92	4420.23	4518.9	4484.11	4420.95	4436.94	4323.49	4327.23	4483.91	4398.09	1.01951	0.127532	0.636971	FALSE
Q9CR16	Peptidyl-prolyl cis-trans isomerase D OS=Mus musculus OX=10090 GN=Ppid PE=1 SV=3	27	6866.14	6483.77	6395.54	6823	6486.11	6431.13	6478.45	6673.63	6027.55	6638.93	6415.78	1.03478	0.209059	0.702178	FALSE
P70404	Isocitrate dehydrogenase [NAD] subunit gamma 1, mitochondrial OS=Mus musculus OX=10090 GN=Idh3g PE=1 SV=1	30	9073.45	8652.12	9151.83	9230.7	9175.57	9119.25	9409.14	9156.71	9345.72	9024.22	9240.57	0.976586	0.146474	0.655223	FALSE
Q8BP47	Asparagine--tRNA ligase, cytoplasmic OS=Mus musculus OX=10090 GN=NARS1 PE=1 SV=2	36	5473.44	5440.33	5225.14	5599	5292.15	5555.18	5362	5833.06	5648.99	5432.8	5534.84	0.981564	0.456836	0.823477	FALSE
Q9CPW0	Contactin-associated protein-like 2 OS=Mus musculus OX=10090 GN=Cntnap2 PE=1 SV=2	40	5058.12	4975.68	4948.6	5282.4	5193.9	5318.56	5150.88	5002.31	5403.8	5064.53	5212.04	0.971698	0.192879	0.689229	FALSE
O88844	Isocitrate dehydrogenase [NADP] cytoplasmic OS=Mus musculus OX=10090 GN=Idh1 PE=1 SV=2	37	8604.16	8558.22	8473.29	8421.4	8238.51	8147.97	8160.23	7745.98	7778.9	8513.97	8011.6	1.06271	0.00553597	0.339492	FALSE
P35486	Pyruvate dehydrogenase E1 component subunit alpha, somatic form, mitochondrial OS=Mus musculus OX=10090 GN=Pdha1 PE=1 SV=1	46	9666	10334.1	8881.81	9910.6	10319.3	10962.9	10959.1	9949.22	10498.9	9683.46	10530.7	0.919547	0.047878	0.558142	FALSE
E9Q7G0	Nuclear mitotic apparatus protein 1 OS=Mus musculus OX=10090 GN=Numa1 PE=1 SV=1	40	2833.13	2913.65	2724.27	2937	2689.83	2881.34	2844.45	2874.39	2948.57	2850.79	2846.4	1.00154	0.948198	0.984899	FALSE
P48453	Serine/threonine-protein phosphatase 2B catalytic subunit beta isoform OS=Mus musculus OX=10090 GN=Ppp3cb PE=1 SV=2	22	4400.69	4783.73	4614.33	4483.6	4495.84	4402.44	4600.92	4650.11	4366.25	4568.31	4501.78	1.01478	0.509445	0.849447	FALSE
Q9JIF7	Coatomer subunit beta OS=Mus musculus OX=10090 GN=Copb1 PE=1 SV=1	37	4058.92	3857.7	3945.78	4018.6	3938.65	4034.68	3939.76	3846.62	4033.1	3969.51	3957.94	1.00292	0.841596	0.955618	FALSE
P09103	Protein disulfide-isomerase OS=Mus musculus OX=10090 GN=P4hb PE=1 SV=2	47	12581.5	12938.2	13368.9	12145.2	12229.6	12140.2	12016	12232.4	11753.3	12750.5	12073	1.05612	0.0283153	0.506606	FALSE
E9Q8I9	Protein furry homolog OS=Mus musculus OX=10090 GN=Fry PE=1 SV=1	51	3644.79	3672.45	3674.3	3742.9	3798.28	3734.91	3881.6	3667.29	3820.53	3683.43	3779.81	0.974503	0.070499	0.590589	FALSE
Q6PH08	ERC protein 2 OS=Mus musculus OX=10090 GN=Erc2 PE=1 SV=2	51	5252.79	6697.65	5535.37	6102.7	4931.7	5494.93	5417.86	6901.41	6642.83	5871.45	5829.29	1.00723	0.936119	0.982869	FALSE
P34152	Focal adhesion kinase 1 OS=Mus musculus OX=10090 GN=Ptk2 PE=1 SV=3	41	5242.12	4991.88	5064.07	5179.6	5278.53	5225.29	5244.91	5175.17	5024.84	5118.49	5188.98	0.986415	0.353579	0.777547	FALSE
Q05512	Serine/threonine-protein kinase MARK2 OS=Mus musculus OX=10090 GN=Mark2 PE=1 SV=3	43	4606.27	4564.01	4349.13	4617.7	4422.69	4601.92	4501.25	4402.43	4687.13	4532.95	4521.8	1.00246	0.89655	0.971996	FALSE
P14152	Malate dehydrogenase, cytoplasmic OS=Mus musculus OX=10090 GN=Mdh1 PE=1 SV=3	36	32514.3	32780.9	33212.5	30771.1	30898.6	30778.2	30743.9	31939.7	30211.9	32306.1	30909.4	1.04519	0.0436427	0.539542	FALSE
Q9ESN6	Tripartite motif-containing protein 2 OS=Mus musculus OX=10090 GN=Trim2 PE=1 SV=1	32	4626.2	4585.69	4556.03	4642	4651.97	4612.44	4608.86	4858.25	4530.67	4602.35	4651.16	0.989508	0.469162	0.828266	FALSE
Q8BWS5	G protein-regulated inducer of neurite outgrowth 3 OS=Mus musculus OX=10090 GN=Gprin3 PE=1 SV=1	33	2085.18	2196.03	2132.78	2060.1	2105.53	2122.84	2015.73	2266.9	2030.16	2117.89	2106.37	1.00547	0.844143	0.955996	FALSE
Q6P5E4	UDP-glucose:glycoprotein glucosyltransferase 1 OS=Mus musculus OX=10090 GN=Uggt1 PE=1 SV=4	40	3196.61	2942.03	3165.59	3124.6	3104.26	3216.07	3096.57	3091.96	3237.22	3105.61	3148.57	0.986353	0.513211	0.849925	FALSE
Q9CYT6	Adenylyl cyclase-associated protein 2 OS=Mus musculus OX=10090 GN=Cap2 PE=1 SV=1	33	8022.17	7355.84	7556.51	7932.4	8039.37	7965.9	7877.37	7474.92	8310.92	7711.92	7929.01	0.972621	0.330099	0.769108	FALSE
Q6NZJ6	Eukaryotic translation initiation factor 4 gamma 1 OS=Mus musculus OX=10090 GN=Eif4g1 PE=1 SV=1	40	4239.71	4130.77	4220.97	4256.3	4095.54	4160.49	4079.53	4329.95	4018.74	4211.66	4135.5	1.01842	0.280284	0.744164	FALSE
Q8VIJ6	Splicing factor, proline- and glutamine-rich OS=Mus musculus OX=10090 GN=Sfpq PE=1 SV=1	44	7491.78	7678.6	7649.85	7463.5	7402.35	7429.15	7545.58	7326.47	7354.27	7570.35	7411.18	1.02148	0.0423061	0.539542	FALSE
Q80TL4	PHD finger protein 24 OS=Mus musculus OX=10090 GN=Phf24 PE=1 SV=2	30	6221.75	6096.21	6409.81	6088	6326.32	6689.41	6229.03	6713.16	6325.34	6202.59	6453.48	0.961123	0.096304	0.605904	FALSE
P68254	14-3-3 protein theta OS=Mus musculus OX=10090 GN=Ywhaq PE=1 SV=1	28	9607.87	10053.9	10236.3	9307.8	9875.02	9458.94	9361.1	9513.69	8912.88	9794.63	9419.22	1.03986	0.185799	0.684681	FALSE
O08638	Myosin-11 OS=Mus musculus OX=10090 GN=Myh11 PE=1 SV=1	19	870.071	1309.95	1149.39	936.2	1211.1	1241.69	1018.93	1247.26	994.442	1052.35	1137.04	0.925522	0.464697	0.825991	FALSE
Q91ZZ3	Beta-synuclein OS=Mus musculus OX=10090 GN=Sncb PE=1 SV=1	19	7463.07	8196.24	8064.21	8053.6	7226.92	7314.71	7105.02	8407.87	7973.72	7939.1	7589.49	1.04606	0.309836	0.756947	FALSE
P68510	14-3-3 protein eta OS=Mus musculus OX=10090 GN=Ywhah PE=1 SV=2	27	16923.2	16743.8	17148.8	16559.5	16348.8	16109.6	16375.4	15772.8	15706.2	16842.4	16060.1	1.04871	0.00517395	0.337783	FALSE
Q9JL04	Formin-2 OS=Mus musculus OX=10090 GN=Fmn2 PE=1 SV=2	31	2059.68	2238.29	1971.14	2149.1	2109.19	2142.2	2052.11	2297.65	2066.7	2102.19	2131.81	0.986109	0.686151	0.905735	FALSE
P70232	Neural cell adhesion molecule L1-like protein OS=Mus musculus OX=10090 GN=Chl1 PE=1 SV=2	35	3137.65	3224.97	2993.73	3058.9	3389.79	3106.71	3101.18	3436.41	2933.57	3102.61	3187.87	0.973256	0.483059	0.832848	FALSE
Q9Z218	Dipeptidyl aminopeptidase-like protein 6 OS=Mus musculus OX=10090 GN=Dpp6 PE=1 SV=1	41	7887.65	7437.93	8132.5	7977.6	8489.49	7887.15	8239.66	7676.47	8201.04	7854.6	8093.72	0.970456	0.290041	0.746143	FALSE
Q9R1Q8	Transgelin-3 OS=Mus musculus OX=10090 GN=Tagln3 PE=1 SV=1	36	9529.34	9547.58	8878.55	9790.2	9314.55	9229.33	9677.52	9349.48	9541.33	9430.23	9421.03	1.00098	0.96405	0.990105	FALSE
P70207	Plexin-A2 OS=Mus musculus OX=10090 GN=Plxna2 PE=1 SV=2	28	1876.87	1744.16	1789.18	1923	1906.14	1923.85	1974.48	1832.01	1989.84	1831.95	1924.44	0.951938	0.0958192	0.605904	FALSE
P12023	Amyloid-beta A4 protein OS=Mus musculus OX=10090 GN=App PE=1 SV=3	33	2986.76	3045.07	3140.76	3075.9	3111.57	2957.07	2936.56	3440.67	2957.71	3061.62	3075.07	0.995624	0.904283	0.974712	FALSE
Q6NS52	Diacylglycerol kinase beta OS=Mus musculus OX=10090 GN=Dgkb PE=1 SV=2	37	4236.15	4174.62	4319.14	4286.4	4110.05	4263.08	4130.51	4406.18	4144.67	4253.73	4209.45	1.01052	0.538695	0.854099	FALSE
Q01065	Calcium/calmodulin-dependent 3',5'-cyclic nucleotide phosphodiesterase 1B OS=Mus musculus OX=10090 GN=Pde1b PE=1 SV=2	26	6686.53	6179.76	6640.97	6319.3	6478.16	6288.63	6047.63	6182.93	6415.51	6453.1	6280.64	1.02746	0.256706	0.729551	FALSE
Q8K411	Presequence protease, mitochondrial OS=Mus musculus OX=10090 GN=Pitrm1 PE=1 SV=1	42	4281.23	4277.78	4433.82	4261.5	4192.53	4209.25	4100.79	4213.67	4211.35	4313.02	4185.29	1.03052	0.020031	0.477603	FALSE
P59764	Dedicator of cytokinesis protein 4 OS=Mus musculus OX=10090 GN=Dock4 PE=1 SV=1	42	3276.09	3330.08	3364.4	3298.5	3393.82	3372.12	3225.06	3136.8	3328.44	3317.1	3289.81	1.00829	0.65188	0.893495	FALSE
Q9QZM0	Ubiquilin-2 OS=Mus musculus OX=10090 GN=Ubqln2 PE=1 SV=2	17	2752.35	2849.1	2705.17	2812.9	2782.66	2730.37	2695.59	2779.43	2707.68	2779.33	2738.91	1.01476	0.281073	0.744164	FALSE
Q9EPW0	Inositol polyphosphate-4-phosphatase type I A OS=Mus musculus OX=10090 GN=Inpp4a PE=1 SV=1	36	4942.58	4672.28	4863.46	4816.4	4796	4823.3	5175.35	4822.33	4777.04	4822.67	4876.58	0.988944	0.593923	0.873654	FALSE
P70168	Importin subunit beta-1 OS=Mus musculus OX=10090 GN=Kpnb1 PE=1 SV=2	35	6954.52	6743.56	7065.77	6795.7	6896.24	6847.88	6886.6	6569.62	6641.91	6888.7	6767.08	1.01797	0.267598	0.739568	FALSE
P61979	Heterogeneous nuclear ribonucleoprotein K OS=Mus musculus OX=10090 GN=Hnrnpk PE=1 SV=1	35	7050.72	7169.61	6821.13	7177	6799.38	7132.65	7166.64	6968.2	7580.68	7053.13	7124.8	0.989941	0.673919	0.902416	FALSE
Q3UJB9	Enhancer of mRNA-decapping protein 4 OS=Mus musculus OX=10090 GN=Edc4 PE=1 SV=2	29	1701.3	1683.38	1722.01	1789.3	1758.45	1744.69	1725.44	1742.22	1758.22	1723.54	1745.76	0.98727	0.333994	0.77293	FALSE
Q921H8	3-ketoacyl-CoA thiolase A, peroxisomal OS=Mus musculus OX=10090 GN=Acaa1a PE=1 SV=1	24	2021.36	2107.48	2079.65	2074.1	2043.48	2082.32	1977.56	2004.49	1939.08	2070.41	2008.77	1.03069	0.101281	0.609022	FALSE
Q68FL4	Putative adenosylhomocysteinase 3 OS=Mus musculus OX=10090 GN=Ahcyl2 PE=1 SV=1	17	1534.27	1676.07	1681.91	1585.7	1590.34	1541.7	1541.22	1701.26	1453.39	1618.28	1563.51	1.03503	0.358897	0.781427	FALSE
Q9D6R2	Isocitrate dehydrogenase [NAD] subunit alpha, mitochondrial OS=Mus musculus OX=10090 GN=Idh3a PE=1 SV=1	39	21406.1	20785.5	21673	21023.1	21376.5	20953.3	21844.3	21606.9	21192.4	21219.2	21392.4	0.991902	0.505926	0.847089	FALSE
Q8CHT1	Ephexin-1 OS=Mus musculus OX=10090 GN=Ngef PE=1 SV=1	38	5628.37	5457.39	5860.32	5294.4	5290.89	5442.55	5290.52	4929.31	5419.06	5556.18	5271.18	1.05407	0.0994743	0.608546	FALSE
Q8CAY6	Acetyl-CoA acetyltransferase, cytosolic OS=Mus musculus OX=10090 GN=Acat2 PE=1 SV=2	26	3513.7	3414.48	3498.51	3415.4	3514.64	3500.47	3407.1	3296.87	3316.82	3460.22	3405.99	1.01592	0.368523	0.784532	FALSE
P61982	14-3-3 protein gamma OS=Mus musculus OX=10090 GN=Ywhag PE=1 SV=2	30	19035.7	19021.2	18595	18838.2	18321.3	18109.7	18356.1	19939.6	18456.1	18871.7	18625.2	1.01324	0.536318	0.853866	FALSE
Q5SUR0	Phosphoribosylformylglycinamidine synthase OS=Mus musculus OX=10090 GN=Pfas PE=1 SV=1	32	2511.17	2538.03	2425.15	2495.2	2398.12	2483.22	2522.26	2435.24	2493.67	2492.04	2466.11	1.01051	0.45751	0.823933	FALSE
Q6NZL0	Protein SOGA3 OS=Mus musculus OX=10090 GN=Soga3 PE=1 SV=2	42	5739.29	5831.91	5655.9	5773	5825	5711.96	5989.34	5877.89	5760.04	5749.67	5832.05	0.985875	0.233319	0.712429	FALSE
Q99KE1	NAD-dependent malic enzyme, mitochondrial OS=Mus musculus OX=10090 GN=Me2 PE=1 SV=1	30	3676.93	3606.31	3979.59	3816	3860.46	3561.93	3581.19	3544.94	3643.58	3767.03	3636.62	1.03586	0.218292	0.706278	FALSE
Q91VR5	ATP-dependent RNA helicase DDX1 OS=Mus musculus OX=10090 GN=Ddx1 PE=1 SV=1	38	5870.13	6071.49	5919.63	5938.4	5918.32	6005.43	5877.76	5811.74	5919.37	5949.45	5906.19	1.00732	0.431825	0.809933	FALSE
Q922D8	C-1-tetrahydrofolate synthase, cytoplasmic OS=Mus musculus OX=10090 GN=Mthfd1 PE=1 SV=4	42	6209.17	6360.88	6476.98	6012.4	6232.23	6238.55	6054.67	6174.01	6081.84	6262.43	6155.79	1.01732	0.312329	0.757409	FALSE
P83510	Traf2 and NCK-interacting protein kinase OS=Mus musculus OX=10090 GN=Tnik PE=1 SV=2	33	3551.19	3783.16	3453.24	3627.3	3554.37	3593.74	3599.77	3730.34	3531.88	3601.72	3601.37	1.0001	0.996245	0.998644	FALSE
E9Q6P5	Tetratricopeptide repeat protein 7B OS=Mus musculus OX=10090 GN=Ttc7b PE=1 SV=1	40	4551.23	4126.51	4323.41	4341.6	4584.63	4441.63	4618.21	4366.52	4607.79	4333.08	4522.62	0.958092	0.0893559	0.595967	FALSE
O88544	COP9 signalosome complex subunit 4 OS=Mus musculus OX=10090 GN=Cops4 PE=1 SV=1	37	6693.65	6228.12	6640.41	6700.6	6859.92	6624.57	6787.06	6502.96	6646.87	6562.69	6683.09	0.981985	0.364753	0.784532	FALSE
P35564	Calnexin OS=Mus musculus OX=10090 GN=Canx PE=1 SV=1	41	12311.3	12149.4	12261.4	12083.6	12264.2	12085.7	12231.8	12003.6	11483.9	12201.1	12010.5	1.01587	0.296954	0.74921	FALSE
Q5RJI5	Serine/threonine-protein kinase BRSK1 OS=Mus musculus OX=10090 GN=Brsk1 PE=1 SV=1	37	4440.78	4637.57	4394.85	4639.2	4351.31	4550.26	4500.87	4554.37	4671.99	4526.73	4524.56	1.00048	0.979655	0.995007	FALSE
Q3UTJ2	Sorbin and SH3 domain-containing protein 2 OS=Mus musculus OX=10090 GN=Sorbs2 PE=1 SV=2	37	3803.39	4641.47	3937.69	4202.6	3764.74	3911.78	3707.89	4148.43	4196.35	4134.25	3940.92	1.04906	0.349054	0.774765	FALSE
P84091	AP-2 complex subunit mu OS=Mus musculus OX=10090 GN=Ap2m1 PE=1 SV=1	39	12953.4	11810.8	12302.7	11982	13302.5	12721.4	13467.7	10608.9	13004.2	12254.6	12574.9	0.97453	0.638598	0.890448	FALSE
Q3UYC0	Protein phosphatase 1H OS=Mus musculus OX=10090 GN=Ppm1h PE=1 SV=1	32	3805.05	3814.71	3650.48	3952.5	3943.7	3808.1	3787.19	4246.75	3896.08	3804.18	3932.99	0.967249	0.26269	0.734055	FALSE
Q8R1Q8	Cytoplasmic dynein 1 light intermediate chain 1 OS=Mus musculus OX=10090 GN=Dync1li1 PE=1 SV=1	32	6725.33	6428.72	6287.38	6555	6956.15	6860.58	6968.46	6617.3	6603.81	6497.11	6799.36	0.955546	0.0425228	0.539542	FALSE
Q69ZK0	Phosphatidylinositol 3,4,5-trisphosphate-dependent Rac exchanger 1 protein OS=Mus musculus OX=10090 GN=Prex1 PE=1 SV=2	40	3044.05	2936.92	3088.64	3028.9	2936.14	3000.86	2908.51	2850.23	2998.81	3024.12	2938.36	1.02919	0.0863378	0.594676	FALSE
P21107	Tropomyosin alpha-3 chain OS=Mus musculus OX=10090 GN=Tpm3 PE=1 SV=3	37	17013	20475.6	17978.1	16731.2	17138	16803.5	17057.1	17960.7	15222.6	17991.7	16811.9	1.07018	0.222557	0.707837	FALSE
Q99K51	Plastin-3 OS=Mus musculus OX=10090 GN=Pls3 PE=1 SV=3	39	7003.27	6968.89	7013.21	6900.8	7198.92	7024.02	7380.06	6935	6613.73	6971.4	7025.56	0.992291	0.725929	0.918632	FALSE
Q3USB7	Inactive phospholipase C-like protein 1 OS=Mus musculus OX=10090 GN=Plcl1 PE=1 SV=3	45	4944.48	4950.95	5116.52	4939.1	5089.73	5108.43	4946.55	4873.62	4902.7	4987.21	4983.27	1.00079	0.954252	0.985986	FALSE
Q8R3Q2	Serine/threonine-protein phosphatase 6 regulatory subunit 2 OS=Mus musculus OX=10090 GN=Ppp6r2 PE=1 SV=1	28	2229.43	2181.17	2215.56	2274.1	2236.44	2224.82	2224.67	2268.71	2295.59	2224.82	2249.87	0.988862	0.313724	0.757757	FALSE
Q3UH93	Plexin-D1 OS=Mus musculus OX=10090 GN=Plxnd1 PE=1 SV=1	42	3345.25	3361.75	3409.1	3420.9	3442.25	3427.65	3467.18	3391.58	3292.68	3384.1	3403.72	0.994238	0.62409	0.88621	FALSE
O88738	Baculoviral IAP repeat-containing protein 6 OS=Mus musculus OX=10090 GN=Birc6 PE=1 SV=2	40	2625.06	2303.94	2426.61	2558.2	2554.13	2521.81	2466.41	2357.34	2589.98	2475.35	2496.59	0.99149	0.794328	0.941553	FALSE
Q9Z1S5	Neuronal-specific septin-3 OS=Mus musculus OX=10090 GN=Sept3 PE=1 SV=2	31	10374.6	10360.7	9935.06	10225.2	10532.1	10487.9	10505	10189.1	10499.5	10222.3	10441.9	0.978969	0.101015	0.608546	FALSE
Q80UJ7	Rab3 GTPase-activating protein catalytic subunit OS=Mus musculus OX=10090 GN=Rab3gap1 PE=1 SV=4	40	5320.89	5173.84	5175.49	5416.1	5419.65	5317.95	5397.36	5286.8	5359.3	5270.59	5355.99	0.984055	0.19178	0.688953	FALSE
P33175	Kinesin heavy chain isoform 5A OS=Mus musculus OX=10090 GN=Kif5a PE=1 SV=3	30	2822.57	2838.26	2778.75	2868.1	2703.2	2896.22	2687.52	2865.35	2899.25	2826.74	2808.7	1.00642	0.759319	0.931979	FALSE
Q6PAR5	GTPase-activating protein and VPS9 domain-containing protein 1 OS=Mus musculus OX=10090 GN=Gapvd1 PE=1 SV=2	32	3095.66	2831.69	2993.06	3276.1	3078.78	3056.63	2911.2	2969.61	2844.96	3044.86	2970.94	1.02488	0.462616	0.825991	FALSE
Q99JY9	Actin-related protein 3 OS=Mus musculus OX=10090 GN=Actr3 PE=1 SV=3	34	10923.5	10158.1	9831.28	10270	10821	10490	10654.5	10137.2	10144.5	10288.2	10445.9	0.984905	0.552132	0.856355	FALSE
A2AQ25	Sickle tail protein OS=Mus musculus OX=10090 GN=Skt PE=1 SV=1	43	4124.04	5953.34	4665.43	5112.9	4195.18	4438.97	4478.07	6083.83	5039.59	4919.39	4803.29	1.02417	0.820253	0.949767	FALSE
P61205	ADP-ribosylation factor 3 OS=Mus musculus OX=10090 GN=Arf3 PE=2 SV=2	28	11354.6	8887.56	9415.46	12199.8	11187.8	11466.5	11413.6	10974.7	13409	10376.2	11659.4	0.889938	0.176093	0.677565	FALSE
Q68FH0	Plakophilin-4 OS=Mus musculus OX=10090 GN=Pkp4 PE=1 SV=1	40	2854.13	3346.03	2922.63	3201.1	2913.19	3043.32	2901.97	3321.68	3018.13	3074.46	3035.99	1.01267	0.77814	0.937454	FALSE
Q9ERK4	Exportin-2 OS=Mus musculus OX=10090 GN=Cse1l PE=1 SV=1	39	5435.95	4604.44	5311.4	5418.1	5458.62	5503.04	5504.07	4972.59	5492.14	5180.57	5381.94	0.962584	0.388071	0.795055	FALSE
O35526	Syntaxin-1A OS=Mus musculus OX=10090 GN=Stx1a PE=1 SV=3	29	10288.4	11765.1	11086.5	9283.8	10765.4	10349	11226.2	9690.43	8732.02	10564.9	10114	1.04458	0.536427	0.853866	FALSE
Q9Z268	RasGAP-activating-like protein 1 OS=Mus musculus OX=10090 GN=Rasal1 PE=1 SV=2	42	6761.86	6564.64	5737.78	6563.2	6676.17	7028.25	6799.87	6395.07	6844.96	6394.17	6745.56	0.947908	0.190095	0.688953	FALSE
Q8R0S2	IQ motif and SEC7 domain-containing protein 1 OS=Mus musculus OX=10090 GN=Iqsec1 PE=1 SV=2	41	3910.63	5425.11	4444.94	4723.7	4031.73	4274.33	4212.25	5929.57	4831.19	4594.11	4608.82	0.996807	0.97516	0.993824	FALSE
Q8BNW9	Kelch repeat and BTB domain-containing protein 11 OS=Mus musculus OX=10090 GN=Kbtbd11 PE=1 SV=3	27	2760.89	2710.5	2924.54	3065.5	2913.57	2693.71	2694.95	2790.16	2799.42	2861.96	2777.18	1.03053	0.343937	0.774765	FALSE
Q9QYB5	Gamma-adducin OS=Mus musculus OX=10090 GN=Add3 PE=1 SV=2	39	4511.96	4638.67	4731.14	4595.4	4501.39	4513.85	4388.52	4488.09	4439.19	4618.62	4465.97	1.03418	0.0149934	0.4467	FALSE
Q80YA9	Connector enhancer of kinase suppressor of ras 2 OS=Mus musculus OX=10090 GN=Cnksr2 PE=1 SV=1	30	2538.93	3114.62	2770.32	3069.3	2558.29	2729.52	2704.18	3438.74	3034.7	2863.56	2876.85	0.995381	0.95109	0.985455	FALSE
Q6ZQ08	CCR4-NOT transcription complex subunit 1 OS=Mus musculus OX=10090 GN=Cnot1 PE=1 SV=2	44	3057.34	3003.91	3025.86	3011.5	3113.21	3124.85	3036.36	2835.63	3123.43	3024.58	3044.63	0.993415	0.765689	0.934305	FALSE
Q99PV0	Pre-mRNA-processing-splicing factor 8 OS=Mus musculus OX=10090 GN=Prpf8 PE=1 SV=2	42	2756.14	2614.89	2648	2819.9	2820.11	2802.22	2789.62	2680.59	2971.41	2708.49	2811.26	0.963441	0.167304	0.668729	FALSE
Q6P5F9	Exportin-1 OS=Mus musculus OX=10090 GN=Xpo1 PE=1 SV=1	38	5024.43	4552.68	4864.13	4936.2	5137.91	5098.02	5216.6	4607.21	5057.86	4841.03	5018.76	0.964588	0.287005	0.746143	FALSE
Q9D2V7	Coronin-7 OS=Mus musculus OX=10090 GN=Coro7 PE=1 SV=2	33	3484.52	3334.34	3337.89	3428.5	3292.8	3368.01	3157.54	3420	3369.41	3395.72	3320.27	1.02272	0.261945	0.734055	FALSE
P08752	Guanine nucleotide-binding protein G(i) subunit alpha-2 OS=Mus musculus OX=10090 GN=Gnai2 PE=1 SV=5	25	5649.84	5342.53	5459.11	5736.1	5811	5969.75	5747.86	5229.18	5993.75	5544.73	5743.4	0.965409	0.299782	0.752584	FALSE
Q8K596	Sodium/calcium exchanger 2 OS=Mus musculus OX=10090 GN=Slc8a2 PE=1 SV=1	31	4294.87	3795.47	3862.32	4046.3	4200.22	4141.74	4235.18	4250.37	4236.15	3995.13	4212.55	0.948387	0.0703759	0.590589	FALSE
Q9ESN9	C-Jun-amino-terminal kinase-interacting protein 3 OS=Mus musculus OX=10090 GN=Mapk8ip3 PE=1 SV=1	33	2960.66	2904.03	2909.49	2884.5	3088.62	3035.7	3004.59	3045.84	2880.59	2914.53	3010.23	0.968211	0.0584278	0.572737	FALSE
Q62318	Transcription intermediary factor 1-beta OS=Mus musculus OX=10090 GN=Trim28 PE=1 SV=3	29	5285.3	5475.41	5067.66	5251.1	5216.23	5408.68	5563.9	5390.42	5590.27	5267.88	5432.21	0.96975	0.165889	0.667508	FALSE
Q6PAJ1	Breakpoint cluster region protein OS=Mus musculus OX=10090 GN=Bcr PE=1 SV=3	38	4317.17	4365.48	4258.49	4568.5	4555.62	4492.92	4370.58	4644.42	4550.11	4375.88	4521.83	0.967723	0.103769	0.610741	FALSE
Q5SV85	Synergin gamma OS=Mus musculus OX=10090 GN=Synrg PE=1 SV=1	35	3376.92	3558.33	3321.04	3411.4	3358.26	3476.28	3330.62	3513.67	3302.34	3415.81	3395.21	1.00607	0.758951	0.931917	FALSE
P63085	Mitogen-activated protein kinase 1 OS=Mus musculus OX=10090 GN=Mapk1 PE=1 SV=3	34	11799.1	11980.2	11355.4	11558.2	12168.2	11556.3	12908.2	13019.4	10853.8	11670.8	12073.1	0.966682	0.427016	0.808844	FALSE
Q6DFV3	Rho GTPase-activating protein 21 OS=Mus musculus OX=10090 GN=Arhgap21 PE=1 SV=1	44	3014.28	3135.08	2944.2	2974.3	3051.92	3022.75	3051.09	3143.39	2942.18	3016.1	3041.58	0.991623	0.636833	0.890448	FALSE
Q8CCN5	Breast carcinoma-amplified sequence 3 homolog OS=Mus musculus OX=10090 GN=Bcas3 PE=1 SV=2	36	3174.31	3114.99	3083.14	3183.2	3166.56	3170.46	3144.99	3180.98	3108.3	3138.63	3154.15	0.99508	0.565145	0.862849	FALSE
Q91VI7	Ribonuclease inhibitor OS=Mus musculus OX=10090 GN=Rnh1 PE=1 SV=1	27	3258.18	3263.21	3224.33	3068.1	3240.34	3265.79	3242.09	3556.18	3023.74	3202.45	3261.27	0.981965	0.586117	0.87043	FALSE
Q6P1B1	Xaa-Pro aminopeptidase 1 OS=Mus musculus OX=10090 GN=Xpnpep1 PE=1 SV=1	35	3899.96	3894.97	3849.86	3883	3933.61	3983.39	3953.6	3918.19	3968.37	3881.9	3951.36	0.98242	0.00401638	0.305966	FALSE
P06801	NADP-dependent malic enzyme OS=Mus musculus OX=10090 GN=Me1 PE=1 SV=2	34	4451.34	3980.96	4109.66	4408.3	4352.44	4326.1	4410.55	4204.11	4393.65	4232.91	4336.75	0.976055	0.376691	0.788769	FALSE
P55937	Golgin subfamily A member 3 OS=Mus musculus OX=10090 GN=Golga3 PE=1 SV=3	40	3691.05	3914.46	3769.21	3693.6	3782.01	3764.92	3567.23	3700.24	3632.88	3766	3688.57	1.02099	0.270104	0.741357	FALSE
Q9CWS0	N(G),N(G)-dimethylarginine dimethylaminohydrolase 1 OS=Mus musculus OX=10090 GN=Ddah1 PE=1 SV=3	31	6453.9	6725.9	6820.24	6608.7	6172.07	6383.11	6302.43	6581.38	6529.43	6650.77	6391.94	1.04049	0.0510064	0.563872	FALSE
P30999	Catenin delta-1 OS=Mus musculus OX=10090 GN=Ctnnd1 PE=1 SV=2	37	3086.4	3375.75	3095.61	3265.2	3140.07	3191.63	2971.28	3451.4	3241.27	3203.46	3195.37	1.00253	0.94183	0.983361	FALSE
P03995	Glial fibrillary acidic protein OS=Mus musculus OX=10090 GN=Gfap PE=1 SV=4	44	9383.67	9646.72	8847.78	9534.7	9638.42	8653.99	8242.48	11870.5	8626.32	9348.1	9322.13	1.00279	0.971946	0.993284	FALSE
P48318	Glutamate decarboxylase 1 OS=Mus musculus OX=10090 GN=Gad1 PE=1 SV=2	31	5612	4965.2	5794.73	5279	5472.12	5561.47	5510.99	5292.23	5524.76	5403.31	5471.49	0.98754	0.703401	0.910654	FALSE
P70441	Na(+)/H(+) exchange regulatory cofactor NHE-RF1 OS=Mus musculus OX=10090 GN=Slc9a3r1 PE=1 SV=3	33	6959.74	8205.86	6803.61	7397.5	6214.45	6923.73	7076.96	7187.58	7086.76	7322.09	6888.49	1.06295	0.239222	0.715782	FALSE
Q8C1A5	Thimet oligopeptidase OS=Mus musculus OX=10090 GN=Thop1 PE=1 SV=1	40	5567.04	5370.79	5440.35	5564.7	5657.64	5565.46	5338.43	5390.03	5571.35	5485.08	5503.26	0.996695	0.827679	0.953144	FALSE
P43406	Integrin alpha-V OS=Mus musculus OX=10090 GN=Itgav PE=1 SV=2	41	3205.39	3391.1	3226.46	3271.6	3060.37	3194.05	3174.71	2980.72	3081.55	3272.86	3097.29	1.05668	0.0186725	0.467826	FALSE
Q9WV34	MAGUK p55 subfamily member 2 OS=Mus musculus OX=10090 GN=Mpp2 PE=1 SV=1	37	6469.92	6509.96	5866.28	6668.8	6261.11	6547.15	6381.86	6287.19	6639.3	6371.21	6421.64	0.992147	0.786569	0.939352	FALSE
P50544	Very long-chain specific acyl-CoA dehydrogenase, mitochondrial OS=Mus musculus OX=10090 GN=Acadvl PE=1 SV=3	30	3660.92	3680.98	3902.09	3784.1	3847.97	3964.88	3910.68	3914.71	4082.69	3755.81	3943.41	0.952426	0.0245024	0.496694	FALSE
P51830	Adenylate cyclase type 9 OS=Mus musculus OX=10090 GN=Adcy9 PE=1 SV=1	37	3401.84	3227.77	3324.63	3187	3352.83	3217.03	3511.25	3431.63	3337.18	3284.24	3368.54	0.974975	0.267465	0.739568	FALSE
Q9Z140	Copine-6 OS=Mus musculus OX=10090 GN=Cpne6 PE=1 SV=1	29	5513.66	5826.19	4948.37	5411.2	5715.4	5588.08	6125.9	5442.49	5326.67	5415.58	5633.09	0.961388	0.362504	0.784037	FALSE
P28740	Kinesin-like protein KIF2A OS=Mus musculus OX=10090 GN=Kif2a PE=1 SV=2	41	6916.67	6880.59	6815.41	6746	6999.41	6911.63	6987.03	6636.55	6622.34	6839.36	6829.32	1.00147	0.923699	0.981185	FALSE
Q80VP1	Epsin-1 OS=Mus musculus OX=10090 GN=Epn1 PE=1 SV=3	28	3827	3945.89	3737.76	3758.8	3811.9	3809.68	3872.51	3945.84	3737.27	3816.5	3834.81	0.995228	0.757059	0.930636	FALSE
P28271	Cytoplasmic aconitate hydratase OS=Mus musculus OX=10090 GN=Aco1 PE=1 SV=3	37	3848.71	3870.74	4145.83	3826	3804.97	3728.87	3760.29	3496.36	3692.25	3920.72	3694.97	1.0611	0.0390665	0.532534	FALSE
A2AHC3	Calmodulin-regulated spectrin-associated protein 1 OS=Mus musculus OX=10090 GN=Camsap1 PE=1 SV=1	38	2846.66	3033.63	3078.87	2775	2840.8	2839.72	2812.94	2831.5	2703.51	2930.81	2805.2	1.04478	0.114971	0.622948	FALSE
Q8R071	Inositol-trisphosphate 3-kinase A OS=Mus musculus OX=10090 GN=Itpka PE=1 SV=1	30	2967.89	2898.55	2812.11	2935.8	2851.89	2965.9	2848.42	2834.6	2833.74	2903	2866.48	1.01274	0.400712	0.801408	FALSE
Q9EPU0	Regulator of nonsense transcripts 1 OS=Mus musculus OX=10090 GN=Upf1 PE=1 SV=2	33	2712.25	2780.9	2748.31	2954.1	2899.95	2851.34	2813.83	2806.31	2893.64	2797.38	2852.75	0.980591	0.319497	0.760316	FALSE
Q91WQ3	Tyrosine--tRNA ligase, cytoplasmic OS=Mus musculus OX=10090 GN=Yars PE=1 SV=3	46	10508.1	8970.5	10200.3	9567.2	9731.25	10612	10688.2	9148.44	10753.2	9793.43	10166	0.963349	0.459485	0.82477	FALSE
Q9Z1R2	Large proline-rich protein BAG6 OS=Mus musculus OX=10090 GN=Bag6 PE=1 SV=1	32	2697.07	2797.34	2815.59	2838	2710.52	2661.29	2677.4	2827.36	2745.27	2786.47	2723.73	1.02303	0.190248	0.688953	FALSE
P35235	Tyrosine-protein phosphatase non-receptor type 11 OS=Mus musculus OX=10090 GN=Ptpn11 PE=1 SV=2	42	4373.05	4285.09	4235.57	4412.5	4282.32	4436.67	4361.23	4221.68	4440.89	4325.99	4347.71	0.995004	0.729429	0.920767	FALSE
P61161	Actin-related protein 2 OS=Mus musculus OX=10090 GN=Actr2 PE=1 SV=1	29	7559.99	7402.24	6919.42	7428.4	7628.61	7507.42	7714.55	7462.52	7548.06	7323.39	7571.7	0.967206	0.1123	0.620164	FALSE
P37040	NADPH--cytochrome P450 reductase OS=Mus musculus OX=10090 GN=Por PE=1 SV=2	37	6089.72	5892.32	6127.54	6007	6085.43	5932.49	6044.04	5902.44	5960.35	6028.47	5984.55	1.00734	0.489501	0.837098	FALSE
P27612	Phospholipase A-2-activating protein OS=Mus musculus OX=10090 GN=Plaa PE=1 SV=4	34	2532.65	2560.93	2515.35	2592.2	2657.42	2490.48	2437.07	2663.67	2477.1	2550.11	2543.36	1.00266	0.907457	0.976065	FALSE
Q9Z1G4	V-type proton ATPase 116 kDa subunit a isoform 1 OS=Mus musculus OX=10090 GN=Atp6v0a1 PE=1 SV=3	32	5173.31	4667.78	4999.93	5045.8	5406.41	4888.14	5608.73	4844.42	5072.08	4968.13	5155.48	0.96366	0.359205	0.781427	FALSE
P14094	Sodium/potassium-transporting ATPase subunit beta-1 OS=Mus musculus OX=10090 GN=Atp1b1 PE=1 SV=1	31	16503.1	14153.9	16858.3	11967.4	17593.7	15739.3	16949.6	14388.6	14581.4	14733.8	15800.3	0.932503	0.428479	0.808844	FALSE
Q6RHR9	Membrane-associated guanylate kinase, WW and PDZ domain-containing protein 1 OS=Mus musculus OX=10090 GN=Magi1 PE=1 SV=1	33	2838.59	2898.19	2795.82	2831	2740.91	2833.68	2710.32	2781.24	2684.85	2840.66	2749.7	1.03308	0.0368858	0.525326	FALSE
Q3V3R1	Monofunctional C1-tetrahydrofolate synthase, mitochondrial OS=Mus musculus OX=10090 GN=Mthfd1l PE=1 SV=2	32	4357.74	4466.45	4202.66	4435.7	4365.43	4470.3	4348.81	4509.28	4633.5	4364.43	4464.27	0.977637	0.243204	0.718586	FALSE
Q9CZD3	Glycine--tRNA ligase OS=Mus musculus OX=10090 GN=Gars1 PE=1 SV=1	35	5575.7	5706.22	5528.97	5531.3	5523.07	5621.95	5528.41	5609.93	5547.86	5585.09	5566.09	1.00341	0.673954	0.902416	FALSE
Q78PY7	Staphylococcal nuclease domain-containing protein 1 OS=Mus musculus OX=10090 GN=Snd1 PE=1 SV=1	33	4137.81	4133.09	3804.48	4064.6	4149.52	4187.11	3937.58	3914.84	4195.04	4032.64	4074.91	0.989626	0.684372	0.905735	FALSE
Q8JZP2	Synapsin-3 OS=Mus musculus OX=10090 GN=Syn3 PE=1 SV=2	27	2242.6	2275.8	2289.13	2273.2	2353.1	2243.7	2333.18	2496.61	2305.77	2270.12	2345	0.968066	0.154276	0.657312	FALSE
P47738	Aldehyde dehydrogenase, mitochondrial OS=Mus musculus OX=10090 GN=Aldh2 PE=1 SV=1	30	8166.18	8545.79	8830.03	7991.4	8348.61	8484.51	8470.25	7663.3	8771.56	8377.01	8339.23	1.00453	0.892819	0.97144	FALSE
P50518	V-type proton ATPase subunit E 1 OS=Mus musculus OX=10090 GN=Atp6v1e1 PE=1 SV=2	32	11936.2	14650.9	12137.7	12997.1	13227.4	14013.4	14247.9	15220.2	13996.5	12887.8	14126.7	0.912299	0.0984287	0.606253	FALSE
P48320	Glutamate decarboxylase 2 OS=Mus musculus OX=10090 GN=Gad2 PE=1 SV=1	28	6135.98	6138.23	6301.42	6021.1	6656.11	6114.91	6067.23	7031.38	5687.49	6148.37	6293.79	0.976895	0.604408	0.880201	FALSE
Q9DBR7	Protein phosphatase 1 regulatory subunit 12A OS=Mus musculus OX=10090 GN=Ppp1r12a PE=1 SV=2	37	4160.46	4506.4	4244.78	4156	4122.28	4216.26	4256.31	4367.68	4149.76	4264.57	4221.57	1.01019	0.633374	0.888693	FALSE
Q8BFZ3	Beta-actin-like protein 2 OS=Mus musculus OX=10090 GN=Actbl2 PE=1 SV=1	2	87.2428	55.8087	77.9412	91.1	71.626	91.124	166.514	99.0623	151.589	76.6795	110.292	0.695238	0.119244	0.628649	FALSE
Q9EPK7	Exportin-7 OS=Mus musculus OX=10090 GN=Xpo7 PE=1 SV=3	39	3804.82	3449.93	3620.49	3855.5	3782.01	3838.71	3848.94	3314.83	3803.56	3679.15	3711.76	0.991215	0.828334	0.953366	FALSE
Q8C1B1	Calmodulin-regulated spectrin-associated protein 2 OS=Mus musculus OX=10090 GN=Camsap2 PE=1 SV=3	39	3626.64	3839.43	3613.75	3580.2	3578.59	3664.75	3494.08	3603.98	3592.42	3663.61	3586.34	1.02154	0.23551	0.712464	FALSE
Q8R5H6	Wiskott-Aldrich syndrome protein family member 1 OS=Mus musculus OX=10090 GN=Wasf1 PE=1 SV=2	27	4259.99	4282.17	4360.03	4229.8	4418.4	4381.99	4399.54	4275.3	4521.4	4282.73	4398.62	0.973652	0.0553258	0.568221	FALSE
Q6PE13	Proline-rich transmembrane protein 3 OS=Mus musculus OX=10090 GN=Prrt3 PE=1 SV=1	25	3072.29	3089.04	3087.18	3072.9	3067.68	2970.37	3074.53	3204.24	2930.17	3080.34	3047.92	1.01064	0.568301	0.863963	FALSE
Q6PB44	Tyrosine-protein phosphatase non-receptor type 23 OS=Mus musculus OX=10090 GN=Ptpn23 PE=1 SV=2	36	3870.06	3805.21	3868.39	3970.1	3765.87	3862.06	3813.32	3890.55	3761.93	3877.99	3818.4	1.01561	0.194865	0.690669	FALSE
Q3UU96	Serine/threonine-protein kinase MRCK alpha OS=Mus musculus OX=10090 GN=Cdc42bpa PE=1 SV=2	28	2573.1	2832.42	2587.8	2581.5	2436.71	2658.27	2723.52	2487.7	2660.44	2641.52	2590.94	1.01952	0.56295	0.860841	FALSE
Q8BHN3	Neutral alpha-glucosidase AB OS=Mus musculus OX=10090 GN=Ganab PE=1 SV=1	32	3936.02	3889.01	4016.54	3899.5	3932.09	3933.07	3961.16	3827.76	3890.47	3934.95	3908.63	1.00673	0.495065	0.84021	FALSE
P70296	Phosphatidylethanolamine-binding protein 1 OS=Mus musculus OX=10090 GN=Pebp1 PE=1 SV=3	19	8696.1	8533.74	7970.87	9260.4	8161.33	8550.56	8237.99	9521.83	9110.19	8603	8700.91	0.988746	0.800982	0.945837	FALSE
Q8C854	Myelin expression factor 2 OS=Mus musculus OX=10090 GN=Myef2 PE=1 SV=1	45	9138.7	9557.08	9188.68	9245.2	9028.01	9486.03	9147.16	9512.91	9252.42	9281	9283.39	0.999743	0.98636	0.995561	FALSE
Q58A65	C-Jun-amino-terminal kinase-interacting protein 4 OS=Mus musculus OX=10090 GN=Spag9 PE=1 SV=2	38	4548.14	4666.92	4639.71	4477.3	4555.49	4690.71	4443.73	4500.63	4414.66	4582.4	4520	1.01381	0.383455	0.792382	FALSE
Q923T9	Calcium/calmodulin-dependent protein kinase type II subunit gamma OS=Mus musculus OX=10090 GN=Camk2g PE=1 SV=1	14	1783.03	2754.1	2115.48	2866.8	1823.15	2057.4	1949.5	4711.48	2676.76	2336.07	2471.53	0.945193	0.805663	0.947858	FALSE
A2A5R2	Brefeldin A-inhibited guanine nucleotide-exchange protein 2 OS=Mus musculus OX=10090 GN=Arfgef2 PE=1 SV=1	46	4608.4	4187.77	4385.86	4538.4	4539.48	4566.35	4551.09	4313.54	4536.02	4427.14	4500.28	0.983746	0.484674	0.833531	FALSE
Q9DBF1	Alpha-aminoadipic semialdehyde dehydrogenase OS=Mus musculus OX=10090 GN=Aldh7a1 PE=1 SV=4	27	6313.8	6307.16	6968.39	6129.2	6146.47	6254.15	6300.64	5826.47	6248.35	6421.93	6152.76	1.04375	0.189391	0.688953	FALSE
O35954	Membrane-associated phosphatidylinositol transfer protein 1 OS=Mus musculus OX=10090 GN=Pitpnm1 PE=1 SV=1	29	1637.36	1698.97	1696.4	1725.1	1564.48	1571.33	1746.71	1757.34	1737.47	1689.15	1673.12	1.00958	0.772037	0.935716	FALSE
O88447	Kinesin light chain 1 OS=Mus musculus OX=10090 GN=Klc1 PE=1 SV=3	38	6626.86	6566.96	6597.84	6579.2	6485.48	6510.13	6421.31	6886.55	6266.88	6592.68	6510.91	1.01256	0.502945	0.845306	FALSE
Q61330	Contactin-2 OS=Mus musculus OX=10090 GN=Cntn2 PE=1 SV=2	32	2743.33	2832.17	2845.35	2749.8	2703.45	2759.64	2795.39	2815.22	2808.29	2792.28	2776.09	1.00583	0.641244	0.890448	FALSE
Q9WV60	Glycogen synthase kinase-3 beta OS=Mus musculus OX=10090 GN=Gsk3b PE=1 SV=2	24	5491.47	5523.77	5491.01	5545.3	5502.26	5591.83	5519.7	5670.65	5695.58	5512.84	5595.47	0.985233	0.110265	0.620164	FALSE
P56564	Excitatory amino acid transporter 1 OS=Mus musculus OX=10090 GN=Slc1a3 PE=1 SV=2	30	7569.72	7321.37	8198.44	7976	7394.03	7933.6	7924.77	7658.77	8155.89	7758.85	7808.97	0.993581	0.833152	0.954505	FALSE
Q69ZR2	E3 ubiquitin-protein ligase HECTD1 OS=Mus musculus OX=10090 GN=Hectd1 PE=1 SV=2	30	2173.2	2139.51	2176.58	2169.6	2158.5	2206.32	2150.11	2112.89	2168.36	2164.67	2159.03	1.00262	0.770942	0.935716	FALSE
P48758	Carbonyl reductase [NADPH] 1 OS=Mus musculus OX=10090 GN=Cbr1 PE=1 SV=3	28	6574.79	6338.34	6280.07	6351.2	6166.15	6304.36	6199.95	6045.33	5964.79	6385.13	6134.96	1.04078	0.0253766	0.496694	FALSE
O08529	Calpain-2 catalytic subunit OS=Mus musculus OX=10090 GN=Capn2 PE=1 SV=4	30	3218.79	2991.85	3102.24	3295.1	3106.9	3184.37	3183.81	3214.06	3336.27	3149.88	3204.22	0.98304	0.476686	0.831498	FALSE
Q6A0A9	Constitutive coactivator of PPAR-gamma-like protein 1 OS=Mus musculus OX=10090 GN=FAM120A PE=1 SV=2	31	2355.53	2374.34	2431.89	2328.9	2295.84	2306.72	2336.38	2162.89	2182.58	2372.37	2255.78	1.05168	0.0361361	0.522484	FALSE
Q91V41	Ras-related protein Rab-14 OS=Mus musculus OX=10090 GN=Rab14 PE=1 SV=3	27	11038.4	10236.6	10604.6	11242.6	11076.4	10704.1	11037.1	11059.8	11087.8	10773.5	10992.1	0.980113	0.346472	0.774765	FALSE
Q3UPL0	Protein transport protein Sec31A OS=Mus musculus OX=10090 GN=Sec31a PE=1 SV=2	36	4838.78	4484.84	4680.15	4852.7	4543.77	4749.63	4748.11	4554.37	4799.48	4711.74	4677.82	1.00725	0.738605	0.923924	FALSE
P97492	Regulator of G-protein signaling 14 OS=Mus musculus OX=10090 GN=Rgs14 PE=1 SV=2	29	2382.34	2279.82	2260.15	2409.5	2322.58	2316.04	2323.57	2288.86	2255.92	2332.07	2301.24	1.0134	0.414409	0.80673	FALSE
P58771	Tropomyosin alpha-1 chain OS=Mus musculus OX=10090 GN=Tpm1 PE=1 SV=1	22	5823.16	6631.02	5676.79	6058.8	5661.67	5460.7	5398.51	6281.38	5338.16	6036.8	5618.01	1.07454	0.153744	0.657312	FALSE
Q9WVK4	EH domain-containing protein 1 OS=Mus musculus OX=10090 GN=Ehd1 PE=1 SV=1	24	2825.78	2804.89	2705.29	2881	2812.55	2727.58	2719.16	2887.44	2630.3	2803.51	2754.02	1.01797	0.432743	0.810417	FALSE
Q99LF4	RNA-splicing ligase RtcB homolog OS=Mus musculus OX=10090 GN=Rtcb PE=1 SV=1	26	3951.08	4060.01	3885.01	4060.3	3879.5	4065.05	4101.18	4177.89	4131.62	3988.4	4069.73	0.980016	0.282717	0.74454	FALSE
Q91XL9	Oxysterol-binding protein-related protein 1 OS=Mus musculus OX=10090 GN=Osbpl1a PE=1 SV=2	31	4472.69	4334.05	4439.44	4416.3	4337.81	4406.91	4427.72	4150.11	4268.77	4415.32	4317.07	1.02276	0.166907	0.668729	FALSE
Q5SSL4	Active breakpoint cluster region-related protein OS=Mus musculus OX=10090 GN=Abr PE=1 SV=1	40	8049.22	7564.11	8214.16	8232.2	8111.77	8077.32	8166.38	7663.42	7898.43	8010.28	7981.33	1.00363	0.872659	0.965823	FALSE
P12367	cAMP-dependent protein kinase type II-alpha regulatory subunit OS=Mus musculus OX=10090 GN=Prkar2a PE=1 SV=2	30	4875.32	4917.95	4664.2	4991.8	4896.64	4955.76	4870.97	4851.14	4978.39	4860.77	4910.34	0.989906	0.492312	0.838607	FALSE
Q99MN9	Propionyl-CoA carboxylase beta chain, mitochondrial OS=Mus musculus OX=10090 GN=Pccb PE=1 SV=2	33	4427.85	4315.9	4682.39	4320.8	4725.37	4482.88	4524.7	4441.97	4537.19	4434.29	4541.39	0.976416	0.28527	0.74536	FALSE
A2AWA9	Rab GTPase-activating protein 1 OS=Mus musculus OX=10090 GN=Rabgap1 PE=1 SV=1	43	5012.21	5240.22	4770.01	5005.1	4959.95	5132.62	4954.49	5110.58	4967.82	5004.12	5024.47	0.99595	0.837547	0.954722	FALSE
Q5SXY1	Cytospin-B OS=Mus musculus OX=10090 GN=Specc1 PE=1 SV=2	43	4114.44	4387.28	3977.01	4247.2	3924.02	4101.94	3949.24	4278.14	3962.76	4178.7	4041.08	1.03405	0.239854	0.716421	FALSE
Q8R4U7	Leucine zipper protein 1 OS=Mus musculus OX=10090 GN=Luzp1 PE=1 SV=2	38	2552.34	2597.59	2577.69	2468.4	2377.06	2613.75	2429.39	2447.78	2531.65	2548.52	2478.54	1.02824	0.233409	0.712429	FALSE
Q8BH66	Atlastin-1 OS=Mus musculus OX=10090 GN=Atl1 PE=1 SV=1	36	6866.26	6156.01	6563.47	6656.7	6814.14	6786.55	6844.71	6425.82	6975.84	6555.46	6766.87	0.968757	0.253414	0.729317	FALSE
B9EKR1	Receptor-type tyrosine-protein phosphatase zeta OS=Mus musculus OX=10090 GN=Ptprz1 PE=1 SV=1	36	9192.68	8918.49	8569.55	9053.4	8770.61	9000.33	9143.19	8796.5	9088.52	8930.5	8958.55	0.996869	0.85329	0.958541	FALSE
Q6PGN3	Serine/threonine-protein kinase DCLK2 OS=Mus musculus OX=10090 GN=Dclk2 PE=1 SV=1	37	3980.39	3969.88	3830.09	3974.1	3903.46	3977.22	3984.09	3964.45	3936.14	3938.11	3952.96	0.996242	0.694899	0.908426	FALSE
A2RSJ4	UHRF1-binding protein 1-like OS=Mus musculus OX=10090 GN=Uhrf1bp1l PE=1 SV=2	36	2793.75	2846.54	2724.83	2797.4	2814.44	2778.15	2697.77	2919.1	2793.16	2790.29	2799.62	0.996668	0.844512	0.955996	FALSE
O35295	Transcriptional activator protein Pur-beta OS=Mus musculus OX=10090 GN=Purb PE=1 SV=3	17	3764.72	3800.7	3990.48	3569.9	3725.01	3623.5	3679.19	3358.37	3534.22	3778.5	3581.68	1.05495	0.106351	0.614791	FALSE
P18242	Cathepsin D OS=Mus musculus OX=10090 GN=Ctsd PE=1 SV=1	24	6818.33	6434.44	7336.36	6854.9	7127.04	6885.14	7131.28	6734.22	6873.41	6853.58	6948.48	0.986343	0.623225	0.886005	FALSE
Q62077	1-phosphatidylinositol 4,5-bisphosphate phosphodiesterase gamma-1 OS=Mus musculus OX=10090 GN=Plcg1 PE=1 SV=2	31	2835.62	2867.13	2787.84	2879.2	2881.41	2829.56	2723.9	2734.08	2729.61	2842.23	2778.98	1.02276	0.163138	0.667508	FALSE
P26041	Moesin OS=Mus musculus OX=10090 GN=Msn PE=1 SV=3	47	8328.47	8749.8	8241.46	8441.3	8521.77	8528.3	8977.17	8447.79	8465.03	8438.09	8585.8	0.982796	0.346235	0.774765	FALSE
P62823	Ras-related protein Rab-3C OS=Mus musculus OX=10090 GN=Rab3c PE=1 SV=1	23	3868.76	3417.53	3727.99	4234.3	4138.67	3959.44	4069.02	4421.04	3888.64	3800.89	4091.3	0.929016	0.156499	0.660476	FALSE
A2ALS5	Rap1 GTPase-activating protein 1 OS=Mus musculus OX=10090 GN=Rap1gap PE=1 SV=2	34	4060.46	3786.94	3771.01	3948.5	4044.97	4045.09	3907.35	4085.51	3970.33	3889.9	4010.14	0.970015	0.133923	0.642219	FALSE
Q9CZ42	ATP-dependent (S)-NAD(P)H-hydrate dehydratase OS=Mus musculus OX=10090 GN=Naxd PE=1 SV=1	26	2794.1	2788.93	2828.73	2795.7	2842.81	2794.24	2770.15	2785.63	2749.96	2801.82	2788.39	1.00482	0.508249	0.848901	FALSE
Q921G7	Electron transfer flavoprotein-ubiquinone oxidoreductase, mitochondrial OS=Mus musculus OX=10090 GN=Etfdh PE=1 SV=1	34	5319.58	5301.49	5436.87	5369.5	5237.79	5314.69	5289.24	5468.97	5336.33	5356.6	5328.85	1.00521	0.603237	0.880201	FALSE
Q9D5V5	Cullin-5 OS=Mus musculus OX=10090 GN=Cul5 PE=1 SV=3	38	3693.66	3588.65	3680.14	3688.9	3676.7	3585.88	3816.4	3647.13	3500.69	3662.58	3643.87	1.00514	0.775531	0.937215	FALSE
Q9EQQ9	Protein O-GlcNAcase OS=Mus musculus OX=10090 GN=Mgea5 PE=1 SV=2	33	3371.82	3389.15	3448.3	3393.7	3506.7	3449.78	3446.55	3577.5	3217.78	3400.62	3437.5	0.989274	0.618185	0.884236	FALSE
P31938	Dual specificity mitogen-activated protein kinase kinase 1 OS=Mus musculus OX=10090 GN=Map2k1 PE=1 SV=2	27	9721.64	8659.92	8851.71	9617.2	9646.12	9502.85	9443.09	9400.77	9612.97	9200.94	9520.69	0.966416	0.233034	0.712429	FALSE
Q9D172	Glutamine amidotransferase-like class 1 domain-containing protein 3A, mitochondrial OS=Mus musculus OX=10090 GN=Gatd3a PE=1 SV=1	23	6014.98	6589.61	6380.27	6043	6045.45	6160.88	6063.51	6226.47	5795.01	6252.39	6056.45	1.03235	0.223429	0.707837	FALSE
Q8R4H2	Rho guanine nucleotide exchange factor 12 OS=Mus musculus OX=10090 GN=Arhgef12 PE=1 SV=2	30	2614.14	2656.18	2666.09	2611.6	2517.05	2588.47	2531.87	2546.36	2493.54	2636.89	2535.26	1.04009	0.00240215	0.291757	FALSE
D3YXK2	Scaffold attachment factor B1 OS=Mus musculus OX=10090 GN=Safb PE=1 SV=2	31	2884.14	3139.1	2841.65	3006.6	2725.78	2985.74	3033.54	2972.46	3021.78	2965.63	2945.6	1.0068	0.826634	0.95262	FALSE
P60843	Eukaryotic initiation factor 4A-I OS=Mus musculus OX=10090 GN=Eif4a1 PE=1 SV=1	31	6906.59	6596.68	6964.68	6933.8	6842.26	6773.12	6772.2	6578.15	6844.7	6848.81	6761.38	1.01293	0.382843	0.792382	FALSE
Q68FL6	Methionine--tRNA ligase, cytoplasmic OS=Mus musculus OX=10090 GN=Mars PE=1 SV=1	33	4330.46	3946.25	4215.02	3972.2	4065.15	4333.97	4383.27	3975.04	4370.03	4112.8	4221.99	0.974137	0.419545	0.808844	FALSE
Q6NVE8	WD repeat-containing protein 44 OS=Mus musculus OX=10090 GN=Wdr44 PE=1 SV=1	30	2336.2	2377.14	2412.12	2517.5	2388.03	2326.44	2306.66	2328.66	2410.68	2409.81	2351.76	1.02469	0.194621	0.690669	FALSE
P70704	Phospholipid-transporting ATPase IA OS=Mus musculus OX=10090 GN=Atp8a1 PE=1 SV=2	39	4425.6	3863.92	3948.93	4380.3	4507.06	4242.39	4788.08	4594.29	4507.96	4147.11	4524.53	0.916584	0.054667	0.568221	FALSE
P32921	Tryptophan--tRNA ligase, cytoplasmic OS=Mus musculus OX=10090 GN=Wars PE=1 SV=2	30	5933.01	5617.06	6153.71	5513	5598.24	5725.38	5845.99	5435.77	5421.41	5798.66	5602.96	1.03493	0.25439	0.729317	FALSE
P63005	Platelet-activating factor acetylhydrolase IB subunit alpha OS=Mus musculus OX=10090 GN=Pafah1b1 PE=1 SV=2	31	9543.93	9745.25	9836.78	10504.4	10464.6	9819.8	9598.87	9925.58	10233.7	9901.16	10003.8	0.989735	0.693326	0.908103	FALSE
P70399	TP53-binding protein 1 OS=Mus musculus OX=10090 GN=Tp53bp1 PE=1 SV=3	25	1431.3	1411.65	1379.09	1469.5	1412.01	1485.93	1358.54	1461.21	1608.93	1422.51	1462.96	0.972352	0.438728	0.813954	FALSE
B9EJA2	Cortactin-binding protein 2 OS=Mus musculus OX=10090 GN=Cttnbp2 PE=1 SV=2	34	4332.24	4550	4243.77	4425.5	4254.96	4348.36	4217.88	4422.85	4289.13	4386.41	4306.03	1.01867	0.290164	0.746143	FALSE
Q9D394	Protein RUFY3 OS=Mus musculus OX=10090 GN=Rufy3 PE=1 SV=1	40	9275.72	9766.32	9463.64	9338.3	9107.21	9219.41	9113.73	9549.61	8847.37	9459.13	9164.67	1.03213	0.108845	0.61969	FALSE
P51150	Ras-related protein Rab-7a OS=Mus musculus OX=10090 GN=Rab7a PE=1 SV=2	27	7520.61	7021.99	7608.18	7424.5	7382.68	7203.9	7372.38	6951.54	7414.3	7390.36	7262.87	1.01755	0.429067	0.808844	FALSE
P09405	Nucleolin OS=Mus musculus OX=10090 GN=Ncl PE=1 SV=2	39	10247	10131.2	9403.33	9598.2	10400.8	10259.6	10143.3	9757.1	10833	9838.59	10272.8	0.957731	0.147758	0.656301	FALSE
Q8VDJ3	Vigilin OS=Mus musculus OX=10090 GN=Hdlbp PE=1 SV=1	37	3816.2	3707.65	3578.26	3654.3	3730.43	3770.72	3452.96	3681.76	3696.04	3688.09	3664.66	1.00639	0.771878	0.935716	FALSE
Q9Z1Z2	Serine-threonine kinase receptor-associated protein OS=Mus musculus OX=10090 GN=Strap PE=1 SV=2	23	5369.64	5450.93	5417.66	5359.8	5356.34	5450.78	5345.6	5374.53	5329.15	5399.38	5371.12	1.00526	0.383212	0.792382	FALSE
Q8CA95	cAMP and cAMP-inhibited cGMP 3',5'-cyclic phosphodiesterase 10A OS=Mus musculus OX=10090 GN=Pde10a PE=1 SV=2	36	4827.15	4106.41	5111.8	4663.8	5049.62	4700.39	4399.92	4396.75	4963.38	4662.48	4694.07	0.993271	0.901094	0.973132	FALSE
P42669	Transcriptional activator protein Pur-alpha OS=Mus musculus OX=10090 GN=Pura PE=1 SV=1	18	6894.37	6638.94	7135.3	6413.4	6732.67	6753.4	6857.77	5928.02	6512.07	6765.09	6547.93	1.03316	0.395248	0.799365	FALSE
Q99KK7	Dipeptidyl peptidase 3 OS=Mus musculus OX=10090 GN=Dpp3 PE=1 SV=2	36	4731.66	4492.27	4516.38	4717.3	4544.65	4525.1	4508.43	4371.94	4602.83	4613.08	4509.94	1.02287	0.188535	0.688445	FALSE
Q60575	Kinesin-like protein KIF1B OS=Mus musculus OX=10090 GN=Kif1b PE=1 SV=2	21	1106.85	1139.32	1144.11	1121.9	1078.8	1153.5	1053.52	1175.94	1153.9	1127.95	1122.1	1.00521	0.843034	0.95566	FALSE
Q9JMA1	Ubiquitin carboxyl-terminal hydrolase 14 OS=Mus musculus OX=10090 GN=Usp14 PE=1 SV=3	29	3427.34	3294.27	3333.4	3519.8	3263.92	3286.23	3247.73	3228.14	3384.68	3392.58	3281.69	1.03379	0.0769029	0.590589	FALSE
Q921M7	Protein FAM49B OS=Mus musculus OX=10090 GN=Fam49b PE=1 SV=1	28	6218.9	6041.53	6046.22	6172.6	6230.34	6126.77	6113.86	6078.41	6004.19	6119.32	6110.27	1.00148	0.878945	0.967292	FALSE
Q7TPH6	E3 ubiquitin-protein ligase MYCBP2 OS=Mus musculus OX=10090 GN=Mycbp2 PE=1 SV=2	38	2542.85	2581.03	2433.58	2483.6	2527.01	2598.51	2508.3	2544.55	2612.95	2509.63	2557.94	0.981114	0.230276	0.710941	FALSE
P10649	Glutathione S-transferase Mu 1 OS=Mus musculus OX=10090 GN=Gstm1 PE=1 SV=2	31	13609.4	12581.2	14827.7	13617.1	13445.8	13666.5	14254.9	12196.8	13629.9	13635.8	13421.1	1.01599	0.713899	0.913866	FALSE
Q91ZJ5	UTP--glucose-1-phosphate uridylyltransferase OS=Mus musculus OX=10090 GN=Ugp2 PE=1 SV=3	29	6171.69	6211.55	6280.19	5856.6	5790.94	5761.43	5706.86	5482.15	5503.88	6127.81	5647.54	1.08504	0.00351203	0.299459	FALSE
Q80YX1	Tenascin OS=Mus musculus OX=10090 GN=Tnc PE=1 SV=1	28	1811.27	1874.85	1503.43	1767	1676.1	1723.76	1614.12	1675.42	1538.21	1733.07	1644.26	1.05402	0.313128	0.757409	FALSE
Q61490	CD166 antigen OS=Mus musculus OX=10090 GN=Alcam PE=1 SV=3	25	6478.93	6295.96	6013.65	6377.2	6363.52	6293.11	6187.65	6293.65	6132.73	6289.03	6253.58	1.00567	0.733686	0.923076	FALSE
Q9ESJ4	NCK-interacting protein with SH3 domain OS=Mus musculus OX=10090 GN=Nckipsd PE=1 SV=2	29	3371.82	3275.03	3232.53	3351.6	3282.33	3302.32	3254.91	3404.76	3223.26	3307.26	3292.94	1.00435	0.759754	0.931979	FALSE
Q9JJK2	LanC-like protein 2 OS=Mus musculus OX=10090 GN=Lancl2 PE=1 SV=1	24	5852.46	5266.65	5491.12	5872.4	5825.25	5849.5	6109.25	5611.35	5894.06	5614.84	5855.72	0.958864	0.174328	0.677554	FALSE
Q8CIN4	Serine/threonine-protein kinase PAK 2 OS=Mus musculus OX=10090 GN=Pak2 PE=1 SV=1	15	2368.46	2414.29	2360.34	2373.3	2361.04	2300.79	2307.69	2402.69	2149.7	2379.01	2302.75	1.03312	0.180669	0.680694	FALSE
Q64331	Unconventional myosin-VI OS=Mus musculus OX=10090 GN=Myo6 PE=1 SV=1	37	4228.44	4081.08	4145.72	4248.2	4092.52	4128.07	4111.43	3840.55	4254.94	4175.32	4083.22	1.02255	0.316602	0.759182	FALSE
Q9CQN1	Heat shock protein 75 kDa, mitochondrial OS=Mus musculus OX=10090 GN=Trap1 PE=1 SV=1	34	4818.85	4655.11	5144.6	4773.3	4765.35	4655.03	4775.66	4496.49	4543.72	4844.63	4645.87	1.04278	0.114785	0.622948	FALSE
Q62418	Drebrin-like protein OS=Mus musculus OX=10090 GN=Dbnl PE=1 SV=2	31	6244.53	6777.54	5989.72	6193.2	6053.77	6112.98	5910.3	6427.89	5598.49	6294.68	6014.58	1.04657	0.227552	0.709223	FALSE
Q61481	Calcium/calmodulin-dependent 3',5'-cyclic nucleotide phosphodiesterase 1A OS=Mus musculus OX=10090 GN=Pde1a PE=1 SV=2	30	3778.01	3529.46	3345.64	3763.7	3755.02	3785.48	3680.09	3927.24	3868.03	3599.7	3802.19	0.946744	0.0964587	0.605904	FALSE
Q91W50	Cold shock domain-containing protein E1 OS=Mus musculus OX=10090 GN=Csde1 PE=1 SV=1	33	4850.29	4836.71	4714.29	4878.6	4699.77	4847.37	4654.21	4811.35	4697.44	4819.56	4741.45	1.01647	0.182938	0.682814	FALSE
P41216	Long-chain-fatty-acid--CoA ligase 1 OS=Mus musculus OX=10090 GN=Acsl1 PE=1 SV=2	29	4006.37	3730.06	3995.43	4083.9	4184.71	4054.4	4140.12	4124.14	4025.14	3951.63	4105.29	0.96257	0.0871536	0.594676	FALSE
Q8VDP4	Cell cycle and apoptosis regulator protein 2 OS=Mus musculus OX=10090 GN=Ccar2 PE=1 SV=2	32	3296.38	3325.45	3181.98	3316.4	3202.12	3316.23	3218.27	3250.88	3441.71	3279.54	3284.7	0.998429	0.93046	0.981422	FALSE
B1AY13	Ubiquitin carboxyl-terminal hydrolase 24 OS=Mus musculus OX=10090 GN=Usp24 PE=1 SV=1	35	2174.39	1976.43	2146.03	2279.6	2320.81	2263.9	2299.74	2132.53	2351.83	2141.3	2272.46	0.942286	0.109761	0.620164	FALSE
Q03141	MAP/microtubule affinity-regulating kinase 3 OS=Mus musculus OX=10090 GN=Mark3 PE=1 SV=2	24	1855.4	1912.48	1811.76	1825.8	1785.19	1811.83	1792.7	1878.01	1795.93	1850.96	1812.42	1.02126	0.19865	0.691981	FALSE
Q9JLJ2	4-trimethylaminobutyraldehyde dehydrogenase OS=Mus musculus OX=10090 GN=Aldh9a1 PE=1 SV=1	29	6026.13	6118.99	6659.84	6009.7	6096.4	6133.79	6052.37	5965.87	6031.47	6198.1	6055.71	1.02351	0.325623	0.76579	FALSE
Q3UVL4	Vacuolar protein sorting-associated protein 51 homolog OS=Mus musculus OX=10090 GN=Vps51 PE=1 SV=2	35	3475.15	3399.75	3418.42	3378.6	3495.6	3444.34	3495.75	3234.21	3380.9	3417.79	3408.74	1.00266	0.882313	0.968413	FALSE
P62821	Ras-related protein Rab-1A OS=Mus musculus OX=10090 GN=Rab1A PE=1 SV=3	27	12202.5	11097.1	11659.3	12580.6	12243.6	11851.5	11850.6	11760.2	12118.3	11871.6	11963.4	0.99232	0.771802	0.935716	FALSE
Q9JKK7	Tropomodulin-2 OS=Mus musculus OX=10090 GN=Tmod2 PE=1 SV=2	29	5887.34	5830.33	4967.58	6141.7	5603.53	5842.36	5842.53	6405.54	6581.49	5688.68	6043.75	0.94125	0.295844	0.748933	FALSE
Q8BVQ5	Protein phosphatase methylesterase 1 OS=Mus musculus OX=10090 GN=Ppme1 PE=1 SV=5	28	4779.94	4748.16	4668.02	4710.3	4828.41	4847.73	4871.87	4782.67	4727.84	4726.42	4811.43	0.982331	0.0497863	0.561953	FALSE
O35382	Exocyst complex component 4 OS=Mus musculus OX=10090 GN=Exoc4 PE=1 SV=2	33	3264.23	3192.69	3171.99	3276.7	3288.26	3351.43	3285.65	3177.24	3212.43	3226.09	3262.42	0.988863	0.41076	0.806715	FALSE
P26040	Ezrin OS=Mus musculus OX=10090 GN=Ezr PE=1 SV=3	35	5308.9	5487.71	5614.34	5178.3	5373.75	5502.68	5600.41	5144.68	5435.25	5394.74	5409.16	0.997334	0.909035	0.976604	FALSE
Q8BFU3	RING finger protein 214 OS=Mus musculus OX=10090 GN=Rnf214 PE=1 SV=1	34	3078.69	3105.73	2989.13	3039.7	3011.56	3024.69	2982.29	3110.96	2990.72	3053	3023.7	1.00969	0.419407	0.808844	FALSE
Q9D6M3	Mitochondrial glutamate carrier 1 OS=Mus musculus OX=10090 GN=Slc25a22 PE=1 SV=1	19	5000.23	5358.12	4904.91	4880.1	4778.34	5253.47	5323.18	4699.08	5221.76	5032.29	5048.3	0.996829	0.930634	0.981422	FALSE
O08759	Ubiquitin-protein ligase E3A OS=Mus musculus OX=10090 GN=Ube3a PE=1 SV=2	29	3597.45	3409.25	3409.55	3708.7	3428	3550.92	3411.96	3539.64	3543.49	3528.93	3494.26	1.00992	0.650397	0.893495	FALSE
P68404	Protein kinase C beta type OS=Mus musculus OX=10090 GN=Prkcb PE=1 SV=4	29	4141.96	3983.4	5147.86	3746.5	3960.22	3650.96	4835.87	4015.22	3984.29	4223.55	4071.29	1.0374	0.661279	0.895853	FALSE
Q9D1G1	Ras-related protein Rab-1B OS=Mus musculus OX=10090 GN=Rab1b PE=1 SV=1	18	4017.28	4351.35	3990.37	4110.9	3982.92	3953.75	3807.17	4374.66	3798.86	4115.06	3978.16	1.03441	0.350086	0.774765	FALSE
Q9R1R2	Tripartite motif-containing protein 3 OS=Mus musculus OX=10090 GN=Trim3 PE=1 SV=1	28	3947.05	3928.96	3939.71	3955.9	4007.26	4005.65	3961.16	4050.49	3952.45	3942.89	3995.25	0.986896	0.0385673	0.531082	FALSE
Q3UHC7	Disabled homolog 2-interacting protein OS=Mus musculus OX=10090 GN=Dab2ip PE=1 SV=1	34	2814.74	2776.15	2804.69	2835.7	2690.97	2857.14	2720.96	2730.98	2839.61	2807.74	2767.12	1.01468	0.340752	0.774765	FALSE
Q99MR8	Methylcrotonoyl-CoA carboxylase subunit alpha, mitochondrial OS=Mus musculus OX=10090 GN=Mccc1 PE=1 SV=2	26	2137.38	2137.69	2218.37	2235.2	2271.25	2240.07	2267.97	2228.4	2279.01	2181.69	2257.25	0.966525	0.021533	0.484621	FALSE
Q501J6	Probable ATP-dependent RNA helicase DDX17 OS=Mus musculus OX=10090 GN=Ddx17 PE=1 SV=1	22	2756.38	2872	2832.55	2795	2772.06	2852.06	2831.77	2646.36	2808.16	2813.65	2781.11	1.0117	0.514371	0.849998	FALSE
Q9CPV4	Glyoxalase domain-containing protein 4 OS=Mus musculus OX=10090 GN=Glod4 PE=1 SV=1	33	6937.91	7156.7	6608.39	7004.9	6661.28	6848.85	6593.49	7029.06	6581.62	6924.04	6740.69	1.0272	0.234282	0.712429	FALSE
P97393	Rho GTPase-activating protein 5 OS=Mus musculus OX=10090 GN=Arhgap5 PE=1 SV=2	36	3641.35	3723.24	3639.03	3673.2	3488.92	3569.18	3414.27	3499.59	3390.94	3669.05	3471.99	1.05675	0.00189108	0.291757	FALSE
P60487	Pyridoxal phosphate phosphatase OS=Mus musculus OX=10090 GN=Pdxp PE=1 SV=1	26	3569.58	3592.19	3571.63	3509.8	3567.74	3573.42	3773.48	3573.36	3457.63	3560.67	3587.69	0.992468	0.662186	0.895853	FALSE
Q8BY87	Ubiquitin carboxyl-terminal hydrolase 47 OS=Mus musculus OX=10090 GN=Usp47 PE=1 SV=2	31	2174.03	2262.28	2246	2180	2176.66	2209.46	2158.31	2155.92	2118.9	2215.23	2163.65	1.02384	0.0863798	0.594676	FALSE
Q3UTQ8	Cyclin-dependent kinase-like 5 OS=Mus musculus OX=10090 GN=Cdkl5 PE=1 SV=1	34	3425.44	3721.53	3474.7	3571.6	3404.67	3554.55	3386.21	3736.54	3486.2	3546.54	3511.39	1.01001	0.710594	0.913866	FALSE
Q8BUK6	Protein Hook homolog 3 OS=Mus musculus OX=10090 GN=Hook3 PE=1 SV=2	30	3253.08	3504.13	3185.13	3447.1	3147.14	3299.66	3120.91	3468.58	3259.67	3344.75	3256.85	1.02699	0.393869	0.798028	FALSE
P62192	26S proteasome regulatory subunit 4 OS=Mus musculus OX=10090 GN=Psmc1 PE=1 SV=1	32	4320.61	4270.84	4097.08	4296.4	4271.86	4335.54	4269.51	4323.36	4504.44	4245.31	4340.1	0.978159	0.193609	0.689391	FALSE
Q8C078	Calcium/calmodulin-dependent protein kinase kinase 2 OS=Mus musculus OX=10090 GN=Camkk2 PE=1 SV=2	33	5035.58	5130.61	5383.63	5068.6	4916.44	4971.49	4780.14	4739.51	4900.09	5152.82	4860.75	1.06009	0.01019	0.383789	FALSE
P10630	Eukaryotic initiation factor 4A-II OS=Mus musculus OX=10090 GN=Eif4a2 PE=1 SV=2	13	1294.52	1177.68	1310.24	1389.5	1353.11	1355.52	1338.56	1255.53	1517.98	1290.73	1361.55	0.947988	0.282997	0.74454	FALSE
P16332	Methylmalonyl-CoA mutase, mitochondrial OS=Mus musculus OX=10090 GN=Mut PE=1 SV=2	31	3697.1	3741.14	3738.66	3877.2	3661.57	3755.6	3646.91	3852.82	3790.64	3762.92	3740.7	1.00594	0.702615	0.910644	FALSE
P22892	AP-1 complex subunit gamma-1 OS=Mus musculus OX=10090 GN=Ap1g1 PE=1 SV=3	30	3353.91	2884.67	3174.35	3467.1	3400.89	3480.75	3444.63	3105.92	3775.64	3212.31	3434.93	0.935189	0.221413	0.707172	FALSE
Q9ES28	Rho guanine nucleotide exchange factor 7 OS=Mus musculus OX=10090 GN=Arhgef7 PE=1 SV=2	34	4208.03	4026.15	4142.46	4193.4	4350.05	4358.77	4345.73	4306.7	4340.93	4141.89	4340.4	0.954265	0.0013438	0.291757	FALSE
Q6PHZ2	Calcium/calmodulin-dependent protein kinase type II subunit delta OS=Mus musculus OX=10090 GN=Camk2d PE=1 SV=1	17	1492.87	2836.31	1841.3	2645.8	1670.17	1774.08	1743.76	4292.61	2254.74	2131.15	2186.8	0.974555	0.917674	0.979664	FALSE
Q9CZC8	Secernin-1 OS=Mus musculus OX=10090 GN=Scrn1 PE=1 SV=1	27	8716.03	9465	8854.07	8561.2	8485.33	8770.97	8227.62	9032.94	8543.85	8892.61	8607.85	1.03308	0.255269	0.729317	FALSE
P29758	Ornithine aminotransferase, mitochondrial OS=Mus musculus OX=10090 GN=Oat PE=1 SV=1	24	3702.2	3790.11	4291.96	3646.5	3659.68	3611.52	3645.5	3474.39	3562.15	3849.56	3590.02	1.0723	0.0813613	0.591944	FALSE
Q3TDD9	Protein phosphatase 1 regulatory subunit 21 OS=Mus musculus OX=10090 GN=Ppp1r21 PE=1 SV=2	26	2396.7	2426.83	2442	2404	2422.59	2435.92	2309.86	2369.09	2368.79	2417.32	2380.83	1.01533	0.223118	0.707837	FALSE
P63037	DnaJ homolog subfamily A member 1 OS=Mus musculus OX=10090 GN=Dnaja1 PE=1 SV=1	26	4333.07	4445.74	4406.19	4373.4	4403.65	4280.98	4269.38	4396.62	4129.53	4389.4	4294.85	1.02202	0.167923	0.669639	FALSE
Q9WVQ1	Membrane-associated guanylate kinase, WW and PDZ domain-containing protein 2 OS=Mus musculus OX=10090 GN=Magi2 PE=1 SV=2	35	2416.03	2448.39	2432.57	2528.3	2333.68	2420.31	2461.54	2426.2	2448.79	2455.95	2417.68	1.01583	0.292666	0.748775	FALSE
O88487	Cytoplasmic dynein 1 intermediate chain 2 OS=Mus musculus OX=10090 GN=Dync1i2 PE=1 SV=1	24	2035.12	2017.84	1852.53	2140.1	1987.61	2010.46	2048.4	2219.74	1999.37	2008.72	2051.39	0.979201	0.566957	0.863384	FALSE
Q70FJ1	A-kinase anchor protein 9 OS=Mus musculus OX=10090 GN=Akap9 PE=1 SV=2	33	2100.6	2165.82	2078.75	2028.9	1996.06	2014.09	1880.83	2131.37	2048.96	2092.94	2012.61	1.03992	0.174914	0.677554	FALSE
P47754	F-actin-capping protein subunit alpha-2 OS=Mus musculus OX=10090 GN=Capza2 PE=1 SV=3	19	3939.58	3704.61	3651.94	3987	3869.79	3966.09	3991.65	3871.42	4163.07	3818.04	3970.98	0.961486	0.152553	0.657312	FALSE
P18760	Cofilin-1 OS=Mus musculus OX=10090 GN=Cfl1 PE=1 SV=3	26	21268.4	20311.4	19528.9	20049.5	19587.1	20110.7	19418.1	20765.4	19348	20279.8	19838.8	1.02223	0.345233	0.774765	FALSE
O55106	Striatin OS=Mus musculus OX=10090 GN=Strn PE=1 SV=2	27	3192.1	3062.49	3058.88	3204.9	3187.37	3181.95	3123.72	3235.63	3361.19	3128.83	3216.99	0.972594	0.164191	0.667508	FALSE
O54865	Guanylate cyclase soluble subunit beta-1 OS=Mus musculus OX=10090 GN=Gucy1b1 PE=1 SV=1	31	3914.07	3461.25	3493.46	4031.4	3778.48	3875.61	3736.59	3530.08	4058.02	3716.58	3791.81	0.980161	0.654541	0.894017	FALSE
Q99JY0	Trifunctional enzyme subunit beta, mitochondrial OS=Mus musculus OX=10090 GN=Hadhb PE=1 SV=1	31	5755.54	5659.45	5994.89	5881.6	5667.98	5822.89	5689.19	5823.11	6014.5	5821.49	5802.22	1.00332	0.844841	0.956156	FALSE
B2RXS4	Plexin-B2 OS=Mus musculus OX=10090 GN=Plxnb2 PE=1 SV=1	28	1906.05	1942.45	1997.88	2116.3	1948.76	2023.53	1925.16	1947.52	2034.08	1989.1	1975.32	1.00698	0.777595	0.937229	FALSE
Q8R1B4	Eukaryotic translation initiation factor 3 subunit C OS=Mus musculus OX=10090 GN=Eif3c PE=1 SV=1	33	4323.7	3961.96	4020.81	4235	4253.32	4186.14	4197.13	4064.58	4369.9	4132.69	4213.05	0.980928	0.422281	0.808844	FALSE
Q99LX0	Protein/nucleic acid deglycase DJ-1 OS=Mus musculus OX=10090 GN=Park7 PE=1 SV=1	31	9660.9	9357.57	9182.61	10028.7	9156.27	9373.05	9483.57	10088.9	9606.71	9552.08	9536.69	1.00161	0.950306	0.985455	FALSE
P62334	26S proteasome regulatory subunit 10B OS=Mus musculus OX=10090 GN=Psmc6 PE=1 SV=1	30	5199.29	5542.28	5621.53	4992.6	5252.67	5066.94	5025.98	5061.48	4909.1	5332.78	5062.03	1.05348	0.0981949	0.605904	FALSE
Q6ZPQ6	Membrane-associated phosphatidylinositol transfer protein 2 OS=Mus musculus OX=10090 GN=Pitpnm2 PE=1 SV=2	29	2300.02	2283.11	2381.91	2335.3	2257.63	2172.69	2485.5	2304.62	2243.39	2324.78	2290.41	1.015	0.596056	0.875846	FALSE
P99029	Peroxiredoxin-5, mitochondrial OS=Mus musculus OX=10090 GN=Prdx5 PE=1 SV=2	21	12874.4	13425.8	13033.9	12776.8	12500.8	12383.9	12677.4	13755.2	12326.8	13025.4	12718.3	1.02415	0.367891	0.784532	FALSE
P13020	Gelsolin OS=Mus musculus OX=10090 GN=Gsn PE=1 SV=3	33	3847.52	4087.66	3857.83	3830.1	3895.77	3913.23	3953.34	4015.61	3821.57	3904.38	3919.38	0.996173	0.821618	0.950039	FALSE
Q80TM9	Nischarin OS=Mus musculus OX=10090 GN=Nisch PE=1 SV=2	29	2052.08	2005.29	2098.52	2115.9	2059.5	2030.79	1987.8	2066.9	2004.72	2067.5	2029.71	1.01862	0.217136	0.706278	FALSE
Q7TPD3	Roundabout homolog 2 OS=Mus musculus OX=10090 GN=Robo2 PE=1 SV=2	22	1611.5	1697.02	1609.91	1695.5	1661.22	1623.47	1627.44	1650.23	1562.87	1652.93	1624.68	1.01739	0.364976	0.784532	FALSE
O35250	Exocyst complex component 7 OS=Mus musculus OX=10090 GN=Exoc7 PE=1 SV=2	34	3902.57	3878.29	3863.45	3944.2	3877.99	3942.99	3957.44	3938.09	3723.44	3897.01	3887.01	1.00257	0.853473	0.958541	FALSE
P53994	Ras-related protein Rab-2A OS=Mus musculus OX=10090 GN=Rab2a PE=1 SV=1	23	5982.83	6089.03	6208.97	6101.7	6118.35	5719.46	6081.32	5962.26	6146.43	6095.11	6003.49	1.01526	0.385522	0.793421	FALSE
P61164	Alpha-centractin OS=Mus musculus OX=10090 GN=Actr1a PE=1 SV=1	26	7402.69	7094.1	7256.27	7110.1	7438.8	7236.32	7342.02	7019.11	7396.29	7214.71	7284.95	0.990359	0.530071	0.851914	FALSE
Q7TSC1	Protein PRRC2A OS=Mus musculus OX=10090 GN=Prrc2a PE=1 SV=1	30	2266.92	2451.44	2298.68	2346.2	2223.45	2203.9	2207.12	2355.53	2217.03	2339.78	2240.69	1.04422	0.0749527	0.590589	FALSE
Q8BK64	Activator of 90 kDa heat shock protein ATPase homolog 1 OS=Mus musculus OX=10090 GN=Ahsa1 PE=1 SV=2	27	4413.62	3772.93	4169.86	4398	4160.24	4095.41	4223.52	3966.9	4025.79	4180.35	4093.35	1.02125	0.561732	0.860366	FALSE
Q9JLB0	MAGUK p55 subfamily member 6 OS=Mus musculus OX=10090 GN=Mpp6 PE=1 SV=1	37	6130.64	5992.81	5963.44	6063.7	5825.63	6001.44	6061.72	5941.07	5797.75	6037.3	5924.66	1.01901	0.133026	0.641875	FALSE
P08003	Protein disulfide-isomerase A4 OS=Mus musculus OX=10090 GN=Pdia4 PE=1 SV=3	35	5760.05	5894.88	5761.14	5722	5653.48	5382.43	5531.36	5972.72	4986.48	5784.15	5495.64	1.0525	0.178032	0.678581	FALSE
A2RT62	F-box/LRR-repeat protein 16 OS=Mus musculus OX=10090 GN=Fbxl16 PE=1 SV=1	23	3067.19	2770.18	3022.82	2922.4	2906.12	2996.99	2909.53	2789.51	2981.85	2943.4	2915.86	1.00945	0.713021	0.913866	FALSE
P26638	Serine--tRNA ligase, cytoplasmic OS=Mus musculus OX=10090 GN=Sars PE=1 SV=3	33	6673.37	6582.79	6604.01	6528.1	6648.55	6706.59	6723.13	6784.87	6630.04	6596.86	6698.41	0.984841	0.0420735	0.539542	FALSE
Q9R1V7	Disintegrin and metalloproteinase domain-containing protein 23 OS=Mus musculus OX=10090 GN=Adam23 PE=1 SV=1	25	3965.44	4096.79	4171.1	3890.3	3960.47	4107.75	4047.12	3637.19	3959.89	4029.42	3939.03	1.02295	0.438451	0.813954	FALSE
Q505F5	Leucine-rich repeat-containing protein 47 OS=Mus musculus OX=10090 GN=Lrrc47 PE=1 SV=1	25	3440.15	3650.89	3368.22	3443.3	3328.24	3384.46	3342.66	3456.57	3461.02	3474.06	3394.13	1.02355	0.232629	0.712429	FALSE
Q99MI1	ELKS/Rab6-interacting/CAST family member 1 OS=Mus musculus OX=10090 GN=Erc1 PE=1 SV=1	27	2257.07	2257.9	2098.41	2283.3	2215.76	2194.1	2162.8	2334.34	2118.12	2222.93	2203.85	1.00866	0.741361	0.924925	FALSE
P63044	Vesicle-associated membrane protein 2 OS=Mus musculus OX=10090 GN=Vamp2 PE=1 SV=2	11	3905.65	3601.32	3819.42	3610.2	4000.7	3823.1	4100.92	3505.02	3649.32	3731.82	3809.49	0.979611	0.597645	0.876862	FALSE
Q8R317	Ubiquilin-1 OS=Mus musculus OX=10090 GN=Ubqln1 PE=1 SV=1	15	910.523	980.005	970.571	1046.7	952.433	946.999	953.472	946.093	932.067	975.758	946.182	1.03126	0.266066	0.737484	FALSE
Q9D819	Inorganic pyrophosphatase OS=Mus musculus OX=10090 GN=Ppa1 PE=1 SV=1	25	7434.72	7443.9	7388.93	7536.2	7547.26	7359.96	7318.19	7523.76	7242.96	7450.75	7397.48	1.0072	0.486045	0.83473	FALSE
Q9Z2Y3	Homer protein homolog 1 OS=Mus musculus OX=10090 GN=Homer1 PE=1 SV=2	27	4920.63	4799.8	4662.4	4754.8	4442.74	4682.12	4387.24	4189.77	5028.63	4783.51	4537.17	1.05429	0.193212	0.689391	FALSE
P62141	Serine/threonine-protein phosphatase PP1-beta catalytic subunit OS=Mus musculus OX=10090 GN=Ppp1cb PE=1 SV=3	10	2278.19	2230.74	2265.32	2192	2328.63	2270.91	2225.31	2166.64	2134.17	2241.31	2224.03	1.00777	0.701288	0.910524	FALSE
P80317	T-complex protein 1 subunit zeta OS=Mus musculus OX=10090 GN=Cct6a PE=1 SV=3	28	7638.76	7110.05	7388.81	7191.8	7639.83	7428.55	7758.11	7801.93	7495.86	7329.55	7623.48	0.961443	0.0614482	0.577058	FALSE
Q8R081	Heterogeneous nuclear ribonucleoprotein L OS=Mus musculus OX=10090 GN=Hnrnpl PE=1 SV=2	23	3525.45	3258.22	3139.3	3172.2	3520.07	3496.36	3327.8	3060.44	3554.19	3270.37	3386.64	0.965667	0.400138	0.801408	FALSE
Q9WTS5	Teneurin-2 OS=Mus musculus OX=10090 GN=Tenm2 PE=1 SV=1	27	1426.67	1414.33	1396.39	1475	1427.14	1413.35	1372.89	1377.62	1449.08	1427.8	1407.71	1.01427	0.39356	0.797728	FALSE
Q6ZQ18	Protein EFR3 homolog B OS=Mus musculus OX=10090 GN=Efr3b PE=1 SV=2	31	4519.67	4292.03	4326.11	4516.9	4418.66	4340.98	4480.37	4674.66	4411.92	4412.42	4463.89	0.988469	0.554846	0.857842	FALSE
O88448	Kinesin light chain 2 OS=Mus musculus OX=10090 GN=Klc2 PE=1 SV=1	24	3605.05	3602.17	3573.88	3565	3425.35	3539.18	3488.83	3548.3	3513.35	3586.48	3502.72	1.02391	0.0168448	0.462928	FALSE
P49312	Heterogeneous nuclear ribonucleoprotein A1 OS=Mus musculus OX=10090 GN=Hnrnpa1 PE=1 SV=2	29	5019.1	4786.65	4707.44	5128.3	4637.47	4902.41	5007.02	5054.5	5541.6	4907.43	5020.15	0.977546	0.560292	0.860366	FALSE
P60335	Poly(rC)-binding protein 1 OS=Mus musculus OX=10090 GN=Pcbp1 PE=1 SV=1	22	3997.35	3887.54	4059.11	4003.3	4009.15	4080.17	3961.93	3911.35	4053.98	3986.34	4002.85	0.995876	0.735711	0.923257	FALSE
Q8K183	Pyridoxal kinase OS=Mus musculus OX=10090 GN=Pdxk PE=1 SV=1	22	4840.44	4517.97	4671.72	4768	4752.24	4835.76	4760.67	4764.84	4888.09	4697.97	4800.03	0.978739	0.182231	0.682124	FALSE
Q9CQF9	Prenylcysteine oxidase OS=Mus musculus OX=10090 GN=Pcyox1 PE=1 SV=1	25	3500.89	3264.43	3427.63	3435.5	3295.58	3413.13	3248.37	3068.06	3523	3405.98	3306.02	1.03024	0.347739	0.774765	FALSE
Q80XK6	Autophagy-related protein 2 homolog B OS=Mus musculus OX=10090 GN=Atg2b PE=1 SV=3	36	2032.15	2047.92	2110.54	2075.9	2119.28	2080.99	2067.23	2127.49	2089.15	2066.41	2096.7	0.985555	0.172232	0.677527	FALSE
P23506	Protein-L-isoaspartate(D-aspartate) O-methyltransferase OS=Mus musculus OX=10090 GN=Pcmt1 PE=1 SV=3	26	6724.73	7098.6	6631.31	6557.1	6634.93	6687.72	6688.03	6886.55	6403.24	6749.78	6658.29	1.01374	0.523223	0.851072	FALSE
Q6NSW3	A-kinase anchor protein SPHKAP OS=Mus musculus OX=10090 GN=Sphkap PE=1 SV=2	35	1865.36	2119.17	1944.3	2000.4	1914.84	1873.16	1911.96	2154.11	2022.6	1980.17	1972.75	1.00376	0.922459	0.981185	FALSE
Q69Z98	Serine/threonine-protein kinase BRSK2 OS=Mus musculus OX=10090 GN=Brsk2 PE=1 SV=2	25	2765.99	2622.32	2697.42	2605.5	2484.13	2510.68	2502.66	2501.27	2430.26	2672.05	2485.63	1.075	0.00120362	0.291757	FALSE
Q9DCL9	Multifunctional protein ADE2 OS=Mus musculus OX=10090 GN=Paics PE=1 SV=4	28	3104.67	3028.75	3097.74	3114.1	3086.85	3086.75	3076.84	2962.51	3164.41	3086.13	3074.78	1.00369	0.788776	0.939669	FALSE
Q8CI71	Syndetin OS=Mus musculus OX=10090 GN=Vps50 PE=1 SV=2	28	1973.79	1948.05	1923.74	2103.8	2066.43	2096.11	2056.73	2098.29	2104.41	1986.15	2084.31	0.952908	0.0330832	0.514318	FALSE
Q925I1	ATPase family AAA domain-containing protein 3 OS=Mus musculus OX=10090 GN=Atad3 PE=1 SV=1	31	4744.95	4990.66	4652.74	4713.5	4764.22	4791.48	4951.16	4854.37	4765.43	4773.76	4824.82	0.989418	0.523122	0.851072	FALSE
Q91V14	Solute carrier family 12 member 5 OS=Mus musculus OX=10090 GN=Slc12a5 PE=1 SV=2	36	5647.11	4169.14	5145.61	4933.1	5434.16	4921.89	5131.54	4252.82	5414.5	4944.33	5011.29	0.986639	0.863672	0.963099	FALSE
Q68ED7	CREB-regulated transcription coactivator 1 OS=Mus musculus OX=10090 GN=Crtc1 PE=1 SV=1	16	1744.12	1835.75	1665.63	1715.9	1706.87	1694.12	1726.59	1828.52	1646.12	1739.26	1719.41	1.01155	0.678287	0.903323	FALSE
Q8VD75	Huntingtin-interacting protein 1 OS=Mus musculus OX=10090 GN=Hip1 PE=1 SV=2	30	2668.48	2540.96	2654.63	2638.8	2616.94	2579.88	2504.07	2438.22	2676.5	2625.23	2561.74	1.02478	0.282124	0.74454	FALSE
Q8R3V5	Endophilin-B2 OS=Mus musculus OX=10090 GN=Sh3glb2 PE=1 SV=2	25	6193.63	6417.15	6097.1	6085	6172.33	5999.99	6070.43	6179.96	5762.78	6196.81	6035.14	1.02679	0.187059	0.68672	FALSE
Q9D4H1	Exocyst complex component 2 OS=Mus musculus OX=10090 GN=Exoc2 PE=1 SV=1	31	3692.24	3377.21	3461.44	3697.7	3635.59	3685.07	3718.91	3598.68	3649.32	3554.34	3657.28	0.971854	0.21925	0.706278	FALSE
Q9JHK4	Geranylgeranyl transferase type-2 subunit alpha OS=Mus musculus OX=10090 GN=Rabggta PE=1 SV=1	29	3669.82	3380.02	3485.14	3679.8	3666.36	3751.25	3696.49	3666.9	3686.77	3551.42	3693.42	0.961552	0.0752992	0.590589	FALSE
Q6P4S6	Serine/threonine-protein kinase SIK3 OS=Mus musculus OX=10090 GN=Sik3 PE=1 SV=3	27	2441.42	2459.6	2493.22	2552.9	2474.68	2578.42	2392.24	2669.22	2610.47	2486.42	2543.06	0.977731	0.376654	0.788769	FALSE
Q62419	Endophilin-A2 OS=Mus musculus OX=10090 GN=Sh3gl1 PE=1 SV=1	31	8264.41	8560.29	7843.5	8172	8100.54	8288.66	8184.06	8896.24	7979.99	8206.06	8283.91	0.990603	0.733308	0.922996	FALSE
P62137	Serine/threonine-protein phosphatase PP1-alpha catalytic subunit OS=Mus musculus OX=10090 GN=Ppp1ca PE=1 SV=1	25	7092.01	6098.04	6956.82	7278	7264.88	7273.94	7286.67	6560.71	7497.16	6840.62	7169.27	0.954158	0.314277	0.758022	FALSE
Q922B2	Aspartate--tRNA ligase, cytoplasmic OS=Mus musculus OX=10090 GN=Dars PE=1 SV=2	36	6889.39	5914.61	6557.18	6745.7	6846.93	6740.94	6892.75	6375.7	7062.1	6515.72	6779.76	0.961056	0.29965	0.752584	FALSE
Q8R570	Synaptosomal-associated protein 47 OS=Mus musculus OX=10090 GN=Snap47 PE=1 SV=1	28	4199.14	4224.19	4379.68	4544	4319.28	4149.97	4404.92	4463.54	4388.17	4334.57	4343.82	0.997872	0.923687	0.981185	FALSE
Q80YN3	Breast carcinoma-amplified sequence 1 homolog OS=Mus musculus OX=10090 GN=Bcas1 PE=1 SV=3	34	5191.34	5492.34	4994.88	5362.6	4470.11	4903.74	4174.07	5535.25	4852.07	5256.96	4765.34	1.10316	0.127892	0.636971	FALSE
Q91W86	Vacuolar protein sorting-associated protein 11 homolog OS=Mus musculus OX=10090 GN=Vps11 PE=1 SV=3	31	3601.01	3587.56	3664.86	3673.9	3585.77	3630.76	3705.33	3711.35	3650.62	3631.63	3656.46	0.99321	0.475291	0.830857	FALSE
Q8R3S6	Exocyst complex component 1 OS=Mus musculus OX=10090 GN=Exoc1 PE=1 SV=4	34	4148.48	3784.38	3980.04	3923.7	3983.3	3999.72	4150.37	3812.38	3994.34	3957.01	3986.58	0.992583	0.7517	0.929708	FALSE
Q8C7R4	Ubiquitin-like modifier-activating enzyme 6 OS=Mus musculus OX=10090 GN=Uba6 PE=1 SV=1	30	2638.58	2439.13	2572.63	2621.4	2717.45	2637.22	2706.99	2495.71	2565.45	2566.72	2623.19	0.978473	0.396983	0.800023	FALSE
Q9QYJ0	DnaJ homolog subfamily A member 2 OS=Mus musculus OX=10090 GN=Dnaja2 PE=1 SV=1	28	5479.25	5806.82	5189.64	5623.4	5448.66	5399.61	5280.14	5901.28	5276.04	5520.13	5456.45	1.01167	0.721814	0.917246	FALSE
Q9EQH3	Vacuolar protein sorting-associated protein 35 OS=Mus musculus OX=10090 GN=Vps35 PE=1 SV=1	34	6096.71	5087.98	5712.84	6179.3	6269.31	6304.72	6383.91	5935.13	6376.23	5752.52	6251.63	0.920163	0.087028	0.594676	FALSE
O88307	Sortilin-related receptor OS=Mus musculus OX=10090 GN=Sorl1 PE=1 SV=3	35	2099.3	2020.27	2139.07	2135.1	2102.12	2030.91	2028.16	2036.41	2275.1	2097.88	2092.49	1.00258	0.927909	0.981185	FALSE
A2A8L5	Receptor-type tyrosine-protein phosphatase F OS=Mus musculus OX=10090 GN=Ptprf PE=1 SV=1	18	930.215	944.805	968.325	955.9	979.296	927.16	937.33	916.248	919.67	949.707	935.667	1.01501	0.370971	0.7854	FALSE
Q6P4T2	U5 small nuclear ribonucleoprotein 200 kDa helicase OS=Mus musculus OX=10090 GN=Snrnp200 PE=1 SV=1	35	2149	2055.72	2157.38	2194.3	2256.87	2250.71	2155.62	2038.86	2333.17	2138.48	2204.69	0.969971	0.328798	0.768323	FALSE
P97798	Neogenin OS=Mus musculus OX=10090 GN=Neo1 PE=1 SV=1	26	1515.41	1444.54	1499.95	1510.8	1576.09	1390.48	1615.14	1429.56	1543.95	1492.4	1508.54	0.989299	0.761809	0.932402	FALSE
Q8JZQ9	Eukaryotic translation initiation factor 3 subunit B OS=Mus musculus OX=10090 GN=Eif3b PE=1 SV=1	25	3457.59	3055.18	3368.1	3459	3468.48	3488.98	3456.67	3078.14	3487.38	3330.71	3392.01	0.981929	0.644389	0.891539	FALSE
Q9D0R2	Threonine--tRNA ligase 1, cytoplasmic OS=Mus musculus OX=10090 GN=Tars1 PE=1 SV=2	34	4838.9	4456.21	4720.81	4672.3	4572.9	4704.87	4681.37	4650.88	4641.59	4669.98	4650.11	1.00427	0.798942	0.944404	FALSE
Q80XI4	Phosphatidylinositol 5-phosphate 4-kinase type-2 beta OS=Mus musculus OX=10090 GN=Pip4k2b PE=1 SV=1	32	6839.09	7065.96	6998.6	6629.1	7052.5	6977.68	7027.39	6954.77	6568.45	6881.12	6913.83	0.995268	0.813402	0.94895	FALSE
Q99K85	Phosphoserine aminotransferase OS=Mus musculus OX=10090 GN=Psat1 PE=1 SV=1	28	5877.61	5606.34	5987.59	5798.6	5676.93	5759.14	5769.25	5259.03	5823.07	5815.86	5653.66	1.02869	0.282634	0.74454	FALSE
O70194	Eukaryotic translation initiation factor 3 subunit D OS=Mus musculus OX=10090 GN=Eif3d PE=1 SV=2	30	2382.94	2300.53	2448.97	2388.1	2496.75	2451.89	2450.65	2306.56	2546.39	2379.54	2449.12	0.971593	0.229879	0.710941	FALSE
Q8R151	NFX1-type zinc finger-containing protein 1 OS=Mus musculus OX=10090 GN=Znfx1 PE=1 SV=3	31	1701.77	1795.92	1774.24	1738.5	1732.47	1801.42	1686.63	1726.84	1789.14	1752.24	1746.79	1.00312	0.861649	0.962743	FALSE
Q6P1F6	Serine/threonine-protein phosphatase 2A 55 kDa regulatory subunit B alpha isoform OS=Mus musculus OX=10090 GN=Ppp2r2a PE=1 SV=1	27	5630.03	5570.9	5793.27	5461.3	5730.91	5805.59	5634.48	5192.62	5786.01	5612.6	5625.2	0.99776	0.933181	0.982273	FALSE
P51660	Peroxisomal multifunctional enzyme type 2 OS=Mus musculus OX=10090 GN=Hsd17b4 PE=1 SV=3	33	4147.65	4040.16	4247.82	4218.8	4202.87	4242.27	4221.21	4062.51	4373.16	4162.83	4219.24	0.98663	0.442628	0.816351	FALSE
Q5DQR4	Syntaxin-binding protein 5-like OS=Mus musculus OX=10090 GN=Stxbp5l PE=1 SV=1	27	2904.78	2778.09	2861.3	2860.6	2898.68	2872.02	3008.17	3003.98	2871.84	2850.82	2930.28	0.972883	0.100047	0.608546	FALSE
Q2PFD7	PH and SEC7 domain-containing protein 3 OS=Mus musculus OX=10090 GN=Psd3 PE=1 SV=2	27	4085.61	4866.18	3886.36	4420.5	3817.07	4281.47	5055.06	4224.91	5132.37	4298.98	4473.39	0.96101	0.623025	0.886005	FALSE
Q8R5C5	Beta-centractin OS=Mus musculus OX=10090 GN=Actr1b PE=1 SV=1	7	1539.96	1302.77	1286.76	1556.2	1503.32	1492.1	1482.3	1506.04	1727.81	1415.75	1539.65	0.919521	0.177966	0.678581	FALSE
Q7SIG6	Arf-GAP with SH3 domain, ANK repeat and PH domain-containing protein 2 OS=Mus musculus OX=10090 GN=Asap2 PE=1 SV=3	23	1674.49	1525.66	1606.21	1670.7	1613.67	1708.03	1669.33	1580.98	1695.58	1618.12	1652.8	0.979017	0.432581	0.810334	FALSE
Q8BU30	Isoleucine--tRNA ligase, cytoplasmic OS=Mus musculus OX=10090 GN=Iars PE=1 SV=2	36	3301.71	2829.37	3044.61	3062.4	3256.1	3257.8	3315.88	2944.68	3465.85	3054.96	3243.5	0.941872	0.187843	0.687614	FALSE
Q7TMK9	Heterogeneous nuclear ribonucleoprotein Q OS=Mus musculus OX=10090 GN=Syncrip PE=1 SV=2	28	5141.28	5119.16	5017.23	5019.3	4909.51	5034.39	5115.78	4858.89	5125.98	5073.93	5007.75	1.01322	0.362578	0.784037	FALSE
Q8BSL7	ADP-ribosylation factor 2 OS=Mus musculus OX=10090 GN=Arf2 PE=1 SV=2	1	95.0722	165.426	121.298	77.7	89.1564	89.7933	83.6287	76.7108	69.7697	110.34	81.4432	1.35481	0.0875465	0.594676	FALSE
A2AG50	MAP7 domain-containing protein 2 OS=Mus musculus OX=10090 GN=Map7d2 PE=1 SV=1	33	5319.82	5602.69	5260.41	5378.9	5313.59	5408.2	5163.44	5548.95	5184.7	5388.92	5321.85	1.0126	0.539623	0.854382	FALSE
A2A432	Cullin-4B OS=Mus musculus OX=10090 GN=Cul4b PE=1 SV=1	34	3212.98	3078.45	3061.01	3263.5	3173.37	3252.36	3265.03	3193.64	3293.34	3152.8	3235.23	0.974522	0.149782	0.657312	FALSE
P62196	26S proteasome regulatory subunit 8 OS=Mus musculus OX=10090 GN=Psmc5 PE=1 SV=1	26	3636.36	3521.3	3684.85	3542	3601.16	3601.97	3607.84	3342.48	3658.98	3595.5	3560.67	1.00978	0.64997	0.893495	FALSE
Q99NB9	Splicing factor 3B subunit 1 OS=Mus musculus OX=10090 GN=Sf3b1 PE=1 SV=1	26	1660.14	1656.1	1684.83	1611.4	1665	1661.94	1680.09	1574.52	1593.93	1652.9	1634.54	1.01123	0.529659	0.851914	FALSE
P21279	Guanine nucleotide-binding protein G(q) subunit alpha OS=Mus musculus OX=10090 GN=Gnaq PE=1 SV=4	29	6247.25	6250.77	6254.69	6245.8	6443.73	6414.2	6451.29	6038.23	6443.04	6249.63	6356.02	0.983261	0.285086	0.74536	FALSE
P83741	Serine/threonine-protein kinase WNK1 OS=Mus musculus OX=10090 GN=Wnk1 PE=1 SV=2	22	1775.09	1686.43	1595.09	1734.8	1687.7	1759.93	1656.01	1809.4	1770.35	1696.51	1735.76	0.977385	0.431616	0.809933	FALSE
Q80VP0	Tectonin beta-propeller repeat-containing protein 1 OS=Mus musculus OX=10090 GN=Tecpr1 PE=1 SV=1	25	2050.54	2032.94	1976.2	2123.3	2017.5	2064.78	2119.11	2174.39	2051.7	2045.07	2084.77	0.980958	0.363528	0.784491	FALSE
Q6PFD5	Disks large-associated protein 3 OS=Mus musculus OX=10090 GN=Dlgap3 PE=1 SV=1	24	2553.17	3102.07	2580.72	3036.7	2410.36	2552.54	2520.47	2959.15	2676.36	2806.85	2617.27	1.07243	0.284459	0.74536	FALSE
Q7TQI3	Ubiquitin thioesterase OTUB1 OS=Mus musculus OX=10090 GN=Otub1 PE=1 SV=2	21	5523.27	5488.93	5770.92	5285	5326.2	5421.62	5408.76	5127.5	5250.6	5514.34	5305.81	1.0393	0.0909895	0.600309	FALSE
Q6NXK7	Inactive dipeptidyl peptidase 10 OS=Mus musculus OX=10090 GN=Dpp10 PE=1 SV=1	33	6867.21	6485.72	6568.86	6841.9	7084.91	6682.76	7144.22	6649.6	6747.22	6688.85	6858.56	0.975255	0.27929	0.744035	FALSE
P08414	Calcium/calmodulin-dependent protein kinase type IV OS=Mus musculus OX=10090 GN=Camk4 PE=1 SV=2	30	3829.02	4099.59	4085.29	3848.1	3689.57	3851.17	3735.43	3787.96	3818.83	3963.46	3776.15	1.0496	0.0342581	0.518825	FALSE
P28741	Kinesin-like protein KIF3A OS=Mus musculus OX=10090 GN=Kif3a PE=1 SV=2	35	3628.53	3629.58	3450.21	3746.6	3577.7	3640.31	3587.21	3767.16	3507.08	3612.17	3614.87	0.999253	0.971459	0.993244	FALSE
P54071	Isocitrate dehydrogenase [NADP], mitochondrial OS=Mus musculus OX=10090 GN=Idh2 PE=1 SV=3	31	6374.07	6175.99	6550.44	6310.1	6718.92	6760.9	6830.87	6091.71	6935.65	6351.22	6660.72	0.953534	0.13496	0.643763	FALSE
Q8BH55	Threonine synthase-like 1 OS=Mus musculus OX=10090 GN=Thnsl1 PE=1 SV=1	25	2502.4	2534.38	2570.39	2512.9	2401.4	2528.71	2452.32	2556.3	2456.09	2529.88	2478.33	1.0208	0.179961	0.679247	FALSE
Q91W43	Glycine dehydrogenase (decarboxylating), mitochondrial OS=Mus musculus OX=10090 GN=Gldc PE=1 SV=1	25	2369.41	2605.14	2871.97	2356.5	2342.25	2411.48	2435.66	2301.52	2485.98	2542.32	2394.47	1.06175	0.214598	0.706278	FALSE
P13707	Glycerol-3-phosphate dehydrogenase [NAD(+)], cytoplasmic OS=Mus musculus OX=10090 GN=Gpd1 PE=1 SV=3	33	7179.08	6402.53	7190.68	6773.8	7162.35	7025.95	7184.06	6845.21	6984.59	6878.69	7039.33	0.977179	0.408719	0.806137	FALSE
Q62167	ATP-dependent RNA helicase DDX3X OS=Mus musculus OX=10090 GN=Ddx3x PE=1 SV=3	28	5217.56	5245.22	5354.42	5258.5	5191	5337.79	5245.68	5251.92	5021.32	5268.67	5208.47	1.01156	0.390329	0.796189	FALSE
Q9EP53	Hamartin OS=Mus musculus OX=10090 GN=Tsc1 PE=1 SV=1	24	1301.05	1303.98	1244.53	1333.7	1300.39	1296.61	1320.11	1350.49	1355.65	1295.41	1324.42	0.978095	0.221423	0.707172	FALSE
P24549	Retinal dehydrogenase 1 OS=Mus musculus OX=10090 GN=Aldh1a1 PE=1 SV=5	32	5045.31	4743.17	5228.96	4786.4	4876.97	4797.17	5131.02	4659.02	4759.16	4947.04	4842.09	1.02167	0.458092	0.824172	FALSE
B1AZP2	Disks large-associated protein 4 OS=Mus musculus OX=10090 GN=Dlgap4 PE=1 SV=1	25	1998.94	2339.99	2056.62	2273	1943.97	1953.48	1918.75	2510.31	2083.67	2162.43	2071.17	1.04406	0.534245	0.852978	FALSE
Q810A7	ATP-dependent RNA helicase DDX42 OS=Mus musculus OX=10090 GN=Ddx42 PE=1 SV=3	20	1550.17	1585.82	1602.72	1636.5	1587.44	1509.28	1584.65	1615.22	1608.67	1593.5	1580.59	1.00817	0.645693	0.892262	FALSE
Q8JZQ2	AFG3-like protein 2 OS=Mus musculus OX=10090 GN=Afg3l2 PE=1 SV=1	31	3901.38	3612.16	3725.52	3828	3769.4	3661	3737.74	3786.41	3715.74	3765.18	3733.8	1.00841	0.620711	0.884922	FALSE
B2RSH2	Guanine nucleotide-binding protein G(i) subunit alpha-1 OS=Mus musculus OX=10090 GN=Gnai1 PE=1 SV=1	12	3224.49	3050.31	3225.57	3291.4	3365.32	3419.66	3278.6	3164.57	3334.18	3196.67	3311.32	0.965378	0.13345	0.642001	FALSE
Q8C7M3	E3 ubiquitin-protein ligase TRIM9 OS=Mus musculus OX=10090 GN=Trim9 PE=1 SV=2	26	3207.52	3378.55	3343.06	3362.6	3181.44	3191.27	3145.25	3197.91	3241.92	3322.23	3191.41	1.04099	0.0114805	0.400686	FALSE
O08532	Voltage-dependent calcium channel subunit alpha-2/delta-1 OS=Mus musculus OX=10090 GN=Cacna2d1 PE=1 SV=1	28	3550	3121.56	3357.66	3363.5	3443.26	3313.81	3414.78	3368.32	3419.91	3344.7	3391.7	0.986141	0.585858	0.87043	FALSE
P35762	CD81 antigen OS=Mus musculus OX=10090 GN=Cd81 PE=1 SV=2	12	3462.45	3405.72	3646.55	3582.4	3686.79	3479.18	3870.97	3344.55	3544.01	3523	3580.6	0.983913	0.622458	0.886005	FALSE
Q9DB20	ATP synthase subunit O, mitochondrial OS=Mus musculus OX=10090 GN=Atp5o PE=1 SV=1	24	11357.4	10676.6	10910.5	10887.8	10807.3	11052.9	11953.2	9565.37	12112.6	10955.3	11059.2	0.990607	0.853861	0.95865	FALSE
Q91V12	Cytosolic acyl coenzyme A thioester hydrolase OS=Mus musculus OX=10090 GN=Acot7 PE=1 SV=2	26	7042.77	6892.89	7469.91	7060.2	7479.66	6855.99	7077.09	6563.16	6651.96	7113.27	6917.89	1.02824	0.39262	0.796584	FALSE
P98203	Armadillo repeat protein deleted in velo-cardio-facial syndrome homolog OS=Mus musculus OX=10090 GN=Arvcf PE=1 SV=2	23	1127.61	1320.55	1200.16	1249.2	1177.68	1206.6	1156.9	1269.35	1204.14	1222.35	1202.35	1.01664	0.643836	0.891316	FALSE
Q8R001	Microtubule-associated protein RP/EB family member 2 OS=Mus musculus OX=10090 GN=Mapre2 PE=1 SV=1	22	6006.68	6523.96	6263	5975.5	5951.11	5984.51	5961.8	6252.18	5724.42	6188.36	5972.46	1.03615	0.182518	0.682124	FALSE
Q8VCW8	Acyl-CoA synthetase family member 2, mitochondrial OS=Mus musculus OX=10090 GN=Acsf2 PE=1 SV=1	26	2390.53	2450.22	2401.57	2451.2	2324.09	2511.04	2386.47	2328.4	2610.99	2423.22	2429.66	0.997351	0.922957	0.981185	FALSE
Q6NVF0	Inositol polyphosphate 5-phosphatase OCRL-1 OS=Mus musculus OX=10090 GN=Ocrl PE=1 SV=1	25	2456.72	2533.65	2477.16	2545.3	2565.23	2542.62	2640.25	2687.96	2705.99	2502.93	2627.6	0.952552	0.0185283	0.467826	FALSE
P47757	F-actin-capping protein subunit beta OS=Mus musculus OX=10090 GN=Capzb PE=1 SV=3	31	10070.4	10762.1	10110.3	9590.9	10308.2	10128	10350.2	10452.5	9390.61	10124.9	10118.5	1.00064	0.983681	0.995441	FALSE
Q8R1A4	Dedicator of cytokinesis protein 7 OS=Mus musculus OX=10090 GN=Dock7 PE=1 SV=3	33	2162.17	2285.55	2304.41	2380.7	2303.91	2313.38	2277.58	2334.6	2409.64	2281.84	2327.39	0.980429	0.370025	0.784532	FALSE
P62482	Voltage-gated potassium channel subunit beta-2 OS=Mus musculus OX=10090 GN=Kcnab2 PE=1 SV=1	26	6109.05	5349.11	5914.8	5959	6188.59	6095.32	6838.56	5456.57	6395.93	5825.62	6178.39	0.942903	0.269568	0.741123	FALSE
P02088	Hemoglobin subunit beta-1 OS=Mus musculus OX=10090 GN=Hbb-b1 PE=1 SV=2	23	12485.7	7421.97	11570.1	14328.8	10481.8	8258.53	3920.42	3520.39	9648.21	11133.2	6491.45	1.71506	0.106047	0.614791	FALSE
Q9Z2C4	Myotubularin-related protein 1 OS=Mus musculus OX=10090 GN=Mtmr1 PE=1 SV=1	25	2809.05	2811.59	2684.96	2683.4	2910.03	2843.84	2872.12	2745.06	2849.27	2746.52	2843.53	0.965884	0.0668848	0.586701	FALSE
Q9R1V4	Disintegrin and metalloproteinase domain-containing protein 11 OS=Mus musculus OX=10090 GN=Adam11 PE=1 SV=2	22	2083.52	2018.57	1922.06	2123.3	2008.8	2064.05	2071.59	2079.56	2141.34	2035.42	2072.64	0.982045	0.443845	0.816351	FALSE
Q80XN0	D-beta-hydroxybutyrate dehydrogenase, mitochondrial OS=Mus musculus OX=10090 GN=Bdh1 PE=1 SV=2	23	5525.16	5328.53	5371.49	5576.2	5384.34	5504.97	5399.15	5547.14	5603.58	5449.37	5487.19	0.993109	0.610568	0.882321	FALSE
Q5SSM3	Rho GTPase-activating protein 44 OS=Mus musculus OX=10090 GN=Arhgap44 PE=1 SV=1	27	2655.66	2646.31	2635.42	2672.7	2690.08	2726.25	2714.3	2861.73	2646.74	2652.49	2726.88	0.972719	0.109036	0.61969	FALSE
Q9CX34	Protein SGT1 homolog OS=Mus musculus OX=10090 GN=Sugt1 PE=1 SV=3	24	3983.47	3877.19	3943.08	4050.4	3943.82	3951.45	4012.27	4206.44	3782.16	3963.04	3976.89	0.996516	0.872764	0.965823	FALSE
Q9WVK8	Cholesterol 24-hydroxylase OS=Mus musculus OX=10090 GN=Cyp46a1 PE=1 SV=1	28	3479.42	3345.3	3432.46	3608.6	3439.35	3510.39	3345.09	3520.52	3497.82	3465.15	3462.01	1.00091	0.960332	0.989245	FALSE
B2RQC6	CAD protein OS=Mus musculus OX=10090 GN=Cad PE=1 SV=1	33	2279.37	2311.61	2418.19	2368.2	2500.4	2379.43	2418.63	2374.39	2456.48	2343.74	2425.4	0.966332	0.0691683	0.590589	FALSE
Q7TQH0	Ataxin-2-like protein OS=Mus musculus OX=10090 GN=Atxn2l PE=1 SV=1	26	2254.82	2454.6	2287.45	2210.9	2268.6	2248.9	2257.47	2329.43	2166.4	2300.13	2253.55	1.02067	0.421169	0.808844	FALSE
Q99L13	3-hydroxyisobutyrate dehydrogenase, mitochondrial OS=Mus musculus OX=10090 GN=Hibadh PE=1 SV=1	23	2544.86	2608.07	2531.3	2548.5	2544.8	2606.49	2513.94	2517.03	2570.01	2558.01	2550.22	1.00306	0.760649	0.932314	FALSE
P97494	Glutamate--cysteine ligase catalytic subunit OS=Mus musculus OX=10090 GN=Gclc PE=1 SV=4	26	2643.56	2490.29	2583.53	2698	2556.15	2556.41	2550.58	2571.29	2533.21	2602.7	2553.5	1.01927	0.253213	0.729317	FALSE
Q6KAR6	Exocyst complex component 3 OS=Mus musculus OX=10090 GN=Exoc3 PE=1 SV=2	27	3362.21	3303.89	3285.32	3267.5	3242.48	3267.6	3366.23	3269.36	3163.49	3304.54	3261.19	1.01329	0.326134	0.765835	FALSE
Q9JIS5	Synaptic vesicle glycoprotein 2A OS=Mus musculus OX=10090 GN=Sv2a PE=1 SV=1	29	8435.71	8154.34	8032.54	8251	8642.72	8397.89	8861.1	8508.26	8785.78	8217.08	8637.46	0.951331	0.0106131	0.385085	FALSE
Q9WV69	Dematin OS=Mus musculus OX=10090 GN=Dmtn PE=1 SV=1	31	7501.63	8071.15	7378.03	7401.2	6999.41	7350.76	7229.03	7598.31	7004.03	7582.87	7232.82	1.0484	0.106726	0.614791	FALSE
Q91Z31	Polypyrimidine tract-binding protein 2 OS=Mus musculus OX=10090 GN=Ptbp2 PE=1 SV=2	18	2443.08	2234.15	2351.24	2426.8	2342.25	2317.49	2400.18	2205.53	2449.83	2362.36	2341.58	1.00887	0.752999	0.93022	FALSE
Q9WU79	Proline dehydrogenase 1, mitochondrial OS=Mus musculus OX=10090 GN=Prodh PE=1 SV=2	22	1636.77	1683.5	1834	1676.6	1639.65	1735.98	1752.22	1623.74	1695.84	1706.11	1688.72	1.0103	0.722863	0.917557	FALSE
Q8VHH5	Arf-GAP with GTPase, ANK repeat and PH domain-containing protein 3 OS=Mus musculus OX=10090 GN=Agap3 PE=1 SV=1	23	3347.03	3480.25	3202.09	3546.9	3333.92	3397.4	3461.03	3472.07	3486.99	3391.47	3429.8	0.988824	0.62567	0.886582	FALSE
P30416	Peptidyl-prolyl cis-trans isomerase FKBP4 OS=Mus musculus OX=10090 GN=Fkbp4 PE=1 SV=5	30	3871.49	3514.36	3727.99	3786.1	3692.47	3650.72	3689.06	3728.79	3479.94	3722.61	3647.12	1.0207	0.399569	0.801363	FALSE
Q8VD65	Phosphoinositide 3-kinase regulatory subunit 4 OS=Mus musculus OX=10090 GN=Pik3r4 PE=1 SV=3	34	3389.38	3152.5	3298.35	3343.4	3417.03	3352.16	3402.36	3225.69	3369.15	3294.69	3352.58	0.982734	0.366308	0.784532	FALSE
P08228	Superoxide dismutase [Cu-Zn] OS=Mus musculus OX=10090 GN=Sod1 PE=1 SV=2	22	10367.3	12019.7	11479.2	9875.8	10403.3	9969.8	10587.3	11144.1	9227.63	10902.1	10246	1.06403	0.284215	0.74536	FALSE
O70443	Guanine nucleotide-binding protein G(z) subunit alpha OS=Mus musculus OX=10090 GN=Gnaz PE=1 SV=4	25	4596.42	4272.42	4520.09	4591.1	4636.97	4692.65	4783.86	4531.76	4733.72	4493.03	4674.98	0.96108	0.0683328	0.588898	FALSE
Q8R361	Rab11 family-interacting protein 5 OS=Mus musculus OX=10090 GN=Rab11fip5 PE=1 SV=2	24	2781.77	2777.36	2719.21	2737.2	2673.56	2782.99	2746.45	2799.97	2788.72	2753.76	2757.95	0.99848	0.891151	0.971188	FALSE
P23818	Glutamate receptor 1 OS=Mus musculus OX=10090 GN=Gria1 PE=1 SV=1	17	1773.78	1582.41	1691.91	1773.1	1771.69	1716.38	1747.6	1698.81	1892.23	1703.46	1764.06	0.96565	0.310715	0.757212	FALSE
Q8CFI0	E3 ubiquitin-protein ligase NEDD4-like OS=Mus musculus OX=10090 GN=Nedd4l PE=1 SV=2	26	2315.91	2368.61	2365.96	2363.6	2384.38	2351	2332.54	2421.55	2423.34	2353.42	2382.28	0.987886	0.25829	0.729761	FALSE
Q64010	Adapter molecule crk OS=Mus musculus OX=10090 GN=Crk PE=1 SV=1	25	4004.35	4107.75	3762.47	4083.5	3836.37	3961.86	3853.93	4173.75	3946.97	3987.13	3952.78	1.00869	0.734436	0.923242	FALSE
Q62059	Versican core protein OS=Mus musculus OX=10090 GN=Vcan PE=1 SV=2	32	4706.87	4464.74	4666.44	4894.1	5101.33	4751.92	5297.95	5478.92	4749.9	4680.55	5067.67	0.92361	0.0657889	0.585364	FALSE
Q8CBY8	Dynactin subunit 4 OS=Mus musculus OX=10090 GN=Dctn4 PE=1 SV=1	22	1966.55	1896.28	1963.06	1939.6	2003.5	1993.41	2085.93	1893.64	2014.37	1941.17	1997.21	0.971939	0.17909	0.678651	FALSE
Q8JZS0	Protein lin-7 homolog A OS=Mus musculus OX=10090 GN=Lin7a PE=1 SV=2	22	3794.85	3921.4	3591.96	3926	3701.05	3749.07	3799.87	3855.27	3798.21	3806.09	3780.33	1.00681	0.743053	0.925503	FALSE
P35700	Peroxiredoxin-1 OS=Mus musculus OX=10090 GN=Prdx1 PE=1 SV=1	28	11602.5	11791.9	12462.4	11306.3	11461.7	11519.9	11373.5	11078.8	11414.3	11783.2	11368.6	1.03647	0.111206	0.620164	FALSE
O70305	Ataxin-2 OS=Mus musculus OX=10090 GN=Atxn2 PE=1 SV=1	22	2291.83	2545.58	2489.29	2343.2	2352.22	2363.58	2246.96	2416.77	2264.4	2415.26	2327.91	1.03752	0.210405	0.70406	FALSE
Q8CGK7	Guanine nucleotide-binding protein G(olf) subunit alpha OS=Mus musculus OX=10090 GN=Gnal PE=1 SV=1	16	2414.61	2064.36	2288.91	2240.2	2382.11	2317.25	2262.21	2109.92	2409.77	2248.47	2293.73	0.98027	0.626442	0.886582	FALSE
Q6PDQ2	Chromodomain-helicase-DNA-binding protein 4 OS=Mus musculus OX=10090 GN=Chd4 PE=1 SV=1	30	1826.45	1739.9	1751.89	1798.4	1722.13	1785.7	1780.14	1788.47	1767.35	1778.82	1768.59	1.00578	0.663563	0.895853	FALSE
Q80U19	Disheveled-associated activator of morphogenesis 2 OS=Mus musculus OX=10090 GN=Daam2 PE=1 SV=4	30	2309.15	2416.48	2528.49	2299.5	2373.4	2286.4	2431.05	2210.83	2258.4	2386.62	2310.65	1.03288	0.279435	0.744035	FALSE
Q2M3X8	Phosphatase and actin regulator 1 OS=Mus musculus OX=10090 GN=Phactr1 PE=1 SV=1	27	2647.24	3292.57	3044.95	3033.4	2850.13	2904.32	2837.92	3385.89	2951.31	2995.43	2979.34	1.0054	0.923916	0.981185	FALSE
P70333	Heterogeneous nuclear ribonucleoprotein H2 OS=Mus musculus OX=10090 GN=Hnrnph2 PE=1 SV=1	24	5185.41	5049.37	5040.25	5268.3	4977.11	5234	5202.76	5084.22	5586.09	5134.94	5212.85	0.985055	0.550081	0.855307	FALSE
Q8BH04	Phosphoenolpyruvate carboxykinase [GTP], mitochondrial OS=Mus musculus OX=10090 GN=Pck2 PE=1 SV=1	29	3147.97	3233.01	3021.36	3133.8	3071.84	3105.5	3054.55	3096.36	3020.74	3133.13	3069.65	1.02068	0.1722	0.677527	FALSE
Q8BHZ0	Protein FAM49A OS=Mus musculus OX=10090 GN=Fam49a PE=1 SV=1	18	2412.71	2455.82	2403.47	2449.2	2416.54	2397.33	2430.41	2382.53	2380.67	2430.2	2401.42	1.01198	0.112135	0.620164	FALSE
Q01405	Protein transport protein Sec23A OS=Mus musculus OX=10090 GN=Sec23a PE=1 SV=2	26	3213.81	3176.49	3090.67	3257.7	3205.15	3166.95	3170.48	3183.83	3189.07	3184.07	3183.07	1.00032	0.976003	0.993824	FALSE
P14685	26S proteasome non-ATPase regulatory subunit 3 OS=Mus musculus OX=10090 GN=Psmd3 PE=1 SV=3	31	4925.97	4601.03	4841.44	5127.4	5087.96	4901.45	4882.88	4820.65	5213.41	4870.29	4979.14	0.978139	0.41882	0.808844	FALSE
Q61411	GTPase HRas OS=Mus musculus OX=10090 GN=Hras PE=1 SV=2	19	5059.31	5145.22	5028.8	4967.5	5226.82	5052.78	4844.71	5063.93	4878.17	5049.8	5011.37	1.00767	0.665455	0.897282	FALSE
P27671	Ras-specific guanine nucleotide-releasing factor 1 OS=Mus musculus OX=10090 GN=Rasgrf1 PE=1 SV=2	32	2267.63	2598.44	2425.83	2387.5	2395.35	2395.39	2427.34	2238.86	2365.01	2416.98	2363.45	1.02265	0.471649	0.829171	FALSE
Q61037	Tuberin OS=Mus musculus OX=10090 GN=Tsc2 PE=1 SV=1	23	1813.64	1799.21	1783.9	1855.9	1836.01	1798.52	1832.92	1835.11	1820.46	1812.97	1824.55	0.993651	0.486928	0.835519	FALSE
Q8BGT8	Phytanoyl-CoA hydroxylase-interacting protein-like OS=Mus musculus OX=10090 GN=Phyhipl PE=1 SV=1	28	8003.78	7677.14	7628.29	8175.8	7657.36	7603.11	7573.5	7788.75	7566.72	7867.98	7637.45	1.03018	0.102277	0.610159	FALSE
Q3TPX4	Exocyst complex component 5 OS=Mus musculus OX=10090 GN=Exoc5 PE=1 SV=2	31	3112.15	2964.57	3031.36	3122.5	3110.06	3188.12	3216.86	3035.12	3109.08	3056.96	3131.18	0.976297	0.173692	0.677554	FALSE
Q641P0	Actin-related protein 3B OS=Mus musculus OX=10090 GN=Actr3b PE=1 SV=1	16	3893.79	3794.61	3587.36	3844.5	3895.14	3849.72	3938.99	3727.63	3730.09	3778.23	3827.35	0.987167	0.545885	0.854984	FALSE
Q9WTX6	Cullin-1 OS=Mus musculus OX=10090 GN=Cul1 PE=1 SV=1	39	5566.21	5220.37	5316.57	5455.1	5515.25	5538.24	5457.82	5128.79	5418.02	5387.95	5409.57	0.996004	0.847222	0.956216	FALSE
P46664	Adenylosuccinate synthetase isozyme 2 OS=Mus musculus OX=10090 GN=Adss PE=1 SV=2	22	3163.75	3243.72	3190.41	3080.7	3154.2	3012.35	2929.51	3016.9	2871.32	3169.1	2995.34	1.05801	0.0275196	0.504417	FALSE
P34914	Bifunctional epoxide hydrolase 2 OS=Mus musculus OX=10090 GN=Ephx2 PE=1 SV=2	24	2308.68	2247.67	2352.26	2224.2	2138.45	2205.71	2174.58	1982.4	2150.61	2282.65	2128.9	1.07222	0.0222602	0.487541	FALSE
Q60854	Serpin B6 OS=Mus musculus OX=10090 GN=Serpinb6 PE=1 SV=1	27	4274.82	3965.86	4308.25	4344.9	4236.92	4278.32	4307.3	4018.07	4119.88	4220.69	4190.69	1.00716	0.771261	0.935716	FALSE
Q69ZU6	Thrombospondin type-1 domain-containing protein 7A OS=Mus musculus OX=10090 GN=Thsd7a PE=1 SV=2	25	1237.23	1347.22	1356.85	1299.1	1329.9	1323.83	1306.41	1333.56	1258.3	1309.23	1310.1	0.999333	0.976836	0.993824	FALSE
Q9D7G0	Ribose-phosphate pyrophosphokinase 1 OS=Mus musculus OX=10090 GN=Prps1 PE=1 SV=4	25	4675.67	4307.26	4422.82	4416.8	4422.44	4535.51	4437.58	4137.32	4459.94	4453.62	4396.39	1.01302	0.599181	0.877798	FALSE
Q9ES00	Ubiquitin conjugation factor E4 B OS=Mus musculus OX=10090 GN=Ube4b PE=1 SV=3	27	2141.77	2011.5	2081	2223.4	2134.28	2066.71	2138.46	2013.67	2205.16	2112.98	2110.63	1.00111	0.966705	0.991325	FALSE
P70663	SPARC-like protein 1 OS=Mus musculus OX=10090 GN=Sparcl1 PE=1 SV=3	26	2173.32	2285.79	2281.6	2298.4	2303.41	2198.82	2191.49	2440.54	2125.68	2259.21	2249.35	1.00438	0.88675	0.969025	FALSE
Q7TME0	Phospholipid phosphatase-related protein type 4 OS=Mus musculus OX=10090 GN=Plppr4 PE=1 SV=2	31	2536.21	2567.63	2454.81	2605.9	2399.76	2417.29	2569.41	2575.94	2489.24	2540.52	2489.24	1.0206	0.345236	0.774765	FALSE
Q8C8N2	Protein SCAI OS=Mus musculus OX=10090 GN=Scai PE=1 SV=2	29	3711.34	3524.35	3649.7	3722.3	3726.02	3777.62	3918.5	3610.31	3786.73	3651.06	3762.52	0.970378	0.150483	0.657312	FALSE
Q8CCB4	Vacuolar protein sorting-associated protein 53 homolog OS=Mus musculus OX=10090 GN=Vps53 PE=1 SV=1	30	2991.03	2837.78	2980.81	2980.4	3065.29	3130.54	3122.06	3001.78	3017.86	2946.81	3067.06	0.960793	0.0297675	0.509652	FALSE
Q62421	Endophilin-A3 OS=Mus musculus OX=10090 GN=Sh3gl3 PE=1 SV=1	24	3914.78	4074.14	3808.52	3765.4	3903.97	3792.62	4104.12	4113.8	3631.7	3888.91	3904.85	0.995919	0.898894	0.972515	FALSE
P26645	Myristoylated alanine-rich C-kinase substrate OS=Mus musculus OX=10090 GN=Marcks PE=1 SV=2	16	3240.98	3216.44	2861.86	3441.3	3153.69	3270.38	3172.79	3817.42	3106.08	3183.14	3294.34	0.966245	0.549429	0.855307	FALSE
Q9JLI8	Squamous cell carcinoma antigen recognized by T-cells 3 OS=Mus musculus OX=10090 GN=Sart3 PE=1 SV=1	29	2600.74	2521.71	2565.11	2664	2642.29	2653.43	2662.28	2480.98	2749.7	2587.37	2636.27	0.981449	0.413511	0.80673	FALSE
P18052	Receptor-type tyrosine-protein phosphatase alpha OS=Mus musculus OX=10090 GN=Ptpra PE=1 SV=3	30	2857.45	2786.38	2884.78	2868.6	2818.09	2810.69	2813.32	2669.1	2716.56	2849.05	2764.87	1.03045	0.0746434	0.590589	FALSE
P11531	Dystrophin OS=Mus musculus OX=10090 GN=Dmd PE=1 SV=3	26	1298.79	1421.76	1359.99	1322.5	1285.76	1327.7	1334.84	1332.27	1338.16	1349.97	1323.6	1.01992	0.338661	0.774765	FALSE
Q80Y17	Lethal(2) giant larvae protein homolog 1 OS=Mus musculus OX=10090 GN=Llgl1 PE=1 SV=1	24	1351.46	1372.19	1439.52	1393.8	1345.67	1366.77	1319.86	1345.32	1360.61	1388.86	1347.55	1.03066	0.0632044	0.577444	FALSE
Q3UHD6	Sorting nexin-27 OS=Mus musculus OX=10090 GN=Snx27 PE=1 SV=2	22	2486.62	2476.77	2405.27	2504.4	2445.79	2511.41	2557.49	2432.27	2512.07	2467.97	2491.38	0.990607	0.495609	0.840633	FALSE
A2AAE1	Uncharacterized protein KIAA1109 OS=Mus musculus OX=10090 GN=Kiaa1109 PE=1 SV=4	38	2387.09	2392.73	2363.15	2383.4	2468.12	2445.72	2450.52	2338.35	2424.91	2381.57	2425.08	0.982055	0.145764	0.655223	FALSE
Q6PDG5	SWI/SNF complex subunit SMARCC2 OS=Mus musculus OX=10090 GN=Smarcc2 PE=1 SV=2	29	3237.3	3325.94	3413.26	3233.6	3259.89	3276.43	3219.42	3202.04	3365.24	3301.7	3264.11	1.01152	0.469266	0.828266	FALSE
Q9JKF1	Ras GTPase-activating-like protein IQGAP1 OS=Mus musculus OX=10090 GN=Iqgap1 PE=1 SV=2	23	1000.92	1043.46	1089.07	1082.1	1112.22	1046.44	1111.43	1075.68	1139.55	1053.29	1096.58	0.960526	0.137095	0.646714	FALSE
P48962	ADP/ATP translocase 1 OS=Mus musculus OX=10090 GN=Slc25a4 PE=1 SV=4	30	15703	14738.6	14629	15841.8	13579.5	15860	15784.6	11776.4	18369.4	15218.2	14904.1	1.02108	0.819217	0.949767	FALSE
O35737	Heterogeneous nuclear ribonucleoprotein H OS=Mus musculus OX=10090 GN=Hnrnph1 PE=1 SV=3	11	1686.47	1732.35	1734.82	1727.6	1644.19	1691.7	1710.71	1679.04	1762.78	1720.19	1697.24	1.01353	0.377611	0.789914	FALSE
Q3B7Z2	Oxysterol-binding protein 1 OS=Mus musculus OX=10090 GN=Osbp PE=1 SV=3	27	3005.74	2942.03	3046.3	2931.5	3086.47	3075.13	3022.39	3159.15	3086.9	2981.02	3085.7	0.966076	0.0184753	0.467826	FALSE
Q9CVB6	Actin-related protein 2/3 complex subunit 2 OS=Mus musculus OX=10090 GN=Arpc2 PE=1 SV=3	29	8267.85	7209.56	7110.93	7940.8	7920.07	7892.96	8018.16	7408.64	8526.62	7616.81	7945.33	0.958652	0.337913	0.774765	FALSE
Q9CU62	Structural maintenance of chromosomes protein 1A OS=Mus musculus OX=10090 GN=Smc1a PE=1 SV=4	35	3222.71	3280.26	3131.44	3147.7	3179.55	3335.59	3188.8	3317.81	3324.39	3194.97	3268.48	0.97751	0.183195	0.683161	FALSE
Q9ER72	Cysteine--tRNA ligase, cytoplasmic OS=Mus musculus OX=10090 GN=Cars PE=1 SV=2	34	3851.79	3834.2	3887.93	3799.5	3897.41	3681.08	3773.74	3558.89	3543.88	3843.22	3688.62	1.04191	0.0886848	0.594676	FALSE
O89053	Coronin-1A OS=Mus musculus OX=10090 GN=Coro1a PE=1 SV=5	29	10863.8	11439	10734.2	10194.5	10723.3	10659.5	10882.2	10240.4	9924.59	10798.8	10480	1.03042	0.324469	0.764053	FALSE
Q9JKF6	Nectin-1 OS=Mus musculus OX=10090 GN=Nectin1 PE=1 SV=3	17	1688.96	1642.82	1713.14	1746.6	1716.71	1627.59	1672.66	1666.12	1742.56	1697.46	1684.65	1.00761	0.680816	0.90445	FALSE
Q91YD9	Neural Wiskott-Aldrich syndrome protein OS=Mus musculus OX=10090 GN=Wasl PE=1 SV=1	25	2479.98	2493.46	2464.13	2443.6	2579.61	2480.32	2464.74	2547.39	2396.33	2470.22	2492.84	0.990925	0.566767	0.863384	FALSE
Q60737	Casein kinase II subunit alpha OS=Mus musculus OX=10090 GN=Csnk2a1 PE=1 SV=2	18	4240.66	4287.28	4304.99	4249.9	4367.2	4356.95	4438.74	4199.85	4380.99	4270.63	4348.01	0.982203	0.144717	0.655223	FALSE
P46935	E3 ubiquitin-protein ligase NEDD4 OS=Mus musculus OX=10090 GN=Nedd4 PE=1 SV=3	26	1856.35	1915.77	1875.33	1977.5	1902.35	1905.82	1995.62	1863.28	1971.18	1905.68	1927.04	0.988914	0.571864	0.864691	FALSE
Q6PNC0	DmX-like protein 1 OS=Mus musculus OX=10090 GN=Dmxl1 PE=1 SV=1	32	2151.49	2090.92	1984.29	2207.2	2048.78	2010.58	2017.01	2065.09	2040.6	2106.84	2036.31	1.03463	0.146076	0.655223	FALSE
Q8CDN6	Thioredoxin-like protein 1 OS=Mus musculus OX=10090 GN=Txnl1 PE=1 SV=3	22	3754.52	3654.06	3487.05	3872.5	3621.47	3663.78	3569.66	3632.53	3751.63	3689.31	3647.32	1.01151	0.61292	0.882987	FALSE
Q8BMK4	Cytoskeleton-associated protein 4 OS=Mus musculus OX=10090 GN=Ckap4 PE=1 SV=2	31	2974.77	2852.03	3180.3	2918.6	2937.91	2770.16	2904.15	2938.99	2721.65	2978.95	2853.11	1.0441	0.160197	0.663979	FALSE
Q8BHE3	Caytaxin OS=Mus musculus OX=10090 GN=Atcay PE=1 SV=1	21	1769.27	1805.91	1774.58	1767.3	1723.14	1730.29	1732.49	1789.89	1697.8	1779.2	1734.46	1.02579	0.0498625	0.561953	FALSE
Q5EBJ4	Ermin OS=Mus musculus OX=10090 GN=Ermn PE=1 SV=1	21	2610.23	2521.83	2534.56	2729.5	2673.56	2759.88	2361.11	3047.91	2715.9	2597.74	2702.73	0.961153	0.444729	0.81655	FALSE
Q91VM9	Inorganic pyrophosphatase 2, mitochondrial OS=Mus musculus OX=10090 GN=Ppa2 PE=1 SV=1	27	3809.32	3823.97	3970.15	3807.3	3734.97	3854.8	3818.06	3674.14	3894.39	3852.09	3794.42	1.0152	0.346613	0.774765	FALSE
P63087	Serine/threonine-protein phosphatase PP1-gamma catalytic subunit OS=Mus musculus OX=10090 GN=Ppp1cc PE=1 SV=1	1	205.041	192.709	196.442	208.2	193.834	216.935	197.643	186.53	195.043	200.5	197.744	1.01393	0.683553	0.905625	FALSE
Q61464	Zinc finger protein 638 OS=Mus musculus OX=10090 GN=Znf638 PE=1 SV=2	30	2408.21	2653.62	2489.85	2436.9	2396.36	2480.44	2361.23	2532.27	2387.71	2495.37	2430.76	1.02658	0.313017	0.757409	FALSE
Q8K3G9	DCC-interacting protein 13-beta OS=Mus musculus OX=10090 GN=Appl2 PE=1 SV=1	23	1735.7	1707.99	1751.78	1781.8	1694.89	1767.79	1719.04	1678.78	1785.1	1744.11	1728.63	1.00895	0.583778	0.869496	FALSE
Q9Z0X1	Apoptosis-inducing factor 1, mitochondrial OS=Mus musculus OX=10090 GN=Aifm1 PE=1 SV=1	20	3189.37	3340.31	3354.62	3334.9	3104.51	3088.8	3162.16	3075.43	3102.69	3304.11	3106.58	1.06359	0.00117083	0.291757	FALSE
Q69ZH9	Rho GTPase-activating protein 23 OS=Mus musculus OX=10090 GN=Arhgap23 PE=1 SV=2	29	1986.36	1969.73	2023.6	1964.6	2003.75	1987.48	1988.06	1956.82	1956.7	1985.94	1978.47	1.00377	0.650467	0.893495	FALSE
P42208	Septin-2 OS=Mus musculus OX=10090 GN=Sept2 PE=1 SV=2	21	3176.09	3232.4	3198.38	3184.4	3155.96	3267	3274.38	3227.49	3285.9	3197.74	3241.8	0.986411	0.17256	0.677527	FALSE
P21550	Beta-enolase OS=Mus musculus OX=10090 GN=Eno3 PE=1 SV=3	4	93.1742	98.5594	98.4963	86.5	99.1197	91.4869	101.692	83.4292	90.7791	94.0497	93.0726	1.0105	0.834561	0.95467	FALSE
Q61035	Histidine--tRNA ligase, cytoplasmic OS=Mus musculus OX=10090 GN=Hars PE=1 SV=2	29	4776.14	4626.73	4674.31	4681.2	4542.13	4470.06	4393.26	4353.21	4575.04	4689.28	4465.94	1.05001	0.00523236	0.337783	FALSE
Q8JZN5	Acyl-CoA dehydrogenase family member 9, mitochondrial OS=Mus musculus OX=10090 GN=Acad9 PE=1 SV=2	26	3739.1	3473.43	3574.33	3718.8	3722.36	3882.86	3765.54	3434.34	3960.68	3624.77	3748.71	0.966938	0.324185	0.76402	FALSE
Q5SSH7	Zinc finger ZZ-type and EF-hand domain-containing protein 1 OS=Mus musculus OX=10090 GN=Zzef1 PE=1 SV=2	27	2088.38	2056.08	2014.05	2101	2103.13	2051.47	2030.21	2046.35	2077.4	2064.6	2061.55	1.00148	0.895689	0.971996	FALSE
Q8BG32	26S proteasome non-ATPase regulatory subunit 11 OS=Mus musculus OX=10090 GN=Psmd11 PE=1 SV=3	27	5065.72	4561.45	4619.16	4872.2	4842.54	4869.39	4879.17	4730.6	5087.35	4775.38	4880.45	0.97847	0.415864	0.806974	FALSE
Q8R326	Paraspeckle component 1 OS=Mus musculus OX=10090 GN=Pspc1 PE=1 SV=1	24	3791.53	4039.55	3992.06	3917.1	3914.31	3903.91	3990.49	3774.91	3867.5	3933.93	3889.59	1.0114	0.498928	0.842171	FALSE
Q80Y24	Prickle-like protein 2 OS=Mus musculus OX=10090 GN=Prickle2 PE=1 SV=3	28	1856.11	2460.45	2055.95	2254.4	2000.35	2040.34	2009.97	2670.13	2159.22	2144.94	2162.55	0.991859	0.922908	0.981185	FALSE
Q9WTT4	V-type proton ATPase subunit G 2 OS=Mus musculus OX=10090 GN=Atp6v1g2 PE=1 SV=1	17	2932.78	4096.91	3203.78	3333.2	3456.63	3571	3643.07	4085.51	3478.24	3365.62	3640.01	0.924617	0.306578	0.755201	FALSE
Q6PDL0	Cytoplasmic dynein 1 light intermediate chain 2 OS=Mus musculus OX=10090 GN=Dync1li2 PE=1 SV=2	23	2607.62	2645.58	2538.49	2619.5	2504.44	2598.87	2501	2582.27	2491.59	2602.49	2535.23	1.02653	0.0788803	0.590589	FALSE
Q9R0Q6	Actin-related protein 2/3 complex subunit 1A OS=Mus musculus OX=10090 GN=Arpc1a PE=1 SV=1	28	5607.85	4463.77	4895.47	5958.7	6150.89	5571.39	6050.7	5340.42	6272.23	5198.29	5865.98	0.886176	0.115428	0.623915	FALSE
P28474	Alcohol dehydrogenase class-3 OS=Mus musculus OX=10090 GN=Adh5 PE=1 SV=3	21	5279.13	5318.05	5321.17	5080.7	5145.85	5239.08	5174.84	5130.6	5138.5	5248.82	5165.62	1.01611	0.174988	0.677554	FALSE
Q3ULJ0	Glycerol-3-phosphate dehydrogenase 1-like protein OS=Mus musculus OX=10090 GN=Gpd1l PE=1 SV=2	28	8255.63	8126.2	8141.83	8083.6	7999.9	8015.38	7840.61	7693.14	7781.77	8151.57	7865.17	1.03641	0.00827616	0.36249	FALSE
P70392	Ras-specific guanine nucleotide-releasing factor 2 OS=Mus musculus OX=10090 GN=Rasgrf2 PE=1 SV=2	31	2777.02	2919.14	2711.35	2873.3	2825.16	2934.2	2967.69	2720	3025.04	2819.03	2892.35	0.974652	0.356617	0.780405	FALSE
P28661	Septin-4 OS=Mus musculus OX=10090 GN=Septin4 PE=1 SV=1	22	4614.45	4468.15	4493.58	4496.4	4437.57	4588.61	4688.93	4429.18	4697.31	4517.79	4566.83	0.989263	0.517047	0.851071	FALSE
O55029	Coatomer subunit beta' OS=Mus musculus OX=10090 GN=Copb2 PE=1 SV=2	32	3619.64	3490.61	3505.7	3620.1	3544.41	3486.8	3508.94	3460.44	3670.72	3558.49	3533.51	1.00707	0.643515	0.891232	FALSE
Q62465	Synaptic vesicle membrane protein VAT-1 homolog OS=Mus musculus OX=10090 GN=Vat1 PE=1 SV=3	18	3589.74	3710.57	3623.75	3763	3708.87	3800.36	3731.72	3761.86	3695.78	3671.13	3739.53	0.981709	0.139036	0.647666	FALSE
Q71M36	Chondroitin sulfate proteoglycan 5 OS=Mus musculus OX=10090 GN=Cspg5 PE=1 SV=2	19	3580.25	4033.58	3529.06	3767.5	3661.19	3755.36	3630.39	3926.2	3560.98	3722.45	3704.71	1.00479	0.887896	0.969812	FALSE
Q80TL0	Protein phosphatase 1E OS=Mus musculus OX=10090 GN=Ppm1e PE=1 SV=2	22	2544.03	2365.57	2415.94	2498.9	2492.71	2458.3	2513.17	2463.41	2538.56	2455.12	2493.05	0.984788	0.368093	0.784532	FALSE
G3X9K3	Brefeldin A-inhibited guanine nucleotide-exchange protein 1 OS=Mus musculus OX=10090 GN=Arfgef1 PE=1 SV=1	25	1905.46	1694.34	1720.55	1946.6	1843.96	1880.05	1795.26	1838.09	1900.19	1813.37	1851.15	0.979589	0.549992	0.855307	FALSE
Q69ZW3	EH domain-binding protein 1 OS=Mus musculus OX=10090 GN=Ehbp1 PE=1 SV=3	26	2176.05	2398.82	2000.35	2216.6	2342.25	2356.68	2119.11	2512.38	2239.47	2193.38	2310.28	0.949403	0.294896	0.748775	FALSE
P15532	Nucleoside diphosphate kinase A OS=Mus musculus OX=10090 GN=Nme1 PE=1 SV=1	21	9462.44	8623.62	9267.64	9220.4	9662.51	9281.59	9484.72	9421.31	9529.59	9138.04	9475.12	0.964425	0.101031	0.608546	FALSE
P97300	Neuroplastin OS=Mus musculus OX=10090 GN=Nptn PE=1 SV=3	29	12373.6	11285.4	12836.5	10689.9	12191	11508.7	11947.8	11419.5	10726.5	11765.4	11547.6	1.01886	0.686792	0.906133	FALSE
Q9R0Y5	Adenylate kinase isoenzyme 1 OS=Mus musculus OX=10090 GN=Ak1 PE=1 SV=1	23	6286.16	6691.68	6207.51	6267	6015.81	6106.45	6045.32	6211.48	5771	6360.26	6028.23	1.05508	0.0343014	0.518825	FALSE
Q61191	Host cell factor 1 OS=Mus musculus OX=10090 GN=Hcfc1 PE=1 SV=2	26	2255.89	2370.56	2276.1	2227.1	2292.18	2272.25	2234.54	2178.01	2179.06	2281.79	2230.71	1.02289	0.219559	0.706278	FALSE
P68181	cAMP-dependent protein kinase catalytic subunit beta OS=Mus musculus OX=10090 GN=Prkacb PE=1 SV=2	12	2124.09	1794.34	1917.23	2180.1	2219.29	2144.26	2167.28	1818.06	2308.24	1997.82	2124.51	0.940368	0.34808	0.774765	FALSE
A2BH40	AT-rich interactive domain-containing protein 1A OS=Mus musculus OX=10090 GN=Arid1a PE=1 SV=1	26	1215.4	1241.26	1208.58	1221.7	1281.73	1227.9	1159.6	1244.93	1247.47	1221.67	1231.65	0.9919	0.688878	0.906381	FALSE
A2AJA9	Apical junction component 1 homolog OS=Mus musculus OX=10090 GN=Ajm1 PE=1 SV=1	28	2279.37	2542.9	2390.45	2444.3	2216.39	2262.57	2235.31	2517.8	2385.76	2412.37	2320.85	1.03944	0.290731	0.746143	FALSE
Q80U63	Mitofusin-2 OS=Mus musculus OX=10090 GN=Mfn2 PE=1 SV=3	31	3093.52	2631.45	3141.21	3141.7	3022.66	2679.8	3039.43	2944.68	2871.84	2993.83	2908.68	1.02927	0.549671	0.855307	FALSE
O70252	Heme oxygenase 2 OS=Mus musculus OX=10090 GN=Hmox2 PE=1 SV=1	19	2821.62	2926.44	2948.24	2929.4	2794.51	2743.19	2792.95	2765.35	2619.99	2906	2742.43	1.05964	0.00876032	0.374668	FALSE
P54775	26S proteasome regulatory subunit 6B OS=Mus musculus OX=10090 GN=Psmc4 PE=1 SV=2	24	3278.58	3290.98	3216.92	3185.5	3183.08	3234.45	3169.33	3117.93	3302.21	3242.7	3200.79	1.01309	0.349431	0.774765	FALSE
Q3URD3	Sarcolemmal membrane-associated protein OS=Mus musculus OX=10090 GN=Slmap PE=1 SV=2	27	2576.06	2539.13	2550.84	2626.4	2565.86	2531.97	2519.45	2461.99	2498.76	2572.89	2515.37	1.02287	0.0621854	0.577058	FALSE
O88704	Potassium/sodium hyperpolarization-activated cyclic nucleotide-gated channel 1 OS=Mus musculus OX=10090 GN=Hcn1 PE=1 SV=1	27	2435.25	2374.09	2427.29	2499.7	2578.98	2528.95	2629.23	2497.52	2634.22	2433.68	2573.21	0.945774	0.00774433	0.36249	FALSE
Q80U40	RIMS-binding protein 2 OS=Mus musculus OX=10090 GN=Rimbp2 PE=1 SV=3	24	1811.39	1969.12	1786.48	1854.6	1826.68	1830.94	1848.17	2029.04	2002.11	1854.1	1905.34	0.97311	0.426881	0.808844	FALSE
Q91VE0	Long-chain fatty acid transport protein 4 OS=Mus musculus OX=10090 GN=Slc27a4 PE=1 SV=1	25	2968.37	3077.23	3114.48	2861.5	2921.13	2818.55	3017.01	2889.64	2773.06	3003.75	2882.65	1.04201	0.124533	0.635957	FALSE
P54823	Probable ATP-dependent RNA helicase DDX6 OS=Mus musculus OX=10090 GN=Ddx6 PE=1 SV=1	25	4715.64	4772.77	4806.06	4807.2	4633.81	4699.66	4695.85	4531.76	4813.45	4775.27	4674	1.02167	0.113742	0.622948	FALSE
O54991	Contactin-associated protein 1 OS=Mus musculus OX=10090 GN=Cntnap1 PE=1 SV=2	28	2332.05	2297.85	2536.91	2473.3	2293.57	2361.16	2479.22	2318.97	2460.53	2408.02	2381.52	1.01113	0.696649	0.909765	FALSE
P35123	Ubiquitin carboxyl-terminal hydrolase 4 OS=Mus musculus OX=10090 GN=Usp4 PE=1 SV=3	20	1453.72	1426.15	1445.47	1391.6	1361.69	1378.14	1352.91	1426.59	1464.61	1429.03	1396.15	1.02355	0.262273	0.734055	FALSE
Q8R050	Eukaryotic peptide chain release factor GTP-binding subunit ERF3A OS=Mus musculus OX=10090 GN=Gspt1 PE=1 SV=2	30	3861.76	3774.39	3800.43	3823.4	3828.17	3814.88	3764.51	3850.36	3717.57	3814.86	3794.8	1.00529	0.547805	0.855307	FALSE
Q5SVL6	Rap1 GTPase-activating protein 2 OS=Mus musculus OX=10090 GN=Rap1gap2 PE=1 SV=1	26	3763.77	3675.86	3576.8	3855.7	3861.59	3766.49	3792.82	4109.15	3726.83	3716.59	3849.03	0.965591	0.191292	0.688953	FALSE
Q8BQZ4	Ral GTPase-activating protein subunit beta OS=Mus musculus OX=10090 GN=Ralgapb PE=1 SV=2	25	1927.29	1749.15	1892.85	1919	1991.14	2030.54	1954.75	1771.03	2092.93	1870.65	1964.98	0.951994	0.234488	0.712429	FALSE
P53810	Phosphatidylinositol transfer protein alpha isoform OS=Mus musculus OX=10090 GN=Pitpna PE=1 SV=2	30	8211.74	7481.9	7718.93	8266.4	7753.09	7985.5	8112.83	7957.74	8195.43	7912.8	7999.49	0.989163	0.661291	0.895853	FALSE
Q60668	Heterogeneous nuclear ribonucleoprotein D0 OS=Mus musculus OX=10090 GN=Hnrnpd PE=1 SV=2	24	6144.17	6549.78	6566.39	6148.2	5998.41	6279.19	6661.13	6133.83	6616.34	6348.79	6332.39	1.00259	0.93044	0.981422	FALSE
Q63844	Mitogen-activated protein kinase 3 OS=Mus musculus OX=10090 GN=Mapk3 PE=1 SV=5	14	2221.25	2450.34	2174.45	2135.6	2212.86	2214.06	2326.13	2314.18	1996.76	2242.19	2209.53	1.01478	0.73183	0.921927	FALSE
Q9JHI5	Isovaleryl-CoA dehydrogenase, mitochondrial OS=Mus musculus OX=10090 GN=Ivd PE=1 SV=1	23	4715.17	5218.18	5434.06	4669.5	4929.06	4978.02	4869.3	4575.43	4992.87	4998.65	4866.47	1.02716	0.499227	0.842469	FALSE
Q9DCW4	Electron transfer flavoprotein subunit beta OS=Mus musculus OX=10090 GN=Etfb PE=1 SV=3	22	6570.99	6605.93	6952.55	6532.1	6391.52	6381.78	6204.3	6540.81	6428.17	6663.32	6388.39	1.04304	0.0327599	0.514318	FALSE
Q8VHY0	Chondroitin sulfate proteoglycan 4 OS=Mus musculus OX=10090 GN=Cspg4 PE=1 SV=3	25	1254.55	1337.48	1304.51	1305.3	1326.37	1285.6	1275.53	1272.19	1296.14	1300.12	1291.02	1.00705	0.640882	0.890448	FALSE
Q9JHR7	Insulin-degrading enzyme OS=Mus musculus OX=10090 GN=Ide PE=1 SV=1	32	3264.82	3086.85	3178.17	3373.8	3408.07	3335.83	4289.88	3225.69	3459.97	3224.17	3525.09	0.914634	0.178099	0.678581	FALSE
A2ALU4	Protein Shroom2 OS=Mus musculus OX=10090 GN=Shroom2 PE=1 SV=1	22	2020.41	2228.91	2071.56	1979.9	1978.02	1911.39	1919.52	2166.38	1793.32	2073.09	1949.99	1.06313	0.185	0.684245	FALSE
Q9DCN2	NADH-cytochrome b5 reductase 3 OS=Mus musculus OX=10090 GN=Cyb5r3 PE=1 SV=3	21	2841.79	2779.31	2839.51	2802.2	2743.43	2713.07	2785.65	2718.06	2665.93	2815.58	2724.95	1.03326	0.0104285	0.383789	FALSE
Q9Z2I8	Succinate--CoA ligase [GDP-forming] subunit beta, mitochondrial OS=Mus musculus OX=10090 GN=Suclg2 PE=1 SV=3	27	3422.83	3440.79	3348.33	3465.1	3179.67	3428.98	3252.09	3071.16	3478.24	3418.99	3278.49	1.04285	0.165711	0.667508	FALSE
Q9CZ44	NSFL1 cofactor p47 OS=Mus musculus OX=10090 GN=Nsfl1c PE=1 SV=1	23	4196.76	4378.75	4027.21	4251.9	4247.51	4134.61	4143.45	4501.66	3963.81	4211.76	4194.53	1.00411	0.88837	0.969866	FALSE
Q8BW96	Calcium/calmodulin-dependent protein kinase type 1D OS=Mus musculus OX=10090 GN=Camk1d PE=1 SV=2	20	3279.89	2767.38	2791.55	3283.6	3100.6	3179.53	3233.13	3278.01	3471.98	3020.17	3250.3	0.929195	0.164441	0.667508	FALSE
P26043	Radixin OS=Mus musculus OX=10090 GN=Rdx PE=1 SV=3	18	2343.91	2306.62	2064.48	2392.7	2251.7	2380.03	2212.76	2068.58	2320.25	2273.29	2244.12	1.013	0.75427	0.930329	FALSE
Q80TS3	Adhesion G protein-coupled receptor L3 OS=Mus musculus OX=10090 GN=Adgrl3 PE=1 SV=3	28	2855.55	3015.48	2832.89	2976.3	2931.22	2941.34	2946.3	2825.17	2936.83	2919.03	2915.81	1.0011	0.94755	0.984899	FALSE
Q2NL51	Glycogen synthase kinase-3 alpha OS=Mus musculus OX=10090 GN=Gsk3a PE=1 SV=2	13	1864.29	1926.37	1928.46	1846.4	1827.56	1879.57	1825.49	1811.6	1868.35	1891.03	1842.33	1.02643	0.0799922	0.590589	FALSE
P29533	Vascular cell adhesion protein 1 OS=Mus musculus OX=10090 GN=Vcam1 PE=1 SV=1	25	2244.85	2409.29	2249.93	2418.9	2372.14	2340.23	2284.88	2395.32	2202.02	2329.25	2317.87	1.00491	0.849924	0.957686	FALSE
Q8CFE4	SCY1-like protein 2 OS=Mus musculus OX=10090 GN=Scyl2 PE=1 SV=1	26	2693.39	2628.41	2561.29	2690.4	2638.88	2615.32	2718.27	2549.72	2578.1	2642.81	2619.42	1.00893	0.600951	0.878886	FALSE
P10605	Cathepsin B OS=Mus musculus OX=10090 GN=Ctsb PE=1 SV=2	19	4125.11	3505.22	3912.31	4233.1	3956.06	4096.62	3849.06	3737.32	4429.28	3933.79	4006.7	0.981801	0.721643	0.917246	FALSE
Q8CBW3	Abl interactor 1 OS=Mus musculus OX=10090 GN=Abi1 PE=1 SV=3	23	4148.48	4061.47	3875.47	4202.7	4095.04	4170.78	3951.8	4359.02	4539.41	4070.11	4218.24	0.964882	0.295054	0.748775	FALSE
Q9DCD0	6-phosphogluconate dehydrogenase, decarboxylating OS=Mus musculus OX=10090 GN=Pgd PE=1 SV=3	27	4728.93	4697.62	4827.96	4650.8	4702.3	4599.38	4635.51	4485.51	4502.48	4725.88	4584.31	1.03088	0.0418457	0.539542	FALSE
Q9D0I9	Arginine--tRNA ligase, cytoplasmic OS=Mus musculus OX=10090 GN=Rars PE=1 SV=2	31	4233.06	4023.71	4264.89	4077.1	4135.9	4158.68	4152.68	4051.79	4118.7	4148.44	4123.37	1.00608	0.667575	0.898547	FALSE
Q8BTI8	Serine/arginine repetitive matrix protein 2 OS=Mus musculus OX=10090 GN=Srrm2 PE=1 SV=3	33	2219.47	2499.18	2327.66	2280.2	2223.2	2199.3	2264.13	2278.14	2225.12	2329.35	2237.79	1.04091	0.131408	0.640509	FALSE
Q9WTX5	S-phase kinase-associated protein 1 OS=Mus musculus OX=10090 GN=Skp1 PE=1 SV=3	18	4272.92	4540.62	4185.93	4745.4	4190.38	4401.95	4225.57	3951.92	4174.16	4430.74	4186.32	1.05839	0.118139	0.626652	FALSE
Q8CH77	Neuron navigator 1 OS=Mus musculus OX=10090 GN=Nav1 PE=1 SV=2	30	1394.88	1730.88	1571.5	1686.9	1420.96	1421.81	1445.02	1806.69	1499.19	1590.57	1512.19	1.05183	0.474206	0.830857	FALSE
Q9CZ30	Obg-like ATPase 1 OS=Mus musculus OX=10090 GN=Ola1 PE=1 SV=1	24	5628.96	5546.79	5427.88	5412.1	5400.11	5379.77	5595.54	5480.73	5149.07	5503.21	5399.02	1.0193	0.312793	0.757409	FALSE
Q91WJ8	Far upstream element-binding protein 1 OS=Mus musculus OX=10090 GN=Fubp1 PE=1 SV=1	27	4253.23	4758.15	4617.25	4536.1	4424.84	4324.89	4537.76	4516.13	4315.22	4537.39	4422.8	1.02591	0.321545	0.761625	FALSE
Q9DCX2	ATP synthase subunit d, mitochondrial OS=Mus musculus OX=10090 GN=Atp5h PE=1 SV=3	20	9785.34	10167.8	9912.15	10190.2	9081.36	9366.51	10846.9	9372.73	11422	10012.4	9975.36	1.00371	0.945895	0.984899	FALSE
P54923	[Protein ADP-ribosylarginine] hydrolase OS=Mus musculus OX=10090 GN=Adprh PE=1 SV=1	20	2796.83	2736.68	2841.2	2825.4	2740.91	2798.35	2824.85	2808.5	2830.22	2799.74	2800.38	0.999771	0.981925	0.995307	FALSE
P49443	Protein phosphatase 1A OS=Mus musculus OX=10090 GN=Ppm1a PE=1 SV=1	25	4349.79	4475.58	4378.67	4459.8	4253.82	4348.6	4200.72	4596.1	4261.85	4415.64	4330	1.01978	0.337833	0.774765	FALSE
Q62351	Transferrin receptor protein 1 OS=Mus musculus OX=10090 GN=Tfrc PE=1 SV=1	24	2465.62	2633.52	2756.17	2497.2	2849.37	2901.3	2692.26	2579.69	3077.24	2585.57	2814.73	0.918582	0.0785881	0.590589	FALSE
F8VPU2	FERM, ARHGEF and pleckstrin domain-containing protein 1 OS=Mus musculus OX=10090 GN=Farp1 PE=1 SV=1	26	2770.26	2754.83	2951.61	2856.3	2816.33	2799.44	2726.08	2623.88	2939.18	2832.17	2779.03	1.01912	0.480882	0.832209	FALSE
P35278	Ras-related protein Rab-5C OS=Mus musculus OX=10090 GN=Rab5c PE=1 SV=2	23	4729.76	4522.11	4785.51	4666.7	4609.47	4626.96	4561.59	4321.43	4548.81	4674.98	4532.29	1.03148	0.121874	0.633891	FALSE
Q8R366	Immunoglobulin superfamily member 8 OS=Mus musculus OX=10090 GN=Igsf8 PE=1 SV=2	18	4062.83	4222.73	4322.29	4222.2	4167.68	4129.52	4592.47	4215.22	4213.7	4206.48	4260.54	0.98731	0.617565	0.884236	FALSE
Q61081	Hsp90 co-chaperone Cdc37 OS=Mus musculus OX=10090 GN=Cdc37 PE=1 SV=1	26	5141.4	5384.43	5157.86	5306.3	5220.01	5154.52	5180.86	5579.31	4798.7	5246.51	5180.76	1.01269	0.675139	0.902692	FALSE
Q3TLI0	Trafficking protein particle complex subunit 10 OS=Mus musculus OX=10090 GN=Trappc10 PE=1 SV=2	17	1303.06	1316.29	1304.96	1260.6	1346.68	1332.17	1319.98	1197	1272.13	1296.05	1292.42	1.00281	0.916113	0.979402	FALSE
O88543	COP9 signalosome complex subunit 3 OS=Mus musculus OX=10090 GN=Cops3 PE=1 SV=3	26	3531.85	3361.26	3427.97	3708.4	3649.72	3584.31	3563.26	3504.11	3567.37	3504.95	3573.45	0.980832	0.369579	0.784532	FALSE
Q6GYP7	Ral GTPase-activating protein subunit alpha-1 OS=Mus musculus OX=10090 GN=Ralgapa1 PE=1 SV=1	25	2347.23	2246.57	2129.07	2279.1	2380.09	2485.52	2359.44	2117.41	2500.59	2249.09	2364.47	0.951204	0.23317	0.712429	FALSE
Q9Z1J3	Cysteine desulfurase, mitochondrial OS=Mus musculus OX=10090 GN=Nfs1 PE=1 SV=3	25	2998.26	2953.6	2913.08	3033.3	2913.82	3058.08	2980.5	3010.7	3033.39	2974.22	2998.88	0.991775	0.521092	0.851071	FALSE
Q62448	Eukaryotic translation initiation factor 4 gamma 2 OS=Mus musculus OX=10090 GN=Eif4g2 PE=1 SV=2	28	2836.1	2721.95	2864.78	2812.9	2859.46	2774.16	2801.92	2777.24	2736.13	2808.42	2789.49	1.00679	0.612109	0.882679	FALSE
Q6P5U7	NACHT and WD repeat domain-containing protein 2 OS=Mus musculus OX=10090 GN=Nwd2 PE=1 SV=2	22	1580.89	1563.66	1581.83	1685.9	1738.27	1712.15	1712.25	1595.32	1735.64	1602.36	1697.88	0.94374	0.043192	0.539542	FALSE
Q9CQA3	Succinate dehydrogenase [ubiquinone] iron-sulfur subunit, mitochondrial OS=Mus musculus OX=10090 GN=Sdhb PE=1 SV=1	27	5526.59	5133.77	5322.97	5707.9	4726.51	5082.9	5309.86	4542.1	5940.12	5418.52	5097.5	1.06298	0.318989	0.760041	FALSE
P28867	Protein kinase C delta type OS=Mus musculus OX=10090 GN=Prkcd PE=1 SV=3	31	3680.26	3458.7	4030.92	3458.4	3706.85	3804.47	3890.19	3542.61	3825.75	3649.79	3751.99	0.97276	0.477283	0.831664	FALSE
Q8CH09	SURP and G-patch domain-containing protein 2 OS=Mus musculus OX=10090 GN=Sugp2 PE=1 SV=2	28	1566.18	1576.81	1586.77	1609.5	1643.69	1637.63	1733	1540.54	1675.09	1584.74	1644.78	0.963492	0.140167	0.648961	FALSE
Q8BI84	Transport and Golgi organization protein 1 homolog OS=Mus musculus OX=10090 GN=Mia3 PE=1 SV=2	32	2599.43	2687.72	2608.13	2695.1	2631.94	2573.1	2540.84	2646.49	2607.07	2647.23	2599.6	1.01832	0.171811	0.677527	FALSE
Q810B6	Rabankyrin-5 OS=Mus musculus OX=10090 GN=Ankfy1 PE=1 SV=2	19	1539.13	1441.01	1509.61	1639.8	1586.18	1586.58	1609.12	1514.05	1695.71	1530.73	1597.27	0.958342	0.215601	0.706278	FALSE
P51174	Long-chain specific acyl-CoA dehydrogenase, mitochondrial OS=Mus musculus OX=10090 GN=Acadl PE=1 SV=2	25	3026.85	3282.7	3278.92	3365.7	3346.78	3195.14	3166.38	3137.44	3284.72	3235.99	3225.16	1.00336	0.894674	0.971924	FALSE
Q9WVJ2	26S proteasome non-ATPase regulatory subunit 13 OS=Mus musculus OX=10090 GN=Psmd13 PE=1 SV=1	27	4218	3712.4	4061.59	4131	4232	4228.96	4266.05	3771.81	4442.59	4026.04	4182.14	0.962675	0.369368	0.784532	FALSE
Q99LD4	COP9 signalosome complex subunit 1 OS=Mus musculus OX=10090 GN=Gps1 PE=1 SV=1	24	3659.26	3447.25	3619.03	3509.2	3848.35	3669.35	3800	3362.64	3583.03	3557.68	3648.51	0.975104	0.425045	0.808844	FALSE
Q99MN1	Lysine--tRNA ligase OS=Mus musculus OX=10090 GN=Kars PE=1 SV=1	28	3742.06	3451.39	3548.04	3435.2	3531.42	3614.67	3752.73	3481.37	3732.31	3542.11	3620.92	0.978234	0.390715	0.796189	FALSE
Q61771	Kinesin-like protein KIF3B OS=Mus musculus OX=10090 GN=Kif3b PE=1 SV=1	28	3396.97	3605.95	3289.93	3325.5	3350.44	3398.49	3368.02	3496.49	3365.24	3402.43	3395.33	1.00209	0.919759	0.980971	FALSE
Q8CH72	E3 ubiquitin-protein ligase TRIM32 OS=Mus musculus OX=10090 GN=Trim32 PE=1 SV=2	22	2142.83	2081.17	2175.01	2233.9	2173.63	2186.48	2168.56	2124.39	2111.59	2157.52	2152.73	1.00223	0.887215	0.969222	FALSE
Q8BMF3	NADP-dependent malic enzyme, mitochondrial OS=Mus musculus OX=10090 GN=Me3 PE=1 SV=2	26	4646.96	4667.41	4712.83	7168	7600.23	4788.7	4858.67	4994.68	5109.93	5202.73	5381.42	0.966795	0.811279	0.94895	FALSE
Q9QUP5	Hyaluronan and proteoglycan link protein 1 OS=Mus musculus OX=10090 GN=Hapln1 PE=1 SV=1	23	5464.43	4828.43	6154.72	5456.8	6015.56	5247.91	5943.6	5440.94	5430.81	5456	5607.51	0.97298	0.622799	0.886005	FALSE
Q9QZE5	Coatomer subunit gamma-1 OS=Mus musculus OX=10090 GN=Copg1 PE=1 SV=1	23	2390.06	2328.3	2421.45	2332.9	2346.04	2373.74	2280.4	2262.76	2295.46	2367.85	2311.31	1.02446	0.109477	0.620029	FALSE
Q9D2N4	Dystrobrevin alpha OS=Mus musculus OX=10090 GN=Dtna PE=1 SV=2	23	3030.77	2921.69	3000.36	2908.1	2735.99	2820.97	2794.49	2989.12	2857.62	2964.78	2838.4	1.04453	0.0547734	0.568221	FALSE
Q7TNM2	Tripartite motif-containing protein 46 OS=Mus musculus OX=10090 GN=Trim46 PE=1 SV=1	27	2416.75	2417.82	2444.58	2347.5	2401.91	2346.4	2419.78	2297	2315.42	2406.39	2355.62	1.02155	0.165431	0.667508	FALSE
Q9R1P4	Proteasome subunit alpha type-1 OS=Mus musculus OX=10090 GN=Psma1 PE=1 SV=1	21	5105.22	5067.27	5085.3	5051.7	5380.68	5083.02	5183.29	5072.98	5263.26	5077.33	5195.37	0.97728	0.113374	0.622948	FALSE
P62897	Cytochrome c, somatic OS=Mus musculus OX=10090 GN=Cycs PE=1 SV=2	18	10964.3	11483.1	11684.8	10997.7	11186.3	10243.2	10166.9	10936.2	9047.55	11278.2	10288.2	1.09622	0.0763548	0.590589	FALSE
Q8R4N0	Citramalyl-CoA lyase, mitochondrial OS=Mus musculus OX=10090 GN=Clybl PE=1 SV=2	23	3757.96	3933.83	3994.75	3862.6	3713.28	3803.75	3784.88	3974.65	3895.17	3886.28	3833.27	1.01383	0.4631	0.825991	FALSE
Q99MK8	Beta-adrenergic receptor kinase 1 OS=Mus musculus OX=10090 GN=Grk2 PE=1 SV=2	33	4414.21	4256.22	4337.34	4394.9	4227.59	4388.65	4450.52	4095.2	4383.21	4350.23	4307.05	1.01002	0.609864	0.881931	FALSE
Q8CHG3	GRIP and coiled-coil domain-containing protein 2 OS=Mus musculus OX=10090 GN=Gcc2 PE=1 SV=2	29	2022.07	2006.15	2072.46	2118	2002.99	2045.18	1941.3	2049.97	2032.77	2054.2	2014.04	1.01994	0.249204	0.725699	FALSE
A2ASQ1	Agrin OS=Mus musculus OX=10090 GN=Agrn PE=1 SV=1	23	786.556	768.93	799.504	883.2	795.921	769.413	778.863	817.669	812.274	808.396	794.61	1.01735	0.583736	0.869496	FALSE
Q9Z110	Delta-1-pyrroline-5-carboxylate synthase OS=Mus musculus OX=10090 GN=Aldh18a1 PE=1 SV=2	26	2416.27	2369.47	2583.75	2422.4	2385.76	2405.44	2343.56	2401.65	2454.92	2446.66	2398	1.02029	0.315494	0.758848	FALSE
P27601	Guanine nucleotide-binding protein subunit alpha-13 OS=Mus musculus OX=10090 GN=Gna13 PE=1 SV=1	22	5975.36	5753.6	5593.22	5718	5846.44	5827.48	5914.27	5682.93	5870.44	5758.41	5827.78	0.988096	0.429876	0.808844	FALSE
Q9CR95	Adaptin ear-binding coat-associated protein 1 OS=Mus musculus OX=10090 GN=Necap1 PE=1 SV=2	22	5908.69	5773.33	5634.56	5757.7	5711.36	5744.01	5936.56	5605.54	5625.63	5767.75	5723.42	1.00775	0.60823	0.881608	FALSE
Q80TB8	Synaptic vesicle membrane protein VAT-1 homolog-like OS=Mus musculus OX=10090 GN=Vat1l PE=1 SV=2	25	5261.93	4546.47	4569.96	5472.9	5379.8	5216.21	5026.23	5292.36	5059.95	4945.81	5193.16	0.952369	0.309006	0.756947	FALSE
O88746	Target of Myb protein 1 OS=Mus musculus OX=10090 GN=Tom1 PE=1 SV=1	16	1176.13	1176.46	1181.63	1175.9	1159.01	1139.47	1124.49	1238.99	1121.41	1177.53	1155.89	1.01872	0.401926	0.802093	FALSE
A2AP18	1-phosphatidylinositol 4,5-bisphosphate phosphodiesterase eta-2 OS=Mus musculus OX=10090 GN=Plch2 PE=1 SV=2	24	2183.29	2330.86	2086.95	2216.1	2245.52	2277.81	2257.6	2253.98	2283.97	2202.58	2263.73	0.972988	0.220192	0.706412	FALSE
Q8BJ42	Disks large-associated protein 2 OS=Mus musculus OX=10090 GN=Dlgap2 PE=1 SV=2	19	1266.29	1496.18	1224.42	1396.7	1131.77	1284.51	1138.97	1327.49	1242.64	1341.65	1222.58	1.09739	0.130004	0.638919	FALSE
Q9WUT3	Ribosomal protein S6 kinase alpha-2 OS=Mus musculus OX=10090 GN=Rps6ka2 PE=1 SV=1	28	2390.65	2246.21	2226.9	2366.9	2375.29	2274.18	2358.29	2329.56	2309.16	2306.54	2329.02	0.990349	0.607845	0.881608	FALSE
Q6PGF7	Exocyst complex component 8 OS=Mus musculus OX=10090 GN=Exoc8 PE=1 SV=1	25	3970.78	3977.07	3795.6	4029.2	3734.47	3808.1	3906.58	3975.56	3816.09	3942.16	3847.25	1.02467	0.190977	0.688953	FALSE
P08226	Apolipoprotein E OS=Mus musculus OX=10090 GN=Apoe PE=1 SV=2	28	4792.52	5075.55	5239.52	4734.6	5600.63	4550.63	4802.3	5314.84	4494.78	4956.27	4933.91	1.00453	0.934938	0.982762	FALSE
Q6DIC0	Probable global transcription activator SNF2L2 OS=Mus musculus OX=10090 GN=Smarca2 PE=1 SV=1	26	2228.36	2317.21	2220.61	2196.1	2185.74	2189.5	2205.58	2156.56	2210.11	2240.11	2189.42	1.02315	0.0843565	0.594676	FALSE
Q3UQ44	Ras GTPase-activating-like protein IQGAP2 OS=Mus musculus OX=10090 GN=Iqgap2 PE=1 SV=2	30	2008.67	2114.06	2125.81	2111	2103.64	2129.14	2171.12	2095.32	2256.05	2089.34	2150.26	0.971668	0.178336	0.678651	FALSE
P97412	Lysosomal-trafficking regulator OS=Mus musculus OX=10090 GN=Lyst PE=1 SV=1	28	1299.27	1316.65	1336.29	1303.2	1346.05	1349.96	1389.8	1305.53	1351.86	1313.77	1348.37	0.97434	0.0771614	0.590589	FALSE
Q6PER3	Microtubule-associated protein RP/EB family member 3 OS=Mus musculus OX=10090 GN=Mapre3 PE=1 SV=1	23	8517.8	8262.25	8373.66	8464.8	8285.18	8452.33	8482.55	8236.81	8218.27	8404.07	8334.29	1.00837	0.410862	0.806715	FALSE
Q921F4	Heterogeneous nuclear ribonucleoprotein L-like OS=Mus musculus OX=10090 GN=Hnrnpll PE=1 SV=3	25	3166.12	3167.48	3259.6	3107.4	3124.94	3200.7	3194.82	3038.22	3126.57	3174.69	3136.49	1.01218	0.409	0.806137	FALSE
Q64105	Sepiapterin reductase OS=Mus musculus OX=10090 GN=Spr PE=1 SV=1	18	4708.64	4730.26	4726.42	4596.6	4624.23	4620.43	4621.8	4763.03	4500.39	4690.16	4625.23	1.01404	0.275975	0.743545	FALSE
P58404	Striatin-4 OS=Mus musculus OX=10090 GN=Strn4 PE=1 SV=2	19	1575.91	1627.36	1519.49	1586.3	1603.83	1605.33	1532	1568.96	1584.14	1576.79	1578.62	0.998842	0.943612	0.984011	FALSE
Q9WTP7	GTP:AMP phosphotransferase AK3, mitochondrial OS=Mus musculus OX=10090 GN=Ak3 PE=1 SV=3	24	5355.05	5505.13	5485.05	5409.3	5149.64	5395.98	5399.66	5470.52	5395.44	5438.3	5361.1	1.0144	0.309668	0.756947	FALSE
Q60790	Ras GTPase-activating protein 3 OS=Mus musculus OX=10090 GN=Rasa3 PE=1 SV=2	29	2374.99	2121.37	2104.81	2154.9	2346.67	2487.82	2190.21	2136.28	2357.57	2186.4	2300.25	0.950503	0.241061	0.71679	FALSE
Q8VCT3	Aminopeptidase B OS=Mus musculus OX=10090 GN=Rnpep PE=1 SV=2	27	3366.96	2896.73	3180.08	3275.9	3452.59	3293.37	3416.06	3062.89	3275.33	3174.89	3297.16	0.962916	0.345295	0.774765	FALSE
Q8VBY2	Calcium/calmodulin-dependent protein kinase kinase 1 OS=Mus musculus OX=10090 GN=Camkk1 PE=1 SV=1	24	2589.83	2602.34	2514.79	2494.4	2534.33	2594.88	2633.84	2609.28	2537.13	2549.91	2581.59	0.987732	0.364181	0.784532	FALSE
Q61655	ATP-dependent RNA helicase DDX19A OS=Mus musculus OX=10090 GN=Ddx19a PE=1 SV=2	23	2600.03	2734.49	2571.96	2574.5	2587.8	2560.16	2559.93	2603.2	2458.57	2619.41	2553.43	1.02584	0.178792	0.678651	FALSE
P50580	Proliferation-associated protein 2G4 OS=Mus musculus OX=10090 GN=Pa2g4 PE=1 SV=3	28	3667.56	3350.18	3314.41	3568	3467.1	3534.95	3561.21	3339.9	3763.5	3471.92	3530.65	0.983365	0.60283	0.880201	FALSE
P15209	BDNF/NT-3 growth factors receptor OS=Mus musculus OX=10090 GN=Ntrk2 PE=1 SV=1	23	3264.35	3415.58	3381.36	3357.5	3273.76	3261.79	3274.38	3209.54	3173.93	3354.22	3238.43	1.03576	0.0156692	0.450129	FALSE
Q3ULD5	Methylcrotonoyl-CoA carboxylase beta chain, mitochondrial OS=Mus musculus OX=10090 GN=Mccc2 PE=1 SV=1	24	3005.26	2913.65	3014.4	2974.5	3027.45	3021.67	2948.86	2891.45	3062.62	2976.69	2989.77	0.995627	0.756179	0.930636	FALSE
Q8C754	Vacuolar protein sorting-associated protein 52 homolog OS=Mus musculus OX=10090 GN=Vps52 PE=1 SV=1	23	2353.04	2461.54	2434.48	2365.1	2384.5	2311.2	2326.9	2318.32	2256.7	2403.11	2319.17	1.03619	0.0371496	0.526324	FALSE
P22315	Ferrochelatase, mitochondrial OS=Mus musculus OX=10090 GN=Fech PE=1 SV=2	23	4185.26	4520.28	4489.09	4243.5	4492.81	4422.4	4457.83	4537.19	4285.73	4357.05	4438.36	0.98168	0.394057	0.798028	FALSE
Q9CZR8	Elongation factor Ts, mitochondrial OS=Mus musculus OX=10090 GN=Tsfm PE=1 SV=1	14	1262.85	1114.71	1186.68	1296.3	1248.05	1217.37	1223.9	1302.81	1179.48	1213.08	1233.66	0.983316	0.645084	0.89178	FALSE
Q62433	Protein NDRG1 OS=Mus musculus OX=10090 GN=Ndrg1 PE=1 SV=1	14	1994.55	2154.74	2113.01	1971.4	2034.52	1999.21	2010.61	2078.65	1985.8	2056.97	2021.5	1.01755	0.436727	0.812165	FALSE
Q924M7	Mannose-6-phosphate isomerase OS=Mus musculus OX=10090 GN=Mpi PE=1 SV=1	19	2160.27	1997.74	2057.97	2228.9	2149.17	2166.76	2170.23	2178.91	2218.99	2109.33	2176.69	0.969055	0.201477	0.694282	FALSE
Q99KP6	Pre-mRNA-processing factor 19 OS=Mus musculus OX=10090 GN=Prpf19 PE=1 SV=1	18	1948.16	1928.19	1943.51	1946.2	1896.93	1960.26	1920.04	1874	2037.99	1941.5	1937	1.00232	0.894068	0.971745	FALSE
Q8BHL3	TBC1 domain family member 10B OS=Mus musculus OX=10090 GN=Tbc1d10b PE=1 SV=2	20	1657.76	1723.21	1362.13	1676.4	1624.01	1774.69	1746.58	1741.44	1813.94	1598.14	1738.95	0.919026	0.147065	0.655223	FALSE
Q01097	Glutamate receptor ionotropic, NMDA 2B OS=Mus musculus OX=10090 GN=Grin2b PE=1 SV=3	26	1672.12	1944.39	1659.22	1891.9	1603.58	1726.54	1673.94	1799.07	1929.68	1787.37	1743.04	1.02543	0.636998	0.890448	FALSE
Q61220	Protein kinase C-binding protein NELL2 OS=Mus musculus OX=10090 GN=Nell2 PE=1 SV=3	24	1311.84	1364.76	1383.36	1355.7	1523.24	1279.55	1276.68	1520.25	1324.33	1353.66	1380.27	0.980719	0.690031	0.906833	FALSE
Q8BPM0	Disheveled-associated activator of morphogenesis 1 OS=Mus musculus OX=10090 GN=Daam1 PE=1 SV=4	24	2689.59	2832.05	2709.78	2739	2769.41	2725.89	2728.52	2602.69	2596.37	2742.07	2683.63	1.02178	0.272806	0.742576	FALSE
P16460	Argininosuccinate synthase OS=Mus musculus OX=10090 GN=Ass1 PE=1 SV=1	21	3308.36	3319.73	3423.7	3350.4	3352.96	3512.69	3424.39	3373.23	3520.52	3350.25	3436.06	0.975025	0.0983909	0.606253	FALSE
O88910	MAGUK p55 subfamily member 3 OS=Mus musculus OX=10090 GN=Mpp3 PE=1 SV=2	26	2492.79	2529.51	2435.15	2494.5	2388.16	2526.41	2403	2448.42	2428.82	2487.75	2438.49	1.0202	0.17148	0.677527	FALSE
Q8C0M9	Isoaspartyl peptidase/L-asparaginase OS=Mus musculus OX=10090 GN=Asrgl1 PE=1 SV=1	24	6384.39	6334.08	6780.02	6199.4	5805.32	6013.54	6083.88	5633.19	5969.22	6420.9	5898.77	1.08851	0.0078451	0.36249	FALSE
Q8R464	Cell adhesion molecule 4 OS=Mus musculus OX=10090 GN=Cadm4 PE=1 SV=1	19	3065.41	3187.58	3215.12	3155.2	2924.79	2991.3	2980.12	2965.61	2995.03	3155.32	2971.26	1.06195	0.000652929	0.2608	FALSE
Q8C729	Protein FAM126B OS=Mus musculus OX=10090 GN=Fam126b PE=1 SV=1	24	3140.14	3179.66	3065.73	3094.7	3231.76	3146.51	3228.26	3171.68	3107.12	3119.76	3176.7	0.982073	0.146862	0.655223	FALSE
Q9WUM4	Coronin-1C OS=Mus musculus OX=10090 GN=Coro1c PE=1 SV=2	26	6136.69	6110.1	5857.4	5870.6	6429.48	6214.11	6548.01	6399.08	6007.33	5992.29	6316.73	0.948637	0.0359684	0.522484	FALSE
P05132	cAMP-dependent protein kinase catalytic subunit alpha OS=Mus musculus OX=10090 GN=Prkaca PE=1 SV=3	32	5532.28	4940.36	5211.32	5416.3	5537.7	5638.89	5610.91	5118.33	5937.77	5270.21	5562.39	0.947473	0.165318	0.667508	FALSE
P80560	Receptor-type tyrosine-protein phosphatase N2 OS=Mus musculus OX=10090 GN=Ptprn2 PE=1 SV=2	30	1844.84	1806.15	1628.33	1939.8	1926.44	1825.86	1807.05	1968.06	1657.61	1801.16	1833.76	0.982225	0.713113	0.913866	FALSE
P46061	Ran GTPase-activating protein 1 OS=Mus musculus OX=10090 GN=Rangap1 PE=1 SV=2	25	3769.11	3611.31	3582.53	3727.9	3758.56	3678.3	3792.95	3770.65	3800.82	3671.89	3760	0.976566	0.102421	0.610159	FALSE
Q6ZWX6	Eukaryotic translation initiation factor 2 subunit 1 OS=Mus musculus OX=10090 GN=Eif2s1 PE=1 SV=3	29	3662.7	3502.67	3678.68	3663.5	3555.25	3519.22	3529.69	3494.29	3599.47	3626.16	3539.41	1.02451	0.0767784	0.590589	FALSE
P56695	Wolframin OS=Mus musculus OX=10090 GN=Wfs1 PE=1 SV=1	23	3110.48	2596.01	2930.16	3288.3	3848.6	2902.87	3614.24	4068.45	3069.41	2969.95	3471.57	0.855505	0.11288	0.621431	FALSE
Q8VEH5	EPM2A-interacting protein 1 OS=Mus musculus OX=10090 GN=Epm2aip1 PE=1 SV=1	22	3115.35	2842.28	2950.26	3187.8	3112.45	3163.44	3135.64	3009.28	3235.53	3020.87	3130.4	0.965011	0.220582	0.707161	FALSE
A2ARS0	Ankyrin repeat domain-containing protein 63 OS=Mus musculus OX=10090 GN=Ankrd63 PE=1 SV=1	15	1338.65	1345.4	1420.2	1269.1	1329.15	1299.15	1242.1	1286.02	1258.04	1342.27	1282.52	1.04659	0.103095	0.610741	FALSE
Q9CQD1	Ras-related protein Rab-5A OS=Mus musculus OX=10090 GN=Rab5a PE=1 SV=1	14	2396.46	2237.56	2303.73	2386.9	2357.89	2309.63	2283.22	2241.7	2303.81	2330.25	2298.94	1.01362	0.45203	0.822015	FALSE
Q6ZQ58	La-related protein 1 OS=Mus musculus OX=10090 GN=Larp1 PE=1 SV=3	25	2053.63	2026.85	1959.46	1989.6	2000.35	2135.06	2016.76	2110.83	2128.56	2007.06	2077.5	0.966096	0.100574	0.608546	FALSE
Q80UM3	N-alpha-acetyltransferase 15, NatA auxiliary subunit OS=Mus musculus OX=10090 GN=Naa15 PE=1 SV=1	33	4022.62	3568.19	3897.82	3914.4	3875.85	3893.27	3832.92	3718.84	3851.58	3846.9	3833.99	1.00337	0.895282	0.971926	FALSE
Q922R8	Protein disulfide-isomerase A6 OS=Mus musculus OX=10090 GN=Pdia6 PE=1 SV=3	19	3880.5	4336.98	4141.22	3959.9	4289.13	3707.21	3888.26	3943.65	3462.85	4075.88	3848.58	1.05906	0.248665	0.725699	FALSE
Q8CHU3	Epsin-2 OS=Mus musculus OX=10090 GN=Epn2 PE=1 SV=1	18	2538.7	2587.97	2355.51	2507.9	2385.76	2449.11	2399.28	2552.43	2443.57	2495.98	2445.34	1.02071	0.389987	0.796189	FALSE
Q8K4Q0	Regulatory-associated protein of mTOR OS=Mus musculus OX=10090 GN=Rptor PE=1 SV=1	21	1394.29	1362.45	1434.91	1451.2	1492.22	1483.27	1472.18	1437.95	1445.43	1410.28	1466.06	0.961958	0.0357943	0.522484	FALSE
P43006	Excitatory amino acid transporter 2 OS=Mus musculus OX=10090 GN=Slc1a2 PE=1 SV=1	19	4003.4	3805.09	3571.18	4540.6	4060.1	4437.76	4529.82	3971.68	4975.26	3964.42	4380.41	0.905035	0.163676	0.667508	FALSE
B9EJ86	Oxysterol-binding protein-related protein 8 OS=Mus musculus OX=10090 GN=Osbpl8 PE=1 SV=1	27	2886.63	2745.09	2828.84	2983	2827.81	2849.16	2732.36	2766.9	2847.7	2859.58	2804.39	1.01968	0.316304	0.758931	FALSE
Q9WV55	Vesicle-associated membrane protein-associated protein A OS=Mus musculus OX=10090 GN=Vapa PE=1 SV=2	25	6010.71	6380.97	6153.71	6056.6	6050.75	5974.1	6214.55	6142.1	5956.69	6148.86	6066.84	1.01352	0.395833	0.799521	FALSE
Q3UH68	LIM and calponin homology domains-containing protein 1 OS=Mus musculus OX=10090 GN=Limch1 PE=1 SV=2	27	2127.06	2214.17	2195.34	2187.8	2038.94	2049.66	2007.4	2153.72	2018.29	2180.85	2052.95	1.0623	0.00719664	0.346133	FALSE
O88703	Potassium/sodium hyperpolarization-activated cyclic nucleotide-gated channel 2 OS=Mus musculus OX=10090 GN=Hcn2 PE=1 SV=1	15	1640.09	1584.97	1649.9	1728.3	1570.54	1601.21	1647.3	1705.79	1646.78	1650.03	1633.68	1.01001	0.669059	0.899103	FALSE
A2ARP1	Inositol hexakisphosphate and diphosphoinositol-pentakisphosphate kinase 1 OS=Mus musculus OX=10090 GN=Ppip5k1 PE=1 SV=1	25	1370.44	1293.02	1295.18	1316.1	1326.88	1334.59	1286.8	1376.07	1348.73	1318.32	1334.29	0.988031	0.506662	0.847699	FALSE
Q05816	Fatty acid-binding protein, epidermal OS=Mus musculus OX=10090 GN=Fabp5 PE=1 SV=3	19	4932.02	5133.89	4798.99	5388.5	4894.12	4637.73	4325.75	5044.43	4443.11	5058.51	4661.31	1.08521	0.0765925	0.590589	FALSE
Q9EPL8	Importin-7 OS=Mus musculus OX=10090 GN=Ipo7 PE=1 SV=2	22	2678.56	2186.89	2652.16	2688.5	2765.25	2710.28	2748.5	2462.89	2775.8	2542.2	2689.9	0.945091	0.304219	0.753832	FALSE
Q9Z2W0	Aspartyl aminopeptidase OS=Mus musculus OX=10090 GN=Dnpep PE=1 SV=2	21	3533.16	3314	3430.78	3420.2	3532.05	3485.71	3554.8	3302.17	3553.02	3423.66	3484.22	0.982616	0.398043	0.800712	FALSE
Q9Z1T6	1-phosphatidylinositol 3-phosphate 5-kinase OS=Mus musculus OX=10090 GN=Pikfyve PE=1 SV=3	21	1143.15	1194.61	1184.88	1198	1209.97	1204.06	1183.04	1161.08	1181.96	1179.96	1187.89	0.993318	0.612499	0.882757	FALSE
P24529	Tyrosine 3-monooxygenase OS=Mus musculus OX=10090 GN=Th PE=1 SV=3	21	2067.62	2078.74	2165.46	2094.1	2156.61	2291.12	2103.61	2293.9	2430.39	2101.14	2252.2	0.932928	0.0555642	0.56835	FALSE
Q6ZPF3	T-lymphoma invasion and metastasis-inducing protein 2 OS=Mus musculus OX=10090 GN=Tiam2 PE=1 SV=2	15	1103.77	1120.68	1072.11	1100.9	1126.35	1090.83	1105.53	1116.64	1012.71	1099.23	1089.63	1.0088	0.715366	0.913866	FALSE
Q99PL6	UBX domain-containing protein 6 OS=Mus musculus OX=10090 GN=Ubxn6 PE=1 SV=1	20	2663.97	2631.94	2480.08	2712.8	2601.8	2674.11	2672.53	2857.86	2589.07	2620.73	2677.39	0.978836	0.442116	0.816351	FALSE
Q921F2	TAR DNA-binding protein 43 OS=Mus musculus OX=10090 GN=Tardbp PE=1 SV=1	20	2790.07	2627.68	2639.02	2800.4	2599.15	2769.8	2684.32	2630.34	2817.69	2713.08	2699.01	1.00521	0.827425	0.953144	FALSE
Q8CBE3	WD repeat-containing protein 37 OS=Mus musculus OX=10090 GN=Wdr37 PE=1 SV=1	24	4541.85	4639.76	4344.41	4579	4517.66	4766.44	4700.07	4599.98	4652.42	4524.89	4646.54	0.973819	0.146885	0.655223	FALSE
Q9WV80	Sorting nexin-1 OS=Mus musculus OX=10090 GN=Snx1 PE=1 SV=1	24	3747.87	3925.67	3689.12	3962.1	3811.27	3826.73	3858.67	4001.66	3897.39	3829.45	3878.55	0.98734	0.506242	0.847411	FALSE
Q99J08	SEC14-like protein 2 OS=Mus musculus OX=10090 GN=Sec14l2 PE=1 SV=1	22	2509.28	2643.75	2765.83	2463	2372.39	2340.84	2495.49	2449.46	2285.28	2592.77	2387.51	1.08598	0.0254339	0.496694	FALSE
O08808	Protein diaphanous homolog 1 OS=Mus musculus OX=10090 GN=Diaph1 PE=1 SV=1	28	2654	2439.26	2436.61	2741.7	2631.19	2668.55	2674.45	2524.78	2780.5	2564.43	2654.62	0.966027	0.311045	0.757409	FALSE
Q8R307	Vacuolar protein sorting-associated protein 18 homolog OS=Mus musculus OX=10090 GN=Vps18 PE=1 SV=2	21	2076.88	2018.08	2063.02	2066.5	2102.75	2074.46	1992.42	1981.24	2113.81	2056	2052.18	1.00186	0.912936	0.978575	FALSE
O89084	cAMP-specific 3',5'-cyclic phosphodiesterase 4A OS=Mus musculus OX=10090 GN=Pde4a PE=1 SV=2	20	1223.94	1111.18	1098.84	1161.1	1224.6	1207.09	1056.09	1255.14	1176.35	1147.72	1181.77	0.971194	0.491424	0.838539	FALSE
Q8VHW2	Voltage-dependent calcium channel gamma-8 subunit OS=Mus musculus OX=10090 GN=Cacng8 PE=1 SV=1	16	1882.92	1933.92	1868.37	1880.7	1846.86	1830.46	1866.74	1808.89	1832.47	1891.31	1836.98	1.02957	0.0137806	0.436058	FALSE
P84084	ADP-ribosylation factor 5 OS=Mus musculus OX=10090 GN=Arf5 PE=1 SV=2	13	2470.6	2113.94	2141.09	2617.4	2353.6	2439.79	2329.59	2499.2	2635.26	2325.95	2449.05	0.949734	0.361638	0.783403	FALSE
Q0GNC1	Inverted formin-2 OS=Mus musculus OX=10090 GN=Inf2 PE=1 SV=1	28	1555.39	1377.67	1643.16	1479.7	1406.71	1437.66	1405.05	1392.86	1479.88	1510.81	1424.09	1.06089	0.136603	0.646714	FALSE
Q8R127	Saccharopine dehydrogenase-like oxidoreductase OS=Mus musculus OX=10090 GN=Sccpdh PE=1 SV=1	20	3266.01	3195.49	3496.83	3221	3162.27	2971.46	3222.11	3481.76	2973.76	3292.72	3156.77	1.04307	0.302383	0.753034	FALSE
Q9JJ28	Protein flightless-1 homolog OS=Mus musculus OX=10090 GN=Flii PE=1 SV=1	28	2217.69	2210.4	2183.66	2177.8	2180.06	2202.44	2169.46	2090.67	2159.48	2197.32	2160.09	1.01723	0.154843	0.657312	FALSE
Q3UHB1	5'-nucleotidase domain-containing protein 3 OS=Mus musculus OX=10090 GN=Nt5dc3 PE=1 SV=1	25	3447.51	3086.36	3303.29	3490.7	3362.55	3333.17	3503.56	3128.79	3594.77	3328.15	3380.78	0.984434	0.678842	0.903591	FALSE
Q3UVX5	Metabotropic glutamate receptor 5 OS=Mus musculus OX=10090 GN=Grm5 PE=1 SV=2	28	2709.17	2634.13	2408.3	2783.2	2645.06	2706.05	2710.45	2601.01	2935.92	2629.86	2717.31	0.967815	0.39737	0.800023	FALSE
Q8BIZ1	Ankyrin repeat and sterile alpha motif domain-containing protein 1B OS=Mus musculus OX=10090 GN=Anks1b PE=1 SV=3	20	1887.55	2045.73	1936.77	1955.9	1881.92	1960.98	1921.32	1947.26	2071.4	1955.66	1955.57	1.00005	0.998463	0.999406	FALSE
Q8C0C7	Phenylalanine--tRNA ligase alpha subunit OS=Mus musculus OX=10090 GN=Farsa PE=1 SV=1	21	2728.74	2616.23	2602.96	2554.9	2581.5	2586.41	2689.7	2528.14	2695.81	2624.94	2615.49	1.00362	0.852798	0.958541	FALSE
Q9JKC6	Cell cycle exit and neuronal differentiation protein 1 OS=Mus musculus OX=10090 GN=Cend1 PE=1 SV=1	20	4996.32	4595.19	3914.78	4932.5	4311.96	4043.88	4052.37	5107.09	4510.7	4588.62	4388.54	1.04559	0.540732	0.854925	FALSE
Q921Q7	Ras and Rab interactor 1 OS=Mus musculus OX=10090 GN=Rin1 PE=1 SV=1	24	1638.31	1710.06	1640.24	1668.6	1812.81	1651.9	1777.07	2036.92	1700.15	1664.05	1791.02	0.929108	0.122143	0.633891	FALSE
Q6ZQK5	Arf-GAP with coiled-coil, ANK repeat and PH domain-containing protein 2 OS=Mus musculus OX=10090 GN=Acap2 PE=1 SV=2	24	2242.13	2112.35	2212.97	2287.9	2350.83	2269.46	2300.64	2208.37	2307.72	2212.89	2286.91	0.967632	0.126574	0.636711	FALSE
A2AHG0	Leucine zipper putative tumor suppressor 3 OS=Mus musculus OX=10090 GN=Lzts3 PE=1 SV=1	20	1880.31	2118.32	1847.25	1901	1836.39	1840.62	1858.67	1975.81	1909.2	1933.89	1883.41	1.0268	0.426955	0.808844	FALSE
Q9D4H8	Cullin-2 OS=Mus musculus OX=10090 GN=Cul2 PE=1 SV=2	29	4728.69	4207.38	4603.77	4584.2	4728.02	4610.51	4623.47	4307.99	4582.74	4526.71	4568.35	0.990885	0.756715	0.930636	FALSE
Q7TT37	Elongator complex protein 1 OS=Mus musculus OX=10090 GN=Elp1 PE=1 SV=2	24	1727.52	1636	1708.65	1660.5	1720.87	1716.5	1714.3	1526.71	1722.2	1682.77	1678.28	1.00268	0.929237	0.981422	FALSE
Q91VW5	Golgin subfamily A member 4 OS=Mus musculus OX=10090 GN=Golga4 PE=1 SV=2	22	1122.16	1231.88	1132.2	1186.3	1110.08	1108.25	1127.7	1259.01	1118.02	1167.31	1143.23	1.02106	0.553682	0.857206	FALSE
Q99PL5	Ribosome-binding protein 1 OS=Mus musculus OX=10090 GN=Rrbp1 PE=1 SV=2	21	1582.43	1507.39	1579.36	1535.7	1465.99	1482.3	1560.82	1430.2	1515.37	1550.9	1490.28	1.04068	0.0829522	0.591944	FALSE
Q8C2E7	WASH complex subunit 5 OS=Mus musculus OX=10090 GN=Washc5 PE=1 SV=2	26	1845.08	1793.24	1850.51	1865.6	1946.37	1865.3	1917.86	1723.87	1883.23	1838.4	1865.69	0.985375	0.575277	0.865632	FALSE
P63094	Guanine nucleotide-binding protein G(s) subunit alpha isoforms short OS=Mus musculus OX=10090 GN=Gnas PE=1 SV=1	22	3833.88	3822.5	3772.92	3849.2	3835.74	3873.91	3773.48	3557.47	3847.15	3819.52	3775.76	1.01159	0.542053	0.854925	FALSE
Q69ZK9	Neuroligin-2 OS=Mus musculus OX=10090 GN=Nlgn2 PE=1 SV=2	22	2373.8	2251.69	2343.61	2407.5	2342.38	2366.12	2314.86	2273.62	2384.32	2343.42	2335.93	1.00321	0.845352	0.956156	FALSE
Q5U3K5	Rab-like protein 6 OS=Mus musculus OX=10090 GN=Rabl6 PE=1 SV=2	20	1918.27	1935.75	1779.75	1991.1	1897.56	1950.34	1899.79	2045.19	1947.3	1904.59	1947.31	0.978062	0.422976	0.808844	FALSE
Q6NS60	F-box only protein 41 OS=Mus musculus OX=10090 GN=Fbxo41 PE=1 SV=3	23	1442.33	1921.25	1651.92	1929.8	1441.27	1543.63	1571.46	2196.36	1802.45	1724	1691.34	1.01931	0.859922	0.962297	FALSE
Q8C437	PEX5-related protein OS=Mus musculus OX=10090 GN=Pex5l PE=1 SV=2	20	2557.2	2640.71	2516.13	2462.3	2486.28	2563.55	2606.3	2688.09	2531.13	2543.26	2574.15	0.987997	0.562577	0.860841	FALSE
P28656	Nucleosome assembly protein 1-like 1 OS=Mus musculus OX=10090 GN=Nap1l1 PE=1 SV=2	18	2924	2895.14	2931.06	2837.1	2810.15	2804.64	2772.71	2606.43	2637.35	2896.59	2724.87	1.06302	0.0157303	0.450129	FALSE
P17563	Selenium-binding protein 1 OS=Mus musculus OX=10090 GN=Selenbp1 PE=1 SV=2	25	2877.14	2860.92	2924.09	2916.9	2832.72	2946.9	2843.17	2672.45	2890.37	2894.64	2835.62	1.02082	0.317629	0.759908	FALSE
Q8BGD9	Eukaryotic translation initiation factor 4B OS=Mus musculus OX=10090 GN=Eif4b PE=1 SV=1	29	5285.42	5983.31	5533.58	5369.7	5222.91	5128.39	5155.49	5451.27	4770.91	5536.61	5141.06	1.07694	0.0680471	0.588681	FALSE
Q8BHL5	Engulfment and cell motility protein 2 OS=Mus musculus OX=10090 GN=Elmo2 PE=1 SV=1	28	3082.73	3000.74	2988.56	3161.2	2988.1	3087.72	3146.01	3054.37	3187.77	3057.52	3092.01	0.988847	0.535166	0.853056	FALSE
P97797	Tyrosine-protein phosphatase non-receptor type substrate 1 OS=Mus musculus OX=10090 GN=Sirpa PE=1 SV=1	23	3913.36	4318.22	3845.25	3989.1	3914.94	3993.19	3957.95	4439.77	3814.39	4012.49	4018.47	0.998512	0.969141	0.993057	FALSE
Q8CIB5	Fermitin family homolog 2 OS=Mus musculus OX=10090 GN=Fermt2 PE=1 SV=1	25	2789	2651.43	2840.97	3116	2830.58	2691.17	2654.73	2562.51	2776.32	2844.45	2701.43	1.05294	0.190207	0.688953	FALSE
Q9QZB7	Actin-related protein 10 OS=Mus musculus OX=10090 GN=Actr10 PE=1 SV=2	23	2730.99	2812.08	2857.71	2624.9	2912.3	2745.37	2767.59	2528.4	2558.14	2754.99	2698.62	1.02089	0.562764	0.860841	FALSE
Q9QYF9	Protein NDRG3 OS=Mus musculus OX=10090 GN=Ndrg3 PE=1 SV=1	18	2103.21	2020.27	2073.25	2033.8	2051.05	2069.62	2048.65	2030.33	1989.45	2057.37	2037.64	1.00969	0.413072	0.80673	FALSE
Q8CI32	BAG family molecular chaperone regulator 5 OS=Mus musculus OX=10090 GN=Bag5 PE=1 SV=1	20	2191.83	2161.92	2225.89	2152.1	2185.24	2186.6	2196.87	2113.67	2120.86	2182.75	2160.35	1.01037	0.400741	0.801408	FALSE
Q02257	Junction plakoglobin OS=Mus musculus OX=10090 GN=Jup PE=1 SV=3	18	1004.48	1009.36	1035.94	1094.8	1050.81	1065.67	1039.3	1112.37	1001.88	1035.53	1053.39	0.983044	0.53113	0.851914	FALSE
O08917	Flotillin-1 OS=Mus musculus OX=10090 GN=Flot1 PE=1 SV=1	22	1811.27	1922.35	1846.24	1773.1	1999.59	2023.29	1929.64	1969.09	1901.24	1837.42	1964.06	0.935521	0.0120785	0.404186	FALSE
P84075	Neuron-specific calcium-binding protein hippocalcin OS=Mus musculus OX=10090 GN=Hpca PE=1 SV=2	26	7826.31	7197.99	8401.52	8008.1	8086.54	8459.71	8261.31	7872.73	8664.94	7846.28	8264.41	0.949407	0.172346	0.677527	FALSE
Q8VBW6	NEDD8-activating enzyme E1 regulatory subunit OS=Mus musculus OX=10090 GN=Nae1 PE=1 SV=1	20	2281.39	2132.33	2220.5	2278.6	2155.72	2228.09	2218.78	2135.11	2240.78	2227.37	2195.29	1.01461	0.438785	0.813954	FALSE
Q6P8X1	Sorting nexin-6 OS=Mus musculus OX=10090 GN=Snx6 PE=1 SV=2	22	3718.45	3981.21	3851.43	3753.8	3800.17	3695.36	3811.66	3750.62	3519.35	3824.88	3713.88	1.02989	0.208214	0.702178	FALSE
P60122	RuvB-like 1 OS=Mus musculus OX=10090 GN=Ruvbl1 PE=1 SV=1	19	2443.08	2438.04	2516.7	2333.2	2497.5	2425.52	2474.48	2198.42	2330.56	2431.87	2382.72	1.02063	0.515786	0.850898	FALSE
P61202	COP9 signalosome complex subunit 2 OS=Mus musculus OX=10090 GN=Cops2 PE=1 SV=1	23	3363.64	3091.48	3418.87	3363.2	3471.01	3447.24	3510.86	3218.58	3506.43	3306.76	3429.05	0.964337	0.2228	0.707837	FALSE
Q8K400	Syntaxin-binding protein 5 OS=Mus musculus OX=10090 GN=Stxbp5 PE=1 SV=3	21	1418.61	1387.9	1471.98	1470.3	1456.4	1409.47	1587.6	1470.77	1423.24	1436.75	1468.18	0.978592	0.448284	0.818995	FALSE
Q62095	ATP-dependent RNA helicase DDX3Y OS=Mus musculus OX=10090 GN=Ddx3y PE=1 SV=2	1		76.7578	3.24646	3.9	5.41413	4.14527	2.79349		70.5527	9.90525	8.15521	1.21459	0.879523	0.967617	FALSE
Q9CZT8	Ras-related protein Rab-3B OS=Mus musculus OX=10090 GN=Rab3b PE=1 SV=1	12	1991.82	1880.82	1859.61	2098.4	2058.11	2027.4	2039.69	1983.82	1929.82	1955.36	2007.23	0.974156	0.3777	0.789914	FALSE
Q9ESZ8	General transcription factor II-I OS=Mus musculus OX=10090 GN=Gtf2i PE=1 SV=3	25	2251.5	2250.23	2250.6	2283.9	2355.12	2352.69	2288.21	2207.21	2272.49	2259.01	2294.48	0.984543	0.304287	0.753832	FALSE
Q9R257	Heme-binding protein 1 OS=Mus musculus OX=10090 GN=Hebp1 PE=1 SV=2	17	3947.41	4014.82	3499.3	3945.4	3782.64	3772.78	3830.49	4574.01	3683.12	3846.03	3916.02	0.982127	0.741827	0.924925	FALSE
Q8CHT0	Delta-1-pyrroline-5-carboxylate dehydrogenase, mitochondrial OS=Mus musculus OX=10090 GN=Aldh4a1 PE=1 SV=3	22	3386.18	3769.04	3952.52	3332.4	3458.77	3437.45	3325.62	3336.67	3314.34	3600.75	3374.02	1.0672	0.128549	0.637399	FALSE
P62835	Ras-related protein Rap-1A OS=Mus musculus OX=10090 GN=Rap1a PE=1 SV=1	18	5009.84	4657.55	4704.63	4985	4854.9	5022.05	4948.09	4782.8	4913.67	4836.63	4903.63	0.986338	0.49629	0.840633	FALSE
Q99LR1	Lysophosphatidylserine lipase ABHD12 OS=Mus musculus OX=10090 GN=Abhd12 PE=1 SV=2	21	3133.74	3088.43	3224.89	3099.2	3101.86	3155.82	3219.93	3260.18	3097.6	3136.11	3166.43	0.990425	0.524223	0.851072	FALSE
P70297	Signal transducing adapter molecule 1 OS=Mus musculus OX=10090 GN=Stam PE=1 SV=3	19	1915.42	1904.2	1790.3	1923.7	1882.17	1909.93	1863.03	1891.06	1802.19	1882.61	1869.31	1.00712	0.715128	0.913866	FALSE
Q80TL7	Protein MON2 homolog OS=Mus musculus OX=10090 GN=Mon2 PE=1 SV=2	29	2412.36	2090.67	2329.23	2435.8	2529.16	2511.65	2558.77	2263.67	2583.45	2312.84	2486.54	0.930142	0.120974	0.633863	FALSE
Q8K1A6	Coiled-coil and C2 domain-containing protein 1A OS=Mus musculus OX=10090 GN=Cc2d1a PE=1 SV=2	25	2202.39	2285.79	2161.87	2297.9	2243.12	2249.26	2456.03	2393.38	2322.47	2236.26	2331.41	0.95919	0.123067	0.634446	FALSE
Q8BWT5	Disco-interacting protein 2 homolog A OS=Mus musculus OX=10090 GN=Dip2a PE=1 SV=3	23	2156.24	2018.45	2086.72	2169.3	2093.8	2170.51	2071.46	1993.9	2137.56	2106.81	2092.56	1.00681	0.767059	0.935122	FALSE
P70699	Lysosomal alpha-glucosidase OS=Mus musculus OX=10090 GN=Gaa PE=1 SV=2	23	1281.71	1347.83	1283.95	1404.4	1289.29	1368.71	1311.02	1399.45	1321.07	1328.51	1337.31	0.993426	0.804401	0.947483	FALSE
Q99LC5	Electron transfer flavoprotein subunit alpha, mitochondrial OS=Mus musculus OX=10090 GN=Etfa PE=1 SV=2	17	4667.24	4615.4	5225.36	4561.4	4674.68	4735.59	4738.76	4519.75	4548.94	4760.16	4642.62	1.02532	0.429787	0.808844	FALSE
P54822	Adenylosuccinate lyase OS=Mus musculus OX=10090 GN=Adsl PE=1 SV=2	26	2635.85	2468.73	2774.03	2529.6	2696.26	2650.52	2594.39	2457.85	2626.78	2599.5	2603.88	0.998315	0.954719	0.985986	FALSE
Q9D8W5	26S proteasome non-ATPase regulatory subunit 12 OS=Mus musculus OX=10090 GN=Psmd12 PE=1 SV=4	22	2719.84	2511.85	2783.8	2601.6	2727.67	2650.28	2646.14	2355.53	2765.36	2652.18	2624.87	1.01041	0.792768	0.94078	FALSE
P54728	UV excision repair protein RAD23 homolog B OS=Mus musculus OX=10090 GN=Rad23b PE=1 SV=2	19	4494.76	4477.89	4008.57	4682.7	4178.02	4461.47	4252.09	4713.29	4262.24	4408.76	4369.21	1.00905	0.820805	0.949901	FALSE
Q9Z2W9	Glutamate receptor 3 OS=Mus musculus OX=10090 GN=Gria3 PE=1 SV=2	19	2091.82	2192.49	2109.75	2134.5	2084.47	2028.85	2052.5	2005.14	2046.48	2131.81	2043.32	1.04331	0.00802611	0.36249	FALSE
Q9DCS3	Enoyl-[acyl-carrier-protein] reductase, mitochondrial OS=Mus musculus OX=10090 GN=Mecr PE=1 SV=2	15	1988.14	2083	2171.86	1974.3	2052.81	2002.84	2036.48	2023.49	1983.45	2052.8	2019.67	1.0164	0.457837	0.824171	FALSE
P10518	Delta-aminolevulinic acid dehydratase OS=Mus musculus OX=10090 GN=Alad PE=1 SV=1	18	2162.29	1988.61	2140.19	2183	2200.75	2211.28	2102.72	1995.45	2168.1	2117.1	2134.14	0.992018	0.786514	0.939352	FALSE
Q7TPM6	Fibronectin type III and SPRY domain-containing protein 1 OS=Mus musculus OX=10090 GN=Fsd1 PE=1 SV=1	25	2828.51	2594.06	2703.49	2729.2	2755.92	2768.11	2750.04	2661.86	2741.22	2712.53	2735.16	0.991724	0.649485	0.893495	FALSE
Q99LI8	Hepatocyte growth factor-regulated tyrosine kinase substrate OS=Mus musculus OX=10090 GN=Hgs PE=1 SV=2	28	4406.14	4083.27	4110.9	4582.4	4355.35	4491.71	4278.22	4403.34	4427.32	4290.66	4390.6	0.977237	0.4081	0.805934	FALSE
Q91YQ5	Dolichyl-diphosphooligosaccharide--protein glycosyltransferase subunit 1 OS=Mus musculus OX=10090 GN=Rpn1 PE=1 SV=1	26	3390.92	2953	3521.2	3266.7	3457.39	3082.64	3395.82	3246.1	3237.48	3276.01	3281.23	0.998408	0.96959	0.993057	FALSE
P69566	Ran-binding protein 9 OS=Mus musculus OX=10090 GN=Ranbp9 PE=1 SV=1	14	898.779	912.164	889.699	952.2	892.905	905.99	878.145	917.54	886.394	912.902	896.085	1.01877	0.278889	0.744031	FALSE
Q61024	Asparagine synthetase [glutamine-hydrolyzing] OS=Mus musculus OX=10090 GN=Asns PE=1 SV=3	23	2081.27	2024.41	2119.41	2127.4	2058.61	2039.25	2061.85	1930.46	2050.91	2087.72	2027.6	1.02965	0.133925	0.642219	FALSE
P51863	V-type proton ATPase subunit d 1 OS=Mus musculus OX=10090 GN=Atp6v0d1 PE=1 SV=2	21	4858.47	4788.96	4750.57	5006.1	5184.44	4957.82	5669.71	4599.46	5184.96	4850.06	5107.42	0.94961	0.236537	0.713677	FALSE
P61294	Ras-related protein Rab-6B OS=Mus musculus OX=10090 GN=Rab6b PE=1 SV=1	11	2832.06	2855.92	2977.67	2738.9	2812.92	2835.37	2685.34	2693.9	2610.07	2849.87	2726.22	1.04536	0.09681	0.605904	FALSE
P39447	Tight junction protein ZO-1 OS=Mus musculus OX=10090 GN=Tjp1 PE=1 SV=2	28	1807	2194.69	1979.34	1962.2	1774.47	1886.35	1855.09	2183.31	1996.11	1981.06	1934.06	1.0243	0.667067	0.898547	FALSE
Q9JII6	Alcohol dehydrogenase [NADP(+)] OS=Mus musculus OX=10090 GN=Akr1a1 PE=1 SV=3	25	6701.48	7109.44	6636.92	6879.2	6826.5	6983.37	6863.15	7073.89	6911.12	6829.33	6931.04	0.985324	0.3667	0.784532	FALSE
Q6PAV2	Probable E3 ubiquitin-protein ligase HERC4 OS=Mus musculus OX=10090 GN=Herc4 PE=1 SV=2	21	2015.07	2050.72	2014.28	1988.8	2024.06	2022.32	1971.28	1928.14	1941.69	2017.1	1977.09	1.02023	0.158275	0.660815	FALSE
Q6I6G8	E3 ubiquitin-protein ligase HECW2 OS=Mus musculus OX=10090 GN=Hecw2 PE=1 SV=1	29	1634.87	1657.56	1684.5	1739.1	1601.94	1608.84	1570.82	1571.42	1704.58	1678.56	1610.79	1.04207	0.085542	0.594676	FALSE
Q9QZE7	Translin-associated protein X OS=Mus musculus OX=10090 GN=Tsnax PE=1 SV=1	23	2105.23	2159	2157.26	2190	2230.13	2382.21	2209.43	2143.38	2504.51	2152.66	2290.25	0.939923	0.100903	0.608546	FALSE
Q9ERG2	Striatin-3 OS=Mus musculus OX=10090 GN=Strn3 PE=1 SV=1	20	2479.62	2465.44	2458.74	2472.6	2522.22	2444.99	2453.73	2376.07	2418.25	2469.09	2442.58	1.01085	0.367615	0.784532	FALSE
Q6PF93	Phosphatidylinositol 3-kinase catalytic subunit type 3 OS=Mus musculus OX=10090 GN=Pik3c3 PE=1 SV=1	26	2969.91	2804.16	2984.18	2806.4	2838.4	2871.66	2904.15	2749.2	2840.39	2889.88	2840.29	1.01746	0.376174	0.78863	FALSE
P70372	ELAV-like protein 1 OS=Mus musculus OX=10090 GN=Elavl1 PE=1 SV=2	19	3207.05	3204.51	3138.74	3127.3	3074.11	3110.7	3102.07	2999.33	3093.16	3169.19	3075.61	1.03043	0.0159326	0.450129	FALSE
O70566	Protein diaphanous homolog 2 OS=Mus musculus OX=10090 GN=Diaph2 PE=1 SV=2	20	1849.35	1866.93	1811.42	1826.8	1891.38	1836.26	1860.72	1925.17	1815.37	1838.5	1865.37	0.985595	0.307998	0.755695	FALSE
Q9QZX7	Serine racemase OS=Mus musculus OX=10090 GN=Srr PE=1 SV=1	15	4117.05	3877.31	3935.11	4116.1	4036.39	4011.46	4142.3	3926.46	4129.66	4009.96	4048.47	0.990488	0.603734	0.880201	FALSE
Q6PCP5	Mitochondrial fission factor OS=Mus musculus OX=10090 GN=Mff PE=1 SV=1	16	1520.75	1454.53	1529.6	1626.1	1572.93	1489.07	1522.14	1651	1451.04	1531.53	1535.68	0.997297	0.935838	0.982869	FALSE
Q8BG18	N-terminal EF-hand calcium-binding protein 1 OS=Mus musculus OX=10090 GN=Necab1 PE=1 SV=1	16	1175.54	1225.79	1228.58	1167.5	1231.28	1186.64	1137.3	1173.23	1086.57	1199.02	1161.98	1.03188	0.277164	0.74403	FALSE
P59759	Myocardin-related transcription factor B OS=Mus musculus OX=10090 GN=Mrtfb PE=1 SV=1	23	2129.67	2713.54	2317.21	2625.5	2305.17	2448.62	2264.39	2897.39	2512.07	2435.04	2475.84	0.98352	0.818828	0.949767	FALSE
Q8BLY2	Threonine--tRNA ligase 2, cytoplasmic OS=Mus musculus OX=10090 GN=Tarsl2 PE=1 SV=1	23	2535.49	2149.5	2403.36	2292.7	2392.07	2455.28	2458.21	2171.16	2433.39	2340.95	2379.46	0.983813	0.700272	0.910524	FALSE
Q8BKZ9	Pyruvate dehydrogenase protein X component, mitochondrial OS=Mus musculus OX=10090 GN=Pdhx PE=1 SV=1	17	2665.87	2953	2352.03	2911	2660.95	2986.58	2917.6	2955.4	2953.14	2709.55	2892.2	0.936848	0.248513	0.725699	FALSE
P62962	Profilin-1 OS=Mus musculus OX=10090 GN=Pfn1 PE=1 SV=2	19	6640.15	6084.89	6599.63	6281.6	6564.68	6278.95	6652.67	6276.73	6567.4	6397.42	6466.13	0.989374	0.656299	0.894989	FALSE
Q8BRF7	Sec1 family domain-containing protein 1 OS=Mus musculus OX=10090 GN=Scfd1 PE=1 SV=1	23	1896.8	1855.24	1990.91	1953.2	1878.52	1902.07	1883.78	1826.84	1817.2	1923.34	1861.38	1.03328	0.0969669	0.605904	FALSE
Q3UHB8	Coiled-coil domain-containing protein 177 OS=Mus musculus OX=10090 GN=Ccdc177 PE=1 SV=1	20	2084.35	2372.27	2100.43	2102.9	2072.86	2157.81	2108.35	2237.18	2033.56	2161.8	2120.79	1.01934	0.580814	0.868366	FALSE
Q91YP2	Neurolysin, mitochondrial OS=Mus musculus OX=10090 GN=Nln PE=1 SV=1	24	2728.38	2659.83	2605.77	2839	2568.13	2799.92	2650.11	2630.72	2846.01	2706.86	2696.92	1.00368	0.897127	0.971996	FALSE
Q8BH57	WD repeat-containing protein 48 OS=Mus musculus OX=10090 GN=Wdr48 PE=1 SV=1	19	1669.74	1669.86	1705.95	1755.9	1719.36	1739.85	1795.52	1610.05	1794.75	1700	1730.54	0.982352	0.498178	0.84169	FALSE
Q9R1L5	Microtubule-associated serine/threonine-protein kinase 1 OS=Mus musculus OX=10090 GN=Mast1 PE=1 SV=3	23	1367.95	1634.42	1438.85	1525.3	1451.48	1479.28	1513.04	1596.48	1518.24	1488.34	1510.93	0.985049	0.705345	0.911051	FALSE
Q99KC8	von Willebrand factor A domain-containing protein 5A OS=Mus musculus OX=10090 GN=Vwa5a PE=1 SV=2	22	1897.15	1757.31	1898.25	1947.4	1927.83	1870.26	2033.03	1812.12	2098.93	1873.66	1945.63	0.963009	0.331539	0.770102	FALSE
Q03173	Protein enabled homolog OS=Mus musculus OX=10090 GN=Enah PE=1 SV=2	22	2108.67	2123.07	1967.66	2215.5	2034.52	2076.03	2091.95	2042.22	2152.57	2101.84	2079.03	1.01097	0.668544	0.89901	FALSE
Q9EQP2	EH domain-containing protein 4 OS=Mus musculus OX=10090 GN=Ehd4 PE=1 SV=1	19	1522.17	1529.67	1550.94	1656	1547.2	1575.08	1621.29	1624.39	1565.35	1563.79	1586.36	0.985773	0.504463	0.84588	FALSE
Q99J85	Neuronal pentraxin receptor OS=Mus musculus OX=10090 GN=Nptxr PE=1 SV=1	20	1883.16	2041.95	1870.39	2020	2265.07	1944.41	2047.76	2199.59	1901.37	1952.33	2066.86	0.944589	0.230831	0.71109	FALSE
Q8BG95	Protein phosphatase 1 regulatory subunit 12B OS=Mus musculus OX=10090 GN=Ppp1r12b PE=1 SV=2	20	1539.02	1706.4	1480.07	1539.5	1422.85	1530.08	1428.88	1618.83	1492.66	1564.04	1496.95	1.04482	0.286887	0.746143	FALSE
P36916	Guanine nucleotide-binding protein-like 1 OS=Mus musculus OX=10090 GN=Gnl1 PE=1 SV=4	24	3188.66	3117.79	3178.61	3066	3089.88	3195.74	3148.7	3225.17	3048.14	3137.37	3140.85	0.998895	0.940469	0.982895	FALSE
P47941	Crk-like protein OS=Mus musculus OX=10090 GN=Crkl PE=1 SV=2	18	1957.54	2088.36	1943.85	2013.6	2001.48	1999.33	1948.48	2059.02	2053.13	2000.04	2011.88	0.994114	0.756789	0.930636	FALSE
Q8R016	Bleomycin hydrolase OS=Mus musculus OX=10090 GN=Blmh PE=1 SV=1	22	3673.14	3476.36	3554.67	3551	3797.78	3777.62	3794.87	3471.16	3876.12	3563.1	3740.79	0.952499	0.0818995	0.591944	FALSE
Q60932	Voltage-dependent anion-selective channel protein 1 OS=Mus musculus OX=10090 GN=Vdac1 PE=1 SV=3	18	2496.58	1860.11	2282.62	2233.2	2154.59	2055.83	2193.29	2075.55	2122.94	2205.78	2119.84	1.04054	0.499816	0.842839	FALSE
P09055	Integrin beta-1 OS=Mus musculus OX=10090 GN=Itgb1 PE=1 SV=1	21	2311.05	2423.79	2182.09	2385.2	2376.05	2416.2	2372.12	2408.5	2293.37	2323.67	2372.84	0.979277	0.390894	0.796189	FALSE
Q80TQ2	Ubiquitin carboxyl-terminal hydrolase CYLD OS=Mus musculus OX=10090 GN=Cyld PE=1 SV=2	20	2364.43	2588.58	2458.96	2653.9	2476.32	2546.85	2432.33	2853.46	2681.98	2513.95	2593.77	0.969224	0.459992	0.82477	FALSE
Q8R3B1	1-phosphatidylinositol 4,5-bisphosphate phosphodiesterase delta-1 OS=Mus musculus OX=10090 GN=Plcd1 PE=1 SV=2	18	1200.81	1114.47	1140.97	1200.2	1175.91	1213.62	1251.45	1218.06	1239.9	1163.5	1219.51	0.954073	0.0548507	0.568221	FALSE
Q8R5H1	Ubiquitin carboxyl-terminal hydrolase 15 OS=Mus musculus OX=10090 GN=Usp15 PE=1 SV=1	28	2977.38	2758.61	2946.11	2966.2	2868.67	2917.39	2828.44	2876.85	2842.87	2910.67	2866.68	1.01535	0.398633	0.800712	FALSE
P35279	Ras-related protein Rab-6A OS=Mus musculus OX=10090 GN=Rab6a PE=1 SV=4	23	4559.77	4464.62	4654.65	4501	4405.29	4460.14	4261.69	4075.43	4356.59	4544.44	4309.68	1.05447	0.0307741	0.512493	FALSE
Q99JI4	26S proteasome non-ATPase regulatory subunit 6 OS=Mus musculus OX=10090 GN=Psmd6 PE=1 SV=1	26	3413.82	3340.19	3327.67	3401.6	3434.94	3481.12	3354.96	3260.31	3374.24	3370.61	3380.27	0.997141	0.842014	0.955618	FALSE
Q8R146	Acylamino-acid-releasing enzyme OS=Mus musculus OX=10090 GN=Apeh PE=1 SV=3	17	1524.42	1470.85	1466.93	1480.9	1494.36	1454.11	1531.36	1425.42	1419.98	1485.6	1464.44	1.01445	0.452947	0.822743	FALSE
P54763	Ephrin type-B receptor 2 OS=Mus musculus OX=10090 GN=Ephb2 PE=1 SV=3	20	1434.03	1459.03	1450.64	1484.4	1395.36	1405.72	1408.38	1363.02	1356.17	1456.91	1385.56	1.0515	0.00256074	0.291757	FALSE
Q9CZS1	Aldehyde dehydrogenase X, mitochondrial OS=Mus musculus OX=10090 GN=Aldh1b1 PE=1 SV=1	26	3818.81	3908.86	4007.45	3737.2	3929.82	3949.64	3927.59	4016.77	3907.3	3866.77	3946.05	0.979909	0.197737	0.691981	FALSE
Q9D906	Ubiquitin-like modifier-activating enzyme ATG7 OS=Mus musculus OX=10090 GN=Atg7 PE=1 SV=1	24	2116.97	1984.47	2040.33	2159	2152.82	2113.17	2172.92	2053.33	2258.27	2074.09	2149.04	0.965127	0.187585	0.687545	FALSE
P47809	Dual specificity mitogen-activated protein kinase kinase 4 OS=Mus musculus OX=10090 GN=Map2k4 PE=1 SV=2	29	4456.8	4299.71	4322.85	4316.9	4458.38	4429.17	4380.83	4329.31	4322.53	4348.61	4383.72	0.991992	0.449326	0.819354	FALSE
Q921M3	Splicing factor 3B subunit 3 OS=Mus musculus OX=10090 GN=Sf3b3 PE=1 SV=1	24	2047.93	1957.55	2064.15	2021.8	2101.49	2065.63	2110.53	1858.63	2127.9	2022.44	2050.33	0.986401	0.66361	0.895853	FALSE
O54983	Ketimine reductase mu-crystallin OS=Mus musculus OX=10090 GN=Crym PE=1 SV=1	21	7243.73	7424.65	6502.81	6963.1	7497.45	7262.57	7466.28	7100.37	7184.76	7024.83	7300.63	0.962222	0.213384	0.706278	FALSE
Q9EQZ6	Rap guanine nucleotide exchange factor 4 OS=Mus musculus OX=10090 GN=Rapgef4 PE=1 SV=1	25	1697.98	2104.19	1822.09	2087.1	1799.44	1880.54	1780.27	2295.71	2106.89	1919.92	1962.88	0.978114	0.768944	0.935392	FALSE
P35585	AP-1 complex subunit mu-1 OS=Mus musculus OX=10090 GN=Ap1m1 PE=1 SV=3	24	3913.12	3753.93	3799.2	3841.1	3892.37	3893.27	3920.29	3614.06	3949.71	3826.39	3851.96	0.993363	0.747658	0.926852	FALSE
Q920P5	Adenylate kinase isoenzyme 5 OS=Mus musculus OX=10090 GN=Ak5 PE=1 SV=2	29	3757.96	4089.24	3891.08	4046	3811.65	3747.01	3610.4	4023.62	3586.42	3943.87	3752.55	1.05098	0.1307	0.639756	FALSE
P62881	Guanine nucleotide-binding protein subunit beta-5 OS=Mus musculus OX=10090 GN=Gnb5 PE=1 SV=1	25	5605.36	5132.31	4946.13	5760	5341.21	5504.49	5181.11	5419.36	5737.47	5350.58	5433.62	0.984717	0.689089	0.906466	FALSE
Q99KH8	Serine/threonine-protein kinase 24 OS=Mus musculus OX=10090 GN=Stk24 PE=1 SV=1	20	2844.76	2865.3	2840.97	2892.6	2810.4	2909.52	2740.43	2871.94	2793.16	2860.83	2824.46	1.01288	0.339505	0.774765	FALSE
Q9JIA1	Leucine-rich glioma-inactivated protein 1 OS=Mus musculus OX=10090 GN=Lgi1 PE=1 SV=1	23	7072.91	6923.09	6929.86	7127.5	7354.68	7358.26	7479.35	6656.7	7418.08	7012.78	7246.87	0.967697	0.233223	0.712429	FALSE
Q80WJ7	Protein LYRIC OS=Mus musculus OX=10090 GN=Mtdh PE=1 SV=1	20	1495.48	1641.61	1411.1	1598.9	1520.97	1540.85	1462.7	1561.99	1595.1	1534.11	1535.68	0.998981	0.977007	0.993824	FALSE
Q922D4	Serine/threonine-protein phosphatase 6 regulatory subunit 3 OS=Mus musculus OX=10090 GN=Ppp6r3 PE=1 SV=1	23	1775.32	1701.29	1662.14	1804.3	1727.55	1801.79	1749.91	1764.44	1814.2	1734.83	1771.29	0.979421	0.322579	0.763155	FALSE
O55201	Transcription elongation factor SPT5 OS=Mus musculus OX=10090 GN=Supt5h PE=1 SV=1	23	1474.84	1427.97	1483.21	1525.9	1509.24	1507.95	1395.95	1483.69	1498.14	1477.57	1478.37	0.999461	0.979739	0.995007	FALSE
P28658	Ataxin-10 OS=Mus musculus OX=10090 GN=Atxn10 PE=1 SV=2	22	3173	2893.44	3209.62	3153.5	3174.5	3169.01	3149.47	3005.14	3071.24	3104.79	3113.17	0.997308	0.914161	0.978819	FALSE
Q99KR7	Peptidyl-prolyl cis-trans isomerase F, mitochondrial OS=Mus musculus OX=10090 GN=Ppif PE=1 SV=1	14	2090.76	1964.86	1850.85	2178.8	1952.93	2018.2	1935.28	2144.93	2110.29	2017.46	2030.63	0.993517	0.872303	0.965823	FALSE
Q5SW19	Clustered mitochondria protein homolog OS=Mus musculus OX=10090 GN=Cluh PE=1 SV=2	26	1371.87	1322.62	1366.73	1395.4	1375.81	1359.76	1295.77	1295.71	1320.67	1363.9	1329.14	1.02615	0.174897	0.677554	FALSE
Q8BYM5	Neuroligin-3 OS=Mus musculus OX=10090 GN=Nlgn3 PE=1 SV=2	17	2039.63	2003.1	2049.55	2021.4	2027.21	1956.99	1996.13	1895.71	1888.84	2028.34	1952.22	1.03899	0.0523736	0.567388	FALSE
A2AJI0	MAP7 domain-containing protein 1 OS=Mus musculus OX=10090 GN=Map7d1 PE=1 SV=1	27	2165.25	2301.62	2178.83	2214.7	2039.19	2213.69	2151.4	2271.94	2221.86	2214.47	2178.12	1.01669	0.517779	0.851071	FALSE
P68040	Receptor of activated protein C kinase 1 OS=Mus musculus OX=10090 GN=Rack1 PE=1 SV=3	21	4432.12	3599.98	3804.25	3926.4	4340.21	4516.39	4247.22	3404.11	4938.72	3929.11	4257.99	0.92276	0.347503	0.774765	FALSE
Q9WTS4	Teneurin-1 OS=Mus musculus OX=10090 GN=Tenm1 PE=1 SV=1	22	1044.1	1101.19	1160.28	1068.6	1093.05	1061.56	1061.08	1094.28	1137.98	1092.69	1089.23	1.00317	0.901744	0.973132	FALSE
Q8R2R9	AP-3 complex subunit mu-2 OS=Mus musculus OX=10090 GN=Ap3m2 PE=1 SV=1	20	3343.71	3040.81	3281.28	3333.6	3260.39	3165.26	3277.71	3161.99	3157.88	3247.46	3204.21	1.0135	0.556196	0.858765	FALSE
P98084	Amyloid-beta A4 precursor protein-binding family A member 2 OS=Mus musculus OX=10090 GN=Apba2 PE=1 SV=2	16	793.674	815.335	833.65	825.2	780.661	792.639	816.27	790.537	831.848	816.827	802.172	1.01827	0.299856	0.752584	FALSE
Q8C2Q3	RNA-binding protein 14 OS=Mus musculus OX=10090 GN=Rbm14 PE=1 SV=1	26	3181.31	3384.28	3169.97	3293.6	3127.34	3274.74	3113.6	3434.47	3271.54	3256.11	3242.24	1.00428	0.866492	0.963562	FALSE
Q8BH95	Enoyl-CoA hydratase, mitochondrial OS=Mus musculus OX=10090 GN=Echs1 PE=1 SV=1	20	6814.53	6803.49	6622.55	6985.4	6748.18	6760.9	6902.61	6819.11	7101.25	6805.28	6865.2	0.991272	0.558735	0.860366	FALSE
Q8C163	Nuclease EXOG, mitochondrial OS=Mus musculus OX=10090 GN=Exog PE=1 SV=1	15	2214.49	2219.78	2191.52	2339.5	2164.68	2213.94	2348.04	2234.73	2300.81	2240.59	2251.51	0.995151	0.821502	0.950039	FALSE
Q80W47	WD repeat domain phosphoinositide-interacting protein 2 OS=Mus musculus OX=10090 GN=Wipi2 PE=1 SV=1	15	1401.53	1415.79	1598.57	1486	1465.99	1418.06	1430.28	1362.11	1376	1473.46	1409.99	1.04501	0.1905	0.688953	FALSE
Q80U78	Pumilio homolog 1 OS=Mus musculus OX=10090 GN=Pum1 PE=1 SV=2	23	1940.22	2177.88	2003.94	1985.1	2035.28	1997.88	1961.41	2036.41	1996.76	2024.83	2005.35	1.00971	0.693518	0.908103	FALSE
P24270	Catalase OS=Mus musculus OX=10090 GN=Cat PE=1 SV=4	21	1244.82	1291.93	1304.06	1287.9	1269.62	1291.04	1265.67	1333.05	1304.88	1281.98	1292.62	0.991769	0.573154	0.865232	FALSE
Q9R0H0	Peroxisomal acyl-coenzyme A oxidase 1 OS=Mus musculus OX=10090 GN=Acox1 PE=1 SV=5	22	2029.19	1836.12	2123	2055.1	2266.46	2162.77	2217.75	1986.79	2285.54	2007.94	2181.13	0.920596	0.0754357	0.590589	FALSE
P32883	GTPase KRas OS=Mus musculus OX=10090 GN=Kras PE=1 SV=1	7	2008.55	2338.16	2046.62	1944	1950.4	1979.13	1933.61	1933.43	1826.86	2079.09	1923.98	1.08062	0.0860682	0.594676	FALSE
Q9WTM5	RuvB-like 2 OS=Mus musculus OX=10090 GN=Ruvbl2 PE=1 SV=3	26	2639.53	2672.01	2567.24	2651.1	2656.79	2677.74	2729.92	2608.63	2751.4	2632.17	2684.41	0.980541	0.181695	0.681693	FALSE
Q9QZC2	Plexin-C1 OS=Mus musculus OX=10090 GN=Plxnc1 PE=1 SV=1	23	1959.2	2051.33	2099.42	2020.6	2160.64	2129.98	2063.9	1909.79	2114.33	2032	2073.77	0.979855	0.489301	0.837072	FALSE
Q8BLF1	Neutral cholesterol ester hydrolase 1 OS=Mus musculus OX=10090 GN=Nceh1 PE=1 SV=1	19	3451.66	3480.38	3516.37	3323.8	3413.37	3349.62	3405.69	3281.63	3219.48	3442.28	3333.13	1.03275	0.0940757	0.605179	FALSE
P51881	ADP/ATP translocase 2 OS=Mus musculus OX=10090 GN=Slc25a5 PE=1 SV=3	12	4369.96	4830.86	4578.83	4485	3992.38	4464.62	4695.08	3546.23	5243.94	4563.05	4349.27	1.04915	0.56057	0.860366	FALSE
Q921M4	Golgin subfamily A member 2 OS=Mus musculus OX=10090 GN=Golga2 PE=1 SV=3	24	1700.23	1766.33	1689.33	1669.8	1618.21	1676.94	1579.02	1666.64	1585.97	1706.04	1624.86	1.04996	0.0279143	0.504662	FALSE
Q6PDS3	Sterile alpha and TIR motif-containing protein 1 OS=Mus musculus OX=10090 GN=Sarm1 PE=1 SV=1	24	2048.41	2024.66	2081.78	2118.8	2069.33	2042.04	2079.02	1971.81	1973.53	2068.11	2026.62	1.02047	0.234348	0.712429	FALSE
Q9CYG7	Mitochondrial import receptor subunit TOM34 OS=Mus musculus OX=10090 GN=Tomm34 PE=1 SV=1	23	2882.6	2761.29	2853.22	2837.7	2812.42	2750.69	2826.9	2877.88	2577.97	2833.34	2767.18	1.02391	0.340936	0.774765	FALSE
P08556	GTPase NRas OS=Mus musculus OX=10090 GN=Nras PE=1 SV=1	4	996.173	1085.12	974.166	993.3	1026.46	1026.96	1001.64	1082.4	954.12	1011.3	1017.47	0.993942	0.851781	0.958541	FALSE
Q99JF8	PC4 and SFRS1-interacting protein OS=Mus musculus OX=10090 GN=Psip1 PE=1 SV=1	28	3696.51	3903.13	3569.16	3830.6	3547.43	3805.2	3730.56	3895.2	4795.83	3747.65	3932.71	0.952945	0.458275	0.824172	FALSE
P97390	Vacuolar protein sorting-associated protein 45 OS=Mus musculus OX=10090 GN=Vps45 PE=1 SV=1	27	3374.43	3313.88	3348.45	3451.5	3379.7	3424.86	3573.25	3292.35	3601.3	3371.69	3452.31	0.976646	0.290047	0.746143	FALSE
P70290	55 kDa erythrocyte membrane protein OS=Mus musculus OX=10090 GN=Mpp1 PE=1 SV=1	14	2027.76	2138.05	2178.04	2137.2	2065.93	2097.2	2071.97	2066.38	2141.34	2119.52	2088.37	1.01492	0.373955	0.786409	FALSE
Q8R0A7	Uncharacterized protein KIAA0513 OS=Mus musculus OX=10090 GN=Kiaa0513 PE=1 SV=1	27	5083.75	5399.53	5226.26	5134.3	5096.54	5111.33	5072.1	5751.4	4867.34	5209.59	5171.45	1.00737	0.834257	0.954652	FALSE
Q8K354	Carbonyl reductase [NADPH] 3 OS=Mus musculus OX=10090 GN=Cbr3 PE=1 SV=1	17	2757.92	2827.42	2786.72	2730.1	2712.53	2684.64	2813.58	2638.22	2611.77	2775.31	2691.24	1.03124	0.0969723	0.605904	FALSE
Q9EQZ7	Regulating synaptic membrane exocytosis protein 2 OS=Mus musculus OX=10090 GN=Rims2 PE=1 SV=1	18	899.135	960.517	904.188	950.1	900.473	928.854	883.782	985.499	958.426	928.089	930.67	0.997227	0.920895	0.981185	FALSE
Q6PCN3	Tau-tubulin kinase 1 OS=Mus musculus OX=10090 GN=Ttbk1 PE=1 SV=3	21	1070.08	1060.15	1084.47	1110.2	1040.97	1103.66	1045.32	1107.85	1132.37	1081.06	1085.42	0.995981	0.853349	0.958541	FALSE
Q9CS42	Ribose-phosphate pyrophosphokinase 2 OS=Mus musculus OX=10090 GN=Prps2 PE=1 SV=4	7	520.236	439.957	481.854	508	473.816	494.686	505.099	481.234	561.075	486.516	502.272	0.968632	0.519257	0.851071	FALSE
Q9D2M8	Ubiquitin-conjugating enzyme E2 variant 2 OS=Mus musculus OX=10090 GN=Ube2v2 PE=1 SV=4	11	2228.36	2064.36	2089.76	2237.3	2122.93	2117.89	2094.64	2084.86	2092.54	2153.52	2102.52	1.02426	0.24581	0.721301	FALSE
Q8C5H8	NAD kinase 2, mitochondrial OS=Mus musculus OX=10090 GN=Nadk2 PE=1 SV=2	20	2143.07	2111.74	2097.28	2048.3	1982.82	2058.49	2081.83	2004.11	2009.02	2099.82	2026.92	1.03597	0.0316856	0.512493	FALSE
G5E870	E3 ubiquitin-protein ligase TRIP12 OS=Mus musculus OX=10090 GN=Trip12 PE=1 SV=1	26	1365.82	1408.85	1486.92	1477.6	1407.72	1388.06	1398.26	1335.5	1384.75	1433.92	1382.63	1.0371	0.119513	0.628863	FALSE
Q99MR6	Serrate RNA effector molecule homolog OS=Mus musculus OX=10090 GN=Srrt PE=1 SV=1	28	1973.43	2065.7	2024.95	2066.2	2013.84	2066.84	2014.19	2150.1	2177.49	2032.21	2083.38	0.975438	0.270412	0.741357	FALSE
P28028	Serine/threonine-protein kinase B-raf OS=Mus musculus OX=10090 GN=Braf PE=1 SV=3	23	2909.88	2722.19	2977.67	2911.3	2881.41	2881.34	2837.79	2708.89	2973.63	2878.65	2855.3	1.00818	0.746566	0.926407	FALSE
Q9ESE1	Lipopolysaccharide-responsive and beige-like anchor protein OS=Mus musculus OX=10090 GN=Lrba PE=1 SV=1	14	1252.65	1035.79	1276.54	1136.5	1120.93	1139.1	1128.21	1096.87	1146.73	1171.32	1126.23	1.04003	0.394419	0.798522	FALSE
Q60714	Long-chain fatty acid transport protein 1 OS=Mus musculus OX=10090 GN=Slc27a1 PE=1 SV=1	17	1098.19	1165.14	1062.68	1107.1	1135.3	1144.79	1090.67	1163.15	1174.78	1107.67	1141.37	0.970478	0.218468	0.706278	FALSE
Q8R574	Phosphoribosyl pyrophosphate synthase-associated protein 2 OS=Mus musculus OX=10090 GN=Prpsap2 PE=1 SV=1	20	2707.27	2642.53	2614.64	2637.7	2657.67	2703.75	2658.44	2484.21	2598.98	2650.31	2619.49	1.01177	0.533769	0.852978	FALSE
P59016	Vacuolar protein sorting-associated protein 33B OS=Mus musculus OX=10090 GN=Vps33b PE=1 SV=1	26	2847.37	2720	2615.88	2752.4	2851.14	2747.3	2828.82	2776.59	2730	2732.66	2786.38	0.980719	0.316053	0.758931	FALSE
Q60829	Protein phosphatase 1 regulatory subunit 1B OS=Mus musculus OX=10090 GN=Ppp1r1b PE=1 SV=2	17	2635.62	3177.83	2850.52	2943.6	2744.82	2832.22	2482.17	3084.73	2830.87	2895.37	2788.19	1.03844	0.493753	0.839233	FALSE
Q61831	Mitogen-activated protein kinase 10 OS=Mus musculus OX=10090 GN=Mapk10 PE=1 SV=2	16	3694.25	3632.5	3580.51	3747.7	3603.3	3697.05	3540.58	3748.56	3737.66	3663.2	3664.54	0.999635	0.981605	0.995307	FALSE
O08756	3-hydroxyacyl-CoA dehydrogenase type-2 OS=Mus musculus OX=10090 GN=Hsd17b10 PE=1 SV=4	12	2691.96	2406.13	2593.52	2624.1	2744.57	2612.18	2671.25	2628.01	2680.54	2576.7	2666.91	0.966177	0.184033	0.683418	FALSE
Q9QUM9	Proteasome subunit alpha type-6 OS=Mus musculus OX=10090 GN=Psma6 PE=1 SV=1	22	5172.01	5034.99	5347.01	5780	5959.82	5435.9	5628.21	5525.05	6105.46	5326.28	5725.13	0.930333	0.0883649	0.594676	FALSE
P61222	ATP-binding cassette sub-family E member 1 OS=Mus musculus OX=10090 GN=Abce1 PE=1 SV=1	23	3234.81	3332.27	3333.28	3334.6	3313.61	3273.17	3520.85	3297	3235.4	3308.46	3326.54	0.994565	0.770592	0.935716	FALSE
Q68FM6	Protein phosphatase 1 regulatory subunit 29 OS=Mus musculus OX=10090 GN=Elfn2 PE=1 SV=1	20	2218.64	2256.07	2074.59	2197.1	2167.7	2228.21	2144.22	2375.3	2148.13	2185.52	2211.06	0.98845	0.679911	0.904138	FALSE
Q8CCJ4	APC membrane recruitment protein 2 OS=Mus musculus OX=10090 GN=Amer2 PE=1 SV=2	21	1807.59	1812.24	1751.78	1870.3	1704.35	1748.56	1709.17	1914.05	1856.48	1809.99	1784.57	1.01425	0.639693	0.890448	FALSE
Q8C167	Prolyl endopeptidase-like OS=Mus musculus OX=10090 GN=Prepl PE=1 SV=1	24	2756.97	2784.79	2648.45	2786.8	2737.38	2687.18	2674.07	2732.02	2887.11	2743.66	2742.52	1.00042	0.982891	0.995441	FALSE
B2RUJ5	Amyloid-beta A4 precursor protein-binding family A member 1 OS=Mus musculus OX=10090 GN=Apba1 PE=1 SV=2	19	1727.16	1770.22	1713.7	1685.9	1734.62	1745.41	1693.8	1723.74	1663.61	1723.98	1711.98	1.00701	0.616593	0.883632	FALSE
Q7TPS5	C2 domain-containing protein 5 OS=Mus musculus OX=10090 GN=C2cd5 PE=1 SV=2	20	1230.34	1049.19	1118.28	1209.7	1197.61	1168.38	1195.98	1057.98	1150.38	1149.55	1152.89	0.9971	0.946048	0.984899	FALSE
O35465	Peptidyl-prolyl cis-trans isomerase FKBP8 OS=Mus musculus OX=10090 GN=Fkbp8 PE=1 SV=2	19	3298.51	3440.55	3433.03	3134.6	3221.8	3218.12	3173.81	3259.54	2972.84	3324.31	3167.54	1.04949	0.113724	0.622948	FALSE
Q06890	Clusterin OS=Mus musculus OX=10090 GN=Clu PE=1 SV=1	19	3407.53	3565.15	3567.7	3222.5	3902.71	3196.83	3468.46	3397.13	2963.06	3437.75	3371.44	1.01967	0.738064	0.923924	FALSE
P12658	Calbindin OS=Mus musculus OX=10090 GN=Calb1 PE=1 SV=2	24	4539.24	4886.52	4387.43	5167.2	5216.86	4940.76	5057.36	5227.37	4838.89	4735.46	5053.95	0.936982	0.118032	0.626602	FALSE
Q8BMA6	Signal recognition particle subunit SRP68 OS=Mus musculus OX=10090 GN=Srp68 PE=1 SV=2	24	2540.95	2533.16	2609.25	2524.7	2542.91	2537.05	2502.41	2463.8	2586.46	2551.8	2526.19	1.01014	0.404815	0.804152	FALSE
Q9CZW4	Long-chain-fatty-acid--CoA ligase 3 OS=Mus musculus OX=10090 GN=Acsl3 PE=1 SV=2	25	2755.31	2682.48	2960.03	2719.9	2748.48	2880.37	2844.32	2749.46	2994.11	2777.41	2841.89	0.97731	0.414267	0.80673	FALSE
Q3TES0	IQ motif and SEC7 domain-containing protein 3 OS=Mus musculus OX=10090 GN=Iqsec3 PE=1 SV=1	16	788.217	945.293	871.952	862.7	749.131	782.841	815.117	949.84	801.965	865.249	817.055	1.05898	0.341104	0.774765	FALSE
Q8BG39	Synaptic vesicle glycoprotein 2B OS=Mus musculus OX=10090 GN=Sv2b PE=1 SV=1	22	4928.94	4337.83	4526.15	4610.2	5061.35	4832.49	5567.61	4630.21	5077.04	4595.88	5024.16	0.914755	0.0712922	0.590589	FALSE
Q9CYR6	Phosphoacetylglucosamine mutase OS=Mus musculus OX=10090 GN=Pgm3 PE=1 SV=1	17	2294.32	2187.5	2196.24	2224.5	2194.06	2248.17	2216.86	2221.81	2211.81	2225.25	2218.47	1.00305	0.779612	0.937643	FALSE
Q8C547	HEAT repeat-containing protein 5B OS=Mus musculus OX=10090 GN=Heatr5b PE=1 SV=3	16	1162.73	1043.58	1141.64	1197.6	1125.85	1135.35	1200.59	1170.64	1196.84	1134.91	1165.45	0.973798	0.406113	0.805063	FALSE
P99026	Proteasome subunit beta type-4 OS=Mus musculus OX=10090 GN=Psmb4 PE=1 SV=1	13	1588.25	1575.71	1560.72	1524.2	1611.65	1565.77	1600.79	1467.93	1655.78	1562.03	1579.1	0.989195	0.668686	0.89901	FALSE
Q8CGU1	Calcium-binding and coiled-coil domain-containing protein 1 OS=Mus musculus OX=10090 GN=Calcoco1 PE=1 SV=2	18	1343.75	1479.74	1362.47	1485	1306.32	1450.97	1342.02	1570.77	1506.76	1416.25	1431.94	0.989042	0.816133	0.949472	FALSE
Q922H2	[Pyruvate dehydrogenase (acetyl-transferring)] kinase isozyme 3, mitochondrial OS=Mus musculus OX=10090 GN=Pdk3 PE=1 SV=1	23	3385.82	3222.05	3398.43	3446.8	3370.11	3499.38	3472.81	3362.25	3492.73	3362.19	3438.92	0.977688	0.209718	0.70348	FALSE
Q3UEB3	Poly(U)-binding-splicing factor PUF60 OS=Mus musculus OX=10090 GN=Puf60 PE=1 SV=2	16	1869.4	1867.3	1796.37	1972.7	1782.29	1874.37	1878.91	1869.87	2038.78	1875.4	1887.05	0.993822	0.841288	0.955618	FALSE
Q9CZ13	Cytochrome b-c1 complex subunit 1, mitochondrial OS=Mus musculus OX=10090 GN=Uqcrc1 PE=1 SV=2	17	2393.85	2165.09	2170.4	2539.6	1982.44	2021.71	2334.84	2220.64	2507.64	2311.9	2204.88	1.04854	0.459451	0.82477	FALSE
O54984	ATPase Asna1 OS=Mus musculus OX=10090 GN=Asna1 PE=1 SV=2	16	2350.79	2159.24	2269.25	2310.8	2291.05	2296.8	2256.06	2187.96	2302.24	2271.38	2266.42	1.00219	0.913277	0.978633	FALSE
Q9CW03	Structural maintenance of chromosomes protein 3 OS=Mus musculus OX=10090 GN=Smc3 PE=1 SV=2	24	1523.48	1617.13	1548.58	1502.8	1562.21	1589.72	1534.43	1521.68	1520.98	1547.4	1545.58	1.00118	0.946621	0.984899	FALSE
Q9WU40	Inner nuclear membrane protein Man1 OS=Mus musculus OX=10090 GN=Lemd3 PE=1 SV=2	21	1627.39	1568.77	1659.34	1562	1533.33	1566.37	1544.94	1451.39	1518.5	1603.86	1522.4	1.05351	0.0319404	0.512493	FALSE
Q64337	Sequestosome-1 OS=Mus musculus OX=10090 GN=Sqstm1 PE=1 SV=1	14	771.491	768.565	788.384	785.3	769.31	759.614	731.079	756.945	731.76	778.388	749.581	1.03843	0.023021	0.487616	FALSE
Q3TDK6	Protein rogdi homolog OS=Mus musculus OX=10090 GN=Rogdi PE=1 SV=2	19	3629.01	3168.33	3431.79	3609.5	3569.38	3694.75	3536.48	3384.08	3629.62	3454.59	3561.31	0.970033	0.377864	0.790015	FALSE
Q61171	Peroxiredoxin-2 OS=Mus musculus OX=10090 GN=Prdx2 PE=1 SV=3	16	9070.96	9436.01	9375.58	9101.4	9448.87	9116.95	9300.38	8460.46	8571.64	9244.58	8970.93	1.0305	0.295365	0.748775	FALSE
P48774	Glutathione S-transferase Mu 5 OS=Mus musculus OX=10090 GN=Gstm5 PE=1 SV=1	22	5690.65	4579.96	5744.97	5488.5	5706.95	5995.88	5801.02	4645.85	6627.43	5354.16	5717.87	0.936391	0.441683	0.816213	FALSE
Q8QZS1	3-hydroxyisobutyryl-CoA hydrolase, mitochondrial OS=Mus musculus OX=10090 GN=Hibch PE=1 SV=1	22	3821.54	3758.07	3845.14	3875.4	3661.19	3728.26	3771.94	3967.42	3630.01	3824.79	3749.92	1.01997	0.323355	0.763533	FALSE
O88712	C-terminal-binding protein 1 OS=Mus musculus OX=10090 GN=Ctbp1 PE=1 SV=2	19	5646.52	4960.33	5266.02	5226.8	5260.37	5234.48	5064.67	5325.56	5408.62	5269.3	5257.49	1.00225	0.934798	0.982762	FALSE
Q6IR34	G-protein-signaling modulator 1 OS=Mus musculus OX=10090 GN=Gpsm1 PE=1 SV=3	19	1296.9	1439.42	1357.64	1414.4	1281.85	1368.71	1311.15	1399.2	1302.54	1375.98	1331.97	1.03304	0.277476	0.74403	FALSE
Q60610	T-lymphoma invasion and metastasis-inducing protein 1 OS=Mus musculus OX=10090 GN=Tiam1 PE=1 SV=1	18	1053.59	1077.56	1043.69	1143	1051.44	1040.51	1023.42	1030.33	1008.67	1078.78	1030.77	1.04658	0.0535502	0.568221	FALSE
Q9Z2H2	Regulator of G-protein signaling 6 OS=Mus musculus OX=10090 GN=Rgs6 PE=1 SV=2	15	2303.93	2371.66	2279.36	2254.8	2150.43	2297.04	2241.58	2174.52	2188.19	2302.03	2209.73	1.04177	0.0418858	0.539542	FALSE
O35286	Pre-mRNA-splicing factor ATP-dependent RNA helicase DHX15 OS=Mus musculus OX=10090 GN=Dhx15 PE=1 SV=2	28	2622.57	2715.86	2694.17	2729.6	2577.21	2710.4	2745.04	2565.87	2813.12	2690.23	2680.59	1.00359	0.874223	0.965823	FALSE
Q9Z1Q2	Phosphatidylserine lipase ABHD16A OS=Mus musculus OX=10090 GN=Abhd16a PE=1 SV=3	22	2409.98	2408.93	2644.63	2429.1	2408.72	2318.58	2389.93	2230.46	2360.44	2471.22	2340.76	1.05574	0.0688097	0.589713	FALSE
Q61102	ATP-binding cassette sub-family B member 7, mitochondrial OS=Mus musculus OX=10090 GN=Abcb7 PE=1 SV=3	25	2616.75	2425.25	2668.67	2673	2600.29	2543.1	2650.24	2399.59	2638.13	2593.9	2564.61	1.01142	0.7047	0.911051	FALSE
Q8R550	SH3 domain-containing kinase-binding protein 1 OS=Mus musculus OX=10090 GN=Sh3kbp1 PE=1 SV=1	19	1979.84	1956.45	1783.68	1947	1858.72	1923.85	1757.21	1982.79	1983.97	1915.12	1899.34	1.0083	0.811374	0.94895	FALSE
P14231	Sodium/potassium-transporting ATPase subunit beta-2 OS=Mus musculus OX=10090 GN=Atp1b2 PE=1 SV=2	16	4173.75	3675.98	3858.39	3795.8	3863.61	4009.28	3943.48	3509.54	4328.01	3871.71	3921.89	0.987204	0.78311	0.938548	FALSE
Q91YE6	Importin-9 OS=Mus musculus OX=10090 GN=Ipo9 PE=1 SV=3	21	2121.24	1908.1	2158.84	2116.6	2160.77	2088.73	2215.06	1908.89	2171.23	2073.78	2106.07	0.984668	0.701888	0.910524	FALSE
O54916	RalBP1-associated Eps domain-containing protein 1 OS=Mus musculus OX=10090 GN=Reps1 PE=1 SV=2	18	1256.92	1337.11	1175.67	1290.6	1215.51	1250.64	1201.61	1277.49	1245.9	1263.68	1237.94	1.0208	0.468705	0.828068	FALSE
Q8BG05	Heterogeneous nuclear ribonucleoprotein A3 OS=Mus musculus OX=10090 GN=Hnrnpa3 PE=1 SV=1	21	3457.12	3458.09	3120.54	3488.6	3100.85	3579.95	3601.18	3304.89	4427.71	3377.6	3576.25	0.944453	0.45341	0.82278	FALSE
Q99LG2	Transportin-2 OS=Mus musculus OX=10090 GN=Tnpo2 PE=1 SV=1	17	2051.73	1965.95	2045.16	2133.7	2060.38	2105.91	2038.28	1876.33	1953.56	2048.28	2005.2	1.02148	0.466536	0.826932	FALSE
P63242	Eukaryotic translation initiation factor 5A-1 OS=Mus musculus OX=10090 GN=Eif5a PE=1 SV=2	15	4150.02	4024.08	3911.18	4074.4	3860.21	4032.14	3933.87	4020.39	3974.51	4038.99	3963.73	1.01899	0.225707	0.708166	FALSE
Q9D0M1	Phosphoribosyl pyrophosphate synthase-associated protein 1 OS=Mus musculus OX=10090 GN=Prpsap1 PE=1 SV=1	14	875.29	882.933	922.16	862.7	911.949	867.521	886.985	802.423	836.546	885.496	860.225	1.02938	0.341165	0.774765	FALSE
Q91Z53	Glyoxylate reductase/hydroxypyruvate reductase OS=Mus musculus OX=10090 GN=Grhpr PE=1 SV=1	15	2187.32	2022.22	2343.83	2249.3	2128.86	2256.4	2234.28	2389.77	2344.52	2197.5	2268.94	0.968516	0.398822	0.800712	FALSE
Q3TVA9	Coiled-coil domain-containing protein 136 OS=Mus musculus OX=10090 GN=Ccdc136 PE=1 SV=2	17	1294.76	1307.64	1256.88	1320.6	1225.86	1222.21	1221.98	1287.44	1238.86	1294.75	1239.02	1.04498	0.0197732	0.475994	FALSE
Q8CHP8	Glycerol-3-phosphate phosphatase OS=Mus musculus OX=10090 GN=Pgp PE=1 SV=1	21	3674.32	3563.69	3581.4	3723.1	3570.14	3534.83	3580.04	3592.22	3517.39	3635.04	3558.81	1.02142	0.0763202	0.590589	FALSE
Q5XJY5	Coatomer subunit delta OS=Mus musculus OX=10090 GN=Arcn1 PE=1 SV=2	26	3605.05	3431.54	3602.18	3600.6	3491.06	3613.94	3523.8	3453.85	3622.18	3559.06	3540.34	1.00529	0.737338	0.923924	FALSE
P20444	Protein kinase C alpha type OS=Mus musculus OX=10090 GN=Prkca PE=1 SV=3	14	1225.6	1237.73	1476.36	1273.3	1250.45	1223.66	1508.43	1350.87	1214.98	1299.49	1305.23	0.995605	0.943412	0.984011	FALSE
Q00493	Carboxypeptidase E OS=Mus musculus OX=10090 GN=Cpe PE=1 SV=2	28	3388.79	3270.52	3157.72	3428.2	3468.99	3273.77	3269.51	3807.34	3341.1	3309.6	3426.49	0.965887	0.368903	0.784532	FALSE
Q9D8N0	Elongation factor 1-gamma OS=Mus musculus OX=10090 GN=Eef1g PE=1 SV=3	23	8131.07	7950.09	8201.7	7874.6	8408.27	8008.85	8026.87	7756.71	8119.35	8038.28	8061.29	0.997146	0.870622	0.965586	FALSE
Q61233	Plastin-2 OS=Mus musculus OX=10090 GN=Lcp1 PE=1 SV=4	18	1514.46	1531.26	1560.49	1619.3	1556.16	1526.33	1560.31	1641.96	1471	1555.87	1550.17	1.00368	0.882544	0.968421	FALSE
P47791	Glutathione reductase, mitochondrial OS=Mus musculus OX=10090 GN=Gsr PE=1 SV=3	15	1781.14	1794.1	1790.64	1842.3	1836.14	1834.45	1891.34	1947.26	1946.65	1801.89	1890.51	0.953124	0.0219858	0.485319	FALSE
Q4JIM5	Tyrosine-protein kinase ABL2 OS=Mus musculus OX=10090 GN=Abl2 PE=1 SV=1	19	1693.11	1941.23	1765.03	1733.5	1770.94	1756.78	1871.74	1845.19	1677.57	1780.78	1783.11	0.998692	0.97064	0.993057	FALSE
Q8JZW4	Copine-5 OS=Mus musculus OX=10090 GN=Cpne5 PE=1 SV=1	20	2920.09	2724.63	2978.12	2944.2	2920.75	2672.78	3072.74	2704.24	2814.17	2890.03	2833.19	1.02006	0.577082	0.866324	FALSE
O35226	26S proteasome non-ATPase regulatory subunit 4 OS=Mus musculus OX=10090 GN=Psmd4 PE=1 SV=1	17	2310.22	2358.75	2312.94	2252.9	2172.75	2249.02	2197.39	2214.96	2231.78	2308.4	2213.02	1.0431	0.0055878	0.339492	FALSE
O08914	Fatty-acid amide hydrolase 1 OS=Mus musculus OX=10090 GN=Faah PE=1 SV=1	17	2503.7	2213.81	2562.97	2413.1	2634.09	2591.37	2679.45	2394.55	2680.15	2419.69	2593.69	0.932917	0.101654	0.610159	FALSE
Q920R0	Alsin OS=Mus musculus OX=10090 GN=Als2 PE=1 SV=3	17	896.762	888.535	861.393	965.3	944.866	928.975	902.101	986.274	970.171	902.202	946.008	0.953694	0.130833	0.639948	FALSE
O35685	Nuclear migration protein nudC OS=Mus musculus OX=10090 GN=Nudc PE=1 SV=1	21	3542.17	3351.76	3106.95	3685.1	3369.23	3368.61	3380.45	3736.67	3452.93	3414.54	3458.8	0.987202	0.754042	0.93022	FALSE
Q91WG7	Diacylglycerol kinase gamma OS=Mus musculus OX=10090 GN=Dgkg PE=1 SV=1	21	1781.97	1807.01	1648.55	1886.3	1764.25	1854.89	1873.15	1892.74	1867.83	1778.87	1850.02	0.96154	0.209072	0.702178	FALSE
Q6ZQ82	Rho GTPase-activating protein 26 OS=Mus musculus OX=10090 GN=Arhgap26 PE=1 SV=3	22	2617.82	2538.28	2376.74	2601.3	2666.88	2687.66	2715.32	2453.59	2818.6	2531.7	2665.67	0.949742	0.154586	0.657312	FALSE
Q8BYA0	Tubulin-specific chaperone D OS=Mus musculus OX=10090 GN=Tbcd PE=1 SV=1	22	2216.26	2055.23	2207.36	2408	2209.2	2227.36	2120.01	2285.24	2211.81	2218.21	2210.08	1.00368	0.910701	0.976956	FALSE
Q61990	Poly(rC)-binding protein 2 OS=Mus musculus OX=10090 GN=Pcbp2 PE=1 SV=1	12	1198.32	1026.53	1200.16	1213.2	1200.63	1275.8	1221.47	1093.9	1302.67	1156.85	1216.68	0.950827	0.338966	0.774765	FALSE
Q8BL65	Actin-binding LIM protein 2 OS=Mus musculus OX=10090 GN=Ablim2 PE=1 SV=1	15	1212.31	1284.98	1119.74	1281.1	1157.5	1254.03	1305.64	1331.11	1414.37	1222.65	1289.69	0.948021	0.29501	0.748775	FALSE
Q9JMH6	Thioredoxin reductase 1, cytoplasmic OS=Mus musculus OX=10090 GN=Txnrd1 PE=1 SV=3	20	2492.55	2263.75	2515.01	2419.9	2407.96	2438.1	2475.38	2526.59	2343.22	2420.76	2437.46	0.993149	0.794528	0.941628	FALSE
Q8K4Z5	Splicing factor 3A subunit 1 OS=Mus musculus OX=10090 GN=Sf3a1 PE=1 SV=1	17	1341.97	1329.08	1291.48	1406.7	1396.12	1362.3	1400.82	1291.57	1380.7	1341.67	1365.71	0.982397	0.463282	0.825991	FALSE
Q8BP92	Reticulocalbin-2 OS=Mus musculus OX=10090 GN=Rcn2 PE=1 SV=1	14	1435.33	1657.93	1612.61	1534	1395.23	1441.29	1399.54	1571.42	1415.28	1557.64	1443.12	1.07936	0.0803424	0.590589	FALSE
O35864	COP9 signalosome complex subunit 5 OS=Mus musculus OX=10090 GN=Cops5 PE=1 SV=3	18	2545.34	2221.24	2311.26	2434	2522.22	2625.24	2455.65	2371.68	2634.87	2374.8	2519.92	0.942412	0.130274	0.638919	FALSE
Q3TCH7	Cullin-4A OS=Mus musculus OX=10090 GN=Cul4a PE=1 SV=1	16	1107.68	1030.92	1047.51	1134.4	1118.66	1138.62	1134.49	1067.8	1174.26	1079.3	1126.23	0.958331	0.152724	0.657312	FALSE
Q3UMT1	Protein phosphatase 1 regulatory subunit 12C OS=Mus musculus OX=10090 GN=Ppp1r12c PE=1 SV=1	23	1435.1	1545.75	1502.87	1508.9	1449.84	1481.57	1446.04	1577.1	1466.7	1497.62	1483.49	1.00952	0.687511	0.906133	FALSE
Q60899	ELAV-like protein 2 OS=Mus musculus OX=10090 GN=Elavl2 PE=2 SV=1	18	2520.55	2394.07	2342.93	2489.8	2484.89	2559.31	2383.65	2285.5	2504.64	2435.78	2441.63	0.997606	0.932441	0.981796	FALSE
Q9CZY3	Ubiquitin-conjugating enzyme E2 variant 1 OS=Mus musculus OX=10090 GN=Ube2v1 PE=1 SV=1	20	4852.3	4559.38	4847.51	4834	4748.83	4800.92	4759	4726.21	4780.82	4771.66	4763.09	1.0018	0.899173	0.972526	FALSE
Q8BML9	Glutamine--tRNA ligase OS=Mus musculus OX=10090 GN=Qars PE=1 SV=1	25	2353.52	2266.3	2413.47	2218.3	2293.44	2357.77	2396.08	2316.38	2414.86	2311.66	2355.26	0.98149	0.379676	0.790433	FALSE
Q810J8	Zinc finger FYVE domain-containing protein 1 OS=Mus musculus OX=10090 GN=Zfyve1 PE=1 SV=2	19	1290.61	1313.36	1306.64	1313.8	1309.6	1306.04	1300.26	1358.63	1265.74	1306.07	1307.72	0.99874	0.927356	0.981185	FALSE
Q9DBT5	AMP deaminase 2 OS=Mus musculus OX=10090 GN=Ampd2 PE=1 SV=1	28	4372.93	4323.82	4281.63	4207.7	4331.26	4296.71	4216.09	4286.28	4105.39	4296.09	4246.38	1.01171	0.398661	0.800712	FALSE
P16627	Heat shock 70 kDa protein 1-like OS=Mus musculus OX=10090 GN=Hspa1l PE=1 SV=4	4	289.86	305.736	327.972	277.9	293.215	280.082	302.178	275.419	251.416	299.789	279.914	1.071	0.192202	0.688953	FALSE
O54829	Regulator of G-protein signaling 7 OS=Mus musculus OX=10090 GN=Rgs7 PE=1 SV=2	24	5007.11	4908.57	5028.01	4939.5	5077.12	5126.33	5022.01	4696.23	4969.91	4970.56	4975.99	0.998908	0.953613	0.985986	FALSE
P84309	Adenylate cyclase type 5 OS=Mus musculus OX=10090 GN=Adcy5 PE=1 SV=2	25	2597.77	2167.77	2730.78	2455.4	2659.82	2392.13	2534.69	2356.69	2659.66	2478.88	2517.32	0.984732	0.777506	0.937229	FALSE
Q8BHG1	Nardilysin OS=Mus musculus OX=10090 GN=Nrdc PE=1 SV=1	21	2633.01	2564.34	2595.88	2715.4	2719.6	2640.85	2513.94	2468.32	2654.57	2626.56	2597.76	1.01108	0.648793	0.893495	FALSE
P63024	Vesicle-associated membrane protein 3 OS=Mus musculus OX=10090 GN=Vamp3 PE=1 SV=1	2	60.4328	58.3664	64.5748	70.9	62.9239	54.5905	63.0035	60.9485	59.8523	63.3922	60.1822	1.05334	0.314375	0.758022	FALSE
Q8BPQ7	Small G protein signaling modulator 1 OS=Mus musculus OX=10090 GN=Sgsm1 PE=1 SV=2	21	1564.28	1446.97	1447.72	1594.1	1615.94	1534.2	1541.74	1578.78	1537.68	1511.8	1561.35	0.968262	0.239172	0.715782	FALSE
P55302	Alpha-2-macroglobulin receptor-associated protein OS=Mus musculus OX=10090 GN=Lrpap1 PE=1 SV=1	25	3614.65	3526.17	3459.87	3449.3	3511.49	3460.31	3498.82	3545.84	3536.7	3511.89	3510.5	1.00039	0.971558	0.993244	FALSE
Q9JL26	Formin-like protein 1 OS=Mus musculus OX=10090 GN=Fmnl1 PE=1 SV=1	24	1944.72	1896.16	1899.82	1939.4	1962.13	1831.06	1882.63	2029.3	1817.07	1919.9	1902.75	1.00901	0.725048	0.918416	FALSE
Q9Z0S1	3'(2'),5'-bisphosphate nucleotidase 1 OS=Mus musculus OX=10090 GN=Bpnt1 PE=1 SV=2	20	3949.54	3746.87	4019.24	3822.9	3796.9	3778.22	3952.7	3586.67	3883.68	3883.18	3797.6	1.02254	0.369245	0.784532	FALSE
Q8VIM9	Immunity-related GTPase family Q protein OS=Mus musculus OX=10090 GN=Irgq PE=1 SV=1	16	1306.86	1368.29	1321.58	1307.3	1300.52	1305.8	1272.2	1297.26	1287.79	1325.77	1292.66	1.02562	0.0524723	0.567388	FALSE
Q9ESK9	RB1-inducible coiled-coil protein 1 OS=Mus musculus OX=10090 GN=Rb1cc1 PE=1 SV=3	21	1276.61	1392.41	1342.25	1366.6	1325.62	1333.63	1342.92	1414.7	1324.46	1343.77	1347.85	0.996975	0.892209	0.97144	FALSE
Q62393	Tumor protein D52 OS=Mus musculus OX=10090 GN=Tpd52 PE=1 SV=2	12	2178.07	2292.61	2106.49	2115.2	2212.98	2128.17	1987.68	2331.5	1891.97	2171.84	2104.63	1.03194	0.512536	0.849925	FALSE
O70310	Glycylpeptide N-tetradecanoyltransferase 1 OS=Mus musculus OX=10090 GN=Nmt1 PE=1 SV=1	17	2478.43	2610.26	2518.04	2479.1	2439.61	2447.65	2498.95	2568.19	2350.65	2520.89	2459.97	1.02477	0.254502	0.729317	FALSE
P53395	Lipoamide acyltransferase component of branched-chain alpha-keto acid dehydrogenase complex, mitochondrial OS=Mus musculus OX=10090 GN=Dbt PE=1 SV=2	22	2724.71	2783.21	2874.22	2672.4	2834.49	2809.84	2855.73	2671.16	2870.54	2762.62	2807.42	0.984044	0.44937	0.819354	FALSE
Q61207	Prosaposin OS=Mus musculus OX=10090 GN=Psap PE=1 SV=2	23	2853.54	2842.4	2853.44	3190.9	2943.83	2861.26	2970.25	3031.89	2861.53	2931.49	2933.02	0.999477	0.985543	0.995561	FALSE
Q924C1	Exportin-5 OS=Mus musculus OX=10090 GN=Xpo5 PE=1 SV=1	25	1655.86	1679.49	1695.73	1758.2	1613.16	1656.62	1705.2	1652.04	1703.93	1696.9	1665.83	1.01865	0.295351	0.748775	FALSE
Q9QYI3	DnaJ homolog subfamily C member 7 OS=Mus musculus OX=10090 GN=Dnajc7 PE=1 SV=2	24	2066.56	2115.76	2019.78	2183.7	2016.11	2009.37	2010.35	2142.35	1946.78	2095.57	2024	1.03536	0.173828	0.677554	FALSE
Q9QY76	Vesicle-associated membrane protein-associated protein B OS=Mus musculus OX=10090 GN=Vapb PE=1 SV=3	17	4544.82	4942.92	4791.8	4548.1	4540.49	4518.33	4537.76	4661.09	4276.99	4703.89	4505.15	1.04411	0.11744	0.626445	FALSE
Q3TKT4	Transcription activator BRG1 OS=Mus musculus OX=10090 GN=Smarca4 PE=1 SV=1	15	945.281	968.312	940.469	992	939.821	997.686	955.522	957.075	1030.98	961.298	975.653	0.985287	0.522637	0.851072	FALSE
Q9DBC7	cAMP-dependent protein kinase type I-alpha regulatory subunit OS=Mus musculus OX=10090 GN=Prkar1a PE=1 SV=3	15	3062.2	3078.93	2971.04	2994.6	3010.17	3090.5	3019.7	2909.02	3005.86	3026.36	3006.49	1.00661	0.635687	0.890118	FALSE
Q8BH44	Coronin-2B OS=Mus musculus OX=10090 GN=Coro2b PE=1 SV=2	24	2696.71	2858.12	2917.24	2772.1	2834.87	2844.68	3022.39	2879.3	3008.21	2809.79	2916.77	0.963321	0.130201	0.638919	FALSE
Q8BIW1	Exopolyphosphatase PRUNE1 OS=Mus musculus OX=10090 GN=Prune1 PE=1 SV=1	20	2556.97	2423.54	2558.82	2542.5	2525.75	2499.91	2457.19	2415.86	2508.29	2519.82	2481.08	1.01561	0.325897	0.765835	FALSE
Q80U95	Ubiquitin-protein ligase E3C OS=Mus musculus OX=10090 GN=Ube3c PE=1 SV=2	19	1585.28	1435.89	1615.3	1672.8	1582.39	1680.81	1676.12	1596.48	1806.89	1574.82	1666.66	0.944897	0.19251	0.688953	FALSE
Q61097	Kinase suppressor of Ras 1 OS=Mus musculus OX=10090 GN=Ksr1 PE=1 SV=1	18	1332.25	1371.1	1358.53	1335	1322.72	1358.18	1425.67	1359.01	1389.18	1349.12	1370.52	0.984386	0.343416	0.774765	FALSE
O35099	Mitogen-activated protein kinase kinase kinase 5 OS=Mus musculus OX=10090 GN=Map3k5 PE=1 SV=3	23	1267.71	1379.86	1374.26	1374.4	1343.78	1280.64	1281.94	1256.3	1285.96	1348.22	1289.4	1.04561	0.0823197	0.591944	FALSE
A2A699	Protein FAM171A2 OS=Mus musculus OX=10090 GN=Fam171a2 PE=1 SV=1	19	1651.36	1787.52	1658.21	1701.1	1742.31	1622.26	1671.51	1723.87	1636.47	1698.69	1678.62	1.01196	0.614336	0.882987	FALSE
O35381	Acidic leucine-rich nuclear phosphoprotein 32 family member A OS=Mus musculus OX=10090 GN=Anp32a PE=1 SV=1	20	4996.79	5379.07	5114.05	5062.1	5087.33	4981.05	5288.72	5562.26	4801.44	5135.98	5137.56	0.999693	0.992612	0.998092	FALSE
Q80WT5	Aftiphilin OS=Mus musculus OX=10090 GN=Aftph PE=1 SV=2	17	961.533	1004.36	919.801	962	977.783	936.596	897.874	971.804	930.892	961.46	942.535	1.02008	0.428407	0.808844	FALSE
Q99KK2	N-acylneuraminate cytidylyltransferase OS=Mus musculus OX=10090 GN=Cmas PE=1 SV=2	24	3007.99	2425.25	2546.8	2865.9	2896.04	3008.6	2931.69	2548.81	3125	2701.3	2895.31	0.93299	0.276998	0.74403	FALSE
Q9EP69	Phosphatidylinositide phosphatase SAC1 OS=Mus musculus OX=10090 GN=Sacm1l PE=1 SV=1	24	3368.86	3273.81	3393.94	3484.2	3348.67	3379.38	3417.98	3286.67	3412.34	3379.37	3368.66	1.00318	0.82576	0.952415	FALSE
Q3UHD1	Adhesion G protein-coupled receptor B1 OS=Mus musculus OX=10090 GN=Adgrb1 PE=1 SV=1	19	1503.9	1535.16	1496.69	1521.1	1450.22	1488.95	1456.55	1484.6	1464.61	1514.14	1468.91	1.03079	0.00576074	0.339492	FALSE
P57776	Elongation factor 1-delta OS=Mus musculus OX=10090 GN=Eef1d PE=1 SV=3	23	2782.95	2890.27	2838.61	2617.1	2832.72	2783.47	2805.38	2748.94	2602.64	2780.31	2753.42	1.00977	0.713486	0.913866	FALSE
P0C7L0	WAS/WASL-interacting protein family member 3 OS=Mus musculus OX=10090 GN=Wipf3 PE=1 SV=1	18	2724.82	2857.02	2883.21	2597.7	3020.39	2785.41	2945.27	3037.57	2772.02	2763.31	2909.91	0.949619	0.135155	0.643763	FALSE
Q3U0M1	Trafficking protein particle complex subunit 9 OS=Mus musculus OX=10090 GN=Trappc9 PE=1 SV=2	26	2389.22	2296.51	2322.49	2472.3	2520.33	2366.24	2412.48	2399.33	2518.86	2369.16	2442.61	0.96993	0.183623	0.683418	FALSE
Q9CXT8	Mitochondrial-processing peptidase subunit beta OS=Mus musculus OX=10090 GN=Pmpcb PE=1 SV=1	18	1942.11	2005.17	1908.02	1953.7	1938.8	1928.32	1916.06	1895.45	1983.45	1951.94	1932.2	1.01022	0.440771	0.815409	FALSE
Q99KP3	Lambda-crystallin homolog OS=Mus musculus OX=10090 GN=Cryl1 PE=1 SV=3	19	2659.58	2586.63	2666.87	2583.1	2602.05	2715.12	2657.8	2618.58	2657.31	2623.75	2649.89	0.990137	0.408536	0.806117	FALSE
Q6P9Q6	FK506-binding protein 15 OS=Mus musculus OX=10090 GN=Fkbp15 PE=1 SV=2	18	1248.38	1329.68	1267.78	1282.8	1233.93	1266.73	1233.77	1278.78	1264.82	1281.81	1255.47	1.02098	0.19351	0.689391	FALSE
P00493	Hypoxanthine-guanine phosphoribosyltransferase OS=Mus musculus OX=10090 GN=Hprt1 PE=1 SV=3	18	3489.38	3334.22	3499.63	3519.3	3633.19	3603.3	3453.98	3234.99	3517.13	3459.84	3485.57	0.992616	0.782859	0.938548	FALSE
P05480	Neuronal proto-oncogene tyrosine-protein kinase Src OS=Mus musculus OX=10090 GN=Src PE=1 SV=4	17	1940.1	1879.96	1905.21	2082.3	1946.24	1926.87	1953.86	2012.63	2008.89	1950.36	1969.39	0.990335	0.676731	0.903323	FALSE
Q6GQT9	Nodal modulator 1 OS=Mus musculus OX=10090 GN=Nomo1 PE=1 SV=1	20	1857.3	1678.15	1934.64	1811.4	1919.25	1802.27	1874.05	1818.96	1862.09	1817.95	1854.86	0.980099	0.512988	0.849925	FALSE
O08810	116 kDa U5 small nuclear ribonucleoprotein component OS=Mus musculus OX=10090 GN=Eftud2 PE=1 SV=1	22	1588.13	1583.87	1548.58	1623	1673.07	1633.76	1649.73	1484.73	1753.39	1585.68	1636.54	0.968918	0.356159	0.780405	FALSE
Q63932	Dual specificity mitogen-activated protein kinase kinase 2 OS=Mus musculus OX=10090 GN=Map2k2 PE=1 SV=2	8	1494.29	1453.67	1320.12	1478.3	1491.59	1474.56	1406.33	1459.01	1424.68	1434.89	1450.89	0.988974	0.701858	0.910524	FALSE
Q9JIG7	Coiled-coil domain-containing protein 22 OS=Mus musculus OX=10090 GN=Ccdc22 PE=1 SV=1	23	1912.81	1842.45	1750.65	1956.8	1864.14	1893	1964.74	2051.52	1967.66	1864.03	1947.12	0.95733	0.170959	0.677527	FALSE
A6H630	Protein-glutamate O-methyltransferase OS=Mus musculus OX=10090 GN=Armt1 PE=1 SV=1	16	2457.32	2340.97	2340.35	2395.1	2439.36	2382.45	2377.12	2330.72	2265.31	2382.95	2358.27	1.01046	0.567196	0.863476	FALSE
Q9JHQ5	Leucine zipper transcription factor-like protein 1 OS=Mus musculus OX=10090 GN=Lztfl1 PE=1 SV=1	18	2196.93	2143.17	2118.29	2216.4	2125.83	2124.42	2067.49	2032.01	2004.33	2168.33	2070.24	1.04738	0.0246319	0.496694	FALSE
Q7TMC8	L-fucose kinase OS=Mus musculus OX=10090 GN=Fcsk PE=1 SV=1	25	1767.97	1731.01	1702.24	1694.4	1738.15	1723.15	1705.46	1636.41	1682.92	1723.66	1696.84	1.01581	0.319701	0.760316	FALSE
Q7M6Y3	Phosphatidylinositol-binding clathrin assembly protein OS=Mus musculus OX=10090 GN=Picalm PE=1 SV=1	16	1903.09	1864.13	1841.64	1885.6	1752.02	1854.89	1927.47	1899.33	1941.43	1873.47	1873.76	0.999848	0.994644	0.998287	FALSE
Q99JI6	Ras-related protein Rap-1b OS=Mus musculus OX=10090 GN=Rap1b PE=1 SV=2	7	1090.36	1127.74	1117.71	1133	1106.68	1078.37	1137.69	1186.53	1018.58	1117.08	1104.12	1.01174	0.709062	0.913425	FALSE
Q9WUA2	Phenylalanine--tRNA ligase beta subunit OS=Mus musculus OX=10090 GN=Farsb PE=1 SV=2	23	3302.19	3283.43	3201.64	3153.9	3212.47	3208.45	3181.37	3140.16	3231.48	3234.73	3194.63	1.01255	0.295004	0.748775	FALSE
P60670	Nuclear protein localization protein 4 homolog OS=Mus musculus OX=10090 GN=Nploc4 PE=1 SV=3	22	1972.01	1975.33	2004.05	1916.2	1880.41	1960.98	2002.28	1835.89	1902.54	1966.64	1915.52	1.02669	0.213428	0.706278	FALSE
Q9Z2U0	Proteasome subunit alpha type-7 OS=Mus musculus OX=10090 GN=Psma7 PE=1 SV=1	18	4171.97	4031.39	3966.9	4095.9	4248.9	4155.53	4129.87	4195.71	4478.21	4065.83	4239.85	0.958956	0.0628591	0.577058	FALSE
Q9D832	DnaJ homolog subfamily B member 4 OS=Mus musculus OX=10090 GN=Dnajb4 PE=1 SV=1	21	2149.71	2192.25	2087.06	2274.5	2222.31	2222.4	2223.26	2429.69	2315.94	2174.82	2281.29	0.95333	0.103327	0.610741	FALSE
Q8BXR9	Oxysterol-binding protein-related protein 6 OS=Mus musculus OX=10090 GN=Osbpl6 PE=1 SV=1	21	1182.77	1178.9	1255.65	1218.4	1189.53	1197.41	1190.85	1196.74	1162	1208.53	1187.23	1.01794	0.256373	0.729551	FALSE
Q14CH0	Protein FAM171B OS=Mus musculus OX=10090 GN=Fam171b PE=1 SV=2	15	1297.49	1385.95	1291.81	1286	1299	1315.72	1321.14	1289.5	1252.69	1314.69	1295.38	1.01491	0.458616	0.8245	FALSE
P31230	Aminoacyl tRNA synthase complex-interacting multifunctional protein 1 OS=Mus musculus OX=10090 GN=Aimp1 PE=1 SV=2	17	2436.44	2311.49	2352.26	2172.8	2221.94	2285.91	2310.5	2273.23	2270.92	2316.26	2272.32	1.01934	0.417914	0.808535	FALSE
Q8VBX6	Multiple PDZ domain protein OS=Mus musculus OX=10090 GN=Mpdz PE=1 SV=2	18	978.497	1088.77	989.554	1031.6	1010.32	986.92	1037.25	1002.55	981.784	1021.2	1003.58	1.01756	0.49078	0.838539	FALSE
Q80TY0	Formin-binding protein 1 OS=Mus musculus OX=10090 GN=Fnbp1 PE=1 SV=2	27	3040.73	3118.64	2954.53	3058.9	2906.38	3006.66	2913.89	2938.22	2920.13	3042.63	2936.83	1.03603	0.0217544	0.484889	FALSE
Q8BWG8	Beta-arrestin-1 OS=Mus musculus OX=10090 GN=Arrb1 PE=1 SV=1	15	1872.72	1856.09	1913.75	1810.7	1804.61	1820.42	1847.14	1913.54	1759.52	1862.95	1828.34	1.01893	0.348349	0.774765	FALSE
Q93092	Transaldolase OS=Mus musculus OX=10090 GN=Taldo1 PE=1 SV=2	28	9040.59	9073.05	9078.38	8808.1	9203.57	9007.83	8848.42	8886.55	8654.37	8999.33	8918.3	1.00909	0.513992	0.849925	FALSE
O70172	Phosphatidylinositol 5-phosphate 4-kinase type-2 alpha OS=Mus musculus OX=10090 GN=Pip4k2a PE=1 SV=1	13	2158.02	2197.49	2178.38	2115.9	2361.93	2132.89	2064.8	2060.18	1938.43	2162.23	2107.14	1.02615	0.513209	0.849925	FALSE
Q91VC3	Eukaryotic initiation factor 4A-III OS=Mus musculus OX=10090 GN=Eif4a3 PE=1 SV=3	14	1167.95	976.473	1010	1170.9	1177.05	1177.93	1085.55	992.734	1175.17	1077.66	1119.18	0.962899	0.526759	0.851914	FALSE
Q8QZR5	Alanine aminotransferase 1 OS=Mus musculus OX=10090 GN=Gpt PE=1 SV=3	21	1640.44	1600.07	1487.26	1532.7	1568.64	1629.04	1576.2	1515.86	1515.37	1564	1560.45	1.00228	0.928985	0.981422	FALSE
Q61029	Lamina-associated polypeptide 2, isoforms beta/delta/epsilon/gamma OS=Mus musculus OX=10090 GN=Tmpo PE=1 SV=4	14	2381.63	2622.07	2335.18	2465.5	2442.26	2483.82	2463.08	2525.68	2465.1	2448.7	2475.83	0.989043	0.649679	0.893495	FALSE
P36993	Protein phosphatase 1B OS=Mus musculus OX=10090 GN=Ppm1b PE=1 SV=1	19	1990.16	2087.99	1993.38	2033.3	1844.72	1977.68	1872.38	2013.93	1982.8	2025.83	1937.14	1.04578	0.0813785	0.591944	FALSE
Q7TN29	Stromal membrane-associated protein 2 OS=Mus musculus OX=10090 GN=Smap2 PE=1 SV=1	17	1994.67	2204.19	2048.87	2137	1932.12	1992.68	1967.18	2234.86	1965.7	2094.64	2015.66	1.03919	0.315692	0.758897	FALSE
O35678	Monoglyceride lipase OS=Mus musculus OX=10090 GN=Mgll PE=1 SV=1	22	3199.93	3132.52	3224.22	3227.4	3288.01	3319.5	3377.38	3248.94	3157.62	3195.79	3277.46	0.975081	0.117745	0.626445	FALSE
Q99PT1	Rho GDP-dissociation inhibitor 1 OS=Mus musculus OX=10090 GN=Arhgdia PE=1 SV=3	17	6361.73	6543.69	6512.36	6323.1	6373.61	6219.68	6399.15	6253.47	6138.47	6434.53	6276.12	1.02524	0.0671734	0.586701	FALSE
P59644	Phosphatidylinositol 4,5-bisphosphate 5-phosphatase A OS=Mus musculus OX=10090 GN=Inpp5j PE=1 SV=2	12	1033.9	1115.56	1082.89	1012	1050.43	1067.73	1051.6	1074.52	972.258	1060.31	1042.64	1.01695	0.569151	0.863999	FALSE
Q8VHI6	Wiskott-Aldrich syndrome protein family member 3 OS=Mus musculus OX=10090 GN=Wasf3 PE=1 SV=1	12	1344.23	1372.07	1363.81	1385.7	1348.82	1394.96	1388.65	1358.5	1411.76	1366.37	1380.34	0.989881	0.391153	0.796189	FALSE
Q8C0D5	Elongation factor-like GTPase 1 OS=Mus musculus OX=10090 GN=Efl1 PE=1 SV=1	20	1230.58	1229.57	1207.46	1297.3	1209.84	1226.69	1198.41	1265.6	1215.5	1240.78	1222.99	1.01454	0.430058	0.808844	FALSE
Q6NZM9	Histone deacetylase 4 OS=Mus musculus OX=10090 GN=Hdac4 PE=1 SV=1	21	1226.67	1311.29	1281.26	1312.3	1271.89	1261.53	1262.21	1334.21	1294.18	1282.4	1284.52	0.998354	0.930939	0.981422	FALSE
O08663	Methionine aminopeptidase 2 OS=Mus musculus OX=10090 GN=Metap2 PE=1 SV=1	19	1634.16	1663.29	1667.76	1645	1597.78	1645.01	1615.91	1641.7	1687.62	1652.49	1637.32	1.00927	0.441392	0.815896	FALSE
Q9DB77	Cytochrome b-c1 complex subunit 2, mitochondrial OS=Mus musculus OX=10090 GN=Uqcrc2 PE=1 SV=1	22	2787.46	2397.11	2545.56	2817.6	2353.98	2347.13	2641.92	2292.61	2741.09	2631.12	2468.89	1.06571	0.268595	0.740931	FALSE
P97467	Peptidyl-glycine alpha-amidating monooxygenase OS=Mus musculus OX=10090 GN=Pam PE=1 SV=2	18	1932.98	2069.48	1903.41	2053	2005.14	2005.38	1908.38	2200.1	1813.55	1988.39	1982.42	1.00301	0.943173	0.984011	FALSE
Q00612	Glucose-6-phosphate 1-dehydrogenase X OS=Mus musculus OX=10090 GN=G6pdx PE=1 SV=3	30	4511.13	4360.6	4520.99	4544.1	4563.06	4680.55	4661.26	4507.73	4798.05	4483.61	4641.05	0.966078	0.0521262	0.567388	FALSE
Q91V09	WD repeat-containing protein 13 OS=Mus musculus OX=10090 GN=Wdr13 PE=1 SV=1	18	1719.45	1717	1731.33	1703.8	1724.65	1711.66	1662.93	1732.4	1664.13	1717.87	1698.89	1.01117	0.320467	0.760316	FALSE
Q3TMH2	Secernin-3 OS=Mus musculus OX=10090 GN=Scrn3 PE=1 SV=1	17	2371.31	2177.88	2246.11	2424.8	2252.83	2280.35	2216.22	2288.86	2183.88	2302.94	2244.08	1.02623	0.312793	0.757409	FALSE
Q9EPR5	VPS10 domain-containing receptor SorCS2 OS=Mus musculus OX=10090 GN=Sorcs2 PE=1 SV=2	22	1904.87	1840.87	1944.97	2000.9	1843.71	1933.52	1942.45	1804.36	2045.82	1922.01	1912.13	1.00517	0.865176	0.963131	FALSE
P47740	Aldehyde dehydrogenase family 3 member A2 OS=Mus musculus OX=10090 GN=Aldh3a2 PE=1 SV=2	24	2799.09	2892.46	3011.25	2793.6	2838.78	2807.91	2960.13	2757.08	2807.77	2872.76	2833.53	1.01384	0.524208	0.851072	FALSE
P46735	Unconventional myosin-Ib OS=Mus musculus OX=10090 GN=Myo1b PE=1 SV=3	26	2103.45	2207.84	2185.01	2181.2	2096.57	2153.33	2070.18	1967.28	2209.85	2169.01	2097.84	1.03393	0.208748	0.702178	FALSE
P20108	Thioredoxin-dependent peroxide reductase, mitochondrial OS=Mus musculus OX=10090 GN=Prdx3 PE=1 SV=1	20	6317.84	5088.22	5924.46	6509.1	6411.44	6100.76	6424.26	5887.97	7034.17	5933.71	6360.16	0.932949	0.277821	0.744031	FALSE
Q6V4S5	Protein sidekick-2 OS=Mus musculus OX=10090 GN=Sdk2 PE=1 SV=1	19	977.667	976.594	954.172	1004.2	1009.82	972.403	930.541	990.15	994.312	977.998	979.061	0.998915	0.954569	0.985986	FALSE
Q80ZJ1	Ras-related protein Rap-2a OS=Mus musculus OX=10090 GN=Rap2a PE=1 SV=2	17	3546.09	3147.38	3128.74	3474.9	3579.97	3556.24	3540.07	3444.81	3682.33	3318.97	3559.87	0.932328	0.0591409	0.572737	FALSE
P61750	ADP-ribosylation factor 4 OS=Mus musculus OX=10090 GN=Arf4 PE=1 SV=2	7	1170.2	1204.72	1183.2	1301.1	1153.46	1200.56	1173.05	1314.57	1266.26	1213.75	1220.12	0.99478	0.884498	0.969025	FALSE
O70133	ATP-dependent RNA helicase A OS=Mus musculus OX=10090 GN=Dhx9 PE=1 SV=2	18	1834.52	2030.99	1969.46	1951.8	1861.49	1961.47	2152.68	1725.04	2460.27	1945.37	2016.7	0.964634	0.632744	0.888693	FALSE
Q9CPW4	Actin-related protein 2/3 complex subunit 5 OS=Mus musculus OX=10090 GN=Arpc5 PE=1 SV=3	15	3705.05	3407.05	3399.22	3384	3665.73	3478.33	3656.01	3320.39	3409.21	3471.33	3503.29	0.990876	0.762425	0.932654	FALSE
P49615	Cyclin-dependent-like kinase 5 OS=Mus musculus OX=10090 GN=Cdk5 PE=1 SV=1	17	3220.1	3021.32	3010.69	2993.2	3121.66	3129.45	3191.75	3155.14	3074.11	3059.97	3134.18	0.976322	0.191881	0.688953	FALSE
Q9DBL1	Short/branched chain specific acyl-CoA dehydrogenase, mitochondrial OS=Mus musculus OX=10090 GN=Acadsb PE=1 SV=1	14	2157.78	2142.31	2333.5	2148	2182.71	2146.43	2189.44	2125.17	2158.44	2193.98	2160.31	1.01559	0.445364	0.81662	FALSE
Q9D0M5	Dynein light chain 2, cytoplasmic OS=Mus musculus OX=10090 GN=Dynll2 PE=1 SV=1	13	9049.37	10243.2	8986.05	8934.3	8614.85	8961.38	8672.91	8845.08	8265.11	9287.96	8668.57	1.07145	0.0730432	0.590589	FALSE
Q64674	Spermidine synthase OS=Mus musculus OX=10090 GN=Srm PE=1 SV=1	18	1503.31	1337.48	1454.23	1547.3	1554.77	1449.4	1493.57	1463.54	1509.24	1458.43	1493.65	0.976423	0.466786	0.827089	FALSE
Q4V9Z5	Seizure 6-like protein 2 OS=Mus musculus OX=10090 GN=Sez6l2 PE=1 SV=1	22	1591.81	1678.63	1655.52	1756.5	1686.44	1615.13	1632.05	1619.35	1644.56	1669.58	1639.31	1.01847	0.388291	0.795055	FALSE
Q8BMP6	Golgi resident protein GCP60 OS=Mus musculus OX=10090 GN=Acbd3 PE=1 SV=3	15	1262.02	1275.48	1248.68	1326.6	1208.83	1262.25	1274.38	1253.59	1248.38	1277.86	1249.29	1.02287	0.185581	0.684681	FALSE
Q3TC72	Fumarylacetoacetate hydrolase domain-containing protein 2A OS=Mus musculus OX=10090 GN=Fahd2 PE=1 SV=1	12	2515.92	2581.51	2500.41	2548.9	2506.58	2541.17	2532.64	2680.21	2507.9	2536.49	2552.9	0.993574	0.688857	0.906381	FALSE
Q9R0P3	S-formylglutathione hydrolase OS=Mus musculus OX=10090 GN=Esd PE=1 SV=1	16	2951.29	2666.65	2863.66	2881.1	2910.54	2901.9	3064.54	2809.66	2904.34	2838.67	2917.05	0.973128	0.309352	0.756947	FALSE
Q8CFI7	DNA-directed RNA polymerase II subunit RPB2 OS=Mus musculus OX=10090 GN=Polr2b PE=1 SV=2	20	830.212	871.605	879.477	854	845.611	843.447	861.107	795.447	854.945	858.614	839.783	1.02242	0.293071	0.748775	FALSE
Q9QY81	Nuclear pore membrane glycoprotein 210 OS=Mus musculus OX=10090 GN=Nup210 PE=1 SV=2	18	1457.87	1460.74	1557.01	1446.5	1478.22	1503.23	1490.75	1385.24	1512.5	1479.88	1473.25	1.00449	0.853624	0.958541	FALSE
Q7TSQ8	Pyruvate dehydrogenase phosphatase regulatory subunit, mitochondrial OS=Mus musculus OX=10090 GN=Pdpr PE=1 SV=1	25	2327.06	2339.26	2432.45	2398.9	2408.72	2333.21	2463.85	2396.23	2506.07	2374.03	2420.89	0.980643	0.27881	0.744031	FALSE
Q8K0S0	Phytanoyl-CoA hydroxylase-interacting protein OS=Mus musculus OX=10090 GN=Phyhip PE=1 SV=1	15	5218.51	4592.38	4998.92	5252.1	5126.18	5134.8	5431.05	4820.26	5014.14	5008.39	5101.45	0.981759	0.614336	0.882987	FALSE
Q91ZP9	N-terminal EF-hand calcium-binding protein 2 OS=Mus musculus OX=10090 GN=Necab2 PE=1 SV=1	22	2022.43	1992.38	2113.57	1972.9	2076.14	1940.18	2019.7	2076.72	1895.89	2024.61	2000.39	1.01211	0.640566	0.890448	FALSE
P50136	2-oxoisovalerate dehydrogenase subunit alpha, mitochondrial OS=Mus musculus OX=10090 GN=Bckdha PE=1 SV=1	20	1659.07	1664.38	1696.29	1639.7	1656.17	1647.43	1607.84	1540.41	1712.94	1664.74	1631.95	1.02009	0.373066	0.78623	FALSE
Q9QZ06	Toll-interacting protein OS=Mus musculus OX=10090 GN=Tollip PE=1 SV=1	19	3889.4	3952.22	3748.32	3814.9	3690.83	3883.47	3604.89	3702.95	3695.78	3850.44	3714.48	1.0366	0.0734687	0.590589	FALSE
Q6A068	Cell division cycle 5-like protein OS=Mus musculus OX=10090 GN=Cdc5l PE=1 SV=2	25	1854.8	1997.01	1875.56	1869.1	1789.23	1854.17	1837.41	1938.86	1816.29	1898.28	1846.5	1.02804	0.238988	0.71571	FALSE
Q5PR73	GTP-binding protein Di-Ras2 OS=Mus musculus OX=10090 GN=Diras2 PE=1 SV=1	19	5032.5	4744.63	5332.74	4824.1	4835.1	4800.68	4652.16	4645.97	4731.5	4978.38	4732.47	1.05196	0.0788712	0.590589	FALSE
Q80U56	Late secretory pathway protein AVL9 homolog OS=Mus musculus OX=10090 GN=Avl9 PE=1 SV=2	19	1155.37	1173.66	1104.12	1176	1146.65	1156.4	1115.65	1217.28	1183.66	1151.92	1163.42	0.990113	0.6522	0.893495	FALSE
O08582	GTP-binding protein 1 OS=Mus musculus OX=10090 GN=Gtpbp1 PE=1 SV=2	15	1299.39	1220.55	1249.81	1255.8	1252.59	1257.29	1245.94	1213.79	1252.04	1256.07	1244.23	1.00952	0.503404	0.845327	FALSE
Q8BJ71	Nuclear pore complex protein Nup93 OS=Mus musculus OX=10090 GN=Nup93 PE=1 SV=1	22	1931.32	1897.99	1977.1	1975.5	1961.5	2033.93	2048.65	2020.64	2116.29	1945.2	2035.6	0.95559	0.0271264	0.503051	FALSE
Q8BFP9	[Pyruvate dehydrogenase (acetyl-transferring)] kinase isozyme 1, mitochondrial OS=Mus musculus OX=10090 GN=Pdk1 PE=1 SV=2	16	1874.26	1810.78	1778.73	1908	1876.37	1842.55	2014.19	2004.88	1820.85	1842.24	1910.03	0.964507	0.236484	0.713677	FALSE
Q8K0D5	Elongation factor G, mitochondrial OS=Mus musculus OX=10090 GN=Gfm1 PE=1 SV=1	26	2923.41	2890.51	2971.27	3003.1	2876.99	2888.96	2887.37	3049.98	2952.88	2946.75	2930.52	1.00554	0.714904	0.913866	FALSE
Q99NH0	Ankyrin repeat domain-containing protein 17 OS=Mus musculus OX=10090 GN=Ankrd17 PE=1 SV=2	18	664.607	687.326	654.832	666.3	660.723	679.047	626.288	670.511	649.68	668.162	656.991	1.017	0.386928	0.794034	FALSE
Q6IRU5	Clathrin light chain B OS=Mus musculus OX=10090 GN=Cltb PE=1 SV=1	16	5076.27	7338.42	5549.41	6671	5076.49	5789.38	5620.01	6795.85	6330.03	6093.92	5892.73	1.03414	0.729305	0.920767	FALSE
Q69ZF3	Non-lysosomal glucosylceramidase OS=Mus musculus OX=10090 GN=Gba2 PE=1 SV=2	20	1351.94	1436.26	1371	1406.9	1405.32	1381.89	1396.08	1406.69	1463.04	1391.15	1410.34	0.986392	0.424381	0.808844	FALSE
Q9CWK8	Sorting nexin-2 OS=Mus musculus OX=10090 GN=Snx2 PE=1 SV=2	20	2950.81	3028.27	2909.94	2939.4	2927.69	2925.01	2958.59	3102.56	2911.25	2956.78	2964.2	0.997498	0.873928	0.965823	FALSE
Q9Z1F9	SUMO-activating enzyme subunit 2 OS=Mus musculus OX=10090 GN=Uba2 PE=1 SV=1	26	2672.63	2731.45	2717.87	2600	2665.24	2695.53	2640.12	2701.52	2729.87	2679.99	2686.28	0.997659	0.847664	0.9564	FALSE
Q640R3	Hepatocyte cell adhesion molecule OS=Mus musculus OX=10090 GN=Hepacam PE=1 SV=2	17	2472.74	2581.64	2663.73	2518.5	2444.16	2474.99	2493.18	2524	2482.06	2558.15	2483.54	1.03004	0.0949871	0.605904	FALSE
A6H5Z3	Exocyst complex component 6B OS=Mus musculus OX=10090 GN=Exoc6b PE=1 SV=1	14	1247.07	1217.87	1221.16	1224.1	1226.74	1234.91	1245.68	1272.32	1216.28	1227.5	1239.04	0.990686	0.377136	0.789217	FALSE
Q9Z2V5	Histone deacetylase 6 OS=Mus musculus OX=10090 GN=Hdac6 PE=1 SV=3	17	1713.16	1708.96	1656.41	1651.9	1649.36	1690.49	1596.18	1630.07	1564.83	1682.37	1625.61	1.03491	0.0885486	0.594676	FALSE
Q61701	ELAV-like protein 4 OS=Mus musculus OX=10090 GN=Elavl4 PE=1 SV=1	7	472.903	470.406	453.437	483.7	456.79	463.354	419.908	430.846	473.776	469.985	448.472	1.04797	0.142419	0.653635	FALSE
Q3U5Q7	UMP-CMP kinase 2, mitochondrial OS=Mus musculus OX=10090 GN=Cmpk2 PE=1 SV=2	18	2347.82	2215.03	2342.03	2336.5	1902.23	2169.78	2213.78	2199.33	2129.08	2309.67	2119.62	1.08966	0.0390553	0.532534	FALSE
P45376	Aldose reductase OS=Mus musculus OX=10090 GN=Akr1b1 PE=1 SV=3	22	7015.96	6365.51	6713.87	6631.6	6530.25	6596.02	6628.97	6315.23	6516.12	6677.71	6516.39	1.02476	0.261616	0.734055	FALSE
Q8C3W1	Uncharacterized protein C1orf198 homolog OS=Mus musculus OX=10090 PE=1 SV=1	23	1475.79	1678.15	1576.33	1487.8	1478.09	1510.12	1531.87	1534.21	1482.22	1552.43	1507.12	1.03006	0.319928	0.760316	FALSE
P60202	Myelin proteolipid protein OS=Mus musculus OX=10090 GN=Plp1 PE=1 SV=2	17	28784.6	22904.8	28885.5	26492	29188.3	27899.6	30632.3	22274.8	32831.8	26651.4	28328.2	0.940808	0.513348	0.849925	FALSE
Q9CQM9	Glutaredoxin-3 OS=Mus musculus OX=10090 GN=Glrx3 PE=1 SV=1	16	3397.8	3303.04	3288.35	3381.6	3326.48	3322.28	3256.57	3223.88	3112.21	3342.36	3247.32	1.02927	0.106684	0.614791	FALSE
Q08509	Epidermal growth factor receptor kinase substrate 8 OS=Mus musculus OX=10090 GN=Eps8 PE=1 SV=2	18	1177.67	1136.39	1192.63	1180.2	1097.47	1093.5	1145.5	1041.31	1028.24	1171.53	1080.38	1.08437	0.0118055	0.401178	FALSE
Q9CQ62	2,4-dienoyl-CoA reductase, mitochondrial OS=Mus musculus OX=10090 GN=Decr1 PE=1 SV=1	17	2454.59	2598.44	2735.95	2453.6	2402.28	2423.46	2430.41	2433.57	2387.58	2558	2415.4	1.05904	0.0436448	0.539542	FALSE
P28650	Adenylosuccinate synthetase isozyme 1 OS=Mus musculus OX=10090 GN=Adss1 PE=1 SV=2	19	2129.19	2159.97	2400.55	2057.5	2197.97	2180.43	2070.18	2054.36	2125.29	2183.13	2124.88	1.02741	0.438914	0.813954	FALSE
A2ADY9	Protein DDI1 homolog 2 OS=Mus musculus OX=10090 GN=Ddi2 PE=1 SV=1	16	2145.8	2206.99	2094.02	2163.6	2141.22	2049.9	2098.74	2445.32	2100.24	2152.22	2162.68	0.995166	0.899334	0.972526	FALSE
P63028	Translationally-controlled tumor protein OS=Mus musculus OX=10090 GN=Tpt1 PE=1 SV=1	14	5033.57	4156.35	5296.01	5338.4	5285.34	5438.92	5218.78	4907.99	5820.72	4931.59	5326.07	0.925934	0.24244	0.718257	FALSE
Q99KQ4	Nicotinamide phosphoribosyltransferase OS=Mus musculus OX=10090 GN=Nampt PE=1 SV=1	19	2437.03	2425.01	2435.37	2497.1	2458.41	2428.54	2377.89	2340.93	2307.85	2448.46	2382.09	1.02787	0.0971542	0.605904	FALSE
Q8K021	Secretory carrier-associated membrane protein 1 OS=Mus musculus OX=10090 GN=Scamp1 PE=1 SV=1	13	3360.79	3785.6	3597.13	3302.8	3464.32	3397.16	3481.65	3443.65	3252.75	3506.34	3406.89	1.02919	0.383743	0.792382	FALSE
Q8CI51	PDZ and LIM domain protein 5 OS=Mus musculus OX=10090 GN=Pdlim5 PE=1 SV=4	19	1838.31	1990.19	1874.88	1814.9	1705.23	1765.25	2107.2	1752.68	1877.62	1878.39	1836.21	1.02297	0.640173	0.890448	FALSE
P62702	40S ribosomal protein S4, X isoform OS=Mus musculus OX=10090 GN=Rps4x PE=1 SV=2	21	3819.76	3697.05	3513.45	3540.2	3810.26	4014.48	3833.56	3387.31	4076.81	3640.52	3816.57	0.953873	0.283865	0.745105	FALSE
Q80UP3	Diacylglycerol kinase zeta OS=Mus musculus OX=10090 GN=Dgkz PE=1 SV=2	20	1657.64	1652.81	1685.39	1646.2	1560.07	1601.09	1672.66	1567.93	1668.57	1660.45	1613.35	1.02919	0.14391	0.655223	FALSE
Q9DBE8	Alpha-1,3/1,6-mannosyltransferase ALG2 OS=Mus musculus OX=10090 GN=Alg2 PE=1 SV=2	20	2986.28	2821.58	3070.22	3244.3	3032.12	3077.68	2969.61	3161.47	3118.61	3026.76	3071.17	0.985541	0.623259	0.886005	FALSE
Q07417	Short-chain specific acyl-CoA dehydrogenase, mitochondrial OS=Mus musculus OX=10090 GN=Acads PE=1 SV=2	15	1281.12	1294.85	1339.44	1323.7	1331.42	1298.42	1283.22	1221.16	1279.05	1309.57	1282.15	1.02139	0.284828	0.74536	FALSE
Q9WVA4	Transgelin-2 OS=Mus musculus OX=10090 GN=Tagln2 PE=1 SV=4	14	1429.64	1487.65	1451.87	1441.4	1524.76	1491.86	1601.05	1609.92	1469.31	1452.48	1538.33	0.944193	0.0362018	0.522484	FALSE
Q9Z2A0	3-phosphoinositide-dependent protein kinase 1 OS=Mus musculus OX=10090 GN=Pdpk1 PE=1 SV=2	15	1491.45	1473.77	1485.91	1456	1470.53	1505.28	1424.39	1466.38	1490.84	1476.72	1471.23	1.00373	0.757645	0.931136	FALSE
Q3U2I3	FTS and Hook-interacting protein OS=Mus musculus OX=10090 GN=Fam160a2 PE=1 SV=2	19	910.167	1025.44	1018.53	870.6	850.404	916.877	912.35	942.217	897.095	953.797	903.27	1.05594	0.223751	0.707837	FALSE
Q9DAR7	m7GpppX diphosphatase OS=Mus musculus OX=10090 GN=Dcps PE=1 SV=1	17	1596.55	1547.34	1528.7	1610.2	1542.54	1599.76	1567.23	1462.37	1563.65	1570.34	1546.41	1.01547	0.474545	0.830857	FALSE
P0DI97	Neurexin-1-beta OS=Mus musculus OX=10090 GN=Nrxn1 PE=1 SV=1	1	140.27	147.156	128.823	142	129.01	150.763	152.166	132.913	136.06	139.398	139.864	0.996668	0.943537	0.984011	FALSE
Q61282	Aggrecan core protein OS=Mus musculus OX=10090 GN=Acan PE=1 SV=2	21	1848.52	1843.55	1922.28	1939.6	1837.28	1811.22	2016.12	1894.67	1763.96	1888	1862.67	1.0136	0.64908	0.893495	FALSE
Q6P9S0	Protein MTSS 2 OS=Mus musculus OX=10090 GN=Mtss2 PE=1 SV=1	15	1229.63	1208.86	1141.75	1243.6	1161.41	1217.37	1143.2	1186.79	1187.05	1205.32	1178.89	1.02241	0.318006	0.760041	FALSE
Q9D7A8	Armadillo repeat-containing protein 1 OS=Mus musculus OX=10090 GN=Armc1 PE=1 SV=1	12	1439.96	1380.96	1442.55	1459.3	1409.48	1431.25	1472.3	1436.66	1516.02	1430.38	1452.67	0.984658	0.417487	0.808164	FALSE
O70311	Glycylpeptide N-tetradecanoyltransferase 2 OS=Mus musculus OX=10090 GN=Nmt2 PE=1 SV=1	21	2551.39	2498.08	2441.66	2570.7	2432.17	2565.48	2431.95	2486.54	2550.18	2514.96	2492.62	1.00896	0.603027	0.880201	FALSE
Q9DC07	LIM zinc-binding domain-containing Nebulette OS=Mus musculus OX=10090 GN=Nebl PE=1 SV=1	25	3532.09	3572.7	3476.5	3547.8	3439.73	3411.8	3700.59	3761.99	3385.07	3532.09	3536.33	0.998802	0.964062	0.990105	FALSE
P70302	Stromal interaction molecule 1 OS=Mus musculus OX=10090 GN=Stim1 PE=1 SV=2	17	1075.3	1126.53	1113.45	1101.2	1148.55	1145.27	1207.64	1126.71	1147.38	1103.96	1154.79	0.95598	0.0252998	0.496694	FALSE
Q6P5E8	Diacylglycerol kinase theta OS=Mus musculus OX=10090 GN=Dgkq PE=1 SV=1	19	1523	1507.39	1485.46	1593	1512.14	1492.1	1485.5	1613.41	1517.46	1526.69	1523.44	1.00213	0.923631	0.981185	FALSE
P68037	Ubiquitin-conjugating enzyme E2 L3 OS=Mus musculus OX=10090 GN=Ube2l3 PE=1 SV=1	11	3757.48	3220.83	3473.13	3732.5	3728.67	3688.1	3658.06	3726.33	3784.64	3539.13	3716.91	0.952168	0.173853	0.677554	FALSE
Q5FWK3	Rho GTPase-activating protein 1 OS=Mus musculus OX=10090 GN=Arhgap1 PE=1 SV=1	20	4693.34	5024.64	4645.33	4662.8	4805.08	4760.63	4673.3	4884.48	4363.38	4754.04	4693.82	1.01283	0.657804	0.895079	FALSE
Q80WQ2	Protein VAC14 homolog OS=Mus musculus OX=10090 GN=Vac14 PE=1 SV=1	21	1504.49	1466.71	1489.84	1527.2	1601.06	1624.8	1644.86	1522.06	1628.64	1496.9	1603.68	0.933412	0.0052819	0.337794	FALSE
Q9WUR2	Enoyl-CoA delta isomerase 2, mitochondrial OS=Mus musculus OX=10090 GN=Eci2 PE=1 SV=2	14	2013.88	2162.05	2255.77	2042	2108.68	2162.64	2116.42	2097.13	2007.72	2116.23	2097.9	1.00874	0.755594	0.930636	FALSE
P97820	Mitogen-activated protein kinase kinase kinase kinase 4 OS=Mus musculus OX=10090 GN=Map4k4 PE=1 SV=1	10	330.431	335.089	360.883	358	331.933	349.641	325.75	317.668	316.14	345.838	328.006	1.05436	0.106733	0.614791	FALSE
Q3UV70	[Pyruvate dehydrogenase [acetyl-transferring]]-phosphatase 1, mitochondrial OS=Mus musculus OX=10090 GN=Pdp1 PE=1 SV=1	15	1320.27	1378.89	1366.06	1334	1306.95	1292.62	1363.41	1381.24	1260.78	1349.6	1320.24	1.02224	0.333502	0.772565	FALSE
O88545	COP9 signalosome complex subunit 6 OS=Mus musculus OX=10090 GN=Cops6 PE=1 SV=1	16	2815.1	2498.33	2618.35	2838.4	2746.71	2742.22	2728.52	2640.8	2812.08	2688.82	2733.51	0.983649	0.588718	0.87105	FALSE
Q80U87	Ubiquitin carboxyl-terminal hydrolase 8 OS=Mus musculus OX=10090 GN=Usp8 PE=1 SV=2	21	1557.64	1632.84	1594.97	1563.9	1555.91	1549.8	1501.51	1531.62	1497.49	1587.06	1527.08	1.03928	0.0212541	0.484621	FALSE
Q569Z6	Thyroid hormone receptor-associated protein 3 OS=Mus musculus OX=10090 GN=Thrap3 PE=1 SV=1	26	3506.58	3794	3413.93	3443.1	3457.01	3518.25	3409.15	3656.44	3431.92	3536.28	3493.44	1.01226	0.647406	0.893495	FALSE
Q99MU3	Double-stranded RNA-specific adenosine deaminase OS=Mus musculus OX=10090 GN=Adar PE=1 SV=2	14	822.857	904.734	864.314	923.4	844.098	918.934	867	915.731	887.83	877.964	886.255	0.990645	0.75582	0.930636	FALSE
Q8K4B0	Metastasis-associated protein MTA1 OS=Mus musculus OX=10090 GN=Mta1 PE=1 SV=1	15	1157.98	1169.89	1230.82	1195.5	1108.19	1116	1089.78	1095.19	1158.86	1188.22	1113.34	1.06726	0.00664489	0.344477	FALSE
Q5U430	E3 ubiquitin-protein ligase UBR3 OS=Mus musculus OX=10090 GN=Ubr3 PE=1 SV=3	19	916.336	942.004	898.011	932	869.7	954.862	894.159	898.16	917.582	921.937	906.452	1.01708	0.422451	0.808844	FALSE
Q8BNU0	Armadillo repeat-containing protein 6 OS=Mus musculus OX=10090 GN=Armc6 PE=1 SV=1	19	1784.69	1742.09	1777.84	1859.3	1774.47	1825.38	1761.31	1819.35	1749.87	1790.48	1785.81	1.00261	0.87052	0.965586	FALSE
Q8VDM6	Heterogeneous nuclear ribonucleoprotein U-like protein 1 OS=Mus musculus OX=10090 GN=Hnrnpul1 PE=1 SV=1	20	1699.99	1815.17	1696.4	1803.2	1675.09	1730.53	1699.18	1783.3	1780.27	1752.81	1733.14	1.01135	0.6142	0.882987	FALSE
O35350	Calpain-1 catalytic subunit OS=Mus musculus OX=10090 GN=Capn1 PE=1 SV=1	18	1781.49	1745.99	1784.69	1767.6	1801.46	1795.37	1722.11	1773.61	1707.06	1769.88	1759.5	1.0059	0.669058	0.899103	FALSE
P46097	Synaptotagmin-2 OS=Mus musculus OX=10090 GN=Syt2 PE=1 SV=1	11	1054.18	916.427	1048.19	964.5	942.47	932.241	1055.7	939.246	973.694	994.119	967.626	1.02738	0.516976	0.851071	FALSE
Q8VBZ3	Cleft lip and palate transmembrane protein 1 homolog OS=Mus musculus OX=10090 GN=Clptm1 PE=1 SV=1	14	1061.3	960.517	1114.91	1059.7	1021.8	1029.14	1028.67	998.29	1029.94	1047.59	1021.5	1.02554	0.401495	0.801702	FALSE
O89001	Carboxypeptidase D OS=Mus musculus OX=10090 GN=Cpd PE=1 SV=2	21	1703.32	1608.96	1701.01	1739.9	1695.9	1693.4	1697.13	1785.11	1688.01	1687.59	1711.52	0.986019	0.481787	0.832209	FALSE
Q80Y98	Phospholipase DDHD2 OS=Mus musculus OX=10090 GN=Ddhd2 PE=1 SV=3	20	1519.44	1450.87	1451.54	1495.4	1594.37	1516.29	1569.54	1436.28	1552.95	1479.02	1532.88	0.964866	0.163235	0.667508	FALSE
O35841	Apoptosis inhibitor 5 OS=Mus musculus OX=10090 GN=Api5 PE=1 SV=2	19	2185.07	2215.39	2173.55	2229.6	2157.49	2246.24	2208.92	2222.71	2237	2200.79	2214.25	0.99392	0.544208	0.854925	FALSE
Q9DBS5	Kinesin light chain 4 OS=Mus musculus OX=10090 GN=Klc4 PE=1 SV=1	13	729.378	757.482	754.35	771	741.564	783.808	739.662	764.826	735.414	752.901	752.831	1.00009	0.995805	0.998578	FALSE
Q91XD7	Protein disulfide isomerase Creld1 OS=Mus musculus OX=10090 GN=Creld1 PE=1 SV=1	20	2461.94	2508.8	2594.99	2456	2442.64	2364.18	2412.6	2491.45	2323.51	2504.82	2406.16	1.041	0.0583064	0.572737	FALSE
Q3THS6	S-adenosylmethionine synthase isoform type-2 OS=Mus musculus OX=10090 GN=Mat2a PE=1 SV=2	17	3680.73	3979.62	3942.64	3480.5	3717.95	3607.65	3739.15	3463.03	3426.44	3765.31	3588.56	1.04926	0.20331	0.69697	FALSE
Q91ZM2	SH2B adapter protein 1 OS=Mus musculus OX=10090 GN=Sh2b1 PE=1 SV=2	14	920.369	958.447	903.739	923	889.248	911.797	851.499	894.543	893.18	926.176	887.828	1.04319	0.0397485	0.535431	FALSE
Q8BWM0	Prostaglandin E synthase 2 OS=Mus musculus OX=10090 GN=Ptges2 PE=1 SV=3	17	1934.76	1812.37	1846.35	1999.8	1864.14	1943.69	1914.27	1852.17	1996.89	1896.9	1913.5	0.991323	0.738611	0.923924	FALSE
Q9WUK2	Eukaryotic translation initiation factor 4H OS=Mus musculus OX=10090 GN=Eif4h PE=1 SV=3	21	3698.29	4178.88	3852.55	3944.8	3776.59	3805.8	3688.29	4357.47	3828.75	3914.79	3884.48	1.0078	0.852112	0.958541	FALSE
P70429	Ena/VASP-like protein OS=Mus musculus OX=10090 GN=Evl PE=1 SV=2	19	1943.3	1746.11	1759.75	1875.4	1845.47	1957.6	1829.08	1786.02	1833.38	1829.32	1849.44	0.989119	0.712024	0.913866	FALSE
P47199	Quinone oxidoreductase OS=Mus musculus OX=10090 GN=Cryz PE=1 SV=1	16	2672.27	2659.95	2759.76	2663.2	2608.61	2651.73	2770.15	2753.33	2628.08	2688.48	2681.56	1.00258	0.876389	0.966425	FALSE
Q8C878	NEDD8-activating enzyme E1 catalytic subunit OS=Mus musculus OX=10090 GN=Uba3 PE=1 SV=2	16	1663.93	1577.3	1623.28	1658.6	1663.86	1710.69	1626.67	1594.93	1653.3	1630.41	1649.44	0.98846	0.519481	0.851071	FALSE
Q9R0P5	Destrin OS=Mus musculus OX=10090 GN=Dstn PE=1 SV=3	17	4285.38	3989.24	4054.28	4152.3	4177.27	4175.25	4189.95	3913.03	4130.84	4118.8	4115.92	1.0007	0.973078	0.993444	FALSE
P59281	Rho GTPase-activating protein 39 OS=Mus musculus OX=10090 GN=Arhgap39 PE=1 SV=2	22	1248.26	1642.46	1494.78	1690.8	1332.8	1468.27	1386.22	1810.95	1588.71	1508.75	1508.24	1.00034	0.996983	0.998881	FALSE
Q91VR2	ATP synthase subunit gamma, mitochondrial OS=Mus musculus OX=10090 GN=Atp5c1 PE=1 SV=1	25	10067.1	9100.95	9568.33	9770.3	9368.91	9655.15	10277.2	8802.45	11032	9620.19	9797.51	0.981901	0.713415	0.913866	FALSE
P63168	Dynein light chain 1, cytoplasmic OS=Mus musculus OX=10090 GN=Dynll1 PE=1 SV=1	15	5352.2	6161.13	5134.04	5298.1	5142.83	5422.83	5361.23	5494.68	5226.59	5472.59	5328.08	1.02712	0.505158	0.846583	FALSE
Q91VD9	NADH-ubiquinone oxidoreductase 75 kDa subunit, mitochondrial OS=Mus musculus OX=10090 GN=Ndufs1 PE=1 SV=2	20	1593.58	1487.41	1509.16	1599.6	1435.97	1440.69	1428.75	1420.51	1587.79	1546.64	1461.44	1.05829	0.089447	0.595994	FALSE
Q3V3V9	Capping protein, Arp2/3 and myosin-I linker protein 2 OS=Mus musculus OX=10090 GN=Carmil2 PE=1 SV=2	17	1150.51	1142.6	1099.18	1136.4	1163.05	1164.02	1132.31	1195.19	1124.94	1132	1155.63	0.979555	0.216481	0.706278	FALSE
Q9JKB1	Ubiquitin carboxyl-terminal hydrolase isozyme L3 OS=Mus musculus OX=10090 GN=Uchl3 PE=1 SV=2	15	2828.98	2710.25	2862.43	2748.6	2691.09	2708.23	2794.23	2613.54	2488.98	2786.9	2657.21	1.04881	0.0953201	0.605904	FALSE
Q6PEV3	WAS/WASL-interacting protein family member 2 OS=Mus musculus OX=10090 GN=Wipf2 PE=1 SV=1	18	2256.6	2395.41	2317.77	2258.4	2301.64	2310.11	2298.33	2460.96	2215.2	2306.36	2315.9	0.995878	0.861882	0.962743	FALSE
P83093	Stromal interaction molecule 2 OS=Mus musculus OX=10090 GN=Stim2 PE=1 SV=2	14	1143.75	1118.98	1205.44	1188.6	1128.87	1135.11	1183.17	1144.8	1156.64	1163.68	1149.56	1.01228	0.513772	0.849925	FALSE
Q3UHU5	Microtubule cross-linking factor 1 OS=Mus musculus OX=10090 GN=Mtcl1 PE=1 SV=1	18	1208.4	1211.05	1204.65	1223.6	1157.63	1195.23	1133.85	1243.9	1232.33	1211.91	1191.84	1.01684	0.438438	0.813954	FALSE
P55288	Cadherin-11 OS=Mus musculus OX=10090 GN=Cdh11 PE=1 SV=1	15	869.478	969.408	922.048	914.9	930.362	907.683	864.694	949.84	851.683	918.276	900.068	1.02023	0.53517	0.853056	FALSE
Q8CCT4	Transcription elongation factor A protein-like 5 OS=Mus musculus OX=10090 GN=Tceal5 PE=1 SV=1	26	4355.25	5285.77	4672.17	4245.8	4365.94	4309.41	4285.01	4735.77	4115.18	4622.75	4357.58	1.06085	0.279306	0.744035	FALSE
Q6P2B1	Transportin-3 OS=Mus musculus OX=10090 GN=Tnpo3 PE=1 SV=1	15	1459.06	1362.93	1493.32	1385.4	1443.16	1499.11	1476.4	1403.98	1393.36	1424.19	1442.63	0.98722	0.618483	0.884305	FALSE
Q9JK42	[Pyruvate dehydrogenase (acetyl-transferring)] kinase isozyme 2, mitochondrial OS=Mus musculus OX=10090 GN=Pdk2 PE=1 SV=2	14	2072.84	2055.72	2054.49	1923.2	2017.25	2044.21	2122.83	2005.01	1987.36	2025.65	2034.79	0.99551	0.829511	0.953366	FALSE
Q8R0H9	ADP-ribosylation factor-binding protein GGA1 OS=Mus musculus OX=10090 GN=Gga1 PE=1 SV=1	16	2200.84	2292.37	2205	2141.4	2132.52	2120.91	2271.3	2066.9	2067.35	2209.25	2130.52	1.03696	0.160084	0.663914	FALSE
Q9JHU9	Inositol-3-phosphate synthase 1 OS=Mus musculus OX=10090 GN=Isyna1 PE=1 SV=1	13	1464.75	1352.46	1358.65	1508.8	1493.98	1405.6	1498.57	1463.67	1489.53	1419.57	1469.86	0.965788	0.246705	0.723309	FALSE
Q9QUI0	Transforming protein RhoA OS=Mus musculus OX=10090 GN=Rhoa PE=1 SV=1	17	7166.39	7223.81	7127.78	7296.3	6908.98	7074.82	6947.32	7280.61	6947.53	7203.29	7030.54	1.02457	0.0782758	0.590589	FALSE
O54931	A-kinase anchor protein 2 OS=Mus musculus OX=10090 GN=Akap2 PE=1 SV=3	18	1697.5	1793.37	1728.98	1683.4	1671.56	1637.63	1666	1728.14	1585.84	1725.3	1657.18	1.0411	0.0855713	0.594676	FALSE
P14824	Annexin A6 OS=Mus musculus OX=10090 GN=Anxa6 PE=1 SV=3	15	1052.05	999.736	1099.18	1155	1009.69	930.668	1135.38	1123.1	1026.02	1074.96	1042.17	1.03146	0.552559	0.856592	FALSE
Q99L45	Eukaryotic translation initiation factor 2 subunit 2 OS=Mus musculus OX=10090 GN=Eif2s2 PE=1 SV=1	18	2695.29	2635.96	2489.4	2791.8	2606.59	2646.29	2572.48	2799.72	2640.61	2650.82	2652.02	0.99955	0.987029	0.995561	FALSE
P57759	Endoplasmic reticulum resident protein 29 OS=Mus musculus OX=10090 GN=Erp29 PE=1 SV=2	19	3272.41	3208.4	3126.95	3159.1	3106.78	3084.57	3124.49	3044.94	3011.73	3191.25	3074.23	1.03806	0.014362	0.4432	FALSE
Q8C052	Microtubule-associated protein 1S OS=Mus musculus OX=10090 GN=Map1s PE=1 SV=2	17	1535.34	1532.84	1549.15	1555.3	1602.95	1633.15	1600.28	1635.63	1622.11	1543.13	1618.76	0.95328	9.59632e-05	0.218892	FALSE
O88845	A-kinase anchor protein 10, mitochondrial OS=Mus musculus OX=10090 GN=Akap10 PE=1 SV=3	22	1428.22	1474.38	1349.55	1419	1428.02	1431.85	1388.65	1476.07	1389.84	1417.08	1422.52	0.996172	0.85716	0.960463	FALSE
Q8C3F2	Constitutive coactivator of PPAR-gamma-like protein 2 OS=Mus musculus OX=10090 GN=Fam120c PE=1 SV=3	17	1391.09	1380.23	1396.72	1392.2	1357.4	1377.78	1376.1	1283.95	1395.71	1390.05	1357.61	1.02389	0.20106	0.693823	FALSE
Q9EPL2	Calsyntenin-1 OS=Mus musculus OX=10090 GN=Clstn1 PE=1 SV=1	21	2457.79	2327.57	2383.14	2485.1	2368.99	2328.26	2317.04	2423.62	2384.97	2412.6	2364.26	1.02045	0.24712	0.723905	FALSE
Q9D0L8	mRNA cap guanine-N7 methyltransferase OS=Mus musculus OX=10090 GN=Rnmt PE=1 SV=1	18	2070.94	1949.02	2068.98	2082.1	2011.44	2051.71	2042.76	1940.15	2025.86	2042.02	2013.99	1.01392	0.461467	0.82555	FALSE
Q8VBT9	Tether containing UBX domain for GLUT4 OS=Mus musculus OX=10090 GN=Aspscr1 PE=1 SV=1	11	1078.38	1017.52	979.782	1035.9	980.431	1076.44	1050.45	1012.11	1089.57	1027.28	1041.01	0.986818	0.652994	0.893602	FALSE
Q99L47	Hsc70-interacting protein OS=Mus musculus OX=10090 GN=St13 PE=1 SV=1	22	4805.92	4546.83	4983.76	4766.7	4818.83	4671.6	4832.28	4776.85	4597.22	4773.26	4738.48	1.00734	0.723333	0.917761	FALSE
Q91YI0	Argininosuccinate lyase OS=Mus musculus OX=10090 GN=Asl PE=1 SV=1	18	2184.35	2185.8	2094.92	2271.9	2222.57	2236.8	2305.64	2229.95	2200.33	2183.35	2238.78	0.97524	0.185093	0.684245	FALSE
O88741	Ganglioside-induced differentiation-associated protein 1 OS=Mus musculus OX=10090 GN=Gdap1 PE=1 SV=1	18	2402.75	2331.34	2420.66	2499.2	2440.5	2316.28	2410.3	2484.34	2334.6	2412.75	2396.36	1.00684	0.737745	0.923924	FALSE
Q80Z24	Neuronal growth regulator 1 OS=Mus musculus OX=10090 GN=Negr1 PE=1 SV=1	14	1940.81	2122.46	2030.9	2053.9	1997.32	1861.91	2011.76	1931.11	1924.73	2035.98	1944.61	1.04699	0.0828002	0.591944	FALSE
Q9R1T2	SUMO-activating enzyme subunit 1 OS=Mus musculus OX=10090 GN=Sae1 PE=1 SV=1	19	2086.6	1999.81	1979.79	2018.4	1967.68	2008.53	2093.49	2074.39	2113.55	2020.76	2050.79	0.985355	0.444862	0.816557	FALSE
O35435	Dihydroorotate dehydrogenase (quinone), mitochondrial OS=Mus musculus OX=10090 GN=Dhodh PE=1 SV=2	16	1371.04	1483.27	1437.27	1412	1427.65	1422.42	1398.26	1371.16	1381.61	1425.32	1400.04	1.01805	0.32776	0.768104	FALSE
Q60865	Caprin-1 OS=Mus musculus OX=10090 GN=Caprin1 PE=1 SV=2	17	3627.82	4007.64	3741.02	3692.9	3504.3	3580.68	3572.87	3743.65	3507.87	3764.63	3580.83	1.05133	0.0703435	0.590589	FALSE
Q9QUR7	Peptidyl-prolyl cis-trans isomerase NIMA-interacting 1 OS=Mus musculus OX=10090 GN=Pin1 PE=1 SV=1	16	4394.87	4967.52	4559.74	4500.9	4342.36	4371.95	4262.85	4693.52	4172.07	4600.78	4365.06	1.054	0.14974	0.657312	FALSE
O35633	Vesicular inhibitory amino acid transporter OS=Mus musculus OX=10090 GN=Slc32a1 PE=1 SV=3	15	1801.9	1733.44	1917.9	1807	2015.61	1762.47	1943.09	1814.31	1788.75	1813.87	1862.33	0.973978	0.470989	0.828529	FALSE
Q9CQW1	Synaptobrevin homolog YKT6 OS=Mus musculus OX=10090 GN=Ykt6 PE=1 SV=1	18	3186.76	2781.63	2908.82	3241.6	3169.33	3171.79	3188.16	3010.83	3221.3	3023.65	3151.42	0.959456	0.273057	0.742576	FALSE
Q80VD1	Protein FAM98B OS=Mus musculus OX=10090 GN=Fam98b PE=1 SV=1	16	1796.44	1738.07	1750.77	1766.9	1753.16	1812.43	1770.92	1743.12	1792.01	1762.91	1774.15	0.993665	0.553363	0.85703	FALSE
O35857	Mitochondrial import inner membrane translocase subunit TIM44 OS=Mus musculus OX=10090 GN=Timm44 PE=1 SV=2	21	3279.17	3407.54	3174.68	3361.4	3235.42	3168.65	3144.48	3278.4	3178.5	3304.51	3200.72	1.03243	0.0886426	0.594676	FALSE
Q3UUG6	TBC1 domain family member 24 OS=Mus musculus OX=10090 GN=Tbc1d24 PE=1 SV=2	16	1942.23	1835.39	1795.02	2050.6	2028.85	1999.09	1957.95	1999.2	2077.66	1903.25	2012.16	0.94587	0.0918868	0.602213	FALSE
Q9QUJ7	Long-chain-fatty-acid--CoA ligase 4 OS=Mus musculus OX=10090 GN=Acsl4 PE=1 SV=2	16	1317.42	1312.63	1308.66	1371.4	1304.05	1369.43	1309.61	1326.97	1339.47	1327.29	1329.7	0.998184	0.899295	0.972526	FALSE
Q9JLZ3	Methylglutaconyl-CoA hydratase, mitochondrial OS=Mus musculus OX=10090 GN=Auh PE=1 SV=1	20	5547.47	5837.39	5939.85	5361.6	5380.18	5416.66	5541.73	5372.98	5152.86	5666.9	5371.4	1.05501	0.0656139	0.585364	FALSE
Q80XA6	RalBP1-associated Eps domain-containing protein 2 OS=Mus musculus OX=10090 GN=Reps2 PE=1 SV=1	14	1126.55	1238.46	1110.3	1153.5	1178.69	1181.81	1180.22	1169.74	1121.15	1156.17	1166.09	0.991494	0.733487	0.922996	FALSE
P47934	Carnitine O-acetyltransferase OS=Mus musculus OX=10090 GN=Crat PE=1 SV=3	21	3745.26	3671.96	3865.02	3673.5	3626.13	3728.14	3827.93	3648.81	3713.13	3738.12	3708.16	1.00808	0.610376	0.882321	FALSE
Q61792	LIM and SH3 domain protein 1 OS=Mus musculus OX=10090 GN=Lasp1 PE=1 SV=1	19	4521.45	4773.13	4193.9	4551.9	4196.31	4304.09	4232.74	4629.82	4157.46	4505.29	4300.83	1.04754	0.191166	0.688953	FALSE
Q60900	ELAV-like protein 3 OS=Mus musculus OX=10090 GN=Elavl3 PE=1 SV=1	9	898.304	861.74	823.99	954.4	905.643	961.274	821.522	909.917	944.072	883.31	907.165	0.973704	0.539182	0.854252	FALSE
Q9ET77	Junctophilin-3 OS=Mus musculus OX=10090 GN=Jph3 PE=1 SV=1	20	1871.06	1946.22	1865.78	1918.6	1700.94	1812.79	1812.81	1992.61	1867.05	1900.12	1834.82	1.03559	0.287825	0.746143	FALSE
Q8QZY1	Eukaryotic translation initiation factor 3 subunit L OS=Mus musculus OX=10090 GN=Eif3l PE=1 SV=1	23	3092.69	2719.75	3011.82	3110.1	3082.82	3187.64	3179.07	2778.79	3417.17	2979.32	3122.11	0.954266	0.352087	0.777547	FALSE
Q7TQK5	Coiled-coil domain-containing protein 93 OS=Mus musculus OX=10090 GN=Ccdc93 PE=1 SV=1	22	2111.4	2048.65	1954.3	2178.1	2061.89	2091.27	2104.77	2203.07	2121.25	2071.46	2115.92	0.978986	0.403246	0.802376	FALSE
P70335	Rho-associated protein kinase 1 OS=Mus musculus OX=10090 GN=Rock1 PE=1 SV=1	10	469.582	487.336	519.707	498.1	465.114	485.734	479.222	447.513	467.512	493.348	468.833	1.05229	0.0763469	0.590589	FALSE
Q8VC42	Regulator of MON1-CCZ1 complex OS=Mus musculus OX=10090 GN=Rmc1 PE=2 SV=1	13	821.552	772.463	952.263	834.1	831.991	821.31	808.968	961.726	888.612	842.601	860.724	0.978944	0.700307	0.910524	FALSE
Q8BTG7	Protein NDRG4 OS=Mus musculus OX=10090 GN=Ndrg4 PE=1 SV=1	13	2366.8	2236.46	2305.42	2533.3	2376.68	2455.4	2432.85	2665.61	2375.58	2357.98	2458.98	0.958927	0.250594	0.726616	FALSE
O55023	Inositol monophosphatase 1 OS=Mus musculus OX=10090 GN=Impa1 PE=1 SV=1	16	7628.09	7822.32	7473.51	7573	7564.29	7451.65	7542.25	7663.81	7519.22	7623.17	7547.93	1.00997	0.348876	0.774765	FALSE
Q8C008	Double zinc ribbon and ankyrin repeat-containing protein 1 OS=Mus musculus OX=10090 GN=Dzank1 PE=1 SV=2	19	1781.02	1997.13	1875	1929.7	1823.91	1851.75	1823.96	2045.32	1904.5	1894.05	1888.11	1.00314	0.925449	0.981185	FALSE
P97315	Cysteine and glycine-rich protein 1 OS=Mus musculus OX=10090 GN=Csrp1 PE=1 SV=3	12	3847.76	3466.13	3644.75	3807.6	3557.27	3746.41	3691.62	3858.89	3714.7	3688.44	3712.5	0.993519	0.807216	0.948189	FALSE
Q9CXY6	Interleukin enhancer-binding factor 2 OS=Mus musculus OX=10090 GN=Ilf2 PE=1 SV=1	15	1882.21	1919.55	1844.78	1877.1	1822.65	1905.46	1941.43	1782.92	1947.17	1880.72	1878.76	1.00104	0.962197	0.989699	FALSE
Q9WVE8	Protein kinase C and casein kinase substrate in neurons protein 2 OS=Mus musculus OX=10090 GN=Pacsin2 PE=1 SV=1	19	2636.92	2433.41	2320.24	2580.6	2460.05	2378.22	2489.21	2380.21	2368.27	2489.67	2414.69	1.03105	0.310329	0.757212	FALSE
Q99PU8	Putative ATP-dependent RNA helicase DHX30 OS=Mus musculus OX=10090 GN=Dhx30 PE=1 SV=1	22	1361.79	1375.85	1328.88	1393.4	1321.08	1349.84	1321.14	1335.89	1348.99	1364.77	1335.33	1.02205	0.0727061	0.590589	FALSE
Q9DBR3	Armadillo repeat-containing protein 8 OS=Mus musculus OX=10090 GN=Armc8 PE=1 SV=2	18	1547.79	1455.5	1458.95	1498.5	1517.06	1453.75	1493.83	1362.11	1488.23	1489.72	1461.96	1.01899	0.474888	0.830857	FALSE
Q8C6E0	Cilia- and flagella-associated protein 36 OS=Mus musculus OX=10090 GN=Cfap36 PE=1 SV=1	14	1526.09	1623.7	1518.82	1490.5	1385.65	1537.83	1411.71	1538.99	1430.94	1538.97	1459.6	1.05438	0.11956	0.628863	FALSE
Q9QXK3	Coatomer subunit gamma-2 OS=Mus musculus OX=10090 GN=Copg2 PE=1 SV=1	18	1904.63	1781.43	1889.04	1869.1	1887.34	1807.59	1855.09	1784.08	1833.38	1860.43	1833.14	1.01488	0.419295	0.808844	FALSE
Q8VHR5	Transcriptional repressor p66-beta OS=Mus musculus OX=10090 GN=Gatad2b PE=1 SV=1	19	1118.6	1211.66	1171.29	1136	1165.19	1159.91	1142.81	1204.88	1177.92	1158.84	1169.96	0.990498	0.620926	0.885023	FALSE
P29387	Guanine nucleotide-binding protein subunit beta-4 OS=Mus musculus OX=10090 GN=Gnb4 PE=1 SV=4	7	445.619	449.335	437.262	454.6	459.438	461.661	427.082	424.903	438.151	446.659	441.972	1.0106	0.634392	0.889215	FALSE
P61226	Ras-related protein Rap-2b OS=Mus musculus OX=10090 GN=Rap2b PE=1 SV=1	11	2619.24	2767.74	2609.7	2452.9	2579.35	2517.82	2559.8	2601.52	2325.21	2610.02	2514.7	1.0379	0.277956	0.744031	FALSE
D3YZP9	Coiled-coil domain-containing protein 6 OS=Mus musculus OX=10090 GN=Ccdc6 PE=1 SV=1	19	2173.68	2146.7	2072.01	2100.8	2142.23	2083.53	2138.59	2092.74	2163.14	2122.93	2123.82	0.99958	0.974093	0.993444	FALSE
Q8CGF7	Transcription elongation regulator 1 OS=Mus musculus OX=10090 GN=Tcerg1 PE=1 SV=2	22	2453.52	2552.04	2422.57	2331	2358.65	2441.24	2352.27	2363.8	2306.29	2438.51	2364.05	1.03149	0.154123	0.657312	FALSE
Q60631	Growth factor receptor-bound protein 2 OS=Mus musculus OX=10090 GN=Grb2 PE=1 SV=1	20	3169.32	3258.22	3081.9	3206.6	3203.26	3072.47	3163.82	3309.28	3045.27	3178.36	3157.4	1.00664	0.748591	0.927638	FALSE
Q99LE6	ATP-binding cassette sub-family F member 2 OS=Mus musculus OX=10090 GN=Abcf2 PE=1 SV=1	20	1585.76	1656.34	1606.32	1717	1513.41	1680.21	1670.23	1708.24	1723.51	1640.58	1657.34	0.989888	0.750721	0.929135	FALSE
O08795	Glucosidase 2 subunit beta OS=Mus musculus OX=10090 GN=Prkcsh PE=1 SV=1	20	2528.02	2625.73	2566.46	2523.7	2465.97	2495.92	2565.18	2685.63	2430.52	2560.65	2527.07	1.01329	0.559065	0.860366	FALSE
Q99KN9	Clathrin interactor 1 OS=Mus musculus OX=10090 GN=Clint1 PE=1 SV=2	18	2066.79	2117.35	1967.21	2143.3	2000.22	2077.72	1981.91	2314.06	2031.21	2072.55	2077.67	0.99754	0.947289	0.984899	FALSE
Q01768	Nucleoside diphosphate kinase B OS=Mus musculus OX=10090 GN=Nme2 PE=1 SV=1	12	2507.97	2263.99	2438.29	2419.4	2494.6	2396.97	2357.26	2350.88	2487.54	2405.73	2416.65	0.995482	0.855409	0.9596	FALSE
P18653	Ribosomal protein S6 kinase alpha-1 OS=Mus musculus OX=10090 GN=Rps6ka1 PE=1 SV=1	7	485.359	477.105	470.959	475.6	475.329	482.71	449.245	456.04	488.26	477.228	470.071	1.01522	0.456312	0.823085	FALSE
Q61937	Nucleophosmin OS=Mus musculus OX=10090 GN=Npm1 PE=1 SV=1	22	5379.25	6071	5507.41	5515.9	5466.7	5549.37	5883.01	5658.77	5779.75	5612.24	5665.52	0.990596	0.74523	0.926269	FALSE
Q3UJD6	Ubiquitin carboxyl-terminal hydrolase 19 OS=Mus musculus OX=10090 GN=Usp19 PE=1 SV=1	18	900.558	917.157	899.92	969.3	890.888	864.738	920.548	919.349	872.431	921.307	893.291	1.03136	0.189377	0.688953	FALSE
Q5SVR0	TBC1 domain family member 9B OS=Mus musculus OX=10090 GN=Tbc1d9b PE=1 SV=1	20	1936.78	1805.18	1891.84	1982.6	1934.51	1945.74	1933.23	1876.07	1945.74	1902.96	1926.88	0.987587	0.536234	0.853866	FALSE
Q99PJ0	Neurotrimin OS=Mus musculus OX=10090 GN=Ntm PE=1 SV=2	15	3083.67	3163.46	2927.46	3134.6	2946.48	2922.11	3068.89	3052.56	2988.37	3075.93	2995.13	1.02698	0.197393	0.691981	FALSE
Q9D898	Actin-related protein 2/3 complex subunit 5-like protein OS=Mus musculus OX=10090 GN=Arpc5l PE=1 SV=1	19	3647.75	3258.34	3193.44	3311.7	3494.46	3352.77	3518.68	2965.35	3241.92	3348.37	3308.33	1.0121	0.791382	0.940645	FALSE
Q9DC61	Mitochondrial-processing peptidase subunit alpha OS=Mus musculus OX=10090 GN=Pmpca PE=1 SV=1	20	1827.16	1821.38	1722.01	1736.6	1761.86	1799.49	1762.46	1677.23	1769.31	1776.14	1753.59	1.01286	0.524868	0.851499	FALSE
Q3TDN2	FAS-associated factor 2 OS=Mus musculus OX=10090 GN=Faf2 PE=1 SV=2	18	1547.2	1515.3	1562.4	1580.3	1607.24	1568.07	1548.01	1659.53	1569.79	1551.12	1590.04	0.975518	0.164854	0.667508	FALSE
Q8VDK1	Deaminated glutathione amidase OS=Mus musculus OX=10090 GN=Nit1 PE=1 SV=2	17	1440.67	1380.23	1467.71	1543.1	1525.64	1488.47	1539.82	1482.01	1505.58	1456.76	1508.15	0.965928	0.157263	0.660815	FALSE
P42567	Epidermal growth factor receptor substrate 15 OS=Mus musculus OX=10090 GN=Eps15 PE=1 SV=1	15	634.831	612.787	586.876	637	602.961	652.675	565.95	583.301	642.764	617.537	608.614	1.01466	0.692671	0.907862	FALSE
P20917	Myelin-associated glycoprotein OS=Mus musculus OX=10090 GN=Mag PE=1 SV=2	15	3874.33	3861.6	3658.35	3973.3	3658.92	4032.38	3840.35	3726.08	4041.32	3840.17	3856.67	0.995722	0.880538	0.96765	FALSE
Q8BR92	Paralemmin-2 OS=Mus musculus OX=10090 GN=Palm2 PE=1 SV=1	20	2555.54	2702.82	2390.67	2601.3	2482.49	2543.95	2566.2	2694.29	2434.04	2560.08	2542.68	1.00684	0.82556	0.952415	FALSE
P52825	Carnitine O-palmitoyltransferase 2, mitochondrial OS=Mus musculus OX=10090 GN=Cpt2 PE=1 SV=2	17	1408.17	1345.4	1447.16	1437.7	1451.36	1428.23	1471.79	1343.25	1432.64	1409.04	1424.76	0.988963	0.642747	0.890995	FALSE
Q9CZJ2	Heat shock 70 kDa protein 12B OS=Mus musculus OX=10090 GN=Hspa12b PE=1 SV=1	15	1034.02	1014.6	971.47	1059.3	1099.11	1101	1154.09	1040.41	1158.21	1019.34	1109.71	0.918556	0.0173757	0.465887	FALSE
E9PUL5	Proline-rich transmembrane protein 2 OS=Mus musculus OX=10090 GN=Prrt2 PE=1 SV=1	12	2531.22	2829.13	2772.57	2526	2757.43	2775.12	2728.77	2906.43	2565.32	2661.18	2744.42	0.969669	0.403542	0.802376	FALSE
Q6ZPU9	KIF-binding protein OS=Mus musculus OX=10090 GN=Kifbp PE=1 SV=2	20	2156.12	2088.36	2163.1	2133.6	2142.48	2169.54	2150.5	2041.45	2168.1	2135.09	2133.87	1.00057	0.96979	0.993057	FALSE
Q68FD9	UPF0606 protein KIAA1549 OS=Mus musculus OX=10090 GN=Kiaa1549 PE=1 SV=3	21	1252.77	1429.19	1285.86	1391.6	1251.84	1309.43	1296.67	1510.05	1451.56	1337.88	1360.37	0.983468	0.744432	0.926269	FALSE
Q8BJY1	26S proteasome non-ATPase regulatory subunit 5 OS=Mus musculus OX=10090 GN=Psmd5 PE=1 SV=4	19	3075.73	3008.41	3115.49	3010.7	3186.36	3100.78	3139.87	2866.12	2979.11	3052.25	3052.19	1.00002	0.999378	0.99967	FALSE
Q91V76	Ester hydrolase C11orf54 homolog OS=Mus musculus OX=10090 PE=1 SV=1	14	1533.2	1585.46	1471.19	1590.8	1542.66	1644.4	1546.73	1577.23	1577.22	1544.4	1577.24	0.979182	0.340652	0.774765	FALSE
Q99NB1	Acetyl-coenzyme A synthetase 2-like, mitochondrial OS=Mus musculus OX=10090 GN=Acss1 PE=1 SV=1	17	1519.2	1530.77	1698.31	1557.6	1444.29	1505.65	1436.43	1422.58	1457.43	1574.89	1453	1.08389	0.0149019	0.4467	FALSE
Q62172	RalA-binding protein 1 OS=Mus musculus OX=10090 GN=Ralbp1 PE=1 SV=4	17	1692.28	1788.37	1601.71	1749.5	1699.05	1779.65	1663.69	1801.39	1701.58	1706.5	1728.28	0.987398	0.65452	0.894017	FALSE
P21981	Protein-glutamine gamma-glutamyltransferase 2 OS=Mus musculus OX=10090 GN=Tgm2 PE=1 SV=4	20	1037.93	1189.25	1301.14	1116.3	1339.87	1362.05	1500.61	1176.58	1314.93	1157.14	1334.78	0.866914	0.0517689	0.565902	FALSE
Q8C015	Serine/threonine-protein kinase PAK 5 OS=Mus musculus OX=10090 GN=Pak5 PE=1 SV=1	21	1033.18	1264.89	1212.18	1078	997.079	1043.05	1041.1	1175.94	1085.27	1143.15	1066.82	1.07155	0.229153	0.710941	FALSE
P18654	Ribosomal protein S6 kinase alpha-3 OS=Mus musculus OX=10090 GN=Rps6ka3 PE=1 SV=2	10	473.971	497.688	476.912	492.3	468.645	482.347	482.04	486.014	470.252	485.115	477.808	1.01529	0.294276	0.748775	FALSE
P54227	Stathmin OS=Mus musculus OX=10090 GN=Stmn1 PE=1 SV=2	23	7782.19	10010.4	7660.86	8583.9	8353.66	7828.12	7476.53	8194.05	7114.04	8460.17	7779.82	1.08745	0.228296	0.70978	FALSE
P62484	Abl interactor 2 OS=Mus musculus OX=10090 GN=Abi2 PE=1 SV=1	10	1286.57	1448.8	1407.62	1318.5	1378.71	1366.65	1321.01	1289.12	1315.72	1363.81	1333.82	1.02248	0.45558	0.823085	FALSE
P02089	Hemoglobin subunit beta-2 OS=Mus musculus OX=10090 GN=Hbb-b2 PE=1 SV=2	5	394.609	409.142	440.07	3511	2411.11	327.14	388.138	381.75	403.701	706.722	542.944	1.30165	0.68961	0.906691	FALSE
Q9R1P0	Proteasome subunit alpha type-4 OS=Mus musculus OX=10090 GN=Psma4 PE=1 SV=1	16	5096.44	4730.87	4972.64	5082.2	5300.72	5046.49	5217.5	4639.9	5486.79	4968.34	5130.06	0.968476	0.39901	0.800712	FALSE
Q8C079	Striatin-interacting protein 1 OS=Mus musculus OX=10090 GN=Strip1 PE=1 SV=2	18	1528.81	1559.88	1486.81	1481.1	1541.78	1526.09	1523.29	1423.36	1509.89	1513.81	1504.28	1.00633	0.75403	0.93022	FALSE
Q8BG40	Katanin p80 WD40 repeat-containing subunit B1 OS=Mus musculus OX=10090 GN=Katnb1 PE=1 SV=1	17	1874.62	1785.21	1711.9	1898	1723.39	1802.51	1791.42	1842.99	1825.16	1815.91	1796.62	1.01073	0.676872	0.903323	FALSE
Q6Y685	Transforming acidic coiled-coil-containing protein 1 OS=Mus musculus OX=10090 GN=Tacc1 PE=1 SV=1	21	2762.67	2888.93	2745.83	2699.7	2648.72	2672.54	2629.87	2873.62	2548.09	2773.41	2672.44	1.03778	0.194264	0.690214	FALSE
Q6P5D8	Structural maintenance of chromosomes flexible hinge domain-containing protein 1 OS=Mus musculus OX=10090 GN=Smchd1 PE=1 SV=2	24	1394.29	1342.96	1373.36	1317.6	1375.18	1405.85	1334.59	1281.37	1365.04	1356.74	1351.74	1.0037	0.86492	0.963131	FALSE
P12849	cAMP-dependent protein kinase type I-beta regulatory subunit OS=Mus musculus OX=10090 GN=Prkar1b PE=1 SV=2	22	2721.15	2914.14	2674.51	2767.8	2700.68	2731.7	2767.08	2928.27	2722.3	2767.96	2768.82	0.999691	0.989726	0.996896	FALSE
Q61425	Hydroxyacyl-coenzyme A dehydrogenase, mitochondrial OS=Mus musculus OX=10090 GN=Hadh PE=1 SV=2	16	2318.05	2502.71	2586.79	2429	2351.96	2363.46	2314.99	2349.2	2302.24	2457.14	2336.25	1.05175	0.0492254	0.559551	FALSE
Q6PEB6	MOB-like protein phocein OS=Mus musculus OX=10090 GN=Mob4 PE=1 SV=1	13	1666.07	1380.23	1542.63	1581.5	1601.94	1682.63	1534.82	1490.67	1677.96	1539.02	1595.77	0.964435	0.439697	0.814522	FALSE
Q9JM96	Cdc42 effector protein 4 OS=Mus musculus OX=10090 GN=Cdc42ep4 PE=1 SV=1	16	1636.17	1921.98	1963.28	1766.7	1539.01	1643.92	1626.93	1759.4	1640.25	1817.32	1640.41	1.10784	0.0523796	0.567388	FALSE
Q7TPM1	Protein PRRC2B OS=Mus musculus OX=10090 GN=Prrc2b PE=1 SV=1	17	964.024	1049.43	986.746	940.5	959.496	971.557	945.657	945.835	920.322	984.354	948.419	1.03789	0.150426	0.657312	FALSE
Q7TQ95	Endoplasmic reticulum junction formation protein lunapark OS=Mus musculus OX=10090 GN=Lnpk PE=1 SV=1	15	2460.05	2556.06	2491.42	2377.3	2455	2379.67	2396.72	2583.44	2254.35	2470.37	2411.46	1.02443	0.423564	0.808844	FALSE
Q4VAA2	Protein CDV3 OS=Mus musculus OX=10090 GN=Cdv3 PE=1 SV=2	12	2206.54	2520.25	2167.71	2226.7	2113.85	2108.33	2167.79	2421.03	1896.54	2276.17	2135	1.06612	0.270406	0.741357	FALSE
Q9DC51	Guanine nucleotide-binding protein G(i) subunit alpha OS=Mus musculus OX=10090 GN=Gnai3 PE=1 SV=3	8	941.485	912.286	912.95	956.7	955.46	970.347	941.174	952.424	995.486	930.661	962.797	0.966622	0.058882	0.572737	FALSE
Q02819	Nucleobindin-1 OS=Mus musculus OX=10090 GN=Nucb1 PE=1 SV=2	21	1261.66	1938.18	1444.12	1694.7	1496.63	1538.79	1480.76	1440.28	1447.64	1564.08	1480.4	1.05653	0.530085	0.851914	FALSE
Q91W89	Alpha-mannosidase 2C1 OS=Mus musculus OX=10090 GN=Man2c1 PE=1 SV=1	18	2005.34	1875.82	1869.6	1928.9	2032.63	1873.16	2001.38	1796.1	1951.87	1919.15	1929.07	0.994858	0.865323	0.963131	FALSE
Q8BFY9	Transportin-1 OS=Mus musculus OX=10090 GN=Tnpo1 PE=1 SV=2	14	766.152	685.987	710.656	751.6	770.95	754.17	732.488	718.831	738.024	727.896	742.675	0.9801	0.467872	0.827249	FALSE
Q91XU3	Phosphatidylinositol 5-phosphate 4-kinase type-2 gamma OS=Mus musculus OX=10090 GN=Pip4k2c PE=1 SV=1	22	3216.66	3153.23	3125.49	3234.3	3126.58	3222.84	3205.33	3154.5	3377.76	3182.11	3216.24	0.989388	0.545059	0.854925	FALSE
Q6PHN9	Ras-related protein Rab-35 OS=Mus musculus OX=10090 GN=Rab35 PE=1 SV=1	15	3573.85	3492.43	3405.62	3503.6	3379.45	3433.33	3430.41	3375.69	3350.49	3493.36	3393.72	1.02936	0.0256836	0.496694	FALSE
Q8VEJ9	Vacuolar protein sorting-associated protein 4A OS=Mus musculus OX=10090 GN=Vps4a PE=1 SV=1	16	1699.16	1613.96	1626.2	1684.8	1653.4	1648.64	1641.15	1689.89	1661	1655.63	1658.73	0.998129	0.885834	0.969025	FALSE
Q9JHW2	Omega-amidase NIT2 OS=Mus musculus OX=10090 GN=Nit2 PE=1 SV=1	17	1558.35	1539.66	1455.36	1595.7	1446.56	1501.53	1599	1608.76	1640.38	1536.4	1557.51	0.986442	0.68133	0.904606	FALSE
Q5XG69	Soluble lamin-associated protein of 75 kDa OS=Mus musculus OX=10090 GN=Fam169a PE=1 SV=3	12	1715.53	1654.88	1521.07	1709.8	1596.64	1713.11	1592.34	1707.98	1731.99	1648.41	1667.29	0.988675	0.734253	0.923242	FALSE
P84096	Rho-related GTP-binding protein RhoG OS=Mus musculus OX=10090 GN=Rhog PE=1 SV=1	11	2046.74	2209.67	2064.48	2001.1	2045.12	2135.55	1989.34	2105.79	2069.18	2079.06	2068.38	1.00517	0.8314	0.953936	FALSE
Q3URE1	Malonate--CoA ligase ACSF3, mitochondrial OS=Mus musculus OX=10090 GN=Acsf3 PE=1 SV=2	16	1910.32	1791.66	1881.06	1898.7	1797.42	1873.89	1885.7	1878.14	1957.22	1869.84	1877.79	0.995769	0.837942	0.954722	FALSE
O54781	SRSF protein kinase 2 OS=Mus musculus OX=10090 GN=Srpk2 PE=1 SV=2	21	1802.96	1916.62	1804.91	1811.7	1766.02	1812.07	1863.16	1809.53	1819.68	1833.44	1813.83	1.01081	0.528378	0.851914	FALSE
Q9D7B6	Isobutyryl-CoA dehydrogenase, mitochondrial OS=Mus musculus OX=10090 GN=Acad8 PE=1 SV=2	17	1834.52	1968.14	2052.47	1881.4	1879.53	1942.11	1904.41	1860.95	1945.08	1932.34	1906.12	1.01375	0.586182	0.87043	FALSE
Q0P5W1	Vacuolar protein sorting-associated protein 8 homolog OS=Mus musculus OX=10090 GN=Vps8 PE=1 SV=1	15	1012.19	1001.56	1025.61	1097.2	1052.95	1030.71	1021.5	1028.39	1078.74	1033.48	1042.25	0.991586	0.703282	0.910654	FALSE
Q8BJH1	Zinc finger C2HC domain-containing protein 1A OS=Mus musculus OX=10090 GN=Zc2hc1a PE=1 SV=1	20	2866.35	3142.39	2957.34	2959.8	2853.41	2864.28	2795.52	3021.29	2756.75	2979.81	2856.84	1.04304	0.128728	0.637399	FALSE
Q9CZ04	COP9 signalosome complex subunit 7a OS=Mus musculus OX=10090 GN=Cops7a PE=1 SV=2	13	2308.79	2321.6	2257.01	2297.4	2342.5	2251.8	2298.46	2290.15	2196.41	2296.07	2275.33	1.00911	0.520076	0.851071	FALSE
Q8C0E2	Vacuolar protein sorting-associated protein 26B OS=Mus musculus OX=10090 GN=Vps26b PE=1 SV=1	23	3099.21	2758.24	2822.1	3075.4	3095.05	3028.32	3157.42	3055.92	3278.07	2934.87	3121.71	0.940151	0.0830611	0.591944	FALSE
Q80T41	Gamma-aminobutyric acid type B receptor subunit 2 OS=Mus musculus OX=10090 GN=Gabbr2 PE=1 SV=2	20	2310.22	2194.2	2165.35	2150.8	2315.64	2289.3	2382.24	2040.02	2272.49	2204.27	2256.83	0.976708	0.501212	0.843492	FALSE
Q9D7N9	Adipocyte plasma membrane-associated protein OS=Mus musculus OX=10090 GN=Apmap PE=1 SV=1	19	3143.34	3099.27	3116.73	3120.3	3032.24	3045.74	3094.39	2957.6	3160.1	3119.87	3057.27	1.02048	0.155429	0.658878	FALSE
Q8R0S4	Voltage-dependent L-type calcium channel subunit beta-4 OS=Mus musculus OX=10090 GN=Cacnb4 PE=1 SV=2	17	1563.81	1455.14	1516.57	1469.9	1520.85	1481.69	1609.25	1473.36	1572.79	1500.75	1530.7	0.980439	0.43823	0.813954	FALSE
P52760	2-iminobutanoate/2-iminopropanoate deaminase OS=Mus musculus OX=10090 GN=Rida PE=1 SV=3	12	2622.09	2290.78	3470.54	2610.3	2471.65	2528.34	2615.14	2487.44	2455.96	2716	2511.07	1.08161	0.347507	0.774765	FALSE
Q62376	U1 small nuclear ribonucleoprotein 70 kDa OS=Mus musculus OX=10090 GN=Snrnp70 PE=1 SV=2	14	1297.96	1409.58	1293.39	1326.2	1256	1356.73	1466.92	1418.45	1455.6	1330.98	1388.51	0.958569	0.287843	0.746143	FALSE
P21661	Neuroendocrine convertase 2 OS=Mus musculus OX=10090 GN=Pcsk2 PE=1 SV=1	15	1008.75	1012.16	937.773	1075	1007.67	1025.27	999.206	1109.27	989.483	1007.24	1025.3	0.982387	0.615569	0.883188	FALSE
Q9QYR9	Acyl-coenzyme A thioesterase 2, mitochondrial OS=Mus musculus OX=10090 GN=Acot2 PE=1 SV=2	6	503.984	555.907	504.881	515.2	495.256	520.816	494.21	548.805	505.616	519.572	512.546	1.01371	0.663784	0.895913	FALSE
Q8CIP4	MAP/microtubule affinity-regulating kinase 4 OS=Mus musculus OX=10090 GN=Mark4 PE=1 SV=1	17	1545.3	1557.08	1492.87	1540.1	1507.98	1549.32	1537.89	1590.8	1531.42	1533.64	1543.24	0.993778	0.6423	0.890995	FALSE
Q61140	Breast cancer anti-estrogen resistance protein 1 OS=Mus musculus OX=10090 GN=Bcar1 PE=1 SV=2	19	1423	1472.31	1508.37	1451.9	1418.31	1458.71	1405.56	1396.35	1380.05	1463.57	1411.55	1.03685	0.0477034	0.558007	FALSE
Q6PA06	Atlastin-2 OS=Mus musculus OX=10090 GN=Atl2 PE=1 SV=1	14	1961.81	1964.13	2070.55	1921.7	1943.47	2001.99	2036.1	1926.33	1949	1978.79	1970.95	1.00398	0.834251	0.954652	FALSE
G3XA57	Rab11 family-interacting protein 2 OS=Mus musculus OX=10090 GN=Rab11fip2 PE=1 SV=1	17	1411.02	1439.91	1299.79	1426.9	1332.93	1423.99	1380.32	1492.22	1391.92	1393.26	1403.29	0.992853	0.815352	0.949049	FALSE
Q99K01	Pyridoxal-dependent decarboxylase domain-containing protein 1 OS=Mus musculus OX=10090 GN=Pdxdc1 PE=1 SV=2	12	1056.2	1022.88	1063.24	1062.1	1041.85	1070.27	1004.2	1043.12	1023.93	1050.97	1036.44	1.01402	0.367588	0.784532	FALSE
Q9CRC8	Leucine-rich repeat-containing protein 40 OS=Mus musculus OX=10090 GN=Lrrc40 PE=1 SV=2	19	1295.12	1305.08	1307.2	1351.9	1282.11	1301.81	1259.39	1236.15	1268.22	1314.64	1269.34	1.03569	0.0299437	0.509652	FALSE
Q9QZF2	Glypican-1 OS=Mus musculus OX=10090 GN=Gpc1 PE=1 SV=1	18	1323.35	1231.27	1286.54	1279.4	1379.72	1341.73	1249.14	1327.75	1279.83	1279.72	1314.82	0.973301	0.293216	0.748775	FALSE
Q8C3Q5	Protein shisa-7 OS=Mus musculus OX=10090 GN=Shisa7 PE=1 SV=3	18	2371.31	2600.03	2429.98	2450.3	2463.33	2399.51	2398.51	2467.16	2292.45	2461.49	2403.35	1.02419	0.329989	0.769108	FALSE
P97355	Spermine synthase OS=Mus musculus OX=10090 GN=Sms PE=1 SV=1	17	2037.97	1967.17	1869.83	2101.4	1960.24	2131.55	2023.03	2077.88	2164.05	1992.22	2070.04	0.962405	0.24046	0.71679	FALSE
Q61584	Fragile X mental retardation syndrome-related protein 1 OS=Mus musculus OX=10090 GN=Fxr1 PE=1 SV=2	20	1969.28	2139.51	2091.22	2045.1	1910.17	1974.65	1992.54	2072.19	1974.84	2060.32	1984.21	1.03836	0.1222	0.633891	FALSE
Q9Z315	U4/U6.U5 tri-snRNP-associated protein 1 OS=Mus musculus OX=10090 GN=Sart1 PE=1 SV=1	15	898.897	906.439	890.71	954.2	894.419	944.459	931.181	945.318	912.493	912.234	925.365	0.98581	0.456468	0.823085	FALSE
Q8K298	Anillin OS=Mus musculus OX=10090 GN=Anln PE=1 SV=2	20	1986.36	1838.43	1655.07	1964.2	1904.88	1988.2	1934.77	1944.16	1975.62	1856.21	1949.3	0.952245	0.236323	0.713677	FALSE
P10852	4F2 cell-surface antigen heavy chain OS=Mus musculus OX=10090 GN=Slc3a2 PE=1 SV=1	18	4695.48	4070.97	3798.08	4105.6	4727.9	4646.92	4585.42	3812.64	4373.29	4155.08	4416.21	0.940871	0.335049	0.774313	FALSE
A2APX8	Sodium channel protein type 1 subunit alpha OS=Mus musculus OX=10090 GN=Scn1a PE=1 SV=1	21	2257.55	1949.63	2189.39	2176.9	2272.38	2098.17	2408.51	2063.67	2346.61	2140.12	2233.73	0.958093	0.369092	0.784532	FALSE
Q06138	Calcium-binding protein 39 OS=Mus musculus OX=10090 GN=Cab39 PE=1 SV=2	24	4691.21	3924.33	4352.39	4485.4	4457.12	4468.73	4685.34	4053.34	4528.06	4354.06	4433.44	0.982095	0.687512	0.906133	FALSE
Q03157	Amyloid-like protein 1 OS=Mus musculus OX=10090 GN=Aplp1 PE=1 SV=1	20	1439.01	1474.01	1436.15	1491.2	1579.49	1416.61	1381.22	1576.84	1387.75	1459.91	1465.64	0.996092	0.915306	0.979402	FALSE
Q9CT10	Ran-binding protein 3 OS=Mus musculus OX=10090 GN=Ranbp3 PE=1 SV=2	18	1295.95	1349.9	1259.47	1403.7	1282.74	1328.06	1288.6	1472.06	1409.54	1326.13	1354.24	0.979247	0.586796	0.870439	FALSE
Q9EQJ9	Membrane-associated guanylate kinase, WW and PDZ domain-containing protein 3 OS=Mus musculus OX=10090 GN=Magi3 PE=1 SV=2	13	851.565	871.971	831.403	858.8	786.588	823.366	805.637	789.116	823.758	853.308	805.534	1.05931	0.00491866	0.329984	FALSE
P49813	Tropomodulin-1 OS=Mus musculus OX=10090 GN=Tmod1 PE=1 SV=2	13	1048.61	1047.97	973.267	994.9	1035.8	1043.29	1037	1033.17	1043.9	1015.65	1038.62	0.977878	0.221733	0.707375	FALSE
Q3UMB5	Guanine nucleotide exchange protein SMCR8 OS=Mus musculus OX=10090 GN=Smcr8 PE=1 SV=2	17	1840.69	1771.44	1840.4	1862.6	1771.32	1783.64	1802.18	1818.71	1808.98	1828.46	1796.88	1.01757	0.158236	0.660815	FALSE
Q8VDQ1	Prostaglandin reductase 2 OS=Mus musculus OX=10090 GN=Ptgr2 PE=1 SV=2	14	1461.31	1441.13	1485.57	1488.5	1445.18	1434.52	1407.35	1404.88	1476.61	1469	1433.46	1.02479	0.0884347	0.594676	FALSE
[truncated: 4,926 more rows]

## Sheet: List of DE Proteins
List of differentially expressed proteins in the cortex
[truncated: 253 more rows]

[truncated: 4 more sheets: GO DE Up IKKon, CP DE Up IKKon, GO DE Down IKKon, CP DE Down IKKon]
